# Supplementary material for: How neocarcerand Octacid4 self-assembles with guests into irreversible noncovalent complexes and what accelerates the assembly
Source: Commun Chem. 2022 Jan 20;5:9. doi: 10.1038/s42004-022-00624-4 (PMC9814096; doi:10.1038/s42004-022-00624-4)
Supplement: Supplementary file 22 — Data S1 [file 42004_2022_624_MOESM22_ESM.zip]

Archive with 6 entries (5 files):
- data S1/
- data S1/tLEaP.in
- data S1/frcmod
- data S1/.DS_Store
- __MACOSX/data S1/._.DS_Store
- data S1/hc2.lib
