# Supplementary material for: How neocarcerand Octacid4 self-assembles with guests into irreversible noncovalent complexes and what accelerates the assembly
Source: Commun Chem. 2022 Jan 20;5:9. doi: 10.1038/s42004-022-00624-4 (PMC9814096; doi:10.1038/s42004-022-00624-4)
Supplement: Supplementary file 22 — Data S1 [file 42004_2022_624_MOESM22_ESM.zip › data S1/tLEaP.in]

source leaprc.ff12mc
loadoff ./hc2.lib
loadamberparams ./frcmod
m = loadpdb ../data2/octacid150xyp.pdb
bond m.1.C4   m.2.C18a
bond m.1.O5   m.2.C17a
bond m.1.O16a m.2.C6b
bond m.2.C4   m.3.C18a
bond m.2.O5   m.3.C17a
bond m.2.O16a m.3.C6b
bond m.3.C4   m.4.C18a
bond m.3.O5   m.4.C17a
bond m.3.O16a m.4.C6b
bond m.4.C4   m.1.C18a
bond m.4.O5   m.1.C17a
bond m.4.O16a m.1.C6b
bond m.4.C20  m.1.C1  
saveamberparm m prmtop prmcrd
quit
