# Supplementary material for: How neocarcerand Octacid4 self-assembles with guests into irreversible noncovalent complexes and what accelerates the assembly
Source: Commun Chem. 2022 Jan 20;5:9. doi: 10.1038/s42004-022-00624-4 (PMC9814096; doi:10.1038/s42004-022-00624-4)
Supplement: Supplementary file 22 — Data S1 [file 42004_2022_624_MOESM22_ESM.zip › data S1/frcmod]

#  for HC2 (the buiding block of neutral Octacid4)
MASS

BOND
OS-CA   450.000   1.3657        from C -OH for constant and from 6-31G* for bond
OS-CT   320.000   1.3953        from CT-OH for constant and from 6-31G* for bond

ANGLE
OS-CA-CA   70.000     119.5342  from CA-C -OH for constant and from 6-31G* for angle  
H1-CT-OS   50.000     108.4001  from H1-CT-OH for constant and from 6-31G* for angle
CA-CT-H1   50.000     109.8830  from CA-CT-HC for constant and from 6-31G* for angle
CT-OS-CA   50.000     118.4271  from CA-N2-CT for constant and from 6-31G* for angle
OS-CT-CA   50.000     110.4866  from OS-CT-N* for constant and from 6-31G* for angle
OS-CT-OS   50.000     113.0445  from CT-CT-OS for constant and from 6-31G* for angle
CA-C -O    70.000     124.0703  from CA-C -OH for constant and from 6-31G* for angle
CA-CT-CA   60.000     109.5831  from CT-CT-CA for constant and from 6-31G* for angle

DIHE
X -OS-CT-X    3    0.000000      0.00000         3.0        from X -CT-OH-X
X -CA-OS-X    2    0.000000    180.00000         2.0        from X -C -OH-X

IMPROPER
X -X -CA-CA         1.1          180.          2.          from X -X -CA-HA        

NONBON      
