# Supplementary material for: How neocarcerand Octacid4 self-assembles with guests into irreversible noncovalent complexes and what accelerates the assembly
Source: Commun Chem. 2022 Jan 20;5:9. doi: 10.1038/s42004-022-00624-4 (PMC9814096; doi:10.1038/s42004-022-00624-4)
Supplement: Supplementary file 23 — Data S2 [file 42004_2022_624_MOESM23_ESM.zip]

Archive with 8 entries (7 files):
- data S2/
- data S2/octacid150xyp.pdb
- data S2/octacid8na250xyp.pdb
- data S2/octacid8na10xyp2359wat.pdb
- data S2/octacid8na150nap.pdb
- data S2/octacid5wat8na150xyp.pdb
- data S2/octacid8na150dio.pdb
- data S2/octacid8na150xyp.pdb
