# Supplementary material for: How neocarcerand Octacid4 self-assembles with guests into irreversible noncovalent complexes and what accelerates the assembly
Source: Commun Chem. 2022 Jan 20;5:9. doi: 10.1038/s42004-022-00624-4 (PMC9814096; doi:10.1038/s42004-022-00624-4)
Supplement: Supplementary file 23 — Data S2 [file 42004_2022_624_MOESM23_ESM.zip › data S2/octacid150xyp.pdb]

CRYST1   47.977   52.590   53.041  90.00  90.00  90.00 P 1           1
ATOM      1  C1  HC2     1      28.534  18.644  28.660  1.00  0.00           C  
ATOM      2  H1  HC2     1      29.420  18.835  28.284  1.00  0.00           H  
ATOM      3  C1a HC2     1      28.825  17.784  29.911  1.00  0.00           C  
ATOM      4 H1aa HC2     1      29.405  18.281  30.529  1.00  0.00           H  
ATOM      5 H1ab HC2     1      27.998  17.551  30.378  1.00  0.00           H  
ATOM      6 H1ac HC2     1      29.282  16.957  29.647  1.00  0.00           H  
ATOM      7  C2  HC2     1      27.892  20.002  28.919  1.00  0.00           C  
ATOM      8  C3  HC2     1      26.909  20.126  29.917  1.00  0.00           C  
ATOM      9  H3  HC2     1      26.663  19.384  30.409  1.00  0.00           H  
ATOM     10  C4  HC2     1      26.286  21.359  30.169  1.00  0.00           C  
ATOM     11  C5  HC2     1      26.632  22.486  29.388  1.00  0.00           C  
ATOM     12  O5  HC2     1      26.019  23.698  29.590  1.00  0.00           O  
ATOM     13  C6  HC2     1      27.626  22.374  28.395  1.00  0.00           C  
ATOM     14  C6a HC2     1      28.246  21.134  28.149  1.00  0.00           C  
ATOM     15  O6a HC2     1      29.181  21.041  27.147  1.00  0.00           O  
ATOM     16  C6b HC2     1      28.832  20.497  25.903  1.00  0.00           C  
ATOM     17 H6ba HC2     1      27.895  20.710  25.699  1.00  0.00           H  
ATOM     18 H6bb HC2     1      29.395  20.913  25.219  1.00  0.00           H  
ATOM     19  O7  HC2     1      27.997  23.477  27.666  1.00  0.00           O  
ATOM     20  C8  HC2     1      28.798  24.478  28.248  1.00  0.00           C  
ATOM     21  H8a HC2     1      28.951  24.235  29.186  1.00  0.00           H  
ATOM     22  H8b HC2     1      29.663  24.476  27.785  1.00  0.00           H  
ATOM     23  C9  HC2     1      28.194  25.882  28.190  1.00  0.00           C  
ATOM     24  C10 HC2     1      28.775  26.988  28.867  1.00  0.00           C  
ATOM     25 C10a HC2     1      29.970  26.886  29.650  1.00  0.00           C  
ATOM     26 O10a HC2     1      30.654  25.883  29.807  1.00  0.00           O  
ATOM     27 O10b HC2     1      30.465  27.953  30.311  1.00  0.00           O  
ATOM     28 H10b HC2     1      31.187  27.603  30.833  1.00  0.00           H  
ATOM     29  C11 HC2     1      28.132  28.247  28.758  1.00  0.00           C  
ATOM     30  H11 HC2     1      28.510  28.978  29.198  1.00  0.00           H  
ATOM     31  C12 HC2     1      26.951  28.450  28.002  1.00  0.00           C  
ATOM     32 C12a HC2     1      26.412  29.775  27.902  1.00  0.00           C  
ATOM     33 O12a HC2     1      25.405  30.106  27.290  1.00  0.00           O  
ATOM     34 O12b HC2     1      27.044  30.823  28.473  1.00  0.00           O  
ATOM     35 H12b HC2     1      26.739  31.597  27.996  1.00  0.00           H  
ATOM     36  C13 HC2     1      26.367  27.325  27.361  1.00  0.00           C  
ATOM     37 C13a HC2     1      27.005  26.072  27.460  1.00  0.00           C  
ATOM     38 H13a HC2     1      26.626  25.342  27.031  1.00  0.00           H  
ATOM     39  C14 HC2     1      25.067  27.426  26.562  1.00  0.00           C  
ATOM     40 H14a HC2     1      25.177  28.100  25.856  1.00  0.00           H  
ATOM     41 H14b HC2     1      24.345  27.721  27.155  1.00  0.00           H  
ATOM     42  O15 HC2     1      24.657  26.221  25.965  1.00  0.00           O  
ATOM     43  C16 HC2     1      24.301  26.208  24.641  1.00  0.00           C  
ATOM     44 C16a HC2     1      22.938  26.223  24.285  1.00  0.00           C  
ATOM     45 O16a HC2     1      21.987  26.212  25.276  1.00  0.00           O  
ATOM     46  C17 HC2     1      25.296  26.200  23.644  1.00  0.00           C  
ATOM     47  O17 HC2     1      26.620  26.191  24.012  1.00  0.00           O  
ATOM     48 C17a HC2     1      27.369  25.006  23.987  1.00  0.00           C  
ATOM     49 H17a HC2     1      26.796  24.248  24.234  1.00  0.00           H  
ATOM     50 H17b HC2     1      28.078  25.086  24.661  1.00  0.00           H  
ATOM     51  C18 HC2     1      24.925  26.220  22.281  1.00  0.00           C  
ATOM     52 C18a HC2     1      25.980  26.193  21.183  1.00  0.00           C  
ATOM     53 H18a HC2     1      26.782  26.614  21.562  1.00  0.00           H  
ATOM     54 C18b HC2     1      25.658  27.021  19.918  1.00  0.00           C  
ATOM     55 H18b HC2     1      26.441  27.042  19.326  1.00  0.00           H  
ATOM     56 H18c HC2     1      25.429  27.940  20.176  1.00  0.00           H  
ATOM     57 H18d HC2     1      24.900  26.642  19.427  1.00  0.00           H  
ATOM     58  C19 HC2     1      23.563  26.232  21.932  1.00  0.00           C  
ATOM     59  H19 HC2     1      23.319  26.226  21.041  1.00  0.00           H  
ATOM     60  C20 HC2     1      22.566  26.250  22.922  1.00  0.00           C  
ATOM     61  C1  HC2     2      21.099  26.268  22.512  1.00  0.00           C  
ATOM     62  H1  HC2     2      20.616  26.697  23.251  1.00  0.00           H  
ATOM     63  C1a HC2     2      20.746  27.126  21.273  1.00  0.00           C  
ATOM     64 H1aa HC2     2      21.187  26.788  20.467  1.00  0.00           H  
ATOM     65 H1ab HC2     2      19.774  27.116  21.127  1.00  0.00           H  
ATOM     66 H1ac HC2     2      21.031  28.054  21.420  1.00  0.00           H  
ATOM     67  C2  HC2     2      20.629  24.821  22.482  1.00  0.00           C  
ATOM     68  C3  HC2     2      20.683  24.103  21.276  1.00  0.00           C  
ATOM     69  H3  HC2     2      21.017  24.512  20.516  1.00  0.00           H  
ATOM     70  C4  HC2     2      20.241  22.772  21.211  1.00  0.00           C  
ATOM     71  C5  HC2     2      19.758  22.140  22.379  1.00  0.00           C  
ATOM     72  O5  HC2     2      19.347  20.832  22.349  1.00  0.00           O  
ATOM     73  C6  HC2     2      19.702  22.850  23.593  1.00  0.00           C  
ATOM     74  C6a HC2     2      20.158  24.183  23.654  1.00  0.00           C  
ATOM     75  O6a HC2     2      20.133  24.855  24.851  1.00  0.00           O  
ATOM     76  C6b HC2     2      21.305  25.031  25.599  1.00  0.00           C  
ATOM     77 H6ba HC2     2      21.056  25.071  26.547  1.00  0.00           H  
ATOM     78 H6bb HC2     2      21.898  24.257  25.474  1.00  0.00           H  
ATOM     79  O7  HC2     2      19.193  22.235  24.711  1.00  0.00           O  
ATOM     80  C8  HC2     2      17.879  22.507  25.138  1.00  0.00           C  
ATOM     81  H8a HC2     2      17.438  23.021  24.430  1.00  0.00           H  
ATOM     82  H8b HC2     2      17.407  21.655  25.240  1.00  0.00           H  
ATOM     83  C9  HC2     2      17.818  23.286  26.453  1.00  0.00           C  
ATOM     84  C10 HC2     2      16.685  24.039  26.859  1.00  0.00           C  
ATOM     85 C10a HC2     2      15.451  24.049  26.131  1.00  0.00           C  
ATOM     86 O10a HC2     2      15.186  23.372  25.144  1.00  0.00           O  
ATOM     87 O10b HC2     2      14.426  24.832  26.528  1.00  0.00           O  
ATOM     88 H10b HC2     2      13.830  24.887  25.779  1.00  0.00           H  
ATOM     89  C11 HC2     2      16.785  24.796  28.056  1.00  0.00           C  
ATOM     90  H11 HC2     2      16.050  25.308  28.322  1.00  0.00           H  
ATOM     91  C12 HC2     2      17.935  24.784  28.888  1.00  0.00           C  
ATOM     92 C12a HC2     2      17.933  25.561  30.092  1.00  0.00           C  
ATOM     93 O12a HC2     2      18.831  25.620  30.922  1.00  0.00           O  
ATOM     94 O12b HC2     2      16.879  26.335  30.425  1.00  0.00           O  
ATOM     95 H12b HC2     2      17.147  26.775  31.231  1.00  0.00           H  
ATOM     96  C13 HC2     2      19.035  23.978  28.491  1.00  0.00           C  
ATOM     97 C13a HC2     2      18.953  23.260  27.283  1.00  0.00           C  
ATOM     98 H13a HC2     2      19.681  22.755  27.015  1.00  0.00           H  
ATOM     99  C14 HC2     2      20.312  23.848  29.325  1.00  0.00           C  
ATOM    100 H14a HC2     2      20.100  23.388  30.166  1.00  0.00           H  
ATOM    101 H14b HC2     2      20.660  24.737  29.541  1.00  0.00           H  
ATOM    102  O15 HC2     2      21.344  23.151  28.671  1.00  0.00           O  
ATOM    103  C16 HC2     2      21.978  22.095  29.277  1.00  0.00           C  
ATOM    104 C16a HC2     2      21.420  20.800  29.230  1.00  0.00           C  
ATOM    105 O16a HC2     2      20.215  20.604  28.597  1.00  0.00           O  
ATOM    106  C17 HC2     2      23.201  22.319  29.938  1.00  0.00           C  
ATOM    107  O17 HC2     2      23.720  23.591  29.965  1.00  0.00           O  
ATOM    108 C17a HC2     2      24.741  23.967  29.083  1.00  0.00           C  
ATOM    109 H17a HC2     2      24.619  23.512  28.221  1.00  0.00           H  
ATOM    110 H17b HC2     2      24.669  24.934  28.931  1.00  0.00           H  
ATOM    111  C18 HC2     2      23.875  21.243  30.560  1.00  0.00           C  
ATOM    112 C18a HC2     2      25.217  21.454  31.250  1.00  0.00           C  
ATOM    113 H18a HC2     2      25.219  22.388  31.553  1.00  0.00           H  
ATOM    114 C18b HC2     2      25.471  20.632  32.536  1.00  0.00           C  
ATOM    115 H18b HC2     2      26.338  20.882  32.922  1.00  0.00           H  
ATOM    116 H18c HC2     2      25.477  19.671  32.352  1.00  0.00           H  
ATOM    117 H18d HC2     2      24.769  20.820  33.196  1.00  0.00           H  
ATOM    118  C19 HC2     2      23.322  19.952  30.496  1.00  0.00           C  
ATOM    119  H19 HC2     2      23.774  19.245  30.881  1.00  0.00           H  
ATOM    120  C20 HC2     2      22.091  19.722  29.857  1.00  0.00           C  
ATOM    121  C1  HC2     3      21.516  18.310  29.822  1.00  0.00           C  
ATOM    122  H1  HC2     3      20.542  18.418  29.766  1.00  0.00           H  
ATOM    123  C1a HC2     3      21.735  17.449  31.090  1.00  0.00           C  
ATOM    124 H1aa HC2     3      21.279  16.585  30.987  1.00  0.00           H  
ATOM    125 H1ab HC2     3      22.686  17.282  31.248  1.00  0.00           H  
ATOM    126 H1ac HC2     3      21.362  17.909  31.873  1.00  0.00           H  
ATOM    127  C2  HC2     3      21.947  17.680  28.502  1.00  0.00           C  
ATOM    128  C3  HC2     3      23.125  16.916  28.452  1.00  0.00           C  
ATOM    129  H3  HC2     3      23.626  16.801  29.221  1.00  0.00           H  
ATOM    130  C4  HC2     3      23.551  16.327  27.250  1.00  0.00           C  
ATOM    131  C5  HC2     3      22.808  16.540  26.065  1.00  0.00           C  
ATOM    132  O5  HC2     3      23.220  16.002  24.869  1.00  0.00           O  
ATOM    133  C6  HC2     3      21.618  17.294  26.111  1.00  0.00           C  
ATOM    134  C6a HC2     3      21.194  17.875  27.322  1.00  0.00           C  
ATOM    135  O6a HC2     3      20.052  18.636  27.336  1.00  0.00           O  
ATOM    136  C6b HC2     3      20.132  20.035  27.317  1.00  0.00           C  
ATOM    137 H6ba HC2     3      20.902  20.317  26.775  1.00  0.00           H  
ATOM    138 H6bb HC2     3      19.317  20.370  26.886  1.00  0.00           H  
ATOM    139  O7  HC2     3      20.864  17.470  24.977  1.00  0.00           O  
ATOM    140  C8  HC2     3      19.974  16.469  24.544  1.00  0.00           C  
ATOM    141  H8a HC2     3      20.020  15.721  25.177  1.00  0.00           H  
ATOM    142  H8b HC2     3      19.068  16.844  24.585  1.00  0.00           H  
ATOM    143  C9  HC2     3      20.249  15.954  23.127  1.00  0.00           C  
ATOM    144  C10 HC2     3      19.516  14.883  22.545  1.00  0.00           C  
ATOM    145 C10a HC2     3      18.452  14.205  23.223  1.00  0.00           C  
ATOM    146 O10a HC2     3      18.030  14.452  24.345  1.00  0.00           O  
ATOM    147 O10b HC2     3      17.790  13.185  22.636  1.00  0.00           O  
ATOM    148 H10b HC2     3      17.160  12.880  23.289  1.00  0.00           H  
ATOM    149  C11 HC2     3      19.862  14.475  21.232  1.00  0.00           C  
ATOM    150  H11 HC2     3      19.391  13.764  20.849  1.00  0.00           H  
ATOM    151  C12 HC2     3      20.884  15.096  20.470  1.00  0.00           C  
ATOM    152 C12a HC2     3      21.165  14.607  19.153  1.00  0.00           C  
ATOM    153 O12a HC2     3      22.023  15.025  18.386  1.00  0.00           O  
ATOM    154 O12b HC2     3      20.466  13.579  18.625  1.00  0.00           O  
ATOM    155 H12b HC2     3      20.858  13.433  17.765  1.00  0.00           H  
ATOM    156  C13 HC2     3      21.585  16.182  21.058  1.00  0.00           C  
ATOM    157 C13a HC2     3      21.264  16.572  22.374  1.00  0.00           C  
ATOM    158 H13a HC2     3      21.737  17.273  22.755  1.00  0.00           H  
ATOM    159  C14 HC2     3      22.677  16.953  20.314  1.00  0.00           C  
ATOM    160 H14a HC2     3      22.331  17.241  19.441  1.00  0.00           H  
ATOM    161 H14b HC2     3      23.439  16.358  20.158  1.00  0.00           H  
ATOM    162  O15 HC2     3      23.148  18.090  20.999  1.00  0.00           O  
ATOM    163  C16 HC2     3      23.017  19.341  20.447  1.00  0.00           C  
ATOM    164 C16a HC2     3      24.138  19.956  19.856  1.00  0.00           C  
ATOM    165 O16a HC2     3      25.347  19.305  19.876  1.00  0.00           O  
ATOM    166  C17 HC2     3      21.774  20.008  20.471  1.00  0.00           C  
ATOM    167  O17 HC2     3      20.698  19.408  21.080  1.00  0.00           O  
ATOM    168 C17a HC2     3      20.286  19.792  22.365  1.00  0.00           C  
ATOM    169 H17a HC2     3      19.869  19.018  22.798  1.00  0.00           H  
ATOM    170 H17b HC2     3      21.065  20.056  22.902  1.00  0.00           H  
ATOM    171  C18 HC2     3      21.643  21.282  19.870  1.00  0.00           C  
ATOM    172 C18a HC2     3      20.311  22.024  19.887  1.00  0.00           C  
ATOM    173 H18a HC2     3      19.617  21.332  19.929  1.00  0.00           H  
ATOM    174 C18b HC2     3      19.959  22.845  18.626  1.00  0.00           C  
ATOM    175 H18b HC2     3      19.072  23.255  18.731  1.00  0.00           H  
ATOM    176 H18c HC2     3      19.937  22.252  17.847  1.00  0.00           H  
ATOM    177 H18d HC2     3      20.614  23.554  18.466  1.00  0.00           H  
ATOM    178  C19 HC2     3      22.767  21.886  19.280  1.00  0.00           C  
ATOM    179  H19 HC2     3      22.689  22.728  18.909  1.00  0.00           H  
ATOM    180  C20 HC2     3      24.010  21.230  19.257  1.00  0.00           C  
ATOM    181  C1  HC2     4      25.210  21.914  18.617  1.00  0.00           C  
ATOM    182  H1  HC2     4      25.810  21.194  18.328  1.00  0.00           H  
ATOM    183  C1a HC2     4      24.927  22.716  17.327  1.00  0.00           C  
ATOM    184 H1aa HC2     4      24.321  23.465  17.500  1.00  0.00           H  
ATOM    185 H1ab HC2     4      25.767  23.069  16.963  1.00  0.00           H  
ATOM    186 H1ac HC2     4      24.515  22.128  16.658  1.00  0.00           H  
ATOM    187  C2  HC2     4      25.949  22.654  19.724  1.00  0.00           C  
ATOM    188  C3  HC2     4      25.657  24.005  19.962  1.00  0.00           C  
ATOM    189  H3  HC2     4      25.009  24.424  19.456  1.00  0.00           H  
ATOM    190  C4  HC2     4      26.335  24.729  20.958  1.00  0.00           C  
ATOM    191  C5  HC2     4      27.303  24.076  21.757  1.00  0.00           C  
ATOM    192  O5  HC2     4      27.974  24.755  22.746  1.00  0.00           O  
ATOM    193  C6  HC2     4      27.588  22.712  21.540  1.00  0.00           C  
ATOM    194  C6a HC2     4      26.907  21.998  20.530  1.00  0.00           C  
ATOM    195  O6a HC2     4      27.193  20.669  20.328  1.00  0.00           O  
ATOM    196  C6b HC2     4      26.337  19.665  20.801  1.00  0.00           C  
ATOM    197 H6ba HC2     4      26.880  18.871  20.986  1.00  0.00           H  
ATOM    198 H6bb HC2     4      25.920  19.952  21.642  1.00  0.00           H  
ATOM    199  O7  HC2     4      28.546  22.088  22.304  1.00  0.00           O  
ATOM    200  C8  HC2     4      29.813  21.798  21.761  1.00  0.00           C  
ATOM    201  H8a HC2     4      29.871  22.264  20.902  1.00  0.00           H  
ATOM    202  H8b HC2     4      30.498  22.163  22.358  1.00  0.00           H  
ATOM    203  C9  HC2     4      30.047  20.298  21.563  1.00  0.00           C  
ATOM    204  C10 HC2     4      30.915  19.770  20.571  1.00  0.00           C  
ATOM    205 C10a HC2     4      31.763  20.584  19.750  1.00  0.00           C  
ATOM    206 O10a HC2     4      31.903  21.799  19.826  1.00  0.00           O  
ATOM    207 O10b HC2     4      32.540  20.041  18.791  1.00  0.00           O  
ATOM    208 H10b HC2     4      33.011  20.779  18.406  1.00  0.00           H  
ATOM    209  C11 HC2     4      30.952  18.360  20.405  1.00  0.00           C  
ATOM    210  H11 HC2     4      31.514  18.006  19.749  1.00  0.00           H  
ATOM    211  C12 HC2     4      30.193  17.463  21.201  1.00  0.00           C  
ATOM    212 C12a HC2     4      30.297  16.054  20.948  1.00  0.00           C  
ATOM    213 O12a HC2     4      29.730  15.159  21.561  1.00  0.00           O  
ATOM    214 O12b HC2     4      31.090  15.595  19.958  1.00  0.00           O  
ATOM    215 H12b HC2     4      31.030  14.637  19.965  1.00  0.00           H  
ATOM    216  C13 HC2     4      29.375  18.014  22.226  1.00  0.00           C  
ATOM    217 C13a HC2     4      29.332  19.412  22.391  1.00  0.00           C  
ATOM    218 H13a HC2     4      28.793  19.768  23.056  1.00  0.00           H  
ATOM    219  C14 HC2     4      28.539  17.157  23.177  1.00  0.00           C  
ATOM    220 H14a HC2     4      29.135  16.740  23.835  1.00  0.00           H  
ATOM    221 H14b HC2     4      28.077  16.451  22.682  1.00  0.00           H  
ATOM    222  O15 HC2     4      27.542  17.881  23.854  1.00  0.00           O  
ATOM    223  C16 HC2     4      27.271  17.618  25.172  1.00  0.00           C  
ATOM    224 C16a HC2     4      28.022  18.245  26.186  1.00  0.00           C  
ATOM    225 O16a HC2     4      29.027  19.112  25.836  1.00  0.00           O  
ATOM    226  C17 HC2     4      26.240  16.720  25.503  1.00  0.00           C  
ATOM    227  O17 HC2     4      25.527  16.118  24.493  1.00  0.00           O  
ATOM    228 C17a HC2     4      24.258  16.587  24.127  1.00  0.00           C  
ATOM    229 H17a HC2     4      24.223  17.564  24.221  1.00  0.00           H  
ATOM    230 H17b HC2     4      24.118  16.367  23.181  1.00  0.00           H  
ATOM    231  C18 HC2     4      25.958  16.443  26.860  1.00  0.00           C  
ATOM    232 C18a HC2     4      24.827  15.496  27.238  1.00  0.00           C  
ATOM    233 H18a HC2     4      24.736  14.869  26.489  1.00  0.00           H  
ATOM    234 C18b HC2     4      25.066  14.591  28.468  1.00  0.00           C  
ATOM    235 H18b HC2     4      24.310  13.974  28.579  1.00  0.00           H  
ATOM    236 H18c HC2     4      25.157  15.120  29.286  1.00  0.00           H  
ATOM    237 H18d HC2     4      25.884  14.065  28.342  1.00  0.00           H  
ATOM    238  C19 HC2     4      26.699  17.084  27.869  1.00  0.00           C  
ATOM    239  H19 HC2     4      26.495  16.922  28.756  1.00  0.00           H  
ATOM    240  C20 HC2     4      27.741  17.970  27.546  1.00  0.00           C  
TER     241      HC2     4 
ATOM    241  C1  XYP     5      26.403  16.016  20.446  1.00  0.00           C  
ATOM    242  H1a XYP     5      27.259  16.490  20.451  1.00  0.00           H  
ATOM    243  H1b XYP     5      25.684  16.658  20.284  1.00  0.00           H  
ATOM    244  H1c XYP     5      26.257  15.586  21.315  1.00  0.00           H  
ATOM    245  C2  XYP     5      26.425  14.973  19.352  1.00  0.00           C  
ATOM    246  C3  XYP     5      27.067  13.740  19.570  1.00  0.00           C  
ATOM    247  H3  XYP     5      27.465  13.568  20.393  1.00  0.00           H  
ATOM    248  C4  XYP     5      27.117  12.776  18.543  1.00  0.00           C  
ATOM    249  H4  XYP     5      27.549  11.964  18.687  1.00  0.00           H  
ATOM    250  C5  XYP     5      26.523  13.040  17.295  1.00  0.00           C  
ATOM    251  C6  XYP     5      26.593  12.009  16.189  1.00  0.00           C  
ATOM    252  H6a XYP     5      26.456  12.437  15.318  1.00  0.00           H  
ATOM    253  H6b XYP     5      27.473  11.578  16.193  1.00  0.00           H  
ATOM    254  H6c XYP     5      25.898  11.332  16.329  1.00  0.00           H  
ATOM    255  C7  XYP     5      25.866  14.266  17.086  1.00  0.00           C  
ATOM    256  H7  XYP     5      25.464  14.442  16.266  1.00  0.00           H  
ATOM    257  C8  XYP     5      25.823  15.234  18.109  1.00  0.00           C  
ATOM    258  H8  XYP     5      25.397  16.048  17.961  1.00  0.00           H  
TER     259      XYP     5 
ATOM    259  C1  XYP     6      17.002  19.097  23.622  1.00  0.00           C  
ATOM    260  H1a XYP     6      17.445  18.625  22.886  1.00  0.00           H  
ATOM    261  H1b XYP     6      16.837  20.023  23.347  1.00  0.00           H  
ATOM    262  H1c XYP     6      17.583  19.091  24.412  1.00  0.00           H  
ATOM    263  C2  XYP     6      15.694  18.417  23.953  1.00  0.00           C  
ATOM    264  C3  XYP     6      15.578  17.019  23.837  1.00  0.00           C  
ATOM    265  H3  XYP     6      16.308  16.514  23.558  1.00  0.00           H  
ATOM    266  C4  XYP     6      14.362  16.383  24.148  1.00  0.00           C  
ATOM    267  H4  XYP     6      14.288  15.459  24.072  1.00  0.00           H  
ATOM    268  C5  XYP     6      13.258  17.139  24.582  1.00  0.00           C  
ATOM    269  C6  XYP     6      11.953  16.447  24.910  1.00  0.00           C  
ATOM    270  H6a XYP     6      11.514  16.172  24.079  1.00  0.00           H  
ATOM    271  H6b XYP     6      12.128  15.656  25.462  1.00  0.00           H  
ATOM    272  H6c XYP     6      11.363  17.055  25.400  1.00  0.00           H  
ATOM    273  C7  XYP     6      13.374  18.538  24.698  1.00  0.00           C  
ATOM    274  H7  XYP     6      12.646  19.043  24.982  1.00  0.00           H  
ATOM    275  C8  XYP     6      14.590  19.176  24.383  1.00  0.00           C  
ATOM    276  H8  XYP     6      14.664  20.101  24.461  1.00  0.00           H  
TER     277      XYP     6 
ATOM    277  C1  XYP     7      21.568  27.192  28.452  1.00  0.00           C  
ATOM    278  H1a XYP     7      20.704  26.860  28.132  1.00  0.00           H  
ATOM    279  H1b XYP     7      21.925  27.836  27.806  1.00  0.00           H  
ATOM    280  H1c XYP     7      22.193  26.442  28.535  1.00  0.00           H  
ATOM    281  C2  XYP     7      21.377  27.873  29.790  1.00  0.00           C  
ATOM    282  C3  XYP     7      22.069  27.422  30.929  1.00  0.00           C  
ATOM    283  H3  XYP     7      22.645  26.693  30.866  1.00  0.00           H  
ATOM    284  C4  XYP     7      21.891  28.071  32.167  1.00  0.00           C  
ATOM    285  H4  XYP     7      22.350  27.769  32.919  1.00  0.00           H  
ATOM    286  C5  XYP     7      21.021  29.173  32.271  1.00  0.00           C  
ATOM    287  C6  XYP     7      20.831  29.880  33.595  1.00  0.00           C  
ATOM    288  H6a XYP     7      19.960  29.640  33.973  1.00  0.00           H  
ATOM    289  H6b XYP     7      21.538  29.618  34.221  1.00  0.00           H  
ATOM    290  H6c XYP     7      20.871  30.850  33.460  1.00  0.00           H  
ATOM    291  C7  XYP     7      20.324  29.619  31.133  1.00  0.00           C  
ATOM    292  H7  XYP     7      19.748  30.348  31.198  1.00  0.00           H  
ATOM    293  C8  XYP     7      20.502  28.970  29.895  1.00  0.00           C  
ATOM    294  H8  XYP     7      20.043  29.269  29.142  1.00  0.00           H  
TER     295      XYP     7 
ATOM    295  C1  XYP     8      30.619  23.444  24.940  1.00  0.00           C  
ATOM    296  H1a XYP     8      29.993  23.404  25.690  1.00  0.00           H  
ATOM    297  H1b XYP     8      30.143  23.746  24.141  1.00  0.00           H  
ATOM    298  H1c XYP     8      30.982  22.551  24.773  1.00  0.00           H  
ATOM    299  C2  XYP     8      31.745  24.394  25.266  1.00  0.00           C  
ATOM    300  C3  XYP     8      32.785  23.985  26.121  1.00  0.00           C  
ATOM    301  H3  XYP     8      32.772  23.132  26.492  1.00  0.00           H  
ATOM    302  C4  XYP     8      33.849  24.862  26.408  1.00  0.00           C  
ATOM    303  H4  XYP     8      34.537  24.588  26.966  1.00  0.00           H  
ATOM    304  C5  XYP     8      33.876  26.151  25.845  1.00  0.00           C  
ATOM    305  C6  XYP     8      35.028  27.088  26.134  1.00  0.00           C  
ATOM    306  H6a XYP     8      34.685  27.982  26.340  1.00  0.00           H  
ATOM    307  H6b XYP     8      35.548  26.765  26.898  1.00  0.00           H  
ATOM    308  H6c XYP     8      35.611  27.139  25.348  1.00  0.00           H  
ATOM    309  C7  XYP     8      32.830  26.561  25.000  1.00  0.00           C  
ATOM    310  H7  XYP     8      32.843  27.412  24.633  1.00  0.00           H  
ATOM    311  C8  XYP     8      31.765  25.687  24.711  1.00  0.00           C  
ATOM    312  H8  XYP     8      31.077  25.962  24.148  1.00  0.00           H  
TER     313      XYP     8 
ATOM    313  C1  XYP     9      25.644  16.475  31.842  1.00  0.00           C  
ATOM    314  H1a XYP     9      25.521  17.389  31.513  1.00  0.00           H  
ATOM    315  H1b XYP     9      26.272  15.999  31.259  1.00  0.00           H  
ATOM    316  H1c XYP     9      24.785  16.004  31.829  1.00  0.00           H  
ATOM    317  C2  XYP     9      26.190  16.511  33.253  1.00  0.00           C  
ATOM    318  C3  XYP     9      25.311  16.503  34.352  1.00  0.00           C  
ATOM    319  H3  XYP     9      24.391  16.484  34.211  1.00  0.00           H  
ATOM    320  C4  XYP     9      25.820  16.511  35.666  1.00  0.00           C  
ATOM    321  H4  XYP     9      25.237  16.500  36.391  1.00  0.00           H  
ATOM    322  C5  XYP     9      27.210  16.532  35.886  1.00  0.00           C  
ATOM    323  C6  XYP     9      27.760  16.544  37.296  1.00  0.00           C  
ATOM    324  H6a XYP     9      27.998  17.461  37.541  1.00  0.00           H  
ATOM    325  H6b XYP     9      27.090  16.204  37.924  1.00  0.00           H  
ATOM    326  H6c XYP     9      28.559  15.978  37.345  1.00  0.00           H  
ATOM    327  C7  XYP     9      28.089  16.559  34.787  1.00  0.00           C  
ATOM    328  H7  XYP     9      29.009  16.583  34.930  1.00  0.00           H  
ATOM    329  C8  XYP     9      27.580  16.547  33.473  1.00  0.00           C  
ATOM    330  H8  XYP     9      28.165  16.556  32.750  1.00  0.00           H  
TER     331      XYP     9 
ATOM    331  C1  XYP    10      22.384  25.879  17.312  1.00  0.00           C  
ATOM    332  H1a XYP    10      22.204  24.919  17.239  1.00  0.00           H  
ATOM    333  H1b XYP    10      23.347  26.032  17.222  1.00  0.00           H  
ATOM    334  H1c XYP    10      22.088  26.200  18.189  1.00  0.00           H  
ATOM    335  C2  XYP    10      21.627  26.615  16.226  1.00  0.00           C  
ATOM    336  C3  XYP    10      20.223  26.536  16.175  1.00  0.00           C  
ATOM    337  H3  XYP    10      19.765  26.027  16.805  1.00  0.00           H  
ATOM    338  C4  XYP    10      19.510  27.230  15.177  1.00  0.00           C  
ATOM    339  H4  XYP    10      18.581  27.178  15.147  1.00  0.00           H  
ATOM    340  C5  XYP    10      20.198  28.005  14.223  1.00  0.00           C  
ATOM    341  C6  XYP    10      19.426  28.756  13.159  1.00  0.00           C  
ATOM    342  H6a XYP    10      20.039  29.118  12.486  1.00  0.00           H  
ATOM    343  H6b XYP    10      18.796  28.148  12.717  1.00  0.00           H  
ATOM    344  H6c XYP    10      18.932  29.493  13.573  1.00  0.00           H  
ATOM    345  C7  XYP    10      21.603  28.076  14.269  1.00  0.00           C  
ATOM    346  H7  XYP    10      22.061  28.585  13.639  1.00  0.00           H  
ATOM    347  C8  XYP    10      22.315  27.382  15.266  1.00  0.00           C  
ATOM    348  H8  XYP    10      23.242  27.432  15.291  1.00  0.00           H  
TER     349      XYP    10 
ATOM    349  C1  XYP    11      25.672  19.634  11.349  1.00  0.00           C  
ATOM    350  H1a XYP    11      24.937  19.184  10.884  1.00  0.00           H  
ATOM    351  H1b XYP    11      26.325  19.946  10.689  1.00  0.00           H  
ATOM    352  H1c XYP    11      26.100  18.998  11.957  1.00  0.00           H  
ATOM    353  C2  XYP    11      25.153  20.814  12.141  1.00  0.00           C  
ATOM    354  C3  XYP    11      23.830  21.258  11.971  1.00  0.00           C  
ATOM    355  H3  XYP    11      23.267  20.825  11.369  1.00  0.00           H  
ATOM    356  C4  XYP    11      23.356  22.360  12.709  1.00  0.00           C  
ATOM    357  H4  XYP    11      22.483  22.654  12.592  1.00  0.00           H  
ATOM    358  C5  XYP    11      24.202  23.026  13.613  1.00  0.00           C  
ATOM    359  C6  XYP    11      23.686  24.218  14.389  1.00  0.00           C  
ATOM    360  H6a XYP    11      23.010  23.918  15.030  1.00  0.00           H  
ATOM    361  H6b XYP    11      24.418  24.657  14.870  1.00  0.00           H  
ATOM    362  H6c XYP    11      23.281  24.862  13.771  1.00  0.00           H  
ATOM    363  C7  XYP    11      25.524  22.579  13.786  1.00  0.00           C  
ATOM    364  H7  XYP    11      26.086  23.012  14.385  1.00  0.00           H  
ATOM    365  C8  XYP    11      25.997  21.473  13.054  1.00  0.00           C  
ATOM    366  H8  XYP    11      26.870  21.177  13.175  1.00  0.00           H  
TER     367      XYP    11 
ATOM    367  C1  XYP    12      32.021  23.809  10.222  1.00  0.00           C  
ATOM    368  H1a XYP    12      32.838  23.354  10.516  1.00  0.00           H  
ATOM    369  H1b XYP    12      31.571  23.248   9.557  1.00  0.00           H  
ATOM    370  H1c XYP    12      32.255  24.670   9.817  1.00  0.00           H  
ATOM    371  C2  XYP    12      31.113  24.040  11.410  1.00  0.00           C  
ATOM    372  C3  XYP    12      29.726  23.828  11.297  1.00  0.00           C  
ATOM    373  H3  XYP    12      29.366  23.540  10.489  1.00  0.00           H  
ATOM    374  C4  XYP    12      28.885  24.034  12.409  1.00  0.00           C  
ATOM    375  H4  XYP    12      27.969  23.885  12.333  1.00  0.00           H  
ATOM    376  C5  XYP    12      29.428  24.456  13.636  1.00  0.00           C  
ATOM    377  C6  XYP    12      28.525  24.657  14.834  1.00  0.00           C  
ATOM    378  H6a XYP    12      28.998  25.155  15.532  1.00  0.00           H  
ATOM    379  H6b XYP    12      27.729  25.161  14.566  1.00  0.00           H  
ATOM    380  H6c XYP    12      28.261  23.783  15.190  1.00  0.00           H  
ATOM    381  C7  XYP    12      30.815  24.671  13.747  1.00  0.00           C  
ATOM    382  H7  XYP    12      31.177  24.960  14.555  1.00  0.00           H  
ATOM    383  C8  XYP    12      31.655  24.468  12.635  1.00  0.00           C  
ATOM    384  H8  XYP    12      32.570  24.618  12.711  1.00  0.00           H  
TER     385      XYP    12 
ATOM    385  C1  XYP    13      30.871  15.439   6.547  1.00  0.00           C  
ATOM    386  H1a XYP    13      30.392  16.196   6.151  1.00  0.00           H  
ATOM    387  H1b XYP    13      31.623  15.192   5.969  1.00  0.00           H  
ATOM    388  H1c XYP    13      30.264  14.673   6.623  1.00  0.00           H  
ATOM    389  C2  XYP    13      31.375  15.829   7.920  1.00  0.00           C  
ATOM    390  C3  XYP    13      32.702  16.268   8.094  1.00  0.00           C  
ATOM    391  H3  XYP    13      33.276  16.313   7.363  1.00  0.00           H  
ATOM    392  C4  XYP    13      33.160  16.644   9.372  1.00  0.00           C  
ATOM    393  H4  XYP    13      34.037  16.933   9.487  1.00  0.00           H  
ATOM    394  C5  XYP    13      32.294  16.587  10.479  1.00  0.00           C  
ATOM    395  C6  XYP    13      32.790  16.994  11.849  1.00  0.00           C  
ATOM    396  H6a XYP    13      32.030  17.180  12.440  1.00  0.00           H  
ATOM    397  H6b XYP    13      33.328  16.269  12.229  1.00  0.00           H  
ATOM    398  H6c XYP    13      33.338  17.802  11.774  1.00  0.00           H  
ATOM    399  C7  XYP    13      30.970  16.145  10.304  1.00  0.00           C  
ATOM    400  H7  XYP    13      30.398  16.102  11.035  1.00  0.00           H  
ATOM    401  C8  XYP    13      30.511  15.768   9.028  1.00  0.00           C  
ATOM    402  H8  XYP    13      29.633  15.480   8.917  1.00  0.00           H  
TER     403      XYP    13 
ATOM    403  C1  XYP    14      28.631  18.117  14.460  1.00  0.00           C  
ATOM    404  H1a XYP    14      29.596  18.072  14.293  1.00  0.00           H  
ATOM    405  H1b XYP    14      28.298  19.006  14.216  1.00  0.00           H  
ATOM    406  H1c XYP    14      28.464  17.961  15.412  1.00  0.00           H  
ATOM    407  C2  XYP    14      27.932  17.074  13.620  1.00  0.00           C  
ATOM    408  C3  XYP    14      27.125  16.091  14.223  1.00  0.00           C  
ATOM    409  H3  XYP    14      27.018  16.081  15.147  1.00  0.00           H  
ATOM    410  C4  XYP    14      26.471  15.129  13.429  1.00  0.00           C  
ATOM    411  H4  XYP    14      25.928  14.488  13.828  1.00  0.00           H  
ATOM    412  C5  XYP    14      26.618  15.146  12.030  1.00  0.00           C  
ATOM    413  C6  XYP    14      25.904  14.124  11.172  1.00  0.00           C  
ATOM    414  H6a XYP    14      25.368  13.525  11.732  1.00  0.00           H  
ATOM    415  H6b XYP    14      25.313  14.586  10.543  1.00  0.00           H  
ATOM    416  H6c XYP    14      26.563  13.595  10.676  1.00  0.00           H  
ATOM    417  C7  XYP    14      27.429  16.126  11.428  1.00  0.00           C  
ATOM    418  H7  XYP    14      27.529  16.142  10.503  1.00  0.00           H  
ATOM    419  C8  XYP    14      28.087  17.085  12.223  1.00  0.00           C  
ATOM    420  H8  XYP    14      28.624  17.731  11.823  1.00  0.00           H  
TER     421      XYP    14 
ATOM    421  C1  XYP    15      24.197  18.539  14.733  1.00  0.00           C  
ATOM    422  H1a XYP    15      24.185  18.649  15.706  1.00  0.00           H  
ATOM    423  H1b XYP    15      25.118  18.632  14.411  1.00  0.00           H  
ATOM    424  H1c XYP    15      23.638  19.233  14.325  1.00  0.00           H  
ATOM    425  C2  XYP    15      23.670  17.172  14.349  1.00  0.00           C  
ATOM    426  C3  XYP    15      23.479  16.847  12.994  1.00  0.00           C  
ATOM    427  H3  XYP    15      23.674  17.475  12.336  1.00  0.00           H  
ATOM    428  C4  XYP    15      23.007  15.570  12.630  1.00  0.00           C  
ATOM    429  H4  XYP    15      22.885  15.358  11.731  1.00  0.00           H  
ATOM    430  C5  XYP    15      22.735  14.608  13.620  1.00  0.00           C  
ATOM    431  C6  XYP    15      22.260  13.227  13.223  1.00  0.00           C  
ATOM    432  H6a XYP    15      22.117  12.674  14.019  1.00  0.00           H  
ATOM    433  H6b XYP    15      21.418  13.302  12.729  1.00  0.00           H  
ATOM    434  H6c XYP    15      22.934  12.801  12.655  1.00  0.00           H  
ATOM    435  C7  XYP    15      22.918  14.936  14.977  1.00  0.00           C  
ATOM    436  H7  XYP    15      22.740  14.306  15.638  1.00  0.00           H  
ATOM    437  C8  XYP    15      23.378  16.216  15.340  1.00  0.00           C  
ATOM    438  H8  XYP    15      23.497  16.426  16.240  1.00  0.00           H  
TER     439      XYP    15 
ATOM    439  C1  XYP    16      30.490  21.037  13.579  1.00  0.00           C  
ATOM    440  H1a XYP    16      31.154  21.735  13.753  1.00  0.00           H  
ATOM    441  H1b XYP    16      29.599  21.394  13.774  1.00  0.00           H  
ATOM    442  H1c XYP    16      30.666  20.270  14.161  1.00  0.00           H  
ATOM    443  C2  XYP    16      30.574  20.605  12.131  1.00  0.00           C  
ATOM    444  C3  XYP    16      31.828  20.419  11.523  1.00  0.00           C  
ATOM    445  H3  XYP    16      32.604  20.558  12.013  1.00  0.00           H  
ATOM    446  C4  XYP    16      31.911  20.025  10.173  1.00  0.00           C  
ATOM    447  H4  XYP    16      32.743  19.900   9.776  1.00  0.00           H  
ATOM    448  C5  XYP    16      30.738  19.811   9.426  1.00  0.00           C  
ATOM    449  C6  XYP    16      30.819  19.397   7.974  1.00  0.00           C  
ATOM    450  H6a XYP    16      31.719  19.072   7.765  1.00  0.00           H  
ATOM    451  H6b XYP    16      30.175  18.679   7.802  1.00  0.00           H  
ATOM    452  H6c XYP    16      30.611  20.166   7.405  1.00  0.00           H  
ATOM    453  C7  XYP    16      29.483  19.998  10.033  1.00  0.00           C  
ATOM    454  H7  XYP    16      28.707  19.861   9.540  1.00  0.00           H  
ATOM    455  C8  XYP    16      29.402  20.391  11.383  1.00  0.00           C  
ATOM    456  H8  XYP    16      28.573  20.514  11.780  1.00  0.00           H  
TER     457      XYP    16 
ATOM    457  C1  XYP    17      15.775  11.086  33.908  1.00  0.00           C  
ATOM    458  H1a XYP    17      16.564  10.771  33.422  1.00  0.00           H  
ATOM    459  H1b XYP    17      16.051  11.762  34.561  1.00  0.00           H  
ATOM    460  H1c XYP    17      15.362  10.334  34.380  1.00  0.00           H  
ATOM    461  C2  XYP    17      14.776  11.672  32.933  1.00  0.00           C  
ATOM    462  C3  XYP    17      14.260  12.968  33.124  1.00  0.00           C  
ATOM    463  H3  XYP    17      14.541  13.475  33.852  1.00  0.00           H  
ATOM    464  C4  XYP    17      13.315  13.495  32.221  1.00  0.00           C  
ATOM    465  H4  XYP    17      12.974  14.351  32.351  1.00  0.00           H  
ATOM    466  C5  XYP    17      12.886  12.731  31.120  1.00  0.00           C  
ATOM    467  C6  XYP    17      11.865  13.297  30.157  1.00  0.00           C  
ATOM    468  H6a XYP    17      11.617  12.623  29.490  1.00  0.00           H  
ATOM    469  H6b XYP    17      11.063  13.565  30.651  1.00  0.00           H  
ATOM    470  H6c XYP    17      12.242  14.077  29.699  1.00  0.00           H  
ATOM    471  C7  XYP    17      13.412  11.441  30.923  1.00  0.00           C  
ATOM    472  H7  XYP    17      13.132  10.931  30.196  1.00  0.00           H  
ATOM    473  C8  XYP    17      14.348  10.912  31.831  1.00  0.00           C  
ATOM    474  H8  XYP    17      14.684  10.055  31.701  1.00  0.00           H  
TER     475      XYP    17 
ATOM    475  C1  XYP    18      15.317   9.455  39.259  1.00  0.00           C  
ATOM    476  H1a XYP    18      15.374   8.478  39.302  1.00  0.00           H  
ATOM    477  H1b XYP    18      16.217   9.816  39.119  1.00  0.00           H  
ATOM    478  H1c XYP    18      14.957   9.796  40.104  1.00  0.00           H  
ATOM    479  C2  XYP    18      14.414   9.876  38.120  1.00  0.00           C  
ATOM    480  C3  XYP    18      14.494  11.182  37.603  1.00  0.00           C  
ATOM    481  H3  XYP    18      15.108  11.783  37.960  1.00  0.00           H  
ATOM    482  C4  XYP    18      13.644  11.582  36.553  1.00  0.00           C  
ATOM    483  H4  XYP    18      13.697  12.448  36.216  1.00  0.00           H  
ATOM    484  C5  XYP    18      12.721  10.673  36.003  1.00  0.00           C  
ATOM    485  C6  XYP    18      11.818  11.094  34.865  1.00  0.00           C  
ATOM    486  H6a XYP    18      10.913  10.749  35.014  1.00  0.00           H  
ATOM    487  H6b XYP    18      11.781  12.071  34.805  1.00  0.00           H  
ATOM    488  H6c XYP    18      12.168  10.737  34.023  1.00  0.00           H  
ATOM    489  C7  XYP    18      12.644   9.365  36.516  1.00  0.00           C  
ATOM    490  H7  XYP    18      12.036   8.761  36.154  1.00  0.00           H  
ATOM    491  C8  XYP    18      13.481   8.971  37.579  1.00  0.00           C  
ATOM    492  H8  XYP    18      13.423   8.108  37.922  1.00  0.00           H  
TER     493      XYP    18 
ATOM    493  C1  XYP    19      23.903   7.916  37.426  1.00  0.00           C  
ATOM    494  H1a XYP    19      23.741   8.833  37.123  1.00  0.00           H  
ATOM    495  H1b XYP    19      24.029   7.921  38.398  1.00  0.00           H  
ATOM    496  H1c XYP    19      24.711   7.569  36.996  1.00  0.00           H  
ATOM    497  C2  XYP    19      22.725   7.037  37.063  1.00  0.00           C  
ATOM    498  C3  XYP    19      22.371   5.951  37.886  1.00  0.00           C  
ATOM    499  H3  XYP    19      22.864   5.772  38.655  1.00  0.00           H  
ATOM    500  C4  XYP    19      21.275   5.134  37.547  1.00  0.00           C  
ATOM    501  H4  XYP    19      21.044   4.416  38.091  1.00  0.00           H  
ATOM    502  C5  XYP    19      20.528   5.398  36.383  1.00  0.00           C  
ATOM    503  C6  XYP    19      19.356   4.515  36.013  1.00  0.00           C  
ATOM    504  H6a XYP    19      18.695   5.033  35.507  1.00  0.00           H  
ATOM    505  H6b XYP    19      19.673   3.767  35.465  1.00  0.00           H  
ATOM    506  H6c XYP    19      18.931   4.168  36.825  1.00  0.00           H  
ATOM    507  C7  XYP    19      20.887   6.478  35.557  1.00  0.00           C  
ATOM    508  H7  XYP    19      20.399   6.648  34.784  1.00  0.00           H  
ATOM    509  C8  XYP    19      21.982   7.297  35.897  1.00  0.00           C  
ATOM    510  H8  XYP    19      22.217   8.010  35.347  1.00  0.00           H  
TER     511      XYP    19 
ATOM    511  C1  XYP    20      15.935   7.496  31.149  1.00  0.00           C  
ATOM    512  H1a XYP    20      15.365   7.710  31.916  1.00  0.00           H  
ATOM    513  H1b XYP    20      15.609   7.984  30.364  1.00  0.00           H  
ATOM    514  H1c XYP    20      15.891   6.533  30.975  1.00  0.00           H  
ATOM    515  C2  XYP    20      17.368   7.890  31.433  1.00  0.00           C  
ATOM    516  C3  XYP    20      18.296   7.991  30.380  1.00  0.00           C  
ATOM    517  H3  XYP    20      18.024   7.825  29.507  1.00  0.00           H  
ATOM    518  C4  XYP    20      19.633   8.346  30.645  1.00  0.00           C  
ATOM    519  H4  XYP    20      20.241   8.414  29.944  1.00  0.00           H  
ATOM    520  C5  XYP    20      20.048   8.608  31.964  1.00  0.00           C  
ATOM    521  C6  XYP    20      21.482   8.989  32.260  1.00  0.00           C  
ATOM    522  H6a XYP    20      21.993   9.067  31.427  1.00  0.00           H  
ATOM    523  H6b XYP    20      21.502   9.848  32.730  1.00  0.00           H  
ATOM    524  H6c XYP    20      21.891   8.300  32.823  1.00  0.00           H  
ATOM    525  C7  XYP    20      19.119   8.515  33.016  1.00  0.00           C  
ATOM    526  H7  XYP    20      19.388   8.689  33.890  1.00  0.00           H  
ATOM    527  C8  XYP    20      17.784   8.153  32.751  1.00  0.00           C  
ATOM    528  H8  XYP    20      17.174   8.089  33.449  1.00  0.00           H  
TER     529      XYP    20 
ATOM    529  C1  XYP    21      17.673  11.516  30.732  1.00  0.00           C  
ATOM    530  H1a XYP    21      17.048  10.847  30.385  1.00  0.00           H  
ATOM    531  H1b XYP    21      18.188  11.123  31.467  1.00  0.00           H  
ATOM    532  H1c XYP    21      17.169  12.286  31.069  1.00  0.00           H  
ATOM    533  C2  XYP    21      18.597  11.963  29.621  1.00  0.00           C  
ATOM    534  C3  XYP    21      19.982  11.726  29.700  1.00  0.00           C  
ATOM    535  H3  XYP    21      20.334  11.291  30.443  1.00  0.00           H  
ATOM    536  C4  XYP    21      20.834  12.143  28.658  1.00  0.00           C  
ATOM    537  H4  XYP    21      21.748  11.983  28.712  1.00  0.00           H  
ATOM    538  C5  XYP    21      20.303  12.802  27.533  1.00  0.00           C  
ATOM    539  C6  XYP    21      21.217  13.255  26.415  1.00  0.00           C  
ATOM    540  H6a XYP    21      20.737  13.238  25.561  1.00  0.00           H  
ATOM    541  H6b XYP    21      21.518  14.166  26.601  1.00  0.00           H  
ATOM    542  H6c XYP    21      21.994  12.662  26.355  1.00  0.00           H  
ATOM    543  C7  XYP    21      18.920  13.049  27.459  1.00  0.00           C  
ATOM    544  H7  XYP    21      18.566  13.493  26.722  1.00  0.00           H  
ATOM    545  C8  XYP    21      18.068  12.627  28.499  1.00  0.00           C  
ATOM    546  H8  XYP    21      17.153  12.789  28.447  1.00  0.00           H  
TER     547      XYP    21 
ATOM    547  C1  XYP    22      15.491   7.067  35.565  1.00  0.00           C  
ATOM    548  H1a XYP    22      14.765   6.617  36.044  1.00  0.00           H  
ATOM    549  H1b XYP    22      15.143   7.895  35.172  1.00  0.00           H  
ATOM    550  H1c XYP    22      15.822   6.481  34.852  1.00  0.00           H  
ATOM    551  C2  XYP    22      16.622   7.384  36.520  1.00  0.00           C  
ATOM    552  C3  XYP    22      16.922   6.504  37.577  1.00  0.00           C  
ATOM    553  H3  XYP    22      16.421   5.728  37.691  1.00  0.00           H  
ATOM    554  C4  XYP    22      17.985   6.790  38.457  1.00  0.00           C  
ATOM    555  H4  XYP    22      18.184   6.205  39.152  1.00  0.00           H  
ATOM    556  C5  XYP    22      18.755   7.955  38.282  1.00  0.00           C  
ATOM    557  C6  XYP    22      19.895   8.262  39.228  1.00  0.00           C  
ATOM    558  H6a XYP    22      20.241   7.431  39.615  1.00  0.00           H  
ATOM    559  H6b XYP    22      20.620   8.708  38.742  1.00  0.00           H  
ATOM    560  H6c XYP    22      19.574   8.847  39.946  1.00  0.00           H  
ATOM    561  C7  XYP    22      18.450   8.839  37.231  1.00  0.00           C  
ATOM    562  H7  XYP    22      18.953   9.613  37.116  1.00  0.00           H  
ATOM    563  C8  XYP    22      17.385   8.554  36.353  1.00  0.00           C  
ATOM    564  H8  XYP    22      17.186   9.142  35.662  1.00  0.00           H  
TER     565      XYP    22 
ATOM    565  C1  XYP    23      29.673  24.142  33.899  1.00  0.00           C  
ATOM    566  H1a XYP    23      30.604  24.371  33.693  1.00  0.00           H  
ATOM    567  H1b XYP    23      29.558  24.089  34.871  1.00  0.00           H  
ATOM    568  H1c XYP    23      29.462  23.270  33.506  1.00  0.00           H  
ATOM    569  C2  XYP    23      28.756  25.203  33.332  1.00  0.00           C  
ATOM    570  C3  XYP    23      28.574  26.417  34.018  1.00  0.00           C  
ATOM    571  H3  XYP    23      29.024  26.569  34.820  1.00  0.00           H  
ATOM    572  C4  XYP    23      27.709  27.401  33.501  1.00  0.00           C  
ATOM    573  H4  XYP    23      27.587  28.201  33.960  1.00  0.00           H  
ATOM    574  C5  XYP    23      27.030  27.181  32.289  1.00  0.00           C  
ATOM    575  C6  XYP    23      26.114  28.247  31.729  1.00  0.00           C  
ATOM    576  H6a XYP    23      25.579  27.885  30.992  1.00  0.00           H  
ATOM    577  H6b XYP    23      25.511  28.567  32.432  1.00  0.00           H  
ATOM    578  H6c XYP    23      26.653  28.995  31.397  1.00  0.00           H  
ATOM    579  C7  XYP    23      27.216  25.968  31.602  1.00  0.00           C  
ATOM    580  H7  XYP    23      26.768  25.821  30.801  1.00  0.00           H  
ATOM    581  C8  XYP    23      28.077  24.981  32.119  1.00  0.00           C  
ATOM    582  H8  XYP    23      28.196  24.180  31.660  1.00  0.00           H  
TER     583      XYP    23 
ATOM    583  C1  XYP    24      25.798  23.444  39.988  1.00  0.00           C  
ATOM    584  H1a XYP    24      25.697  22.500  40.228  1.00  0.00           H  
ATOM    585  H1b XYP    24      26.684  23.749  40.278  1.00  0.00           H  
ATOM    586  H1c XYP    24      25.109  23.973  40.440  1.00  0.00           H  
ATOM    587  C2  XYP    24      25.658  23.610  38.489  1.00  0.00           C  
ATOM    588  C3  XYP    24      26.439  24.560  37.804  1.00  0.00           C  
ATOM    589  H3  XYP    24      27.047  25.085  38.274  1.00  0.00           H  
ATOM    590  C4  XYP    24      26.314  24.707  36.408  1.00  0.00           C  
ATOM    591  H4  XYP    24      26.836  25.330  35.957  1.00  0.00           H  
ATOM    592  C5  XYP    24      25.403  23.909  35.690  1.00  0.00           C  
ATOM    593  C6  XYP    24      25.287  24.055  34.188  1.00  0.00           C  
ATOM    594  H6a XYP    24      24.423  23.711  33.879  1.00  0.00           H  
ATOM    595  H6b XYP    24      25.359  25.001  33.940  1.00  0.00           H  
ATOM    596  H6c XYP    24      26.010  23.554  33.758  1.00  0.00           H  
ATOM    597  C7  XYP    24      24.613  22.969  36.377  1.00  0.00           C  
ATOM    598  H7  XYP    24      24.010  22.439  35.906  1.00  0.00           H  
ATOM    599  C8  XYP    24      24.739  22.820  37.773  1.00  0.00           C  
ATOM    600  H8  XYP    24      24.221  22.192  38.223  1.00  0.00           H  
TER     601      XYP    24 
ATOM    601  C1  XYP    25      33.736  21.403  42.373  1.00  0.00           C  
ATOM    602  H1a XYP    25      33.610  22.370  42.280  1.00  0.00           H  
ATOM    603  H1b XYP    25      33.406  21.119  43.251  1.00  0.00           H  
ATOM    604  H1c XYP    25      34.691  21.192  42.308  1.00  0.00           H  
ATOM    605  C2  XYP    25      32.984  20.688  41.271  1.00  0.00           C  
ATOM    606  C3  XYP    25      31.926  19.811  41.577  1.00  0.00           C  
ATOM    607  H3  XYP    25      31.686  19.666  42.464  1.00  0.00           H  
ATOM    608  C4  XYP    25      31.229  19.154  40.543  1.00  0.00           C  
ATOM    609  H4  XYP    25      30.527  18.579  40.748  1.00  0.00           H  
ATOM    610  C5  XYP    25      31.589  19.369  39.199  1.00  0.00           C  
ATOM    611  C6  XYP    25      30.846  18.673  38.079  1.00  0.00           C  
ATOM    612  H6a XYP    25      30.309  19.329  37.589  1.00  0.00           H  
ATOM    613  H6b XYP    25      31.487  18.258  37.466  1.00  0.00           H  
ATOM    614  H6c XYP    25      30.257  17.981  38.443  1.00  0.00           H  
ATOM    615  C7  XYP    25      32.649  20.242  38.895  1.00  0.00           C  
ATOM    616  H7  XYP    25      32.889  20.381  38.008  1.00  0.00           H  
ATOM    617  C8  XYP    25      33.344  20.902  39.927  1.00  0.00           C  
ATOM    618  H8  XYP    25      34.043  21.480  39.721  1.00  0.00           H  
TER     619      XYP    25 
ATOM    619  C1  XYP    26      29.415  20.047  33.507  1.00  0.00           C  
ATOM    620  H1a XYP    26      29.018  19.203  33.806  1.00  0.00           H  
ATOM    621  H1b XYP    26      28.906  20.792  33.888  1.00  0.00           H  
ATOM    622  H1c XYP    26      29.372  20.099  32.529  1.00  0.00           H  
ATOM    623  C2  XYP    26      30.859  20.111  33.957  1.00  0.00           C  
ATOM    624  C3  XYP    26      31.802  19.214  33.421  1.00  0.00           C  
ATOM    625  H3  XYP    26      31.535  18.580  32.795  1.00  0.00           H  
ATOM    626  C4  XYP    26      33.150  19.278  33.826  1.00  0.00           C  
ATOM    627  H4  XYP    26      33.772  18.691  33.464  1.00  0.00           H  
ATOM    628  C5  XYP    26      33.565  20.238  34.768  1.00  0.00           C  
ATOM    629  C6  XYP    26      35.017  20.306  35.191  1.00  0.00           C  
ATOM    630  H6a XYP    26      35.597  20.154  34.415  1.00  0.00           H  
ATOM    631  H6b XYP    26      35.219  21.187  35.569  1.00  0.00           H  
ATOM    632  H6c XYP    26      35.192  19.616  35.866  1.00  0.00           H  
ATOM    633  C7  XYP    26      32.621  21.132  35.306  1.00  0.00           C  
ATOM    634  H7  XYP    26      32.888  21.770  35.929  1.00  0.00           H  
ATOM    635  C8  XYP    26      31.273  21.066  34.904  1.00  0.00           C  
ATOM    636  H8  XYP    26      30.655  21.659  35.267  1.00  0.00           H  
TER     637      XYP    26 
ATOM    637  C1  XYP    27      31.173  22.722  30.724  1.00  0.00           C  
ATOM    638  H1a XYP    27      30.870  22.633  29.796  1.00  0.00           H  
ATOM    639  H1b XYP    27      30.902  21.925  31.225  1.00  0.00           H  
ATOM    640  H1c XYP    27      30.758  23.512  31.126  1.00  0.00           H  
ATOM    641  C2  XYP    27      32.679  22.876  30.755  1.00  0.00           C  
ATOM    642  C3  XYP    27      33.446  22.161  31.693  1.00  0.00           C  
ATOM    643  H3  XYP    27      33.022  21.601  32.301  1.00  0.00           H  
ATOM    644  C4  XYP    27      34.849  22.286  31.711  1.00  0.00           C  
ATOM    645  H4  XYP    27      35.350  21.803  32.329  1.00  0.00           H  
ATOM    646  C5  XYP    27      35.495  23.134  30.793  1.00  0.00           C  
ATOM    647  C6  XYP    27      37.005  23.245  30.787  1.00  0.00           C  
ATOM    648  H6a XYP    27      37.274  24.149  30.519  1.00  0.00           H  
ATOM    649  H6b XYP    27      37.362  23.060  31.680  1.00  0.00           H  
ATOM    650  H6c XYP    27      37.373  22.597  30.151  1.00  0.00           H  
ATOM    651  C7  XYP    27      34.728  23.867  29.868  1.00  0.00           C  
ATOM    652  H7  XYP    27      35.151  24.436  29.267  1.00  0.00           H  
ATOM    653  C8  XYP    27      33.324  23.738  29.848  1.00  0.00           C  
ATOM    654  H8  XYP    27      32.818  24.224  29.235  1.00  0.00           H  
TER     655      XYP    27 
ATOM    655  C1  XYP    28      26.557  20.018  36.070  1.00  0.00           C  
ATOM    656  H1a XYP    28      25.808  19.517  36.455  1.00  0.00           H  
ATOM    657  H1b XYP    28      26.202  20.725  35.493  1.00  0.00           H  
ATOM    658  H1c XYP    28      27.112  19.414  35.535  1.00  0.00           H  
ATOM    659  C2  XYP    28      27.397  20.633  37.167  1.00  0.00           C  
ATOM    660  C3  XYP    28      27.328  20.140  38.484  1.00  0.00           C  
ATOM    661  H3  XYP    28      26.759  19.432  38.685  1.00  0.00           H  
ATOM    662  C4  XYP    28      28.113  20.722  39.499  1.00  0.00           C  
ATOM    663  H4  XYP    28      28.065  20.397  40.369  1.00  0.00           H  
ATOM    664  C5  XYP    28      28.967  21.801  39.202  1.00  0.00           C  
ATOM    665  C6  XYP    28      29.793  22.446  40.293  1.00  0.00           C  
ATOM    666  H6a XYP    28      29.826  21.862  41.078  1.00  0.00           H  
ATOM    667  H6b XYP    28      30.707  22.594  39.971  1.00  0.00           H  
ATOM    668  H6c XYP    28      29.391  23.303  40.544  1.00  0.00           H  
ATOM    669  C7  XYP    28      29.038  22.290  37.885  1.00  0.00           C  
ATOM    670  H7  XYP    28      29.595  23.009  37.688  1.00  0.00           H  
ATOM    671  C8  XYP    28      28.255  21.707  36.870  1.00  0.00           C  
ATOM    672  H8  XYP    28      28.290  22.043  36.004  1.00  0.00           H  
TER     673      XYP    28 
ATOM    673  C1  XYP    29      28.772  34.289  20.965  1.00  0.00           C  
ATOM    674  H1a XYP    29      29.700  34.012  20.812  1.00  0.00           H  
ATOM    675  H1b XYP    29      28.761  35.159  21.414  1.00  0.00           H  
ATOM    676  H1c XYP    29      28.335  33.627  21.538  1.00  0.00           H  
ATOM    677  C2  XYP    29      28.043  34.394  19.643  1.00  0.00           C  
ATOM    678  C3  XYP    29      28.696  34.940  18.522  1.00  0.00           C  
ATOM    679  H3  XYP    29      29.578  35.229  18.597  1.00  0.00           H  
ATOM    680  C4  XYP    29      28.023  35.043  17.289  1.00  0.00           C  
ATOM    681  H4  XYP    29      28.459  35.402  16.550  1.00  0.00           H  
ATOM    682  C5  XYP    29      26.690  34.606  17.172  1.00  0.00           C  
ATOM    683  C6  XYP    29      25.967  34.716  15.847  1.00  0.00           C  
ATOM    684  H6a XYP    29      25.284  34.016  15.783  1.00  0.00           H  
ATOM    685  H6b XYP    29      25.540  35.595  15.779  1.00  0.00           H  
ATOM    686  H6c XYP    29      26.601  34.604  15.108  1.00  0.00           H  
ATOM    687  C7  XYP    29      26.034  34.067  18.295  1.00  0.00           C  
ATOM    688  H7  XYP    29      25.151  33.782  18.221  1.00  0.00           H  
ATOM    689  C8  XYP    29      26.710  33.958  19.526  1.00  0.00           C  
ATOM    690  H8  XYP    29      26.275  33.602  20.267  1.00  0.00           H  
TER     691      XYP    29 
ATOM    691  C1  XYP    30      25.135  36.436  25.830  1.00  0.00           C  
ATOM    692  H1a XYP    30      25.703  35.793  26.304  1.00  0.00           H  
ATOM    693  H1b XYP    30      25.641  37.259  25.670  1.00  0.00           H  
ATOM    694  H1c XYP    30      24.353  36.645  26.382  1.00  0.00           H  
ATOM    695  C2  XYP    30      24.674  35.835  24.521  1.00  0.00           C  
ATOM    696  C3  XYP    30      25.144  36.343  23.294  1.00  0.00           C  
ATOM    697  H3  XYP    30      25.743  37.055  23.286  1.00  0.00           H  
ATOM    698  C4  XYP    30      24.710  35.775  22.080  1.00  0.00           C  
ATOM    699  H4  XYP    30      25.023  36.112  21.270  1.00  0.00           H  
ATOM    700  C5  XYP    30      23.799  34.702  22.087  1.00  0.00           C  
ATOM    701  C6  XYP    30      23.323  34.089  20.790  1.00  0.00           C  
ATOM    702  H6a XYP    30      22.367  33.885  20.856  1.00  0.00           H  
ATOM    703  H6b XYP    30      23.460  34.716  20.049  1.00  0.00           H  
ATOM    704  H6c XYP    30      23.818  33.263  20.615  1.00  0.00           H  
ATOM    705  C7  XYP    30      23.334  34.192  23.313  1.00  0.00           C  
ATOM    706  H7  XYP    30      22.735  33.479  23.320  1.00  0.00           H  
ATOM    707  C8  XYP    30      23.771  34.756  24.527  1.00  0.00           C  
ATOM    708  H8  XYP    30      23.463  34.416  25.337  1.00  0.00           H  
TER     709      XYP    30 
ATOM    709  C1  XYP    31      32.762  34.155  28.244  1.00  0.00           C  
ATOM    710  H1a XYP    31      32.640  34.809  27.525  1.00  0.00           H  
ATOM    711  H1b XYP    31      32.269  34.457  29.034  1.00  0.00           H  
ATOM    712  H1c XYP    31      33.715  34.088  28.462  1.00  0.00           H  
ATOM    713  C2  XYP    31      32.255  32.803  27.795  1.00  0.00           C  
ATOM    714  C3  XYP    31      31.544  31.975  28.684  1.00  0.00           C  
ATOM    715  H3  XYP    31      31.380  32.260  29.554  1.00  0.00           H  
ATOM    716  C4  XYP    31      31.073  30.718  28.256  1.00  0.00           C  
ATOM    717  H4  XYP    31      30.597  30.177  28.844  1.00  0.00           H  
ATOM    718  C5  XYP    31      31.306  30.284  26.937  1.00  0.00           C  
ATOM    719  C6  XYP    31      30.767  28.949  26.471  1.00  0.00           C  
ATOM    720  H6a XYP    31      30.953  28.821  25.518  1.00  0.00           H  
ATOM    721  H6b XYP    31      31.188  28.227  26.983  1.00  0.00           H  
ATOM    722  H6c XYP    31      29.798  28.923  26.606  1.00  0.00           H  
ATOM    723  C7  XYP    31      32.021  31.111  26.052  1.00  0.00           C  
ATOM    724  H7  XYP    31      32.174  30.831  25.179  1.00  0.00           H  
ATOM    725  C8  XYP    31      32.495  32.366  26.479  1.00  0.00           C  
ATOM    726  H8  XYP    31      32.964  32.913  25.889  1.00  0.00           H  
TER     727      XYP    31 
ATOM    727  C1  XYP    32      27.719  29.908  20.414  1.00  0.00           C  
ATOM    728  H1a XYP    32      27.056  29.525  21.023  1.00  0.00           H  
ATOM    729  H1b XYP    32      27.541  30.865  20.300  1.00  0.00           H  
ATOM    730  H1c XYP    32      27.654  29.470  19.539  1.00  0.00           H  
ATOM    731  C2  XYP    32      29.103  29.706  20.991  1.00  0.00           C  
ATOM    732  C3  XYP    32      29.837  28.542  20.692  1.00  0.00           C  
ATOM    733  H3  XYP    32      29.464  27.886  20.148  1.00  0.00           H  
ATOM    734  C4  XYP    32      31.139  28.375  21.203  1.00  0.00           C  
ATOM    735  H4  XYP    32      31.626  27.610  20.994  1.00  0.00           H  
ATOM    736  C5  XYP    32      31.717  29.376  22.007  1.00  0.00           C  
ATOM    737  C6  XYP    32      33.143  29.234  22.494  1.00  0.00           C  
ATOM    738  H6a XYP    32      33.413  28.293  22.469  1.00  0.00           H  
ATOM    739  H6b XYP    32      33.736  29.754  21.913  1.00  0.00           H  
ATOM    740  H6c XYP    32      33.219  29.564  23.413  1.00  0.00           H  
ATOM    741  C7  XYP    32      30.977  30.531  22.321  1.00  0.00           C  
ATOM    742  H7  XYP    32      31.355  31.197  22.849  1.00  0.00           H  
ATOM    743  C8  XYP    32      29.670  30.690  21.822  1.00  0.00           C  
ATOM    744  H8  XYP    32      29.183  31.454  22.034  1.00  0.00           H  
TER     745      XYP    32 
ATOM    745  C1  XYP    33      30.065  31.687  18.103  1.00  0.00           C  
ATOM    746  H1a XYP    33      29.454  30.928  18.015  1.00  0.00           H  
ATOM    747  H1b XYP    33      30.081  31.984  19.036  1.00  0.00           H  
ATOM    748  H1c XYP    33      29.749  32.424  17.542  1.00  0.00           H  
ATOM    749  C2  XYP    33      31.453  31.268  17.673  1.00  0.00           C  
ATOM    750  C3  XYP    33      32.297  30.594  18.574  1.00  0.00           C  
ATOM    751  H3  XYP    33      31.995  30.408  19.434  1.00  0.00           H  
ATOM    752  C4  XYP    33      33.589  30.197  18.179  1.00  0.00           C  
ATOM    753  H4  XYP    33      34.142  29.747  18.777  1.00  0.00           H  
ATOM    754  C5  XYP    33      34.046  30.479  16.878  1.00  0.00           C  
ATOM    755  C6  XYP    33      35.434  30.056  16.446  1.00  0.00           C  
ATOM    756  H6a XYP    33      35.386  29.603  15.578  1.00  0.00           H  
ATOM    757  H6b XYP    33      36.006  30.847  16.370  1.00  0.00           H  
ATOM    758  H6c XYP    33      35.820  29.442  17.104  1.00  0.00           H  
ATOM    759  C7  XYP    33      33.203  31.155  15.975  1.00  0.00           C  
ATOM    760  H7  XYP    33      33.499  31.335  15.112  1.00  0.00           H  
ATOM    761  C8  XYP    33      31.908  31.545  16.370  1.00  0.00           C  
ATOM    762  H8  XYP    33      31.349  31.981  15.768  1.00  0.00           H  
TER     763      XYP    33 
ATOM    763  C1  XYP    34      26.270  30.890  23.631  1.00  0.00           C  
ATOM    764  H1a XYP    34      25.461  30.707  24.153  1.00  0.00           H  
ATOM    765  H1b XYP    34      26.016  31.223  22.746  1.00  0.00           H  
ATOM    766  H1c XYP    34      26.784  30.062  23.528  1.00  0.00           H  
ATOM    767  C2  XYP    34      27.105  31.926  24.353  1.00  0.00           C  
ATOM    768  C3  XYP    34      27.993  31.534  25.371  1.00  0.00           C  
ATOM    769  H3  XYP    34      28.083  30.633  25.586  1.00  0.00           H  
ATOM    770  C4  XYP    34      28.743  32.502  26.065  1.00  0.00           C  
ATOM    771  H4  XYP    34      29.324  32.243  26.743  1.00  0.00           H  
ATOM    772  C5  XYP    34      28.631  33.864  25.732  1.00  0.00           C  
ATOM    773  C6  XYP    34      29.447  34.898  26.478  1.00  0.00           C  
ATOM    774  H6a XYP    34      29.621  34.590  27.392  1.00  0.00           H  
ATOM    775  H6b XYP    34      30.301  35.033  26.016  1.00  0.00           H  
ATOM    776  H6c XYP    34      28.959  35.747  26.516  1.00  0.00           H  
ATOM    777  C7  XYP    34      27.759  34.253  24.699  1.00  0.00           C  
ATOM    778  H7  XYP    34      27.683  35.151  24.470  1.00  0.00           H  
ATOM    779  C8  XYP    34      26.989  33.287  24.020  1.00  0.00           C  
ATOM    780  H8  XYP    34      26.400  33.552  23.350  1.00  0.00           H  
TER     781      XYP    34 
ATOM    781  C1  XYP    35      13.260  30.231  28.084  1.00  0.00           C  
ATOM    782  H1a XYP    35      13.941  30.049  28.764  1.00  0.00           H  
ATOM    783  H1b XYP    35      12.474  30.620  28.520  1.00  0.00           H  
ATOM    784  H1c XYP    35      13.010  29.391  27.647  1.00  0.00           H  
ATOM    785  C2  XYP    35      13.793  31.202  27.053  1.00  0.00           C  
ATOM    786  C3  XYP    35      15.146  31.590  27.071  1.00  0.00           C  
ATOM    787  H3  XYP    35      15.717  31.246  27.721  1.00  0.00           H  
ATOM    788  C4  XYP    35      15.636  32.502  26.115  1.00  0.00           C  
ATOM    789  H4  XYP    35      16.531  32.758  26.132  1.00  0.00           H  
ATOM    790  C5  XYP    35      14.776  33.028  25.133  1.00  0.00           C  
ATOM    791  C6  XYP    35      15.304  34.016  24.115  1.00  0.00           C  
ATOM    792  H6a XYP    35      14.562  34.431  23.630  1.00  0.00           H  
ATOM    793  H6b XYP    35      15.815  34.718  24.570  1.00  0.00           H  
ATOM    794  H6c XYP    35      15.885  33.550  23.478  1.00  0.00           H  
ATOM    795  C7  XYP    35      13.425  32.634  25.110  1.00  0.00           C  
ATOM    796  H7  XYP    35      12.853  32.980  24.464  1.00  0.00           H  
ATOM    797  C8  XYP    35      12.934  31.725  26.068  1.00  0.00           C  
ATOM    798  H8  XYP    35      12.039  31.474  26.056  1.00  0.00           H  
TER     799      XYP    35 
ATOM    799  C1  XYP    36      11.196  31.700  31.856  1.00  0.00           C  
ATOM    800  H1a XYP    36      10.291  31.381  31.658  1.00  0.00           H  
ATOM    801  H1b XYP    36      11.791  30.926  31.932  1.00  0.00           H  
ATOM    802  H1c XYP    36      11.188  32.190  32.705  1.00  0.00           H  
ATOM    803  C2  XYP    36      11.675  32.614  30.749  1.00  0.00           C  
ATOM    804  C3  XYP    36      13.052  32.760  30.500  1.00  0.00           C  
ATOM    805  H3  XYP    36      13.667  32.296  31.021  1.00  0.00           H  
ATOM    806  C4  XYP    36      13.499  33.600  29.461  1.00  0.00           C  
ATOM    807  H4  XYP    36      14.410  33.688  29.293  1.00  0.00           H  
ATOM    808  C5  XYP    36      12.571  34.299  28.666  1.00  0.00           C  
ATOM    809  C6  XYP    36      13.048  35.201  27.547  1.00  0.00           C  
ATOM    810  H6a XYP    36      13.081  36.126  27.866  1.00  0.00           H  
ATOM    811  H6b XYP    36      13.941  34.926  27.253  1.00  0.00           H  
ATOM    812  H6c XYP    36      12.433  35.140  26.786  1.00  0.00           H  
ATOM    813  C7  XYP    36      11.194  34.163  28.924  1.00  0.00           C  
ATOM    814  H7  XYP    36      10.579  34.630  28.406  1.00  0.00           H  
ATOM    815  C8  XYP    36      10.747  33.324  29.964  1.00  0.00           C  
ATOM    816  H8  XYP    36       9.837  33.237  30.133  1.00  0.00           H  
TER     817      XYP    36 
ATOM    817  C1  XYP    37       8.594  22.062  31.664  1.00  0.00           C  
ATOM    818  H1a XYP    37       9.115  21.500  31.054  1.00  0.00           H  
ATOM    819  H1b XYP    37       9.168  22.359  32.401  1.00  0.00           H  
ATOM    820  H1c XYP    37       7.850  21.535  32.023  1.00  0.00           H  
ATOM    821  C2  XYP    37       8.070  23.271  30.920  1.00  0.00           C  
ATOM    822  C3  XYP    37       6.761  23.736  31.145  1.00  0.00           C  
ATOM    823  H3  XYP    37       6.213  23.302  31.758  1.00  0.00           H  
ATOM    824  C4  XYP    37       6.277  24.855  30.439  1.00  0.00           C  
ATOM    825  H4  XYP    37       5.409  25.159  30.582  1.00  0.00           H  
ATOM    826  C5  XYP    37       7.102  25.517  29.510  1.00  0.00           C  
ATOM    827  C6  XYP    37       6.569  26.706  28.741  1.00  0.00           C  
ATOM    828  H6a XYP    37       6.056  27.285  29.344  1.00  0.00           H  
ATOM    829  H6b XYP    37       7.309  27.223  28.360  1.00  0.00           H  
ATOM    830  H6c XYP    37       5.986  26.391  28.020  1.00  0.00           H  
ATOM    831  C7  XYP    37       8.415  25.059  29.294  1.00  0.00           C  
ATOM    832  H7  XYP    37       8.963  25.496  28.683  1.00  0.00           H  
ATOM    833  C8  XYP    37       8.898  23.939  29.998  1.00  0.00           C  
ATOM    834  H8  XYP    37       9.766  23.638  29.853  1.00  0.00           H  
TER     835      XYP    37 
ATOM    835  C1  XYP    38      10.480  28.631  25.713  1.00  0.00           C  
ATOM    836  H1a XYP    38      10.745  28.970  26.593  1.00  0.00           H  
ATOM    837  H1b XYP    38      10.996  29.098  25.024  1.00  0.00           H  
ATOM    838  H1c XYP    38       9.524  28.800  25.577  1.00  0.00           H  
ATOM    839  C2  XYP    38      10.743  27.144  25.626  1.00  0.00           C  
ATOM    840  C3  XYP    38      10.679  26.491  24.381  1.00  0.00           C  
ATOM    841  H3  XYP    38      10.474  26.976  23.614  1.00  0.00           H  
ATOM    842  C4  XYP    38      10.928  25.107  24.292  1.00  0.00           C  
ATOM    843  H4  XYP    38      10.884  24.678  23.467  1.00  0.00           H  
ATOM    844  C5  XYP    38      11.239  24.369  25.449  1.00  0.00           C  
ATOM    845  C6  XYP    38      11.512  22.885  25.348  1.00  0.00           C  
ATOM    846  H6a XYP    38      12.452  22.740  25.114  1.00  0.00           H  
ATOM    847  H6b XYP    38      11.318  22.448  26.203  1.00  0.00           H  
ATOM    848  H6c XYP    38      10.943  22.490  24.654  1.00  0.00           H  
ATOM    849  C7  XYP    38      11.302  25.022  26.694  1.00  0.00           C  
ATOM    850  H7  XYP    38      11.515  24.539  27.461  1.00  0.00           H  
ATOM    851  C8  XYP    38      11.052  26.405  26.783  1.00  0.00           C  
ATOM    852  H8  XYP    38      11.092  26.831  27.609  1.00  0.00           H  
TER     853      XYP    38 
ATOM    853  C1  XYP    39      14.372  28.178  25.201  1.00  0.00           C  
ATOM    854  H1a XYP    39      13.675  28.675  24.726  1.00  0.00           H  
ATOM    855  H1b XYP    39      13.979  27.730  25.978  1.00  0.00           H  
ATOM    856  H1c XYP    39      15.058  28.809  25.504  1.00  0.00           H  
ATOM    857  C2  XYP    39      14.985  27.143  24.283  1.00  0.00           C  
ATOM    858  C3  XYP    39      14.173  26.438  23.376  1.00  0.00           C  
ATOM    859  H3  XYP    39      13.262  26.619  23.335  1.00  0.00           H  
ATOM    860  C4  XYP    39      14.735  25.462  22.530  1.00  0.00           C  
ATOM    861  H4  XYP    39      14.191  24.996  21.936  1.00  0.00           H  
ATOM    862  C5  XYP    39      16.113  25.185  22.586  1.00  0.00           C  
ATOM    863  C6  XYP    39      16.716  24.132  21.679  1.00  0.00           C  
ATOM    864  H6a XYP    39      16.231  24.107  20.828  1.00  0.00           H  
ATOM    865  H6b XYP    39      17.655  24.343  21.501  1.00  0.00           H  
ATOM    866  H6c XYP    39      16.654  23.255  22.112  1.00  0.00           H  
ATOM    867  C7  XYP    39      16.924  25.884  23.500  1.00  0.00           C  
ATOM    868  H7  XYP    39      17.833  25.700  23.548  1.00  0.00           H  
ATOM    869  C8  XYP    39      16.362  26.860  24.347  1.00  0.00           C  
ATOM    870  H8  XYP    39      16.902  27.316  24.952  1.00  0.00           H  
TER     871      XYP    39 
ATOM    871  C1  XYP    40       9.033  30.638  28.526  1.00  0.00           C  
ATOM    872  H1a XYP    40       8.520  31.423  28.811  1.00  0.00           H  
ATOM    873  H1b XYP    40       9.949  30.918  28.318  1.00  0.00           H  
ATOM    874  H1c XYP    40       8.620  30.256  27.724  1.00  0.00           H  
ATOM    875  C2  XYP    40       9.044  29.601  29.627  1.00  0.00           C  
ATOM    876  C3  XYP    40       7.942  29.474  30.492  1.00  0.00           C  
ATOM    877  H3  XYP    40       7.205  30.034  30.389  1.00  0.00           H  
ATOM    878  C4  XYP    40       7.946  28.498  31.508  1.00  0.00           C  
ATOM    879  H4  XYP    40       7.214  28.413  32.076  1.00  0.00           H  
ATOM    880  C5  XYP    40       9.051  27.640  31.660  1.00  0.00           C  
ATOM    881  C6  XYP    40       9.048  26.585  32.745  1.00  0.00           C  
ATOM    882  H6a XYP    40       8.135  26.257  32.886  1.00  0.00           H  
ATOM    883  H6b XYP    40       9.614  25.830  32.479  1.00  0.00           H  
ATOM    884  H6c XYP    40       9.389  26.973  33.577  1.00  0.00           H  
ATOM    885  C7  XYP    40      10.157  27.772  30.800  1.00  0.00           C  
ATOM    886  H7  XYP    40      10.890  27.207  30.899  1.00  0.00           H  
ATOM    887  C8  XYP    40      10.153  28.749  29.785  1.00  0.00           C  
ATOM    888  H8  XYP    40      10.884  28.830  29.217  1.00  0.00           H  
TER     889      XYP    40 
ATOM    889  C1  XYP    41      34.276  13.934  21.391  1.00  0.00           C  
ATOM    890  H1a XYP    41      35.060  13.384  21.189  1.00  0.00           H  
ATOM    891  H1b XYP    41      33.848  13.599  22.206  1.00  0.00           H  
ATOM    892  H1c XYP    41      33.643  13.873  20.645  1.00  0.00           H  
ATOM    893  C2  XYP    41      34.681  15.379  21.589  1.00  0.00           C  
ATOM    894  C3  XYP    41      36.024  15.777  21.455  1.00  0.00           C  
ATOM    895  H3  XYP    41      36.677  15.149  21.244  1.00  0.00           H  
ATOM    896  C4  XYP    41      36.382  17.128  21.639  1.00  0.00           C  
ATOM    897  H4  XYP    41      37.272  17.386  21.563  1.00  0.00           H  
ATOM    898  C5  XYP    41      35.397  18.091  21.927  1.00  0.00           C  
ATOM    899  C6  XYP    41      35.776  19.547  22.095  1.00  0.00           C  
ATOM    900  H6a XYP    41      35.053  20.119  21.765  1.00  0.00           H  
ATOM    901  H6b XYP    41      35.931  19.736  23.044  1.00  0.00           H  
ATOM    902  H6c XYP    41      36.591  19.742  21.588  1.00  0.00           H  
ATOM    903  C7  XYP    41      34.056  17.692  22.065  1.00  0.00           C  
ATOM    904  H7  XYP    41      33.401  18.323  22.259  1.00  0.00           H  
ATOM    905  C8  XYP    41      33.705  16.337  21.911  1.00  0.00           C  
ATOM    906  H8  XYP    41      32.823  16.072  22.020  1.00  0.00           H  
TER     907      XYP    41 
ATOM    907  C1  XYP    42      35.927   9.715  26.061  1.00  0.00           C  
ATOM    908  H1a XYP    42      35.141   9.172  26.280  1.00  0.00           H  
ATOM    909  H1b XYP    42      36.350   9.346  25.257  1.00  0.00           H  
ATOM    910  H1c XYP    42      36.562   9.684  26.806  1.00  0.00           H  
ATOM    911  C2  XYP    42      35.510  11.149  25.814  1.00  0.00           C  
ATOM    912  C3  XYP    42      36.214  11.947  24.893  1.00  0.00           C  
ATOM    913  H3  XYP    42      36.935  11.587  24.426  1.00  0.00           H  
ATOM    914  C4  XYP    42      35.828  13.284  24.673  1.00  0.00           C  
ATOM    915  H4  XYP    42      36.296  13.809  24.063  1.00  0.00           H  
ATOM    916  C5  XYP    42      34.738  13.831  25.376  1.00  0.00           C  
ATOM    917  C6  XYP    42      34.326  15.270  25.156  1.00  0.00           C  
ATOM    918  H6a XYP    42      34.241  15.725  26.019  1.00  0.00           H  
ATOM    919  H6b XYP    42      34.999  15.738  24.618  1.00  0.00           H  
ATOM    920  H6c XYP    42      33.466  15.295  24.688  1.00  0.00           H  
ATOM    921  C7  XYP    42      34.029  13.031  26.292  1.00  0.00           C  
ATOM    922  H7  XYP    42      33.305  13.387  26.754  1.00  0.00           H  
ATOM    923  C8  XYP    42      34.416  11.694  26.511  1.00  0.00           C  
ATOM    924  H8  XYP    42      33.945  11.166  27.115  1.00  0.00           H  
TER     925      XYP    42 
ATOM    925  C1  XYP    43      35.571   6.389  18.061  1.00  0.00           C  
ATOM    926  H1a XYP    43      35.888   7.304  17.911  1.00  0.00           H  
ATOM    927  H1b XYP    43      36.317   5.846  18.391  1.00  0.00           H  
ATOM    928  H1c XYP    43      35.246   6.015  17.216  1.00  0.00           H  
ATOM    929  C2  XYP    43      34.445   6.399  19.072  1.00  0.00           C  
ATOM    930  C3  XYP    43      34.335   5.367  20.023  1.00  0.00           C  
ATOM    931  H3  XYP    43      34.954   4.673  20.029  1.00  0.00           H  
ATOM    932  C4  XYP    43      33.293   5.387  20.971  1.00  0.00           C  
ATOM    933  H4  XYP    43      33.226   4.709  21.604  1.00  0.00           H  
ATOM    934  C5  XYP    43      32.361   6.441  20.975  1.00  0.00           C  
ATOM    935  C6  XYP    43      31.263   6.471  22.015  1.00  0.00           C  
ATOM    936  H6a XYP    43      30.905   7.378  22.104  1.00  0.00           H  
ATOM    937  H6b XYP    43      30.546   5.861  21.746  1.00  0.00           H  
ATOM    938  H6c XYP    43      31.620   6.186  22.882  1.00  0.00           H  
ATOM    939  C7  XYP    43      32.458   7.461  20.011  1.00  0.00           C  
ATOM    940  H7  XYP    43      31.838   8.155  20.005  1.00  0.00           H  
ATOM    941  C8  XYP    43      33.498   7.440  19.061  1.00  0.00           C  
ATOM    942  H8  XYP    43      33.564   8.118  18.428  1.00  0.00           H  
TER     943      XYP    43 
ATOM    943  C1  XYP    44      30.031  11.779  21.475  1.00  0.00           C  
ATOM    944  H1a XYP    44      29.951  10.856  21.793  1.00  0.00           H  
ATOM    945  H1b XYP    44      30.422  12.334  22.182  1.00  0.00           H  
ATOM    946  H1c XYP    44      29.140  12.117  21.254  1.00  0.00           H  
ATOM    947  C2  XYP    44      30.926  11.821  20.258  1.00  0.00           C  
ATOM    948  C3  XYP    44      30.602  12.634  19.155  1.00  0.00           C  
ATOM    949  H3  XYP    44      29.824  13.144  19.163  1.00  0.00           H  
ATOM    950  C4  XYP    44      31.445  12.662  18.027  1.00  0.00           C  
ATOM    951  H4  XYP    44      31.227  13.195  17.295  1.00  0.00           H  
ATOM    952  C5  XYP    44      32.613  11.879  17.997  1.00  0.00           C  
ATOM    953  C6  XYP    44      33.509  11.893  16.779  1.00  0.00           C  
ATOM    954  H6a XYP    44      32.979  12.093  15.979  1.00  0.00           H  
ATOM    955  H6b XYP    44      34.198  12.579  16.892  1.00  0.00           H  
ATOM    956  H6c XYP    44      33.933  11.017  16.665  1.00  0.00           H  
ATOM    957  C7  XYP    44      32.943  11.079  19.105  1.00  0.00           C  
ATOM    958  H7  XYP    44      33.719  10.565  19.094  1.00  0.00           H  
ATOM    959  C8  XYP    44      32.098  11.047  20.229  1.00  0.00           C  
ATOM    960  H8  XYP    44      32.313  10.507  20.954  1.00  0.00           H  
TER     961      XYP    44 
ATOM    961  C1  XYP    45      33.794  16.504  17.966  1.00  0.00           C  
ATOM    962  H1a XYP    45      33.421  17.361  18.258  1.00  0.00           H  
ATOM    963  H1b XYP    45      33.772  15.871  18.713  1.00  0.00           H  
ATOM    964  H1c XYP    45      34.723  16.644  17.686  1.00  0.00           H  
ATOM    965  C2  XYP    45      32.979  15.952  16.817  1.00  0.00           C  
ATOM    966  C3  XYP    45      33.612  15.263  15.766  1.00  0.00           C  
ATOM    967  H3  XYP    45      34.537  15.154  15.776  1.00  0.00           H  
ATOM    968  C4  XYP    45      32.852  14.739  14.702  1.00  0.00           C  
ATOM    969  H4  XYP    45      33.274  14.280  14.012  1.00  0.00           H  
ATOM    970  C5  XYP    45      31.454  14.900  14.685  1.00  0.00           C  
ATOM    971  C6  XYP    45      30.630  14.319  13.556  1.00  0.00           C  
ATOM    972  H6a XYP    45      29.929  14.953  13.299  1.00  0.00           H  
ATOM    973  H6b XYP    45      31.198  14.142  12.778  1.00  0.00           H  
ATOM    974  H6c XYP    45      30.215  13.483  13.854  1.00  0.00           H  
ATOM    975  C7  XYP    45      30.820  15.590  15.733  1.00  0.00           C  
ATOM    976  H7  XYP    45      29.895  15.692  15.728  1.00  0.00           H  
ATOM    977  C8  XYP    45      31.582  16.121  16.792  1.00  0.00           C  
ATOM    978  H8  XYP    45      31.161  16.579  17.484  1.00  0.00           H  
TER     979      XYP    45 
ATOM    979  C1  XYP    46      32.676  10.252  23.841  1.00  0.00           C  
ATOM    980  H1a XYP    46      32.627  10.040  24.796  1.00  0.00           H  
ATOM    981  H1b XYP    46      32.789  11.220  23.737  1.00  0.00           H  
ATOM    982  H1c XYP    46      31.846   9.970  23.404  1.00  0.00           H  
ATOM    983  C2  XYP    46      33.845   9.519  23.220  1.00  0.00           C  
ATOM    984  C3  XYP    46      34.054   8.159  23.511  1.00  0.00           C  
ATOM    985  H3  XYP    46      33.474   7.716  24.088  1.00  0.00           H  
ATOM    986  C4  XYP    46      35.133   7.467  22.927  1.00  0.00           C  
ATOM    987  H4  XYP    46      35.263   6.565  23.117  1.00  0.00           H  
ATOM    988  C5  XYP    46      36.003   8.129  22.043  1.00  0.00           C  
ATOM    989  C6  XYP    46      37.159   7.386  21.409  1.00  0.00           C  
ATOM    990  H6a XYP    46      36.952   6.430  21.351  1.00  0.00           H  
ATOM    991  H6b XYP    46      37.320   7.730  20.505  1.00  0.00           H  
ATOM    992  H6c XYP    46      37.964   7.512  21.953  1.00  0.00           H  
ATOM    993  C7  XYP    46      35.802   9.492  21.759  1.00  0.00           C  
ATOM    994  H7  XYP    46      36.380   9.936  21.180  1.00  0.00           H  
ATOM    995  C8  XYP    46      34.726  10.185  22.347  1.00  0.00           C  
ATOM    996  H8  XYP    46      34.595  11.086  22.158  1.00  0.00           H  
TER     997      XYP    46 
ATOM    997  C1  XYP    47      22.734  33.184  34.517  1.00  0.00           C  
ATOM    998  H1a XYP    47      23.059  32.829  33.664  1.00  0.00           H  
ATOM    999  H1b XYP    47      23.142  32.676  35.249  1.00  0.00           H  
ATOM   1000  H1c XYP    47      21.761  33.090  34.555  1.00  0.00           H  
ATOM   1001  C2  XYP    47      23.098  34.647  34.650  1.00  0.00           C  
ATOM   1002  C3  XYP    47      23.521  35.380  33.525  1.00  0.00           C  
ATOM   1003  H3  XYP    47      23.577  34.965  32.694  1.00  0.00           H  
ATOM   1004  C4  XYP    47      23.886  36.733  33.660  1.00  0.00           C  
ATOM   1005  H4  XYP    47      24.182  37.208  32.917  1.00  0.00           H  
ATOM   1006  C5  XYP    47      23.814  37.366  34.914  1.00  0.00           C  
ATOM   1007  C6  XYP    47      24.215  38.817  35.069  1.00  0.00           C  
ATOM   1008  H6a XYP    47      23.445  39.339  35.376  1.00  0.00           H  
ATOM   1009  H6b XYP    47      24.940  38.888  35.724  1.00  0.00           H  
ATOM   1010  H6c XYP    47      24.525  39.175  34.213  1.00  0.00           H  
ATOM   1011  C7  XYP    47      23.373  36.639  36.034  1.00  0.00           C  
ATOM   1012  H7  XYP    47      23.326  37.054  36.865  1.00  0.00           H  
ATOM   1013  C8  XYP    47      23.024  35.281  35.904  1.00  0.00           C  
ATOM   1014  H8  XYP    47      22.753  34.799  36.652  1.00  0.00           H  
TER    1015      XYP    47 
ATOM   1015  C1  XYP    48      23.629  30.559  39.702  1.00  0.00           C  
ATOM   1016  H1a XYP    48      22.854  30.697  40.285  1.00  0.00           H  
ATOM   1017  H1b XYP    48      23.349  30.038  38.921  1.00  0.00           H  
ATOM   1018  H1c XYP    48      24.320  30.068  40.191  1.00  0.00           H  
ATOM   1019  C2  XYP    48      24.183  31.895  39.261  1.00  0.00           C  
ATOM   1020  C3  XYP    48      24.811  32.026  38.009  1.00  0.00           C  
ATOM   1021  H3  XYP    48      24.864  31.293  37.438  1.00  0.00           H  
ATOM   1022  C4  XYP    48      25.382  33.256  37.631  1.00  0.00           C  
ATOM   1023  H4  XYP    48      25.811  33.336  36.809  1.00  0.00           H  
ATOM   1024  C5  XYP    48      25.327  34.360  38.502  1.00  0.00           C  
ATOM   1025  C6  XYP    48      25.984  35.666  38.116  1.00  0.00           C  
ATOM   1026  H6a XYP    48      26.940  35.622  38.326  1.00  0.00           H  
ATOM   1027  H6b XYP    48      25.871  35.823  37.157  1.00  0.00           H  
ATOM   1028  H6c XYP    48      25.576  36.409  38.607  1.00  0.00           H  
ATOM   1029  C7  XYP    48      24.683  34.233  39.747  1.00  0.00           C  
ATOM   1030  H7  XYP    48      24.650  34.958  40.329  1.00  0.00           H  
ATOM   1031  C8  XYP    48      24.109  33.004  40.123  1.00  0.00           C  
ATOM   1032  H8  XYP    48      23.694  32.918  40.951  1.00  0.00           H  
TER    1033      XYP    48 
ATOM   1033  C1  XYP    49      17.476  27.419  35.076  1.00  0.00           C  
ATOM   1034  H1a XYP    49      18.038  27.780  34.358  1.00  0.00           H  
ATOM   1035  H1b XYP    49      17.934  26.652  35.479  1.00  0.00           H  
ATOM   1036  H1c XYP    49      16.618  27.127  34.702  1.00  0.00           H  
ATOM   1037  C2  XYP    49      17.230  28.482  36.124  1.00  0.00           C  
ATOM   1038  C3  XYP    49      16.984  28.117  37.461  1.00  0.00           C  
ATOM   1039  H3  XYP    49      16.971  27.218  37.702  1.00  0.00           H  
ATOM   1040  C4  XYP    49      16.764  29.109  38.437  1.00  0.00           C  
ATOM   1041  H4  XYP    49      16.605  28.866  39.320  1.00  0.00           H  
ATOM   1042  C5  XYP    49      16.789  30.471  38.079  1.00  0.00           C  
ATOM   1043  C6  XYP    49      16.553  31.539  39.124  1.00  0.00           C  
ATOM   1044  H6a XYP    49      17.098  32.328  38.920  1.00  0.00           H  
ATOM   1045  H6b XYP    49      15.605  31.790  39.123  1.00  0.00           H  
ATOM   1046  H6c XYP    49      16.801  31.203  40.010  1.00  0.00           H  
ATOM   1047  C7  XYP    49      17.027  30.834  36.741  1.00  0.00           C  
ATOM   1048  H7  XYP    49      17.040  31.734  36.500  1.00  0.00           H  
ATOM   1049  C8  XYP    49      17.245  29.842  35.766  1.00  0.00           C  
ATOM   1050  H8  XYP    49      17.401  30.088  34.882  1.00  0.00           H  
TER    1051      XYP    49 
ATOM   1051  C1  XYP    50      19.129  35.047  36.478  1.00  0.00           C  
ATOM   1052  H1a XYP    50      18.827  34.538  37.258  1.00  0.00           H  
ATOM   1053  H1b XYP    50      20.103  34.982  36.401  1.00  0.00           H  
ATOM   1054  H1c XYP    50      18.885  35.989  36.594  1.00  0.00           H  
ATOM   1055  C2  XYP    50      18.483  34.486  35.231  1.00  0.00           C  
ATOM   1056  C3  XYP    50      17.528  35.241  34.526  1.00  0.00           C  
ATOM   1057  H3  XYP    50      17.293  36.089  34.826  1.00  0.00           H  
ATOM   1058  C4  XYP    50      16.932  34.719  33.361  1.00  0.00           C  
ATOM   1059  H4  XYP    50      16.307  35.225  32.893  1.00  0.00           H  
ATOM   1060  C5  XYP    50      17.293  33.441  32.895  1.00  0.00           C  
ATOM   1061  C6  XYP    50      16.661  32.870  31.644  1.00  0.00           C  
ATOM   1062  H6a XYP    50      16.165  33.567  31.166  1.00  0.00           H  
ATOM   1063  H6b XYP    50      17.360  32.517  31.056  1.00  0.00           H  
ATOM   1064  H6c XYP    50      16.047  32.147  31.892  1.00  0.00           H  
ATOM   1065  C7  XYP    50      18.242  32.684  33.604  1.00  0.00           C  
ATOM   1066  H7  XYP    50      18.475  31.837  33.300  1.00  0.00           H  
ATOM   1067  C8  XYP    50      18.833  33.203  34.772  1.00  0.00           C  
ATOM   1068  H8  XYP    50      19.454  32.695  35.245  1.00  0.00           H  
TER    1069      XYP    50 
ATOM   1069  C1  XYP    51      20.334  36.751  32.921  1.00  0.00           C  
ATOM   1070  H1a XYP    51      19.905  37.426  33.486  1.00  0.00           H  
ATOM   1071  H1b XYP    51      20.484  35.942  33.454  1.00  0.00           H  
ATOM   1072  H1c XYP    51      21.194  37.093  32.604  1.00  0.00           H  
ATOM   1073  C2  XYP    51      19.456  36.423  31.733  1.00  0.00           C  
ATOM   1074  C3  XYP    51      19.717  35.276  30.961  1.00  0.00           C  
ATOM   1075  H3  XYP    51      20.428  34.720  31.187  1.00  0.00           H  
ATOM   1076  C4  XYP    51      18.897  34.962  29.859  1.00  0.00           C  
ATOM   1077  H4  XYP    51      19.069  34.200  29.355  1.00  0.00           H  
ATOM   1078  C5  XYP    51      17.811  35.793  29.525  1.00  0.00           C  
ATOM   1079  C6  XYP    51      16.923  35.446  28.349  1.00  0.00           C  
ATOM   1080  H6a XYP    51      17.316  35.804  27.526  1.00  0.00           H  
ATOM   1081  H6b XYP    51      16.837  34.473  28.272  1.00  0.00           H  
ATOM   1082  H6c XYP    51      16.032  35.832  28.477  1.00  0.00           H  
ATOM   1083  C7  XYP    51      17.558  36.948  30.289  1.00  0.00           C  
ATOM   1084  H7  XYP    51      16.844  37.503  30.069  1.00  0.00           H  
ATOM   1085  C8  XYP    51      18.379  37.262  31.390  1.00  0.00           C  
ATOM   1086  H8  XYP    51      18.207  38.023  31.896  1.00  0.00           H  
TER    1087      XYP    51 
ATOM   1087  C1  XYP    52      20.576  33.840  39.704  1.00  0.00           C  
ATOM   1088  H1a XYP    52      20.929  33.771  40.616  1.00  0.00           H  
ATOM   1089  H1b XYP    52      21.150  34.446  39.189  1.00  0.00           H  
ATOM   1090  H1c XYP    52      19.667  34.203  39.732  1.00  0.00           H  
ATOM   1091  C2  XYP    52      20.554  32.469  39.062  1.00  0.00           C  
ATOM   1092  C3  XYP    52      20.021  31.371  39.761  1.00  0.00           C  
ATOM   1093  H3  XYP    52      19.675  31.489  40.616  1.00  0.00           H  
ATOM   1094  C4  XYP    52      20.014  30.091  39.170  1.00  0.00           C  
ATOM   1095  H4  XYP    52      19.662  29.366  39.634  1.00  0.00           H  
ATOM   1096  C5  XYP    52      20.535  29.906  37.876  1.00  0.00           C  
ATOM   1097  C6  XYP    52      20.555  28.529  37.247  1.00  0.00           C  
ATOM   1098  H6a XYP    52      20.002  27.911  37.768  1.00  0.00           H  
ATOM   1099  H6b XYP    52      20.202  28.578  36.335  1.00  0.00           H  
ATOM   1100  H6c XYP    52      21.476  28.195  37.222  1.00  0.00           H  
ATOM   1101  C7  XYP    52      21.064  31.006  37.176  1.00  0.00           C  
ATOM   1102  H7  XYP    52      21.417  30.886  36.325  1.00  0.00           H  
ATOM   1103  C8  XYP    52      21.072  32.283  37.768  1.00  0.00           C  
ATOM   1104  H8  XYP    52      21.431  33.004  37.306  1.00  0.00           H  
TER    1105      XYP    52 
ATOM   1105  C1  XYP    53      18.883  22.658  42.258  1.00  0.00           C  
ATOM   1106  H1a XYP    53      18.659  22.279  41.383  1.00  0.00           H  
ATOM   1107  H1b XYP    53      19.842  22.854  42.292  1.00  0.00           H  
ATOM   1108  H1c XYP    53      18.668  22.008  42.958  1.00  0.00           H  
ATOM   1109  C2  XYP    53      18.094  23.932  42.467  1.00  0.00           C  
ATOM   1110  C3  XYP    53      18.436  25.093  41.750  1.00  0.00           C  
ATOM   1111  H3  XYP    53      19.149  25.075  41.152  1.00  0.00           H  
ATOM   1112  C4  XYP    53      17.701  26.280  41.934  1.00  0.00           C  
ATOM   1113  H4  XYP    53      17.928  27.047  41.459  1.00  0.00           H  
ATOM   1114  C5  XYP    53      16.623  26.312  42.838  1.00  0.00           C  
ATOM   1115  C6  XYP    53      15.848  27.595  43.038  1.00  0.00           C  
ATOM   1116  H6a XYP    53      15.318  27.546  43.861  1.00  0.00           H  
ATOM   1117  H6b XYP    53      16.469  28.350  43.104  1.00  0.00           H  
ATOM   1118  H6c XYP    53      15.250  27.732  42.276  1.00  0.00           H  
ATOM   1119  C7  XYP    53      16.274  25.147  43.548  1.00  0.00           C  
ATOM   1120  H7  XYP    53      15.553  25.161  44.137  1.00  0.00           H  
ATOM   1121  C8  XYP    53      17.010  23.961  43.365  1.00  0.00           C  
ATOM   1122  H8  XYP    53      16.776  23.194  43.836  1.00  0.00           H  
TER    1123      XYP    53 
ATOM   1123  C1  XYP    54      24.893  20.445  44.720  1.00  0.00           C  
ATOM   1124  H1a XYP    54      24.850  19.469  44.791  1.00  0.00           H  
ATOM   1125  H1b XYP    54      25.183  20.684  43.815  1.00  0.00           H  
ATOM   1126  H1c XYP    54      25.539  20.790  45.370  1.00  0.00           H  
ATOM   1127  C2  XYP    54      23.530  21.041  45.000  1.00  0.00           C  
ATOM   1128  C3  XYP    54      23.125  22.219  44.345  1.00  0.00           C  
ATOM   1129  H3  XYP    54      23.695  22.626  43.733  1.00  0.00           H  
ATOM   1130  C4  XYP    54      21.861  22.780  44.613  1.00  0.00           C  
ATOM   1131  H4  XYP    54      21.598  23.560  44.177  1.00  0.00           H  
ATOM   1132  C5  XYP    54      20.997  22.166  45.539  1.00  0.00           C  
ATOM   1133  C6  XYP    54      19.636  22.759  45.836  1.00  0.00           C  
ATOM   1134  H6a XYP    54      19.578  22.980  46.788  1.00  0.00           H  
ATOM   1135  H6b XYP    54      19.496  23.573  45.310  1.00  0.00           H  
ATOM   1136  H6c XYP    54      18.940  22.107  45.611  1.00  0.00           H  
ATOM   1137  C7  XYP    54      21.404  20.991  46.198  1.00  0.00           C  
ATOM   1138  H7  XYP    54      20.835  20.583  46.810  1.00  0.00           H  
ATOM   1139  C8  XYP    54      22.667  20.429  45.928  1.00  0.00           C  
ATOM   1140  H8  XYP    54      22.931  19.650  46.362  1.00  0.00           H  
TER    1141      XYP    54 
ATOM   1141  C1  XYP    55      22.926  15.995  39.029  1.00  0.00           C  
ATOM   1142  H1a XYP    55      22.919  16.966  38.897  1.00  0.00           H  
ATOM   1143  H1b XYP    55      23.842  15.708  39.227  1.00  0.00           H  
ATOM   1144  H1c XYP    55      22.617  15.552  38.212  1.00  0.00           H  
ATOM   1145  C2  XYP    55      22.006  15.630  40.175  1.00  0.00           C  
ATOM   1146  C3  XYP    55      22.379  14.632  41.095  1.00  0.00           C  
ATOM   1147  H3  XYP    55      23.194  14.194  40.998  1.00  0.00           H  
ATOM   1148  C4  XYP    55      21.526  14.301  42.166  1.00  0.00           C  
ATOM   1149  H4  XYP    55      21.778  13.646  42.776  1.00  0.00           H  
ATOM   1150  C5  XYP    55      20.294  14.966  42.319  1.00  0.00           C  
ATOM   1151  C6  XYP    55      19.384  14.629  43.480  1.00  0.00           C  
ATOM   1152  H6a XYP    55      18.845  15.412  43.719  1.00  0.00           H  
ATOM   1153  H6b XYP    55      18.790  13.893  43.224  1.00  0.00           H  
ATOM   1154  H6c XYP    55      19.916  14.364  44.258  1.00  0.00           H  
ATOM   1155  C7  XYP    55      19.914  15.951  41.390  1.00  0.00           C  
ATOM   1156  H7  XYP    55      19.101  16.393  41.491  1.00  0.00           H  
ATOM   1157  C8  XYP    55      20.769  16.284  40.321  1.00  0.00           C  
ATOM   1158  H8  XYP    55      20.520  16.946  39.717  1.00  0.00           H  
TER    1159      XYP    55 
ATOM   1159  C1  XYP    56      15.877  20.296  43.274  1.00  0.00           C  
ATOM   1160  H1a XYP    56      16.713  20.379  43.778  1.00  0.00           H  
ATOM   1161  H1b XYP    56      15.612  21.176  42.937  1.00  0.00           H  
ATOM   1162  H1c XYP    56      15.180  19.952  43.870  1.00  0.00           H  
ATOM   1163  C2  XYP    56      16.075  19.356  42.106  1.00  0.00           C  
ATOM   1164  C3  XYP    56      15.040  18.491  41.704  1.00  0.00           C  
ATOM   1165  H3  XYP    56      14.228  18.494  42.159  1.00  0.00           H  
ATOM   1166  C4  XYP    56      15.230  17.622  40.612  1.00  0.00           C  
ATOM   1167  H4  XYP    56      14.546  17.048  40.350  1.00  0.00           H  
ATOM   1168  C5  XYP    56      16.453  17.618  39.915  1.00  0.00           C  
ATOM   1169  C6  XYP    56      16.663  16.680  38.748  1.00  0.00           C  
ATOM   1170  H6a XYP    56      15.801  16.342  38.427  1.00  0.00           H  
ATOM   1171  H6b XYP    56      17.109  17.156  38.017  1.00  0.00           H  
ATOM   1172  H6c XYP    56      17.220  15.926  39.034  1.00  0.00           H  
ATOM   1173  C7  XYP    56      17.485  18.487  40.314  1.00  0.00           C  
ATOM   1174  H7  XYP    56      18.296  18.487  39.857  1.00  0.00           H  
ATOM   1175  C8  XYP    56      17.295  19.354  41.407  1.00  0.00           C  
ATOM   1176  H8  XYP    56      17.981  19.923  41.670  1.00  0.00           H  
TER    1177      XYP    56 
ATOM   1177  C1  XYP    57      15.573  23.057  40.184  1.00  0.00           C  
ATOM   1178  H1a XYP    57      15.348  22.960  41.133  1.00  0.00           H  
ATOM   1179  H1b XYP    57      16.417  22.595  40.002  1.00  0.00           H  
ATOM   1180  H1c XYP    57      15.680  24.009  39.978  1.00  0.00           H  
ATOM   1181  C2  XYP    57      14.467  22.457  39.344  1.00  0.00           C  
ATOM   1182  C3  XYP    57      14.367  21.060  39.209  1.00  0.00           C  
ATOM   1183  H3  XYP    57      14.988  20.508  39.628  1.00  0.00           H  
ATOM   1184  C4  XYP    57      13.331  20.496  38.439  1.00  0.00           C  
ATOM   1185  H4  XYP    57      13.269  19.571  38.351  1.00  0.00           H  
ATOM   1186  C5  XYP    57      12.392  21.325  37.800  1.00  0.00           C  
ATOM   1187  C6  XYP    57      11.293  20.710  36.961  1.00  0.00           C  
ATOM   1188  H6a XYP    57      10.576  21.360  36.813  1.00  0.00           H  
ATOM   1189  H6b XYP    57      11.661  20.432  36.096  1.00  0.00           H  
ATOM   1190  H6c XYP    57      10.923  19.929  37.423  1.00  0.00           H  
ATOM   1191  C7  XYP    57      12.490  22.723  37.936  1.00  0.00           C  
ATOM   1192  H7  XYP    57      11.871  23.276  37.514  1.00  0.00           H  
ATOM   1193  C8  XYP    57      13.526  23.287  38.707  1.00  0.00           C  
ATOM   1194  H8  XYP    57      13.590  24.210  38.796  1.00  0.00           H  
TER    1195      XYP    57 
ATOM   1195  C1  XYP    58      19.517  18.865  44.146  1.00  0.00           C  
ATOM   1196  H1a XYP    58      19.605  18.603  45.085  1.00  0.00           H  
ATOM   1197  H1b XYP    58      19.223  19.798  44.104  1.00  0.00           H  
ATOM   1198  H1c XYP    58      18.855  18.291  43.708  1.00  0.00           H  
ATOM   1199  C2  XYP    58      20.850  18.713  43.447  1.00  0.00           C  
ATOM   1200  C3  XYP    58      21.700  17.647  43.790  1.00  0.00           C  
ATOM   1201  H3  XYP    58      21.434  17.038  44.439  1.00  0.00           H  
ATOM   1202  C4  XYP    58      22.940  17.491  43.142  1.00  0.00           C  
ATOM   1203  H4  XYP    58      23.495  16.779  43.366  1.00  0.00           H  
ATOM   1204  C5  XYP    58      23.332  18.399  42.142  1.00  0.00           C  
ATOM   1205  C6  XYP    58      24.663  18.230  41.443  1.00  0.00           C  
ATOM   1206  H6a XYP    58      24.869  17.276  41.350  1.00  0.00           H  
ATOM   1207  H6b XYP    58      24.628  18.636  40.552  1.00  0.00           H  
ATOM   1208  H6c XYP    58      25.364  18.665  41.972  1.00  0.00           H  
ATOM   1209  C7  XYP    58      22.484  19.469  41.800  1.00  0.00           C  
ATOM   1210  H7  XYP    58      22.744  20.076  41.145  1.00  0.00           H  
ATOM   1211  C8  XYP    58      21.243  19.623  42.449  1.00  0.00           C  
ATOM   1212  H8  XYP    58      20.685  20.331  42.222  1.00  0.00           H  
TER    1213      XYP    58 
ATOM   1213  C1  XYP    59      28.366   8.485  36.789  1.00  0.00           C  
ATOM   1214  H1a XYP    59      27.487   8.648  36.386  1.00  0.00           H  
ATOM   1215  H1b XYP    59      28.721   9.325  37.147  1.00  0.00           H  
ATOM   1216  H1c XYP    59      28.973   8.145  36.099  1.00  0.00           H  
ATOM   1217  C2  XYP    59      28.231   7.481  37.911  1.00  0.00           C  
ATOM   1218  C3  XYP    59      27.281   7.692  38.927  1.00  0.00           C  
ATOM   1219  H3  XYP    59      26.741   8.450  38.905  1.00  0.00           H  
ATOM   1220  C4  XYP    59      27.143   6.758  39.973  1.00  0.00           C  
ATOM   1221  H4  XYP    59      26.514   6.902  40.644  1.00  0.00           H  
ATOM   1222  C5  XYP    59      27.956   5.610  40.007  1.00  0.00           C  
ATOM   1223  C6  XYP    59      27.825   4.609  41.135  1.00  0.00           C  
ATOM   1224  H6a XYP    59      27.662   3.716  40.763  1.00  0.00           H  
ATOM   1225  H6b XYP    59      28.654   4.597  41.657  1.00  0.00           H  
ATOM   1226  H6c XYP    59      27.079   4.851  41.722  1.00  0.00           H  
ATOM   1227  C7  XYP    59      28.906   5.399  38.991  1.00  0.00           C  
ATOM   1228  H7  XYP    59      29.445   4.641  39.012  1.00  0.00           H  
ATOM   1229  C8  XYP    59      29.045   6.334  37.946  1.00  0.00           C  
ATOM   1230  H8  XYP    59      29.676   6.192  37.277  1.00  0.00           H  
TER    1231      XYP    59 
ATOM   1231  C1  XYP    60      33.048  12.194  37.758  1.00  0.00           C  
ATOM   1232  H1a XYP    60      33.637  11.870  37.044  1.00  0.00           H  
ATOM   1233  H1b XYP    60      32.303  12.684  37.353  1.00  0.00           H  
ATOM   1234  H1c XYP    60      33.550  12.794  38.347  1.00  0.00           H  
ATOM   1235  C2  XYP    60      32.530  11.017  38.556  1.00  0.00           C  
ATOM   1236  C3  XYP    60      31.162  10.918  38.876  1.00  0.00           C  
ATOM   1237  H3  XYP    60      30.574  11.586  38.605  1.00  0.00           H  
ATOM   1238  C4  XYP    60      30.682   9.806  39.597  1.00  0.00           C  
ATOM   1239  H4  XYP    60      29.777   9.740  39.804  1.00  0.00           H  
ATOM   1240  C5  XYP    60      31.569   8.791  40.004  1.00  0.00           C  
ATOM   1241  C6  XYP    60      31.065   7.597  40.782  1.00  0.00           C  
ATOM   1242  H6a XYP    60      31.363   7.667  41.713  1.00  0.00           H  
ATOM   1243  H6b XYP    60      30.087   7.567  40.757  1.00  0.00           H  
ATOM   1244  H6c XYP    60      31.418   6.773  40.387  1.00  0.00           H  
ATOM   1245  C7  XYP    60      32.936   8.893  39.687  1.00  0.00           C  
ATOM   1246  H7  XYP    60      33.523   8.224  39.957  1.00  0.00           H  
ATOM   1247  C8  XYP    60      33.415  10.003  38.964  1.00  0.00           C  
ATOM   1248  H8  XYP    60      34.319  10.064  38.751  1.00  0.00           H  
TER    1249      XYP    60 
ATOM   1249  C1  XYP    61      30.604  12.558  29.555  1.00  0.00           C  
ATOM   1250  H1a XYP    61      29.750  12.469  30.027  1.00  0.00           H  
ATOM   1251  H1b XYP    61      31.058  13.366  29.873  1.00  0.00           H  
ATOM   1252  H1c XYP    61      30.435  12.636  28.593  1.00  0.00           H  
ATOM   1253  C2  XYP    61      31.469  11.344  29.816  1.00  0.00           C  
ATOM   1254  C3  XYP    61      32.870  11.440  29.721  1.00  0.00           C  
ATOM   1255  H3  XYP    61      33.266  12.252  29.496  1.00  0.00           H  
ATOM   1256  C4  XYP    61      33.676  10.310  29.961  1.00  0.00           C  
ATOM   1257  H4  XYP    61      34.602  10.377  29.898  1.00  0.00           H  
ATOM   1258  C5  XYP    61      33.085   9.079  30.305  1.00  0.00           C  
ATOM   1259  C6  XYP    61      33.949   7.868  30.582  1.00  0.00           C  
ATOM   1260  H6a XYP    61      33.563   7.346  31.317  1.00  0.00           H  
ATOM   1261  H6b XYP    61      33.996   7.311  29.777  1.00  0.00           H  
ATOM   1262  H6c XYP    61      34.853   8.149  30.835  1.00  0.00           H  
ATOM   1263  C7  XYP    61      31.684   8.982  30.396  1.00  0.00           C  
ATOM   1264  H7  XYP    61      31.290   8.169  30.624  1.00  0.00           H  
ATOM   1265  C8  XYP    61      30.878  10.111  30.151  1.00  0.00           C  
ATOM   1266  H8  XYP    61      29.953  10.042  30.215  1.00  0.00           H  
TER    1267      XYP    61 
ATOM   1267  C1  XYP    62      31.396   5.707  34.687  1.00  0.00           C  
ATOM   1268  H1a XYP    62      31.333   6.387  35.389  1.00  0.00           H  
ATOM   1269  H1b XYP    62      31.269   4.823  35.090  1.00  0.00           H  
ATOM   1270  H1c XYP    62      32.281   5.752  34.270  1.00  0.00           H  
ATOM   1271  C2  XYP    62      30.337   5.959  33.637  1.00  0.00           C  
ATOM   1272  C3  XYP    62      29.715   4.880  32.982  1.00  0.00           C  
ATOM   1273  H3  XYP    62      29.956   4.007  33.194  1.00  0.00           H  
ATOM   1274  C4  XYP    62      28.729   5.120  32.006  1.00  0.00           C  
ATOM   1275  H4  XYP    62      28.316   4.404  31.577  1.00  0.00           H  
ATOM   1276  C5  XYP    62      28.353   6.438  31.686  1.00  0.00           C  
ATOM   1277  C6  XYP    62      27.291   6.697  30.640  1.00  0.00           C  
ATOM   1278  H6a XYP    62      26.797   5.872  30.450  1.00  0.00           H  
ATOM   1279  H6b XYP    62      26.662   7.372  30.969  1.00  0.00           H  
ATOM   1280  H6c XYP    62      27.715   7.016  29.817  1.00  0.00           H  
ATOM   1281  C7  XYP    62      28.981   7.516  32.336  1.00  0.00           C  
ATOM   1282  H7  XYP    62      28.742   8.390  32.122  1.00  0.00           H  
ATOM   1283  C8  XYP    62      29.973   7.277  33.306  1.00  0.00           C  
ATOM   1284  H8  XYP    62      30.393   7.992  33.728  1.00  0.00           H  
TER    1285      XYP    62 
ATOM   1285  C1  XYP    63      26.804   5.492  35.330  1.00  0.00           C  
ATOM   1286  H1a XYP    63      27.178   4.656  35.678  1.00  0.00           H  
ATOM   1287  H1b XYP    63      27.537   6.081  35.056  1.00  0.00           H  
ATOM   1288  H1c XYP    63      26.284   5.925  36.037  1.00  0.00           H  
ATOM   1289  C2  XYP    63      25.916   5.217  34.137  1.00  0.00           C  
ATOM   1290  C3  XYP    63      25.061   6.223  33.651  1.00  0.00           C  
ATOM   1291  H3  XYP    63      25.038   7.052  34.073  1.00  0.00           H  
ATOM   1292  C4  XYP    63      24.246   5.979  32.528  1.00  0.00           C  
ATOM   1293  H4  XYP    63      23.685   6.648  32.207  1.00  0.00           H  
ATOM   1294  C5  XYP    63      24.282   4.727  31.886  1.00  0.00           C  
ATOM   1295  C6  XYP    63      23.420   4.467  30.669  1.00  0.00           C  
ATOM   1296  H6a XYP    63      23.148   3.526  30.649  1.00  0.00           H  
ATOM   1297  H6b XYP    63      22.618   5.028  30.699  1.00  0.00           H  
ATOM   1298  H6c XYP    63      23.932   4.673  29.859  1.00  0.00           H  
ATOM   1299  C7  XYP    63      25.137   3.720  32.372  1.00  0.00           C  
ATOM   1300  H7  XYP    63      25.166   2.892  31.948  1.00  0.00           H  
ATOM   1301  C8  XYP    63      25.950   3.964  33.496  1.00  0.00           C  
ATOM   1302  H8  XYP    63      26.518   3.298  33.812  1.00  0.00           H  
TER    1303      XYP    63 
ATOM   1303  C1  XYP    64      33.964   7.932  35.984  1.00  0.00           C  
ATOM   1304  H1a XYP    64      34.749   8.389  36.351  1.00  0.00           H  
ATOM   1305  H1b XYP    64      33.478   7.492  36.713  1.00  0.00           H  
ATOM   1306  H1c XYP    64      34.253   7.255  35.338  1.00  0.00           H  
ATOM   1307  C2  XYP    64      33.074   8.944  35.296  1.00  0.00           C  
ATOM   1308  C3  XYP    64      33.481   9.526  34.082  1.00  0.00           C  
ATOM   1309  H3  XYP    64      34.294   9.280  33.700  1.00  0.00           H  
ATOM   1310  C4  XYP    64      32.664  10.478  33.444  1.00  0.00           C  
ATOM   1311  H4  XYP    64      32.936  10.860  32.640  1.00  0.00           H  
ATOM   1312  C5  XYP    64      31.436  10.857  34.016  1.00  0.00           C  
ATOM   1313  C6  XYP    64      30.553  11.879  33.335  1.00  0.00           C  
ATOM   1314  H6a XYP    64      31.077  12.405  32.696  1.00  0.00           H  
ATOM   1315  H6b XYP    64      29.832  11.417  32.858  1.00  0.00           H  
ATOM   1316  H6c XYP    64      30.168  12.483  34.004  1.00  0.00           H  
ATOM   1317  C7  XYP    64      31.030  10.277  35.231  1.00  0.00           C  
ATOM   1318  H7  XYP    64      30.221  10.529  35.615  1.00  0.00           H  
ATOM   1319  C8  XYP    64      31.842   9.317  35.865  1.00  0.00           C  
ATOM   1320  H8  XYP    64      31.570   8.938  36.672  1.00  0.00           H  
TER    1321      XYP    64 
ATOM   1321  C1  XYP    65      22.881   6.922  22.608  1.00  0.00           C  
ATOM   1322  H1a XYP    65      22.639   7.868  22.526  1.00  0.00           H  
ATOM   1323  H1b XYP    65      23.754   6.845  23.047  1.00  0.00           H  
ATOM   1324  H1c XYP    65      22.937   6.530  21.713  1.00  0.00           H  
ATOM   1325  C2  XYP    65      21.836   6.200  23.431  1.00  0.00           C  
ATOM   1326  C3  XYP    65      21.555   6.631  24.740  1.00  0.00           C  
ATOM   1327  H3  XYP    65      22.010   7.362  25.094  1.00  0.00           H  
ATOM   1328  C4  XYP    65      20.591   5.959  25.516  1.00  0.00           C  
ATOM   1329  H4  XYP    65      20.409   6.245  26.383  1.00  0.00           H  
ATOM   1330  C5  XYP    65      19.903   4.851  24.986  1.00  0.00           C  
ATOM   1331  C6  XYP    65      18.880   4.117  25.825  1.00  0.00           C  
ATOM   1332  H6a XYP    65      17.983   4.427  25.586  1.00  0.00           H  
ATOM   1333  H6b XYP    65      18.946   3.153  25.663  1.00  0.00           H  
ATOM   1334  H6c XYP    65      19.036   4.291  26.776  1.00  0.00           H  
ATOM   1335  C7  XYP    65      20.176   4.427  23.672  1.00  0.00           C  
ATOM   1336  H7  XYP    65      19.720   3.697  23.316  1.00  0.00           H  
ATOM   1337  C8  XYP    65      21.143   5.098  22.897  1.00  0.00           C  
ATOM   1338  H8  XYP    65      21.322   4.812  22.030  1.00  0.00           H  
TER    1339      XYP    65 
ATOM   1339  C1  XYP    66      28.392   4.626  23.520  1.00  0.00           C  
ATOM   1340  H1a XYP    66      28.690   4.214  22.683  1.00  0.00           H  
ATOM   1341  H1b XYP    66      28.384   5.599  23.406  1.00  0.00           H  
ATOM   1342  H1c XYP    66      29.011   4.388  24.241  1.00  0.00           H  
ATOM   1343  C2  XYP    66      27.003   4.134  23.866  1.00  0.00           C  
ATOM   1344  C3  XYP    66      26.072   5.001  24.468  1.00  0.00           C  
ATOM   1345  H3  XYP    66      26.311   5.880  24.654  1.00  0.00           H  
ATOM   1346  C4  XYP    66      24.779   4.540  24.787  1.00  0.00           C  
ATOM   1347  H4  XYP    66      24.165   5.116  25.185  1.00  0.00           H  
ATOM   1348  C5  XYP    66      24.413   3.210  24.507  1.00  0.00           C  
ATOM   1349  C6  XYP    66      23.030   2.704  24.854  1.00  0.00           C  
ATOM   1350  H6a XYP    66      23.104   1.878  25.376  1.00  0.00           H  
ATOM   1351  H6b XYP    66      22.546   3.372  25.382  1.00  0.00           H  
ATOM   1352  H6c XYP    66      22.533   2.526  24.029  1.00  0.00           H  
ATOM   1353  C7  XYP    66      25.343   2.345  23.904  1.00  0.00           C  
ATOM   1354  H7  XYP    66      25.103   1.465  23.718  1.00  0.00           H  
ATOM   1355  C8  XYP    66      26.636   2.805  23.585  1.00  0.00           C  
ATOM   1356  H8  XYP    66      27.249   2.230  23.186  1.00  0.00           H  
TER    1357      XYP    66 
ATOM   1357  C1  XYP    67      29.726   9.529  17.367  1.00  0.00           C  
ATOM   1358  H1a XYP    67      29.471  10.137  18.091  1.00  0.00           H  
ATOM   1359  H1b XYP    67      30.574   9.098  17.604  1.00  0.00           H  
ATOM   1360  H1c XYP    67      29.843  10.043  16.540  1.00  0.00           H  
ATOM   1361  C2  XYP    67      28.651   8.483  17.166  1.00  0.00           C  
ATOM   1362  C3  XYP    67      28.973   7.237  16.596  1.00  0.00           C  
ATOM   1363  H3  XYP    67      29.849   7.058  16.338  1.00  0.00           H  
ATOM   1364  C4  XYP    67      27.975   6.255  16.429  1.00  0.00           C  
ATOM   1365  H4  XYP    67      28.192   5.429  16.062  1.00  0.00           H  
ATOM   1366  C5  XYP    67      26.652   6.515  16.832  1.00  0.00           C  
ATOM   1367  C6  XYP    67      25.583   5.454  16.680  1.00  0.00           C  
ATOM   1368  H6a XYP    67      25.484   4.970  17.526  1.00  0.00           H  
ATOM   1369  H6b XYP    67      24.730   5.875  16.449  1.00  0.00           H  
ATOM   1370  H6c XYP    67      25.829   4.824  15.972  1.00  0.00           H  
ATOM   1371  C7  XYP    67      26.328   7.765  17.390  1.00  0.00           C  
ATOM   1372  H7  XYP    67      25.456   7.937  17.662  1.00  0.00           H  
ATOM   1373  C8  XYP    67      27.324   8.748  17.553  1.00  0.00           C  
ATOM   1374  H8  XYP    67      27.107   9.569  17.932  1.00  0.00           H  
TER    1375      XYP    67 
ATOM   1375  C1  XYP    68      22.601   4.010  19.338  1.00  0.00           C  
ATOM   1376  H1a XYP    68      23.087   4.201  20.166  1.00  0.00           H  
ATOM   1377  H1b XYP    68      21.810   3.473  19.552  1.00  0.00           H  
ATOM   1378  H1c XYP    68      23.180   3.508  18.728  1.00  0.00           H  
ATOM   1379  C2  XYP    68      22.182   5.304  18.676  1.00  0.00           C  
ATOM   1380  C3  XYP    68      21.008   5.353  17.902  1.00  0.00           C  
ATOM   1381  H3  XYP    68      20.487   4.589  17.799  1.00  0.00           H  
ATOM   1382  C4  XYP    68      20.622   6.556  17.280  1.00  0.00           C  
ATOM   1383  H4  XYP    68      19.846   6.586  16.770  1.00  0.00           H  
ATOM   1384  C5  XYP    68      21.402   7.716  17.435  1.00  0.00           C  
ATOM   1385  C6  XYP    68      20.986   9.011  16.772  1.00  0.00           C  
ATOM   1386  H6a XYP    68      20.044   8.963  16.507  1.00  0.00           H  
ATOM   1387  H6b XYP    68      21.099   9.754  17.401  1.00  0.00           H  
ATOM   1388  H6c XYP    68      21.541   9.165  15.980  1.00  0.00           H  
ATOM   1389  C7  XYP    68      22.577   7.666  18.206  1.00  0.00           C  
ATOM   1390  H7  XYP    68      23.095   8.432  18.308  1.00  0.00           H  
ATOM   1391  C8  XYP    68      22.970   6.462  18.821  1.00  0.00           C  
ATOM   1392  H8  XYP    68      23.753   6.430  19.323  1.00  0.00           H  
TER    1393      XYP    68 
ATOM   1393  C1  XYP    69      19.658   7.364  20.785  1.00  0.00           C  
ATOM   1394  H1a XYP    69      19.533   6.427  20.528  1.00  0.00           H  
ATOM   1395  H1b XYP    69      20.614   7.576  20.746  1.00  0.00           H  
ATOM   1396  H1c XYP    69      19.331   7.496  21.699  1.00  0.00           H  
ATOM   1397  C2  XYP    69      18.904   8.274  19.840  1.00  0.00           C  
ATOM   1398  C3  XYP    69      19.163   9.657  19.841  1.00  0.00           C  
ATOM   1399  H3  XYP    69      19.794  10.009  20.426  1.00  0.00           H  
ATOM   1400  C4  XYP    69      18.473  10.506  18.953  1.00  0.00           C  
ATOM   1401  H4  XYP    69      18.648  11.421  18.955  1.00  0.00           H  
ATOM   1402  C5  XYP    69      17.519   9.976  18.065  1.00  0.00           C  
ATOM   1403  C6  XYP    69      16.784  10.893  17.114  1.00  0.00           C  
ATOM   1404  H6a XYP    69      16.115  10.391  16.604  1.00  0.00           H  
ATOM   1405  H6b XYP    69      16.331  11.595  17.626  1.00  0.00           H  
ATOM   1406  H6c XYP    69      17.422  11.302  16.493  1.00  0.00           H  
ATOM   1407  C7  XYP    69      17.252   8.595  18.074  1.00  0.00           C  
ATOM   1408  H7  XYP    69      16.614   8.241  17.496  1.00  0.00           H  
ATOM   1409  C8  XYP    69      17.947   7.746  18.956  1.00  0.00           C  
ATOM   1410  H8  XYP    69      17.777   6.832  18.951  1.00  0.00           H  
TER    1411      XYP    69 
ATOM   1411  C1  XYP    70      26.041   3.001  20.073  1.00  0.00           C  
ATOM   1412  H1a XYP    70      26.741   2.335  20.231  1.00  0.00           H  
ATOM   1413  H1b XYP    70      25.311   2.848  20.710  1.00  0.00           H  
ATOM   1414  H1c XYP    70      25.700   2.906  19.160  1.00  0.00           H  
ATOM   1415  C2  XYP    70      26.610   4.392  20.258  1.00  0.00           C  
ATOM   1416  C3  XYP    70      27.860   4.720  19.701  1.00  0.00           C  
ATOM   1417  H3  XYP    70      28.331   4.085  19.212  1.00  0.00           H  
ATOM   1418  C4  XYP    70      28.399   6.009  19.882  1.00  0.00           C  
ATOM   1419  H4  XYP    70      29.226   6.222  19.510  1.00  0.00           H  
ATOM   1420  C5  XYP    70      27.690   6.979  20.614  1.00  0.00           C  
ATOM   1421  C6  XYP    70      28.275   8.359  20.831  1.00  0.00           C  
ATOM   1422  H6a XYP    70      29.086   8.471  20.292  1.00  0.00           H  
ATOM   1423  H6b XYP    70      27.621   9.038  20.566  1.00  0.00           H  
ATOM   1424  H6c XYP    70      28.499   8.472  21.777  1.00  0.00           H  
ATOM   1425  C7  XYP    70      26.435   6.653  21.162  1.00  0.00           C  
ATOM   1426  H7  XYP    70      25.964   7.290  21.650  1.00  0.00           H  
ATOM   1427  C8  XYP    70      25.898   5.363  20.985  1.00  0.00           C  
ATOM   1428  H8  XYP    70      25.077   5.145  21.366  1.00  0.00           H  
TER    1429      XYP    70 
ATOM   1429  C1  XYP    71      13.915  18.520  18.908  1.00  0.00           C  
ATOM   1430  H1a XYP    71      14.535  19.090  19.409  1.00  0.00           H  
ATOM   1431  H1b XYP    71      14.293  17.621  18.826  1.00  0.00           H  
ATOM   1432  H1c XYP    71      13.787  18.901  18.014  1.00  0.00           H  
ATOM   1433  C2  XYP    71      12.589  18.445  19.633  1.00  0.00           C  
ATOM   1434  C3  XYP    71      12.558  18.404  21.039  1.00  0.00           C  
ATOM   1435  H3  XYP    71      13.355  18.417  21.522  1.00  0.00           H  
ATOM   1436  C4  XYP    71      11.325  18.348  21.718  1.00  0.00           C  
ATOM   1437  H4  XYP    71      11.309  18.325  22.647  1.00  0.00           H  
ATOM   1438  C5  XYP    71      10.118  18.329  20.996  1.00  0.00           C  
ATOM   1439  C6  XYP    71       8.794  18.262  21.727  1.00  0.00           C  
ATOM   1440  H6a XYP    71       8.125  18.798  21.252  1.00  0.00           H  
ATOM   1441  H6b XYP    71       8.494  17.330  21.768  1.00  0.00           H  
ATOM   1442  H6c XYP    71       8.892  18.612  22.637  1.00  0.00           H  
ATOM   1443  C7  XYP    71      10.149  18.363  19.589  1.00  0.00           C  
ATOM   1444  H7  XYP    71       9.353  18.346  19.109  1.00  0.00           H  
ATOM   1445  C8  XYP    71      11.382  18.420  18.909  1.00  0.00           C  
ATOM   1446  H8  XYP    71      11.399  18.442  17.978  1.00  0.00           H  
TER    1447      XYP    71 
ATOM   1447  C1  XYP    72      15.558  13.849  15.798  1.00  0.00           C  
ATOM   1448  H1a XYP    72      15.438  12.975  15.371  1.00  0.00           H  
ATOM   1449  H1b XYP    72      15.543  14.547  15.111  1.00  0.00           H  
ATOM   1450  H1c XYP    72      16.425  13.868  16.253  1.00  0.00           H  
ATOM   1451  C2  XYP    72      14.438  14.095  16.784  1.00  0.00           C  
ATOM   1452  C3  XYP    72      14.717  14.533  18.093  1.00  0.00           C  
ATOM   1453  H3  XYP    72      15.599  14.657  18.363  1.00  0.00           H  
ATOM   1454  C4  XYP    72      13.664  14.789  18.994  1.00  0.00           C  
ATOM   1455  H4  XYP    72      13.850  15.079  19.859  1.00  0.00           H  
ATOM   1456  C5  XYP    72      12.327  14.616  18.587  1.00  0.00           C  
ATOM   1457  C6  XYP    72      11.192  14.893  19.548  1.00  0.00           C  
ATOM   1458  H6a XYP    72      10.869  14.046  19.921  1.00  0.00           H  
ATOM   1459  H6b XYP    72      11.499  15.474  20.276  1.00  0.00           H  
ATOM   1460  H6c XYP    72      10.459  15.341  19.076  1.00  0.00           H  
ATOM   1461  C7  XYP    72      12.049  14.177  17.280  1.00  0.00           C  
ATOM   1462  H7  XYP    72      11.167  14.059  17.010  1.00  0.00           H  
ATOM   1463  C8  XYP    72      13.102  13.916  16.381  1.00  0.00           C  
ATOM   1464  H8  XYP    72      12.916  13.629  15.516  1.00  0.00           H  
TER    1465      XYP    72 
ATOM   1465  C1  XYP    73      20.352  22.271  14.704  1.00  0.00           C  
ATOM   1466  H1a XYP    73      20.087  21.963  15.593  1.00  0.00           H  
ATOM   1467  H1b XYP    73      21.139  21.762  14.421  1.00  0.00           H  
ATOM   1468  H1c XYP    73      20.572  23.225  14.740  1.00  0.00           H  
ATOM   1469  C2  XYP    73      19.208  22.052  13.740  1.00  0.00           C  
ATOM   1470  C3  XYP    73      19.429  21.437  12.493  1.00  0.00           C  
ATOM   1471  H3  XYP    73      20.288  21.173  12.251  1.00  0.00           H  
ATOM   1472  C4  XYP    73      18.350  21.210  11.616  1.00  0.00           C  
ATOM   1473  H4  XYP    73      18.499  20.802  10.792  1.00  0.00           H  
ATOM   1474  C5  XYP    73      17.046  21.592  11.984  1.00  0.00           C  
ATOM   1475  C6  XYP    73      15.882  21.344  11.049  1.00  0.00           C  
ATOM   1476  H6a XYP    73      15.078  21.131  11.569  1.00  0.00           H  
ATOM   1477  H6b XYP    73      15.719  22.149  10.514  1.00  0.00           H  
ATOM   1478  H6c XYP    73      16.082  20.592  10.454  1.00  0.00           H  
ATOM   1479  C7  XYP    73      16.828  22.212  13.227  1.00  0.00           C  
ATOM   1480  H7  XYP    73      15.966  22.463  13.474  1.00  0.00           H  
ATOM   1481  C8  XYP    73      17.907  22.447  14.100  1.00  0.00           C  
ATOM   1482  H8  XYP    73      17.757  22.853  14.923  1.00  0.00           H  
TER    1483      XYP    73 
ATOM   1483  C1  XYP    74      12.419  20.225  14.763  1.00  0.00           C  
ATOM   1484  H1a XYP    74      12.736  19.897  13.896  1.00  0.00           H  
ATOM   1485  H1b XYP    74      12.498  19.511  15.430  1.00  0.00           H  
ATOM   1486  H1c XYP    74      11.478  20.486  14.689  1.00  0.00           H  
ATOM   1487  C2  XYP    74      13.255  21.414  15.182  1.00  0.00           C  
ATOM   1488  C3  XYP    74      12.868  22.715  14.812  1.00  0.00           C  
ATOM   1489  H3  XYP    74      12.096  22.844  14.310  1.00  0.00           H  
ATOM   1490  C4  XYP    74      13.641  23.823  15.210  1.00  0.00           C  
ATOM   1491  H4  XYP    74      13.377  24.683  14.970  1.00  0.00           H  
ATOM   1492  C5  XYP    74      14.801  23.636  15.985  1.00  0.00           C  
ATOM   1493  C6  XYP    74      15.635  24.826  16.409  1.00  0.00           C  
ATOM   1494  H6a XYP    74      15.083  25.636  16.415  1.00  0.00           H  
ATOM   1495  H6b XYP    74      15.988  24.679  17.311  1.00  0.00           H  
ATOM   1496  H6c XYP    74      16.377  24.944  15.781  1.00  0.00           H  
ATOM   1497  C7  XYP    74      15.191  22.334  16.350  1.00  0.00           C  
ATOM   1498  H7  XYP    74      15.959  22.205  16.858  1.00  0.00           H  
ATOM   1499  C8  XYP    74      14.424  21.226  15.942  1.00  0.00           C  
ATOM   1500  H8  XYP    74      14.688  20.365  16.177  1.00  0.00           H  
TER    1501      XYP    74 
ATOM   1501  C1  XYP    75      12.457  21.876  18.880  1.00  0.00           C  
ATOM   1502  H1a XYP    75      12.106  21.358  18.126  1.00  0.00           H  
ATOM   1503  H1b XYP    75      13.398  21.638  19.013  1.00  0.00           H  
ATOM   1504  H1c XYP    75      11.948  21.659  19.688  1.00  0.00           H  
ATOM   1505  C2  XYP    75      12.336  23.356  18.588  1.00  0.00           C  
ATOM   1506  C3  XYP    75      13.258  24.264  19.140  1.00  0.00           C  
ATOM   1507  H3  XYP    75      13.945  23.950  19.682  1.00  0.00           H  
ATOM   1508  C4  XYP    75      13.148  25.642  18.865  1.00  0.00           C  
ATOM   1509  H4  XYP    75      13.762  26.240  19.228  1.00  0.00           H  
ATOM   1510  C5  XYP    75      12.116  26.116  18.034  1.00  0.00           C  
ATOM   1511  C6  XYP    75      12.009  27.595  17.734  1.00  0.00           C  
ATOM   1512  H6a XYP    75      11.304  27.760  17.074  1.00  0.00           H  
ATOM   1513  H6b XYP    75      11.797  28.079  18.559  1.00  0.00           H  
ATOM   1514  H6c XYP    75      12.862  27.919  17.375  1.00  0.00           H  
ATOM   1515  C7  XYP    75      11.188  25.209  17.489  1.00  0.00           C  
ATOM   1516  H7  XYP    75      10.503  25.517  16.940  1.00  0.00           H  
ATOM   1517  C8  XYP    75      11.296  23.832  17.768  1.00  0.00           C  
ATOM   1518  H8  XYP    75      10.686  23.233  17.402  1.00  0.00           H  
TER    1519      XYP    75 
ATOM   1519  C1  XYP    76      12.756  16.592  13.936  1.00  0.00           C  
ATOM   1520  H1a XYP    76      12.888  15.666  13.643  1.00  0.00           H  
ATOM   1521  H1b XYP    76      12.195  16.598  14.739  1.00  0.00           H  
ATOM   1522  H1c XYP    76      12.304  17.097  13.228  1.00  0.00           H  
ATOM   1523  C2  XYP    76      14.101  17.217  14.239  1.00  0.00           C  
ATOM   1524  C3  XYP    76      14.875  17.775  13.205  1.00  0.00           C  
ATOM   1525  H3  XYP    76      14.558  17.765  12.331  1.00  0.00           H  
ATOM   1526  C4  XYP    76      16.131  18.348  13.491  1.00  0.00           C  
ATOM   1527  H4  XYP    76      16.640  18.720  12.806  1.00  0.00           H  
ATOM   1528  C5  XYP    76      16.620  18.360  14.810  1.00  0.00           C  
ATOM   1529  C6  XYP    76      17.968  18.973  15.121  1.00  0.00           C  
ATOM   1530  H6a XYP    76      18.471  19.122  14.293  1.00  0.00           H  
ATOM   1531  H6b XYP    76      17.837  19.831  15.575  1.00  0.00           H  
ATOM   1532  H6c XYP    76      18.481  18.370  15.699  1.00  0.00           H  
ATOM   1533  C7  XYP    76      15.845  17.804  15.844  1.00  0.00           C  
ATOM   1534  H7  XYP    76      16.164  17.810  16.718  1.00  0.00           H  
ATOM   1535  C8  XYP    76      14.585  17.241  15.560  1.00  0.00           C  
ATOM   1536  H8  XYP    76      14.074  16.874  16.246  1.00  0.00           H  
TER    1537      XYP    76 
ATOM   1537  C1  XYP    77      17.207  36.193  21.773  1.00  0.00           C  
ATOM   1538  H1a XYP    77      17.730  35.406  22.032  1.00  0.00           H  
ATOM   1539  H1b XYP    77      16.273  36.067  22.041  1.00  0.00           H  
ATOM   1540  H1c XYP    77      17.250  36.301  20.801  1.00  0.00           H  
ATOM   1541  C2  XYP    77      17.758  37.419  22.467  1.00  0.00           C  
ATOM   1542  C3  XYP    77      17.944  37.410  23.862  1.00  0.00           C  
ATOM   1543  H3  XYP    77      17.738  36.646  24.351  1.00  0.00           H  
ATOM   1544  C4  XYP    77      18.430  38.557  24.519  1.00  0.00           C  
ATOM   1545  H4  XYP    77      18.547  38.550  25.443  1.00  0.00           H  
ATOM   1546  C5  XYP    77      18.742  39.715  23.783  1.00  0.00           C  
ATOM   1547  C6  XYP    77      19.256  40.957  24.479  1.00  0.00           C  
ATOM   1548  H6a XYP    77      20.159  41.158  24.158  1.00  0.00           H  
ATOM   1549  H6b XYP    77      18.663  41.711  24.282  1.00  0.00           H  
ATOM   1550  H6c XYP    77      19.285  40.816  25.449  1.00  0.00           H  
ATOM   1551  C7  XYP    77      18.566  39.721  22.387  1.00  0.00           C  
ATOM   1552  H7  XYP    77      18.772  40.486  21.899  1.00  0.00           H  
ATOM   1553  C8  XYP    77      18.069  38.578  21.732  1.00  0.00           C  
ATOM   1554  H8  XYP    77      17.943  38.592  20.811  1.00  0.00           H  
TER    1555      XYP    77 
ATOM   1555  C1  XYP    78      11.635  36.020  23.499  1.00  0.00           C  
ATOM   1556  H1a XYP    78      11.078  35.790  22.727  1.00  0.00           H  
ATOM   1557  H1b XYP    78      12.176  35.242  23.742  1.00  0.00           H  
ATOM   1558  H1c XYP    78      11.060  36.267  24.253  1.00  0.00           H  
ATOM   1559  C2  XYP    78      12.538  37.184  23.156  1.00  0.00           C  
ATOM   1560  C3  XYP    78      13.732  37.387  23.872  1.00  0.00           C  
ATOM   1561  H3  XYP    78      13.965  36.806  24.560  1.00  0.00           H  
ATOM   1562  C4  XYP    78      14.574  38.470  23.550  1.00  0.00           C  
ATOM   1563  H4  XYP    78      15.367  38.599  24.020  1.00  0.00           H  
ATOM   1564  C5  XYP    78      14.218  39.362  22.521  1.00  0.00           C  
ATOM   1565  C6  XYP    78      15.116  40.529  22.174  1.00  0.00           C  
ATOM   1566  H6a XYP    78      14.576  41.339  22.062  1.00  0.00           H  
ATOM   1567  H6b XYP    78      15.768  40.678  22.890  1.00  0.00           H  
ATOM   1568  H6c XYP    78      15.592  40.335  21.340  1.00  0.00           H  
ATOM   1569  C7  XYP    78      13.019  39.165  21.814  1.00  0.00           C  
ATOM   1570  H7  XYP    78      12.779  39.754  21.135  1.00  0.00           H  
ATOM   1571  C8  XYP    78      12.182  38.077  22.128  1.00  0.00           C  
ATOM   1572  H8  XYP    78      11.395  37.942  21.650  1.00  0.00           H  
TER    1573      XYP    78 
ATOM   1573  C1  XYP    79      14.110  30.321  19.140  1.00  0.00           C  
ATOM   1574  H1a XYP    79      14.765  30.669  19.781  1.00  0.00           H  
ATOM   1575  H1b XYP    79      13.366  29.921  19.636  1.00  0.00           H  
ATOM   1576  H1c XYP    79      14.534  29.638  18.580  1.00  0.00           H  
ATOM   1577  C2  XYP    79      13.602  31.444  18.263  1.00  0.00           C  
ATOM   1578  C3  XYP    79      12.295  31.401  17.743  1.00  0.00           C  
ATOM   1579  H3  XYP    79      11.742  30.680  17.938  1.00  0.00           H  
ATOM   1580  C4  XYP    79      11.822  32.451  16.931  1.00  0.00           C  
ATOM   1581  H4  XYP    79      10.956  32.422  16.591  1.00  0.00           H  
ATOM   1582  C5  XYP    79      12.654  33.546  16.636  1.00  0.00           C  
ATOM   1583  C6  XYP    79      12.143  34.675  15.767  1.00  0.00           C  
ATOM   1584  H6a XYP    79      12.649  35.495  15.952  1.00  0.00           H  
ATOM   1585  H6b XYP    79      12.251  34.433  14.824  1.00  0.00           H  
ATOM   1586  H6c XYP    79      11.196  34.838  15.958  1.00  0.00           H  
ATOM   1587  C7  XYP    79      13.964  33.583  17.146  1.00  0.00           C  
ATOM   1588  H7  XYP    79      14.515  34.307  16.950  1.00  0.00           H  
ATOM   1589  C8  XYP    79      14.437  32.535  17.959  1.00  0.00           C  
ATOM   1590  H8  XYP    79      15.301  32.568  18.303  1.00  0.00           H  
TER    1591      XYP    79 
ATOM   1591  C1  XYP    80      16.643  38.287  18.070  1.00  0.00           C  
ATOM   1592  H1a XYP    80      15.923  38.660  17.520  1.00  0.00           H  
ATOM   1593  H1b XYP    80      16.280  38.006  18.934  1.00  0.00           H  
ATOM   1594  H1c XYP    80      17.325  38.975  18.220  1.00  0.00           H  
ATOM   1595  C2  XYP    80      17.261  37.107  17.351  1.00  0.00           C  
ATOM   1596  C3  XYP    80      18.209  37.324  16.334  1.00  0.00           C  
ATOM   1597  H3  XYP    80      18.453  38.192  16.106  1.00  0.00           H  
ATOM   1598  C4  XYP    80      18.791  36.230  15.662  1.00  0.00           C  
ATOM   1599  H4  XYP    80      19.422  36.376  14.994  1.00  0.00           H  
ATOM   1600  C5  XYP    80      18.428  34.915  16.006  1.00  0.00           C  
ATOM   1601  C6  XYP    80      19.046  33.739  15.282  1.00  0.00           C  
ATOM   1602  H6a XYP    80      19.953  33.968  14.988  1.00  0.00           H  
ATOM   1603  H6b XYP    80      19.095  32.966  15.882  1.00  0.00           H  
ATOM   1604  H6c XYP    80      18.497  33.512  14.504  1.00  0.00           H  
ATOM   1605  C7  XYP    80      17.476  34.699  17.019  1.00  0.00           C  
ATOM   1606  H7  XYP    80      17.234  33.830  17.245  1.00  0.00           H  
ATOM   1607  C8  XYP    80      16.895  35.791  17.692  1.00  0.00           C  
ATOM   1608  H8  XYP    80      16.267  35.641  18.361  1.00  0.00           H  
TER    1609      XYP    80 
ATOM   1609  C1  XYP    81      20.230  37.095  19.344  1.00  0.00           C  
ATOM   1610  H1a XYP    81      20.333  37.896  18.789  1.00  0.00           H  
ATOM   1611  H1b XYP    81      19.277  36.943  19.504  1.00  0.00           H  
ATOM   1612  H1c XYP    81      20.687  37.228  20.200  1.00  0.00           H  
ATOM   1613  C2  XYP    81      20.821  35.895  18.639  1.00  0.00           C  
ATOM   1614  C3  XYP    81      20.350  34.603  18.935  1.00  0.00           C  
ATOM   1615  H3  XYP    81      19.667  34.491  19.556  1.00  0.00           H  
ATOM   1616  C4  XYP    81      20.912  33.481  18.293  1.00  0.00           C  
ATOM   1617  H4  XYP    81      20.602  32.627  18.492  1.00  0.00           H  
ATOM   1618  C5  XYP    81      21.942  33.651  17.349  1.00  0.00           C  
ATOM   1619  C6  XYP    81      22.552  32.445  16.671  1.00  0.00           C  
ATOM   1620  H6a XYP    81      23.038  32.725  15.870  1.00  0.00           H  
ATOM   1621  H6b XYP    81      23.172  32.005  17.288  1.00  0.00           H  
ATOM   1622  H6c XYP    81      21.845  31.818  16.410  1.00  0.00           H  
ATOM   1623  C7  XYP    81      22.408  34.944  17.050  1.00  0.00           C  
ATOM   1624  H7  XYP    81      23.084  35.061  16.423  1.00  0.00           H  
ATOM   1625  C8  XYP    81      21.852  36.064  17.697  1.00  0.00           C  
ATOM   1626  H8  XYP    81      22.165  36.918  17.501  1.00  0.00           H  
TER    1627      XYP    81 
ATOM   1627  C1  XYP    82      12.968  37.782  18.423  1.00  0.00           C  
ATOM   1628  H1a XYP    82      12.090  38.202  18.308  1.00  0.00           H  
ATOM   1629  H1b XYP    82      13.553  38.398  18.910  1.00  0.00           H  
ATOM   1630  H1c XYP    82      13.356  37.592  17.543  1.00  0.00           H  
ATOM   1631  C2  XYP    82      12.825  36.489  19.196  1.00  0.00           C  
ATOM   1632  C3  XYP    82      11.626  35.756  19.137  1.00  0.00           C  
ATOM   1633  H3  XYP    82      10.917  36.068  18.621  1.00  0.00           H  
ATOM   1634  C4  XYP    82      11.499  34.547  19.848  1.00  0.00           C  
ATOM   1635  H4  XYP    82      10.708  34.061  19.803  1.00  0.00           H  
ATOM   1636  C5  XYP    82      12.574  34.062  20.616  1.00  0.00           C  
ATOM   1637  C6  XYP    82      12.431  32.764  21.382  1.00  0.00           C  
ATOM   1638  H6a XYP    82      12.020  32.087  20.806  1.00  0.00           H  
ATOM   1639  H6b XYP    82      13.309  32.443  21.674  1.00  0.00           H  
ATOM   1640  H6c XYP    82      11.861  32.912  22.165  1.00  0.00           H  
ATOM   1641  C7  XYP    82      13.772  34.797  20.677  1.00  0.00           C  
ATOM   1642  H7  XYP    82      14.484  34.481  21.184  1.00  0.00           H  
ATOM   1643  C8  XYP    82      13.895  36.010  19.974  1.00  0.00           C  
ATOM   1644  H8  XYP    82      14.682  36.500  20.027  1.00  0.00           H  
TER    1645      XYP    82 
ATOM   1645  C1  XYP    83      35.822  23.005  20.481  1.00  0.00           C  
ATOM   1646  H1a XYP    83      35.078  22.437  20.768  1.00  0.00           H  
ATOM   1647  H1b XYP    83      35.471  23.734  19.928  1.00  0.00           H  
ATOM   1648  H1c XYP    83      36.450  22.468  19.957  1.00  0.00           H  
ATOM   1649  C2  XYP    83      36.528  23.593  21.682  1.00  0.00           C  
ATOM   1650  C3  XYP    83      35.897  23.608  22.940  1.00  0.00           C  
ATOM   1651  H3  XYP    83      35.042  23.251  23.036  1.00  0.00           H  
ATOM   1652  C4  XYP    83      36.551  24.170  24.052  1.00  0.00           C  
ATOM   1653  H4  XYP    83      36.128  24.180  24.880  1.00  0.00           H  
ATOM   1654  C5  XYP    83      37.838  24.721  23.915  1.00  0.00           C  
ATOM   1655  C6  XYP    83      38.542  25.330  25.109  1.00  0.00           C  
ATOM   1656  H6a XYP    83      39.458  24.985  25.162  1.00  0.00           H  
ATOM   1657  H6b XYP    83      38.566  26.304  25.010  1.00  0.00           H  
ATOM   1658  H6c XYP    83      38.068  25.102  25.936  1.00  0.00           H  
ATOM   1659  C7  XYP    83      38.467  24.713  22.656  1.00  0.00           C  
ATOM   1660  H7  XYP    83      39.316  25.083  22.560  1.00  0.00           H  
ATOM   1661  C8  XYP    83      37.813  24.150  21.542  1.00  0.00           C  
ATOM   1662  H8  XYP    83      38.228  24.151  20.710  1.00  0.00           H  
TER    1663      XYP    83 
ATOM   1663  C1  XYP    84      35.627  26.248  15.276  1.00  0.00           C  
ATOM   1664  H1a XYP    84      36.353  25.652  14.996  1.00  0.00           H  
ATOM   1665  H1b XYP    84      34.772  25.852  15.005  1.00  0.00           H  
ATOM   1666  H1c XYP    84      35.735  27.118  14.841  1.00  0.00           H  
ATOM   1667  C2  XYP    84      35.666  26.429  16.778  1.00  0.00           C  
ATOM   1668  C3  XYP    84      34.478  26.402  17.531  1.00  0.00           C  
ATOM   1669  H3  XYP    84      33.662  26.264  17.106  1.00  0.00           H  
ATOM   1670  C4  XYP    84      34.518  26.593  18.926  1.00  0.00           C  
ATOM   1671  H4  XYP    84      33.729  26.584  19.420  1.00  0.00           H  
ATOM   1672  C5  XYP    84      35.749  26.803  19.576  1.00  0.00           C  
ATOM   1673  C6  XYP    84      35.789  27.029  21.070  1.00  0.00           C  
ATOM   1674  H6a XYP    84      35.605  27.972  21.258  1.00  0.00           H  
ATOM   1675  H6b XYP    84      35.118  26.467  21.512  1.00  0.00           H  
ATOM   1676  H6c XYP    84      36.674  26.800  21.422  1.00  0.00           H  
ATOM   1677  C7  XYP    84      36.938  26.820  18.824  1.00  0.00           C  
ATOM   1678  H7  XYP    84      37.753  26.962  19.251  1.00  0.00           H  
ATOM   1679  C8  XYP    84      36.897  26.636  17.428  1.00  0.00           C  
ATOM   1680  H8  XYP    84      37.684  26.654  16.932  1.00  0.00           H  
TER    1681      XYP    84 
ATOM   1681  C1  XYP    85      33.196  18.816  14.971  1.00  0.00           C  
ATOM   1682  H1a XYP    85      32.693  19.012  15.789  1.00  0.00           H  
ATOM   1683  H1b XYP    85      32.959  19.464  14.279  1.00  0.00           H  
ATOM   1684  H1c XYP    85      32.961  17.916  14.665  1.00  0.00           H  
ATOM   1685  C2  XYP    85      34.683  18.891  15.235  1.00  0.00           C  
ATOM   1686  C3  XYP    85      35.594  18.399  14.283  1.00  0.00           C  
ATOM   1687  H3  XYP    85      35.277  18.011  13.499  1.00  0.00           H  
ATOM   1688  C4  XYP    85      36.981  18.496  14.512  1.00  0.00           C  
ATOM   1689  H4  XYP    85      37.581  18.170  13.881  1.00  0.00           H  
ATOM   1690  C5  XYP    85      37.463  19.096  15.691  1.00  0.00           C  
ATOM   1691  C6  XYP    85      38.952  19.215  15.934  1.00  0.00           C  
ATOM   1692  H6a XYP    85      39.136  19.983  16.513  1.00  0.00           H  
ATOM   1693  H6b XYP    85      39.277  18.399  16.368  1.00  0.00           H  
ATOM   1694  H6c XYP    85      39.421  19.341  15.083  1.00  0.00           H  
ATOM   1695  C7  XYP    85      36.551  19.582  16.645  1.00  0.00           C  
ATOM   1696  H7  XYP    85      36.865  19.987  17.420  1.00  0.00           H  
ATOM   1697  C8  XYP    85      35.166  19.475  16.420  1.00  0.00           C  
ATOM   1698  H8  XYP    85      34.570  19.799  17.052  1.00  0.00           H  
TER    1699      XYP    85 
ATOM   1699  C1  XYP    86      40.789  21.860  20.011  1.00  0.00           C  
ATOM   1700  H1a XYP    86      41.182  22.184  19.175  1.00  0.00           H  
ATOM   1701  H1b XYP    86      40.030  22.427  20.256  1.00  0.00           H  
ATOM   1702  H1c XYP    86      41.460  21.906  20.724  1.00  0.00           H  
ATOM   1703  C2  XYP    86      40.335  20.428  19.830  1.00  0.00           C  
ATOM   1704  C3  XYP    86      41.272  19.381  19.898  1.00  0.00           C  
ATOM   1705  H3  XYP    86      42.168  19.572  20.059  1.00  0.00           H  
ATOM   1706  C4  XYP    86      40.855  18.045  19.739  1.00  0.00           C  
ATOM   1707  H4  XYP    86      41.476  17.354  19.793  1.00  0.00           H  
ATOM   1708  C5  XYP    86      39.500  17.750  19.507  1.00  0.00           C  
ATOM   1709  C6  XYP    86      39.058  16.312  19.335  1.00  0.00           C  
ATOM   1710  H6a XYP    86      39.137  15.845  20.193  1.00  0.00           H  
ATOM   1711  H6b XYP    86      38.127  16.277  19.032  1.00  0.00           H  
ATOM   1712  H6c XYP    86      39.626  15.871  18.670  1.00  0.00           H  
ATOM   1713  C7  XYP    86      38.562  18.797  19.437  1.00  0.00           C  
ATOM   1714  H7  XYP    86      37.664  18.604  19.286  1.00  0.00           H  
ATOM   1715  C8  XYP    86      38.978  20.134  19.595  1.00  0.00           C  
ATOM   1716  H8  XYP    86      38.355  20.822  19.550  1.00  0.00           H  
TER    1717      XYP    86 
ATOM   1717  C1  XYP    87      38.856  21.189  23.167  1.00  0.00           C  
ATOM   1718  H1a XYP    87      39.336  22.000  23.434  1.00  0.00           H  
ATOM   1719  H1b XYP    87      38.575  21.272  22.234  1.00  0.00           H  
ATOM   1720  H1c XYP    87      38.065  21.088  23.736  1.00  0.00           H  
ATOM   1721  C2  XYP    87      39.757  19.984  23.317  1.00  0.00           C  
ATOM   1722  C3  XYP    87      39.202  18.703  23.487  1.00  0.00           C  
ATOM   1723  H3  XYP    87      38.279  18.599  23.517  1.00  0.00           H  
ATOM   1724  C4  XYP    87      40.042  17.580  23.613  1.00  0.00           C  
ATOM   1725  H4  XYP    87      39.671  16.733  23.720  1.00  0.00           H  
ATOM   1726  C5  XYP    87      41.439  17.736  23.579  1.00  0.00           C  
ATOM   1727  C6  XYP    87      42.340  16.527  23.709  1.00  0.00           C  
ATOM   1728  H6a XYP    87      43.172  16.777  24.161  1.00  0.00           H  
ATOM   1729  H6b XYP    87      41.890  15.832  24.233  1.00  0.00           H  
ATOM   1730  H6c XYP    87      42.544  16.180  22.816  1.00  0.00           H  
ATOM   1731  C7  XYP    87      41.995  19.018  23.415  1.00  0.00           C  
ATOM   1732  H7  XYP    87      42.919  19.124  23.388  1.00  0.00           H  
ATOM   1733  C8  XYP    87      41.155  20.140  23.285  1.00  0.00           C  
ATOM   1734  H8  XYP    87      41.522  20.987  23.170  1.00  0.00           H  
TER    1735      XYP    87 
ATOM   1735  C1  XYP    88      38.566  23.370  17.471  1.00  0.00           C  
ATOM   1736  H1a XYP    88      39.136  24.092  17.134  1.00  0.00           H  
ATOM   1737  H1b XYP    88      38.148  23.658  18.308  1.00  0.00           H  
ATOM   1738  H1c XYP    88      39.111  22.574  17.637  1.00  0.00           H  
ATOM   1739  C2  XYP    88      37.507  23.043  16.441  1.00  0.00           C  
ATOM   1740  C3  XYP    88      37.891  22.626  15.154  1.00  0.00           C  
ATOM   1741  H3  XYP    88      38.794  22.547  14.942  1.00  0.00           H  
ATOM   1742  C4  XYP    88      36.912  22.322  14.189  1.00  0.00           C  
ATOM   1743  H4  XYP    88      37.167  22.037  13.340  1.00  0.00           H  
ATOM   1744  C5  XYP    88      35.546  22.438  14.506  1.00  0.00           C  
ATOM   1745  C6  XYP    88      34.503  22.117  13.460  1.00  0.00           C  
ATOM   1746  H6a XYP    88      34.706  21.247  13.057  1.00  0.00           H  
ATOM   1747  H6b XYP    88      33.614  22.081  13.868  1.00  0.00           H  
ATOM   1748  H6c XYP    88      34.513  22.808  12.766  1.00  0.00           H  
ATOM   1749  C7  XYP    88      35.161  22.860  15.791  1.00  0.00           C  
ATOM   1750  H7  XYP    88      34.259  22.948  16.002  1.00  0.00           H  
ATOM   1751  C8  XYP    88      36.141  23.157  16.758  1.00  0.00           C  
ATOM   1752  H8  XYP    88      35.884  23.446  17.603  1.00  0.00           H  
TER    1753      XYP    88 
ATOM   1753  C1  XYP    89      39.061  21.123  34.613  1.00  0.00           C  
ATOM   1754  H1a XYP    89      38.161  21.331  34.938  1.00  0.00           H  
ATOM   1755  H1b XYP    89      39.523  21.956  34.381  1.00  0.00           H  
ATOM   1756  H1c XYP    89      38.986  20.560  33.816  1.00  0.00           H  
ATOM   1757  C2  XYP    89      39.840  20.400  35.691  1.00  0.00           C  
ATOM   1758  C3  XYP    89      39.691  20.778  37.037  1.00  0.00           C  
ATOM   1759  H3  XYP    89      39.115  21.474  37.261  1.00  0.00           H  
ATOM   1760  C4  XYP    89      40.404  20.102  38.046  1.00  0.00           C  
ATOM   1761  H4  XYP    89      40.299  20.351  38.937  1.00  0.00           H  
ATOM   1762  C5  XYP    89      41.270  19.044  37.713  1.00  0.00           C  
ATOM   1763  C6  XYP    89      42.018  18.310  38.805  1.00  0.00           C  
ATOM   1764  H6a XYP    89      42.637  17.658  38.416  1.00  0.00           H  
ATOM   1765  H6b XYP    89      42.527  18.952  39.342  1.00  0.00           H  
ATOM   1766  H6c XYP    89      41.379  17.841  39.380  1.00  0.00           H  
ATOM   1767  C7  XYP    89      41.427  18.671  36.365  1.00  0.00           C  
ATOM   1768  H7  XYP    89      41.998  17.973  36.139  1.00  0.00           H  
ATOM   1769  C8  XYP    89      40.716  19.350  35.357  1.00  0.00           C  
ATOM   1770  H8  XYP    89      40.818  19.097  34.468  1.00  0.00           H  
TER    1771      XYP    89 
ATOM   1771  C1  XYP    90      44.258  23.639  32.679  1.00  0.00           C  
ATOM   1772  H1a XYP    90      44.358  23.127  31.849  1.00  0.00           H  
ATOM   1773  H1b XYP    90      43.375  24.062  32.688  1.00  0.00           H  
ATOM   1774  H1c XYP    90      44.950  24.331  32.721  1.00  0.00           H  
ATOM   1775  C2  XYP    90      44.409  22.706  33.860  1.00  0.00           C  
ATOM   1776  C3  XYP    90      43.385  22.586  34.819  1.00  0.00           C  
ATOM   1777  H3  XYP    90      42.607  23.090  34.735  1.00  0.00           H  
ATOM   1778  C4  XYP    90      43.527  21.689  35.895  1.00  0.00           C  
ATOM   1779  H4  XYP    90      42.842  21.598  36.520  1.00  0.00           H  
ATOM   1780  C5  XYP    90      44.699  20.923  36.027  1.00  0.00           C  
ATOM   1781  C6  XYP    90      44.847  19.962  37.185  1.00  0.00           C  
ATOM   1782  H6a XYP    90      45.789  19.893  37.446  1.00  0.00           H  
ATOM   1783  H6b XYP    90      44.328  20.286  37.951  1.00  0.00           H  
ATOM   1784  H6c XYP    90      44.515  19.080  36.917  1.00  0.00           H  
ATOM   1785  C7  XYP    90      45.727  21.049  35.073  1.00  0.00           C  
ATOM   1786  H7  XYP    90      46.503  20.541  35.155  1.00  0.00           H  
ATOM   1787  C8  XYP    90      45.580  21.937  33.990  1.00  0.00           C  
ATOM   1788  H8  XYP    90      46.255  22.014  33.354  1.00  0.00           H  
TER    1789      XYP    90 
ATOM   1789  C1  XYP    91      36.256  22.110  27.115  1.00  0.00           C  
ATOM   1790  H1a XYP    91      36.516  23.043  27.263  1.00  0.00           H  
ATOM   1791  H1b XYP    91      35.824  22.026  26.239  1.00  0.00           H  
ATOM   1792  H1c XYP    91      35.625  21.840  27.814  1.00  0.00           H  
ATOM   1793  C2  XYP    91      37.486  21.230  27.150  1.00  0.00           C  
ATOM   1794  C3  XYP    91      38.673  21.657  26.530  1.00  0.00           C  
ATOM   1795  H3  XYP    91      38.699  22.479  26.096  1.00  0.00           H  
ATOM   1796  C4  XYP    91      39.819  20.838  26.553  1.00  0.00           C  
ATOM   1797  H4  XYP    91      40.600  21.118  26.132  1.00  0.00           H  
ATOM   1798  C5  XYP    91      39.782  19.588  27.198  1.00  0.00           C  
ATOM   1799  C6  XYP    91      41.003  18.694  27.220  1.00  0.00           C  
ATOM   1800  H6a XYP    91      41.255  18.509  28.149  1.00  0.00           H  
ATOM   1801  H6b XYP    91      40.795  17.852  26.764  1.00  0.00           H  
ATOM   1802  H6c XYP    91      41.752  19.128  26.762  1.00  0.00           H  
ATOM   1803  C7  XYP    91      38.595  19.164  27.823  1.00  0.00           C  
ATOM   1804  H7  XYP    91      38.569  18.340  28.256  1.00  0.00           H  
ATOM   1805  C8  XYP    91      37.449  19.981  27.795  1.00  0.00           C  
ATOM   1806  H8  XYP    91      36.665  19.692  28.205  1.00  0.00           H  
TER    1807      XYP    91 
ATOM   1807  C1  XYP    92      40.440  17.317  31.952  1.00  0.00           C  
ATOM   1808  H1a XYP    92      40.870  16.941  31.155  1.00  0.00           H  
ATOM   1809  H1b XYP    92      40.924  18.120  32.229  1.00  0.00           H  
ATOM   1810  H1c XYP    92      40.466  16.661  32.680  1.00  0.00           H  
ATOM   1811  C2  XYP    92      39.004  17.665  31.628  1.00  0.00           C  
ATOM   1812  C3  XYP    92      38.038  16.647  31.534  1.00  0.00           C  
ATOM   1813  H3  XYP    92      38.283  15.761  31.678  1.00  0.00           H  
ATOM   1814  C4  XYP    92      36.703  16.966  31.221  1.00  0.00           C  
ATOM   1815  H4  XYP    92      36.068  16.288  31.157  1.00  0.00           H  
ATOM   1816  C5  XYP    92      36.325  18.305  31.014  1.00  0.00           C  
ATOM   1817  C6  XYP    92      34.892  18.642  30.666  1.00  0.00           C  
ATOM   1818  H6a XYP    92      34.290  17.957  31.023  1.00  0.00           H  
ATOM   1819  H6b XYP    92      34.650  19.509  31.051  1.00  0.00           H  
ATOM   1820  H6c XYP    92      34.796  18.682  29.692  1.00  0.00           H  
ATOM   1821  C7  XYP    92      37.291  19.324  31.112  1.00  0.00           C  
ATOM   1822  H7  XYP    92      37.048  20.208  30.960  1.00  0.00           H  
ATOM   1823  C8  XYP    92      38.629  19.003  31.409  1.00  0.00           C  
ATOM   1824  H8  XYP    92      39.271  19.676  31.452  1.00  0.00           H  
TER    1825      XYP    92 
ATOM   1825  C1  XYP    93      38.214  17.084  35.290  1.00  0.00           C  
ATOM   1826  H1a XYP    93      39.014  16.527  35.197  1.00  0.00           H  
ATOM   1827  H1b XYP    93      38.247  17.798  34.620  1.00  0.00           H  
ATOM   1828  H1c XYP    93      38.197  17.482  36.185  1.00  0.00           H  
ATOM   1829  C2  XYP    93      36.975  16.241  35.089  1.00  0.00           C  
ATOM   1830  C3  XYP    93      35.864  16.765  34.405  1.00  0.00           C  
ATOM   1831  H3  XYP    93      35.897  17.631  34.069  1.00  0.00           H  
ATOM   1832  C4  XYP    93      34.712  15.977  34.214  1.00  0.00           C  
ATOM   1833  H4  XYP    93      33.980  16.322  33.757  1.00  0.00           H  
ATOM   1834  C5  XYP    93      34.665  14.662  34.711  1.00  0.00           C  
ATOM   1835  C6  XYP    93      33.423  13.827  34.497  1.00  0.00           C  
ATOM   1836  H6a XYP    93      33.606  12.889  34.710  1.00  0.00           H  
ATOM   1837  H6b XYP    93      32.705  14.156  35.076  1.00  0.00           H  
ATOM   1838  H6c XYP    93      33.142  13.891  33.560  1.00  0.00           H  
ATOM   1839  C7  XYP    93      35.773  14.139  35.404  1.00  0.00           C  
ATOM   1840  H7  XYP    93      35.744  13.270  35.737  1.00  0.00           H  
ATOM   1841  C8  XYP    93      36.926  14.927  35.592  1.00  0.00           C  
ATOM   1842  H8  XYP    93      37.659  14.580  36.048  1.00  0.00           H  
TER    1843      XYP    93 
ATOM   1843  C1  XYP    94      43.723  19.255  32.519  1.00  0.00           C  
ATOM   1844  H1a XYP    94      44.669  19.475  32.389  1.00  0.00           H  
ATOM   1845  H1b XYP    94      43.503  19.347  33.470  1.00  0.00           H  
ATOM   1846  H1c XYP    94      43.562  18.330  32.239  1.00  0.00           H  
ATOM   1847  C2  XYP    94      42.870  20.190  31.689  1.00  0.00           C  
ATOM   1848  C3  XYP    94      43.055  20.261  30.297  1.00  0.00           C  
ATOM   1849  H3  XYP    94      43.700  19.729  29.888  1.00  0.00           H  
ATOM   1850  C4  XYP    94      42.267  21.135  29.522  1.00  0.00           C  
ATOM   1851  H4  XYP    94      42.389  21.178  28.600  1.00  0.00           H  
ATOM   1852  C5  XYP    94      41.294  21.944  30.138  1.00  0.00           C  
ATOM   1853  C6  XYP    94      40.451  22.889  29.313  1.00  0.00           C  
ATOM   1854  H6a XYP    94      40.902  23.094  28.467  1.00  0.00           H  
ATOM   1855  H6b XYP    94      39.588  22.466  29.124  1.00  0.00           H  
ATOM   1856  H6c XYP    94      40.304  23.723  29.806  1.00  0.00           H  
ATOM   1857  C7  XYP    94      41.105  21.869  31.529  1.00  0.00           C  
ATOM   1858  H7  XYP    94      40.462  22.402  31.938  1.00  0.00           H  
ATOM   1859  C8  XYP    94      41.889  20.991  32.301  1.00  0.00           C  
ATOM   1860  H8  XYP    94      41.768  20.949  33.222  1.00  0.00           H  
TER    1861      XYP    94 
ATOM   1861  C1  XYP    95       8.307  17.698  30.589  1.00  0.00           C  
ATOM   1862  H1a XYP    95       8.938  18.383  30.893  1.00  0.00           H  
ATOM   1863  H1b XYP    95       8.550  17.411  29.685  1.00  0.00           H  
ATOM   1864  H1c XYP    95       7.406  18.082  30.574  1.00  0.00           H  
ATOM   1865  C2  XYP    95       8.353  16.509  31.524  1.00  0.00           C  
ATOM   1866  C3  XYP    95       9.590  16.013  31.978  1.00  0.00           C  
ATOM   1867  H3  XYP    95      10.381  16.415  31.697  1.00  0.00           H  
ATOM   1868  C4  XYP    95       9.633  14.918  32.865  1.00  0.00           C  
ATOM   1869  H4  XYP    95      10.452  14.595  33.167  1.00  0.00           H  
ATOM   1870  C5  XYP    95       8.438  14.316  33.302  1.00  0.00           C  
ATOM   1871  C6  XYP    95       8.474  13.156  34.273  1.00  0.00           C  
ATOM   1872  H6a XYP    95       7.893  12.436  33.950  1.00  0.00           H  
ATOM   1873  H6b XYP    95       9.388  12.814  34.358  1.00  0.00           H  
ATOM   1874  H6c XYP    95       8.162  13.457  35.152  1.00  0.00           H  
ATOM   1875  C7  XYP    95       7.203  14.805  32.841  1.00  0.00           C  
ATOM   1876  H7  XYP    95       6.411  14.409  33.129  1.00  0.00           H  
ATOM   1877  C8  XYP    95       7.162  15.894  31.950  1.00  0.00           C  
ATOM   1878  H8  XYP    95       6.343  16.214  31.648  1.00  0.00           H  
TER    1879      XYP    95 
ATOM   1879  C1  XYP    96       8.379  16.068  24.735  1.00  0.00           C  
ATOM   1880  H1a XYP    96       7.499  16.191  24.322  1.00  0.00           H  
ATOM   1881  H1b XYP    96       8.772  16.949  24.903  1.00  0.00           H  
ATOM   1882  H1c XYP    96       8.956  15.563  24.125  1.00  0.00           H  
ATOM   1883  C2  XYP    96       8.234  15.307  26.036  1.00  0.00           C  
ATOM   1884  C3  XYP    96       9.093  15.575  27.119  1.00  0.00           C  
ATOM   1885  H3  XYP    96       9.746  16.232  27.041  1.00  0.00           H  
ATOM   1886  C4  XYP    96       8.965  14.851  28.321  1.00  0.00           C  
ATOM   1887  H4  XYP    96       9.535  15.030  29.034  1.00  0.00           H  
ATOM   1888  C5  XYP    96       7.978  13.856  28.446  1.00  0.00           C  
ATOM   1889  C6  XYP    96       7.840  13.069  29.731  1.00  0.00           C  
ATOM   1890  H6a XYP    96       7.874  12.110  29.533  1.00  0.00           H  
ATOM   1891  H6b XYP    96       8.567  13.294  30.348  1.00  0.00           H  
ATOM   1892  H6c XYP    96       6.984  13.285  30.155  1.00  0.00           H  
ATOM   1893  C7  XYP    96       7.117  13.591  27.365  1.00  0.00           C  
ATOM   1894  H7  XYP    96       6.463  12.934  27.445  1.00  0.00           H  
ATOM   1895  C8  XYP    96       7.245  14.315  26.163  1.00  0.00           C  
ATOM   1896  H8  XYP    96       6.676  14.136  25.449  1.00  0.00           H  
TER    1897      XYP    96 
ATOM   1897  C1  XYP    97       7.743  24.376  25.884  1.00  0.00           C  
ATOM   1898  H1a XYP    97       8.448  24.074  26.494  1.00  0.00           H  
ATOM   1899  H1b XYP    97       8.100  24.391  24.972  1.00  0.00           H  
ATOM   1900  H1c XYP    97       7.459  25.278  26.137  1.00  0.00           H  
ATOM   1901  C2  XYP    97       6.563  23.436  25.961  1.00  0.00           C  
ATOM   1902  C3  XYP    97       5.736  23.247  24.838  1.00  0.00           C  
ATOM   1903  H3  XYP    97       5.914  23.707  24.049  1.00  0.00           H  
ATOM   1904  C4  XYP    97       4.638  22.367  24.908  1.00  0.00           C  
ATOM   1905  H4  XYP    97       4.089  22.247  24.166  1.00  0.00           H  
ATOM   1906  C5  XYP    97       4.370  21.666  26.098  1.00  0.00           C  
ATOM   1907  C6  XYP    97       3.191  20.722  26.178  1.00  0.00           C  
ATOM   1908  H6a XYP    97       3.359  20.035  26.857  1.00  0.00           H  
ATOM   1909  H6b XYP    97       2.388  21.228  26.420  1.00  0.00           H  
ATOM   1910  H6c XYP    97       3.055  20.285  25.312  1.00  0.00           H  
ATOM   1911  C7  XYP    97       5.197  21.858  27.219  1.00  0.00           C  
ATOM   1912  H7  XYP    97       5.022  21.393  28.003  1.00  0.00           H  
ATOM   1913  C8  XYP    97       6.287  22.745  27.155  1.00  0.00           C  
ATOM   1914  H8  XYP    97       6.829  22.872  27.902  1.00  0.00           H  
TER    1915      XYP    97 
ATOM   1915  C1  XYP    98       3.940  17.197  30.275  1.00  0.00           C  
ATOM   1916  H1a XYP    98       4.830  17.117  29.874  1.00  0.00           H  
ATOM   1917  H1b XYP    98       3.893  16.622  31.067  1.00  0.00           H  
ATOM   1918  H1c XYP    98       3.266  16.908  29.625  1.00  0.00           H  
ATOM   1919  C2  XYP    98       3.669  18.632  30.673  1.00  0.00           C  
ATOM   1920  C3  XYP    98       2.549  18.937  31.469  1.00  0.00           C  
ATOM   1921  H3  XYP    98       1.983  18.255  31.752  1.00  0.00           H  
ATOM   1922  C4  XYP    98       2.282  20.270  31.836  1.00  0.00           C  
ATOM   1923  H4  XYP    98       1.540  20.468  32.362  1.00  0.00           H  
ATOM   1924  C5  XYP    98       3.136  21.305  31.414  1.00  0.00           C  
ATOM   1925  C6  XYP    98       2.842  22.740  31.797  1.00  0.00           C  
ATOM   1926  H6a XYP    98       2.348  22.766  32.643  1.00  0.00           H  
ATOM   1927  H6b XYP    98       3.680  23.235  31.906  1.00  0.00           H  
ATOM   1928  H6c XYP    98       2.306  23.161  31.093  1.00  0.00           H  
ATOM   1929  C7  XYP    98       4.261  20.999  30.626  1.00  0.00           C  
ATOM   1930  H7  XYP    98       4.827  21.682  30.346  1.00  0.00           H  
ATOM   1931  C8  XYP    98       4.526  19.666  30.253  1.00  0.00           C  
ATOM   1932  H8  XYP    98       5.266  19.471  29.724  1.00  0.00           H  
TER    1933      XYP    98 
ATOM   1933  C1  XYP    99       5.619  18.461  33.631  1.00  0.00           C  
ATOM   1934  H1a XYP    99       4.967  17.757  33.429  1.00  0.00           H  
ATOM   1935  H1b XYP    99       5.989  18.802  32.790  1.00  0.00           H  
ATOM   1936  H1c XYP    99       6.343  18.087  34.175  1.00  0.00           H  
ATOM   1937  C2  XYP    99       4.939  19.575  34.395  1.00  0.00           C  
ATOM   1938  C3  XYP    99       5.146  20.918  34.033  1.00  0.00           C  
ATOM   1939  H3  XYP    99       5.695  21.125  33.312  1.00  0.00           H  
ATOM   1940  C4  XYP    99       4.519  21.950  34.759  1.00  0.00           C  
ATOM   1941  H4  XYP    99       4.660  22.839  34.522  1.00  0.00           H  
ATOM   1942  C5  XYP    99       3.691  21.644  35.853  1.00  0.00           C  
ATOM   1943  C6  XYP    99       3.039  22.760  36.639  1.00  0.00           C  
ATOM   1944  H6a XYP    99       2.792  22.444  37.533  1.00  0.00           H  
ATOM   1945  H6b XYP    99       3.668  23.506  36.731  1.00  0.00           H  
ATOM   1946  H6c XYP    99       2.237  23.065  36.167  1.00  0.00           H  
ATOM   1947  C7  XYP    99       3.479  20.299  36.211  1.00  0.00           C  
ATOM   1948  H7  XYP    99       2.931  20.092  36.934  1.00  0.00           H  
ATOM   1949  C8  XYP    99       4.104  19.267  35.484  1.00  0.00           C  
ATOM   1950  H8  XYP    99       3.968  18.378  35.724  1.00  0.00           H  
TER    1951      XYP    99 
ATOM   1951  C1  XYP   100       4.450  16.722  26.640  1.00  0.00           C  
ATOM   1952  H1a XYP   100       4.183  16.260  25.818  1.00  0.00           H  
ATOM   1953  H1b XYP   100       4.781  16.059  27.282  1.00  0.00           H  
ATOM   1954  H1c XYP   100       3.675  17.186  27.019  1.00  0.00           H  
ATOM   1955  C2  XYP   100       5.536  17.730  26.335  1.00  0.00           C  
ATOM   1956  C3  XYP   100       5.568  18.380  25.087  1.00  0.00           C  
ATOM   1957  H3  XYP   100       4.917  18.192  24.449  1.00  0.00           H  
ATOM   1958  C4  XYP   100       6.579  19.318  24.805  1.00  0.00           C  
ATOM   1959  H4  XYP   100       6.595  19.752  23.982  1.00  0.00           H  
ATOM   1960  C5  XYP   100       7.561  19.612  25.770  1.00  0.00           C  
ATOM   1961  C6  XYP   100       8.657  20.608  25.463  1.00  0.00           C  
ATOM   1962  H6a XYP   100       8.368  21.214  24.749  1.00  0.00           H  
ATOM   1963  H6b XYP   100       8.857  21.136  26.263  1.00  0.00           H  
ATOM   1964  H6c XYP   100       9.461  20.128  25.176  1.00  0.00           H  
ATOM   1965  C7  XYP   100       7.528  18.961  27.018  1.00  0.00           C  
ATOM   1966  H7  XYP   100       8.179  19.150  27.655  1.00  0.00           H  
ATOM   1967  C8  XYP   100       6.516  18.024  27.300  1.00  0.00           C  
ATOM   1968  H8  XYP   100       6.501  17.588  28.121  1.00  0.00           H  
TER    1969      XYP   100 
ATOM   1969  C1  XYP   101      29.016  14.051  44.767  1.00  0.00           C  
ATOM   1970  H1a XYP   101      28.876  14.825  44.183  1.00  0.00           H  
ATOM   1971  H1b XYP   101      29.012  13.232  44.230  1.00  0.00           H  
ATOM   1972  H1c XYP   101      28.287  14.015  45.421  1.00  0.00           H  
ATOM   1973  C2  XYP   101      30.345  14.179  45.479  1.00  0.00           C  
ATOM   1974  C3  XYP   101      31.463  14.687  44.794  1.00  0.00           C  
ATOM   1975  H3  XYP   101      31.385  14.938  43.901  1.00  0.00           H  
ATOM   1976  C4  XYP   101      32.700  14.819  45.456  1.00  0.00           C  
ATOM   1977  H4  XYP   101      33.438  15.153  44.999  1.00  0.00           H  
ATOM   1978  C5  XYP   101      32.822  14.448  46.808  1.00  0.00           C  
ATOM   1979  C6  XYP   101      34.152  14.586  47.518  1.00  0.00           C  
ATOM   1980  H6a XYP   101      34.006  14.789  48.465  1.00  0.00           H  
ATOM   1981  H6b XYP   101      34.651  13.746  47.438  1.00  0.00           H  
ATOM   1982  H6c XYP   101      34.673  15.311  47.115  1.00  0.00           H  
ATOM   1983  C7  XYP   101      31.704  13.933  47.492  1.00  0.00           C  
ATOM   1984  H7  XYP   101      31.782  13.682  48.385  1.00  0.00           H  
ATOM   1985  C8  XYP   101      30.470  13.795  46.827  1.00  0.00           C  
ATOM   1986  H8  XYP   101      29.734  13.456  47.283  1.00  0.00           H  
TER    1987      XYP   101 
ATOM   1987  C1  XYP   102      28.231   8.083  43.089  1.00  0.00           C  
ATOM   1988  H1a XYP   102      27.510   7.937  43.736  1.00  0.00           H  
ATOM   1989  H1b XYP   102      27.884   8.607  42.337  1.00  0.00           H  
ATOM   1990  H1c XYP   102      28.550   7.218  42.759  1.00  0.00           H  
ATOM   1991  C2  XYP   102      29.370   8.819  43.759  1.00  0.00           C  
ATOM   1992  C3  XYP   102      29.825  10.049  43.247  1.00  0.00           C  
ATOM   1993  H3  XYP   102      29.427  10.410  42.488  1.00  0.00           H  
ATOM   1994  C4  XYP   102      30.876  10.737  43.885  1.00  0.00           C  
ATOM   1995  H4  XYP   102      31.171  11.552  43.545  1.00  0.00           H  
ATOM   1996  C5  XYP   102      31.480  10.195  45.035  1.00  0.00           C  
ATOM   1997  C6  XYP   102      32.605  10.924  45.735  1.00  0.00           C  
ATOM   1998  H6a XYP   102      33.408  10.363  45.736  1.00  0.00           H  
ATOM   1999  H6b XYP   102      32.803  11.767  45.277  1.00  0.00           H  
ATOM   2000  H6c XYP   102      32.341  11.117  46.659  1.00  0.00           H  
ATOM   2001  C7  XYP   102      31.033   8.960  45.539  1.00  0.00           C  
ATOM   2002  H7  XYP   102      31.432   8.601  46.299  1.00  0.00           H  
ATOM   2003  C8  XYP   102      29.981   8.273  44.903  1.00  0.00           C  
ATOM   2004  H8  XYP   102      29.680   7.462  45.246  1.00  0.00           H  
TER    2005      XYP   102 
ATOM   2005  C1  XYP   103      20.538  10.855  43.725  1.00  0.00           C  
ATOM   2006  H1a XYP   103      21.127  11.061  42.969  1.00  0.00           H  
ATOM   2007  H1b XYP   103      20.091   9.999  43.561  1.00  0.00           H  
ATOM   2008  H1c XYP   103      19.858  11.556  43.808  1.00  0.00           H  
ATOM   2009  C2  XYP   103      21.356  10.785  44.996  1.00  0.00           C  
ATOM   2010  C3  XYP   103      21.653   9.542  45.586  1.00  0.00           C  
ATOM   2011  H3  XYP   103      21.341   8.757  45.195  1.00  0.00           H  
ATOM   2012  C4  XYP   103      22.420   9.482  46.767  1.00  0.00           C  
ATOM   2013  H4  XYP   103      22.605   8.659  47.160  1.00  0.00           H  
ATOM   2014  C5  XYP   103      22.922  10.662  47.346  1.00  0.00           C  
ATOM   2015  C6  XYP   103      23.782  10.611  48.590  1.00  0.00           C  
ATOM   2016  H6a XYP   103      24.678  10.946  48.377  1.00  0.00           H  
ATOM   2017  H6b XYP   103      23.384  11.171  49.288  1.00  0.00           H  
ATOM   2018  H6c XYP   103      23.854   9.690  48.918  1.00  0.00           H  
ATOM   2019  C7  XYP   103      22.627  11.902  46.754  1.00  0.00           C  
ATOM   2020  H7  XYP   103      22.957  12.682  47.138  1.00  0.00           H  
ATOM   2021  C8  XYP   103      21.838  11.967  45.589  1.00  0.00           C  
ATOM   2022  H8  XYP   103      21.640  12.792  45.208  1.00  0.00           H  
TER    2023      XYP   103 
ATOM   2023  C1  XYP   104      27.145  13.026  49.056  1.00  0.00           C  
ATOM   2024  H1a XYP   104      27.715  12.695  48.333  1.00  0.00           H  
ATOM   2025  H1b XYP   104      27.691  13.555  49.675  1.00  0.00           H  
ATOM   2026  H1c XYP   104      26.756  12.264  49.533  1.00  0.00           H  
ATOM   2027  C2  XYP   104      26.035  13.885  48.494  1.00  0.00           C  
ATOM   2028  C3  XYP   104      25.280  14.703  49.354  1.00  0.00           C  
ATOM   2029  H3  XYP   104      25.471  14.718  50.264  1.00  0.00           H  
ATOM   2030  C4  XYP   104      24.236  15.497  48.841  1.00  0.00           C  
ATOM   2031  H4  XYP   104      23.741  16.038  49.415  1.00  0.00           H  
ATOM   2032  C5  XYP   104      23.944  15.479  47.465  1.00  0.00           C  
ATOM   2033  C6  XYP   104      22.819  16.321  46.908  1.00  0.00           C  
ATOM   2034  H6a XYP   104      22.425  16.877  47.613  1.00  0.00           H  
ATOM   2035  H6b XYP   104      23.170  16.904  46.202  1.00  0.00           H  
ATOM   2036  H6c XYP   104      22.127  15.736  46.535  1.00  0.00           H  
ATOM   2037  C7  XYP   104      24.703  14.666  46.602  1.00  0.00           C  
ATOM   2038  H7  XYP   104      24.509  14.647  45.693  1.00  0.00           H  
ATOM   2039  C8  XYP   104      25.742  13.866  47.117  1.00  0.00           C  
ATOM   2040  H8  XYP   104      26.231  13.316  46.548  1.00  0.00           H  
TER    2041      XYP   104 
ATOM   2041  C1  XYP   105      29.270  17.079  47.384  1.00  0.00           C  
ATOM   2042  H1a XYP   105      30.111  17.422  47.753  1.00  0.00           H  
ATOM   2043  H1b XYP   105      29.099  16.188  47.753  1.00  0.00           H  
ATOM   2044  H1c XYP   105      29.349  17.017  46.409  1.00  0.00           H  
ATOM   2045  C2  XYP   105      28.119  17.994  47.741  1.00  0.00           C  
ATOM   2046  C3  XYP   105      26.821  17.682  47.299  1.00  0.00           C  
ATOM   2047  H3  XYP   105      26.678  16.916  46.789  1.00  0.00           H  
ATOM   2048  C4  XYP   105      25.739  18.516  47.639  1.00  0.00           C  
ATOM   2049  H4  XYP   105      24.882  18.303  47.352  1.00  0.00           H  
ATOM   2050  C5  XYP   105      25.948  19.666  48.420  1.00  0.00           C  
ATOM   2051  C6  XYP   105      24.780  20.552  48.794  1.00  0.00           C  
ATOM   2052  H6a XYP   105      24.992  21.062  49.602  1.00  0.00           H  
ATOM   2053  H6b XYP   105      24.596  21.173  48.059  1.00  0.00           H  
ATOM   2054  H6c XYP   105      23.985  20.004  48.963  1.00  0.00           H  
ATOM   2055  C7  XYP   105      27.248  19.984  48.852  1.00  0.00           C  
ATOM   2056  H7  XYP   105      27.388  20.748  49.364  1.00  0.00           H  
ATOM   2057  C8  XYP   105      28.332  19.150  48.516  1.00  0.00           C  
ATOM   2058  H8  XYP   105      29.188  19.362  48.811  1.00  0.00           H  
TER    2059      XYP   105 
ATOM   2059  C1  XYP   106      28.850   9.747  48.223  1.00  0.00           C  
ATOM   2060  H1a XYP   106      29.209   8.835  48.248  1.00  0.00           H  
ATOM   2061  H1b XYP   106      29.586  10.374  48.059  1.00  0.00           H  
ATOM   2062  H1c XYP   106      28.433   9.957  49.084  1.00  0.00           H  
ATOM   2063  C2  XYP   106      27.816   9.853  47.123  1.00  0.00           C  
ATOM   2064  C3  XYP   106      26.741   8.947  47.080  1.00  0.00           C  
ATOM   2065  H3  XYP   106      26.667   8.285  47.729  1.00  0.00           H  
ATOM   2066  C4  XYP   106      25.777   9.041  46.056  1.00  0.00           C  
ATOM   2067  H4  XYP   106      25.067   8.440  46.030  1.00  0.00           H  
ATOM   2068  C5  XYP   106      25.881  10.045  45.076  1.00  0.00           C  
ATOM   2069  C6  XYP   106      24.854  10.151  43.970  1.00  0.00           C  
ATOM   2070  H6a XYP   106      24.235   9.393  44.007  1.00  0.00           H  
ATOM   2071  H6b XYP   106      24.347  10.983  44.079  1.00  0.00           H  
ATOM   2072  H6c XYP   106      25.306  10.154  43.101  1.00  0.00           H  
ATOM   2073  C7  XYP   106      26.958  10.948  45.118  1.00  0.00           C  
ATOM   2074  H7  XYP   106      27.036  11.604  44.463  1.00  0.00           H  
ATOM   2075  C8  XYP   106      27.924  10.851  46.138  1.00  0.00           C  
ATOM   2076  H8  XYP   106      28.644  11.439  46.152  1.00  0.00           H  
TER    2077      XYP   106 
ATOM   2077  C1  XYP   107      16.304   7.624  24.560  1.00  0.00           C  
ATOM   2078  H1a XYP   107      16.896   8.332  24.890  1.00  0.00           H  
ATOM   2079  H1b XYP   107      16.749   7.148  23.828  1.00  0.00           H  
ATOM   2080  H1c XYP   107      15.476   8.031  24.231  1.00  0.00           H  
ATOM   2081  C2  XYP   107      15.985   6.649  25.671  1.00  0.00           C  
ATOM   2082  C3  XYP   107      16.682   6.708  26.893  1.00  0.00           C  
ATOM   2083  H3  XYP   107      17.342   7.352  27.018  1.00  0.00           H  
ATOM   2084  C4  XYP   107      16.392   5.787  27.918  1.00  0.00           C  
ATOM   2085  H4  XYP   107      16.860   5.822  28.721  1.00  0.00           H  
ATOM   2086  C5  XYP   107      15.399   4.809  27.730  1.00  0.00           C  
ATOM   2087  C6  XYP   107      15.086   3.818  28.830  1.00  0.00           C  
ATOM   2088  H6a XYP   107      14.131   3.599  28.817  1.00  0.00           H  
ATOM   2089  H6b XYP   107      15.610   3.002  28.688  1.00  0.00           H  
ATOM   2090  H6c XYP   107      15.311   4.203  29.703  1.00  0.00           H  
ATOM   2091  C7  XYP   107      14.703   4.748  26.509  1.00  0.00           C  
ATOM   2092  H7  XYP   107      14.051   4.097  26.379  1.00  0.00           H  
ATOM   2093  C8  XYP   107      14.998   5.664  25.481  1.00  0.00           C  
ATOM   2094  H8  XYP   107      14.542   5.616  24.672  1.00  0.00           H  
TER    2095      XYP   107 
ATOM   2095  C1  XYP   108      15.603   4.919  18.889  1.00  0.00           C  
ATOM   2096  H1a XYP   108      14.843   4.533  18.407  1.00  0.00           H  
ATOM   2097  H1b XYP   108      15.433   5.874  19.031  1.00  0.00           H  
ATOM   2098  H1c XYP   108      16.417   4.807  18.356  1.00  0.00           H  
ATOM   2099  C2  XYP   108      15.781   4.232  20.226  1.00  0.00           C  
ATOM   2100  C3  XYP   108      16.587   4.819  21.220  1.00  0.00           C  
ATOM   2101  H3  XYP   108      17.012   5.629  21.052  1.00  0.00           H  
ATOM   2102  C4  XYP   108      16.730   4.196  22.476  1.00  0.00           C  
ATOM   2103  H4  XYP   108      17.253   4.594  23.134  1.00  0.00           H  
ATOM   2104  C5  XYP   108      16.080   2.975  22.737  1.00  0.00           C  
ATOM   2105  C6  XYP   108      16.241   2.301  24.082  1.00  0.00           C  
ATOM   2106  H6a XYP   108      17.117   1.862  24.122  1.00  0.00           H  
ATOM   2107  H6b XYP   108      16.178   2.967  24.796  1.00  0.00           H  
ATOM   2108  H6c XYP   108      15.538   1.632  24.213  1.00  0.00           H  
ATOM   2109  C7  XYP   108      15.288   2.380  21.738  1.00  0.00           C  
ATOM   2110  H7  XYP   108      14.861   1.571  21.906  1.00  0.00           H  
ATOM   2111  C8  XYP   108      15.137   3.008  20.486  1.00  0.00           C  
ATOM   2112  H8  XYP   108      14.606   2.616  19.831  1.00  0.00           H  
TER    2113      XYP   108 
ATOM   2113  C1  XYP   109      12.507  13.487  22.616  1.00  0.00           C  
ATOM   2114  H1a XYP   109      12.912  13.484  23.508  1.00  0.00           H  
ATOM   2115  H1b XYP   109      13.212  13.524  21.937  1.00  0.00           H  
ATOM   2116  H1c XYP   109      11.933  14.275  22.524  1.00  0.00           H  
ATOM   2117  C2  XYP   109      11.699  12.222  22.434  1.00  0.00           C  
ATOM   2118  C3  XYP   109      10.296  12.275  22.318  1.00  0.00           C  
ATOM   2119  H3  XYP   109       9.858  13.094  22.351  1.00  0.00           H  
ATOM   2120  C4  XYP   109       9.556  11.087  22.155  1.00  0.00           C  
ATOM   2121  H4  XYP   109       8.630  11.122  22.078  1.00  0.00           H  
ATOM   2122  C5  XYP   109      10.214   9.843  22.116  1.00  0.00           C  
ATOM   2123  C6  XYP   109       9.420   8.566  21.943  1.00  0.00           C  
ATOM   2124  H6a XYP   109       9.932   7.804  22.286  1.00  0.00           H  
ATOM   2125  H6b XYP   109       8.577   8.631  22.438  1.00  0.00           H  
ATOM   2126  H6c XYP   109       9.233   8.428  20.991  1.00  0.00           H  
ATOM   2127  C7  XYP   109      11.613   9.794  22.236  1.00  0.00           C  
ATOM   2128  H7  XYP   109      12.049   8.973  22.221  1.00  0.00           H  
ATOM   2129  C8  XYP   109      12.355  10.979  22.390  1.00  0.00           C  
ATOM   2130  H8  XYP   109      13.281  10.939  22.472  1.00  0.00           H  
TER    2131      XYP   109 
ATOM   2131  C1  XYP   110      11.655   6.823  25.006  1.00  0.00           C  
ATOM   2132  H1a XYP   110      12.319   6.754  24.289  1.00  0.00           H  
ATOM   2133  H1b XYP   110      11.987   6.361  25.803  1.00  0.00           H  
ATOM   2134  H1c XYP   110      10.823   6.399  24.710  1.00  0.00           H  
ATOM   2135  C2  XYP   110      11.417   8.282  25.328  1.00  0.00           C  
ATOM   2136  C3  XYP   110      10.105   8.785  25.415  1.00  0.00           C  
ATOM   2137  H3  XYP   110       9.381   8.217  25.281  1.00  0.00           H  
ATOM   2138  C4  XYP   110       9.887  10.150  25.683  1.00  0.00           C  
ATOM   2139  H4  XYP   110       9.019  10.483  25.726  1.00  0.00           H  
ATOM   2140  C5  XYP   110      10.979  11.017  25.871  1.00  0.00           C  
ATOM   2141  C6  XYP   110      10.751  12.488  26.143  1.00  0.00           C  
ATOM   2142  H6a XYP   110       9.840  12.741  25.889  1.00  0.00           H  
ATOM   2143  H6b XYP   110      10.882  12.669  27.095  1.00  0.00           H  
ATOM   2144  H6c XYP   110      11.383  13.022  25.620  1.00  0.00           H  
ATOM   2145  C7  XYP   110      12.290  10.509  25.810  1.00  0.00           C  
ATOM   2146  H7  XYP   110      13.013  11.080  25.940  1.00  0.00           H  
ATOM   2147  C8  XYP   110      12.509   9.144  25.536  1.00  0.00           C  
ATOM   2148  H8  XYP   110      13.377   8.812  25.486  1.00  0.00           H  
TER    2149      XYP   110 
ATOM   2149  C1  XYP   111      13.015   7.171  28.810  1.00  0.00           C  
ATOM   2150  H1a XYP   111      13.552   6.585  29.382  1.00  0.00           H  
ATOM   2151  H1b XYP   111      12.464   6.619  28.218  1.00  0.00           H  
ATOM   2152  H1c XYP   111      13.614   7.728  28.270  1.00  0.00           H  
ATOM   2153  C2  XYP   111      12.121   8.056  29.652  1.00  0.00           C  
ATOM   2154  C3  XYP   111      11.260   8.976  29.028  1.00  0.00           C  
ATOM   2155  H3  XYP   111      11.244   9.035  28.100  1.00  0.00           H  
ATOM   2156  C4  XYP   111      10.428   9.808  29.799  1.00  0.00           C  
ATOM   2157  H4  XYP   111       9.866  10.420  29.378  1.00  0.00           H  
ATOM   2158  C5  XYP   111      10.450   9.722  31.203  1.00  0.00           C  
ATOM   2159  C6  XYP   111       9.566  10.631  32.028  1.00  0.00           C  
ATOM   2160  H6a XYP   111       9.434  10.253  32.922  1.00  0.00           H  
ATOM   2161  H6b XYP   111       9.992  11.510  32.107  1.00  0.00           H  
ATOM   2162  H6c XYP   111       8.694  10.730  31.594  1.00  0.00           H  
ATOM   2163  C7  XYP   111      11.307   8.798  31.830  1.00  0.00           C  
ATOM   2164  H7  XYP   111      11.328   8.741  32.758  1.00  0.00           H  
ATOM   2165  C8  XYP   111      12.142   7.967  31.057  1.00  0.00           C  
ATOM   2166  H8  XYP   111      12.709   7.360  31.475  1.00  0.00           H  
TER    2167      XYP   111 
ATOM   2167  C1  XYP   112      12.473   4.835  21.943  1.00  0.00           C  
ATOM   2168  H1a XYP   112      12.380   4.122  21.277  1.00  0.00           H  
ATOM   2169  H1b XYP   112      13.133   4.558  22.612  1.00  0.00           H  
ATOM   2170  H1c XYP   112      11.610   4.984  22.383  1.00  0.00           H  
ATOM   2171  C2  XYP   112      12.921   6.111  21.260  1.00  0.00           C  
ATOM   2172  C3  XYP   112      12.199   6.611  20.161  1.00  0.00           C  
ATOM   2173  H3  XYP   112      11.446   6.158  19.855  1.00  0.00           H  
ATOM   2174  C4  XYP   112      12.611   7.800  19.526  1.00  0.00           C  
ATOM   2175  H4  XYP   112      12.125   8.137  18.807  1.00  0.00           H  
ATOM   2176  C5  XYP   112      13.750   8.490  19.980  1.00  0.00           C  
ATOM   2177  C6  XYP   112      14.162   9.783  19.309  1.00  0.00           C  
ATOM   2178  H6a XYP   112      14.254   9.636  18.345  1.00  0.00           H  
ATOM   2179  H6b XYP   112      13.477  10.466  19.468  1.00  0.00           H  
ATOM   2180  H6c XYP   112      15.016  10.098  19.670  1.00  0.00           H  
ATOM   2181  C7  XYP   112      14.479   7.984  21.073  1.00  0.00           C  
ATOM   2182  H7  XYP   112      15.236   8.433  21.374  1.00  0.00           H  
ATOM   2183  C8  XYP   112      14.057   6.803  21.716  1.00  0.00           C  
ATOM   2184  H8  XYP   112      14.540   6.471  22.436  1.00  0.00           H  
TER    2185      XYP   112 
ATOM   2185  C1  XYP   113      28.511  31.418  13.406  1.00  0.00           C  
ATOM   2186  H1a XYP   113      28.060  31.565  12.548  1.00  0.00           H  
ATOM   2187  H1b XYP   113      28.879  32.269  13.723  1.00  0.00           H  
ATOM   2188  H1c XYP   113      29.242  30.777  13.285  1.00  0.00           H  
ATOM   2189  C2  XYP   113      27.522  30.866  14.408  1.00  0.00           C  
ATOM   2190  C3  XYP   113      27.393  31.452  15.680  1.00  0.00           C  
ATOM   2191  H3  XYP   113      27.919  32.185  15.909  1.00  0.00           H  
ATOM   2192  C4  XYP   113      26.472  30.933  16.610  1.00  0.00           C  
ATOM   2193  H4  XYP   113      26.393  31.326  17.450  1.00  0.00           H  
ATOM   2194  C5  XYP   113      25.677  29.822  16.272  1.00  0.00           C  
ATOM   2195  C6  XYP   113      24.687  29.261  17.269  1.00  0.00           C  
ATOM   2196  H6a XYP   113      24.787  28.289  17.318  1.00  0.00           H  
ATOM   2197  H6b XYP   113      24.845  29.645  18.156  1.00  0.00           H  
ATOM   2198  H6c XYP   113      23.776  29.481  16.981  1.00  0.00           H  
ATOM   2199  C7  XYP   113      25.807  29.235  15.000  1.00  0.00           C  
ATOM   2200  H7  XYP   113      25.285  28.501  14.772  1.00  0.00           H  
ATOM   2201  C8  XYP   113      26.724  29.758  14.068  1.00  0.00           C  
ATOM   2202  H8  XYP   113      26.808  29.371  13.226  1.00  0.00           H  
TER    2203      XYP   113 
ATOM   2203  C1  XYP   114      33.061  27.960  12.698  1.00  0.00           C  
ATOM   2204  H1a XYP   114      32.784  27.377  11.960  1.00  0.00           H  
ATOM   2205  H1b XYP   114      33.194  28.870  12.361  1.00  0.00           H  
ATOM   2206  H1c XYP   114      33.903  27.623  13.067  1.00  0.00           H  
ATOM   2207  C2  XYP   114      31.991  27.973  13.767  1.00  0.00           C  
ATOM   2208  C3  XYP   114      32.343  28.018  15.127  1.00  0.00           C  
ATOM   2209  H3  XYP   114      33.239  28.053  15.372  1.00  0.00           H  
ATOM   2210  C4  XYP   114      31.345  28.034  16.121  1.00  0.00           C  
ATOM   2211  H4  XYP   114      31.586  28.082  17.019  1.00  0.00           H  
ATOM   2212  C5  XYP   114      29.987  27.999  15.759  1.00  0.00           C  
ATOM   2213  C6  XYP   114      28.909  28.015  16.822  1.00  0.00           C  
ATOM   2214  H6a XYP   114      29.259  27.651  17.661  1.00  0.00           H  
ATOM   2215  H6b XYP   114      28.614  28.937  16.966  1.00  0.00           H  
ATOM   2216  H6c XYP   114      28.145  27.475  16.532  1.00  0.00           H  
ATOM   2217  C7  XYP   114      29.634  27.950  14.398  1.00  0.00           C  
ATOM   2218  H7  XYP   114      28.739  27.918  14.153  1.00  0.00           H  
ATOM   2219  C8  XYP   114      30.633  27.944  13.406  1.00  0.00           C  
ATOM   2220  H8  XYP   114      30.396  27.910  12.508  1.00  0.00           H  
TER    2221      XYP   114 
ATOM   2221  C1  XYP   115      30.043  33.647   7.457  1.00  0.00           C  
ATOM   2222  H1a XYP   115      30.376  33.734   8.375  1.00  0.00           H  
ATOM   2223  H1b XYP   115      30.787  33.754   6.829  1.00  0.00           H  
ATOM   2224  H1c XYP   115      29.379  34.346   7.284  1.00  0.00           H  
ATOM   2225  C2  XYP   115      29.411  32.283   7.283  1.00  0.00           C  
ATOM   2226  C3  XYP   115      30.185  31.196   6.835  1.00  0.00           C  
ATOM   2227  H3  XYP   115      31.087  31.316   6.642  1.00  0.00           H  
ATOM   2228  C4  XYP   115      29.600  29.922   6.694  1.00  0.00           C  
ATOM   2229  H4  XYP   115      30.117  29.201   6.412  1.00  0.00           H  
ATOM   2230  C5  XYP   115      28.238  29.731   6.991  1.00  0.00           C  
ATOM   2231  C6  XYP   115      27.610  28.364   6.838  1.00  0.00           C  
ATOM   2232  H6a XYP   115      26.856  28.270   7.457  1.00  0.00           H  
ATOM   2233  H6b XYP   115      27.292  28.254   5.918  1.00  0.00           H  
ATOM   2234  H6c XYP   115      28.273  27.670   7.039  1.00  0.00           H  
ATOM   2235  C7  XYP   115      27.462  30.822   7.424  1.00  0.00           C  
ATOM   2236  H7  XYP   115      26.560  30.698   7.612  1.00  0.00           H  
ATOM   2237  C8  XYP   115      28.048  32.093   7.578  1.00  0.00           C  
ATOM   2238  H8  XYP   115      27.534  32.810   7.874  1.00  0.00           H  
TER    2239      XYP   115 
ATOM   2239  C1  XYP   116      24.052  28.348  11.305  1.00  0.00           C  
ATOM   2240  H1a XYP   116      24.845  27.913  10.929  1.00  0.00           H  
ATOM   2241  H1b XYP   116      24.215  28.560  12.248  1.00  0.00           H  
ATOM   2242  H1c XYP   116      23.291  27.735  11.236  1.00  0.00           H  
ATOM   2243  C2  XYP   116      23.761  29.626  10.551  1.00  0.00           C  
ATOM   2244  C3  XYP   116      22.432  30.037  10.339  1.00  0.00           C  
ATOM   2245  H3  XYP   116      21.729  29.518  10.655  1.00  0.00           H  
ATOM   2246  C4  XYP   116      22.163  31.244   9.662  1.00  0.00           C  
ATOM   2247  H4  XYP   116      21.284  31.520   9.533  1.00  0.00           H  
ATOM   2248  C5  XYP   116      23.222  32.045   9.198  1.00  0.00           C  
ATOM   2249  C6  XYP   116      22.949  33.351   8.486  1.00  0.00           C  
ATOM   2250  H6a XYP   116      21.986  33.528   8.455  1.00  0.00           H  
ATOM   2251  H6b XYP   116      23.392  34.081   8.965  1.00  0.00           H  
ATOM   2252  H6c XYP   116      23.299  33.303   7.572  1.00  0.00           H  
ATOM   2253  C7  XYP   116      24.550  31.633   9.409  1.00  0.00           C  
ATOM   2254  H7  XYP   116      25.250  32.167   9.109  1.00  0.00           H  
ATOM   2255  C8  XYP   116      24.819  30.424  10.080  1.00  0.00           C  
ATOM   2256  H8  XYP   116      25.699  30.161  10.223  1.00  0.00           H  
TER    2257      XYP   116 
ATOM   2257  C1  XYP   117      24.414  32.168  13.340  1.00  0.00           C  
ATOM   2258  H1a XYP   117      24.291  31.587  14.118  1.00  0.00           H  
ATOM   2259  H1b XYP   117      24.849  31.660  12.625  1.00  0.00           H  
ATOM   2260  H1c XYP   117      24.987  32.921  13.591  1.00  0.00           H  
ATOM   2261  C2  XYP   117      23.075  32.674  12.852  1.00  0.00           C  
ATOM   2262  C3  XYP   117      22.996  33.893  12.155  1.00  0.00           C  
ATOM   2263  H3  XYP   117      23.768  34.390  12.002  1.00  0.00           H  
ATOM   2264  C4  XYP   117      21.755  34.353  11.673  1.00  0.00           C  
ATOM   2265  H4  XYP   117      21.707  35.155  11.203  1.00  0.00           H  
ATOM   2266  C5  XYP   117      20.589  33.594  11.883  1.00  0.00           C  
ATOM   2267  C6  XYP   117      19.263  34.078  11.340  1.00  0.00           C  
ATOM   2268  H6a XYP   117      18.531  33.748  11.901  1.00  0.00           H  
ATOM   2269  H6b XYP   117      19.241  35.058  11.336  1.00  0.00           H  
ATOM   2270  H6c XYP   117      19.149  33.747  10.425  1.00  0.00           H  
ATOM   2271  C7  XYP   117      20.668  32.378  12.587  1.00  0.00           C  
ATOM   2272  H7  XYP   117      19.899  31.873  12.727  1.00  0.00           H  
ATOM   2273  C8  XYP   117      21.907  31.921  13.076  1.00  0.00           C  
ATOM   2274  H8  XYP   117      21.958  31.115  13.535  1.00  0.00           H  
TER    2275      XYP   117 
ATOM   2275  C1  XYP   118      27.765  26.774  10.282  1.00  0.00           C  
ATOM   2276  H1a XYP   118      28.001  25.920   9.863  1.00  0.00           H  
ATOM   2277  H1b XYP   118      27.582  26.626  11.234  1.00  0.00           H  
ATOM   2278  H1c XYP   118      26.964  27.131   9.845  1.00  0.00           H  
ATOM   2279  C2  XYP   118      28.901  27.760  10.137  1.00  0.00           C  
ATOM   2280  C3  XYP   118      30.166  27.333   9.691  1.00  0.00           C  
ATOM   2281  H3  XYP   118      30.306  26.436   9.487  1.00  0.00           H  
ATOM   2282  C4  XYP   118      31.220  28.258   9.561  1.00  0.00           C  
ATOM   2283  H4  XYP   118      32.055  27.973   9.268  1.00  0.00           H  
ATOM   2284  C5  XYP   118      31.013  29.614   9.877  1.00  0.00           C  
ATOM   2285  C6  XYP   118      32.145  30.611   9.746  1.00  0.00           C  
ATOM   2286  H6a XYP   118      32.769  30.320   9.049  1.00  0.00           H  
ATOM   2287  H6b XYP   118      31.787  31.490   9.503  1.00  0.00           H  
ATOM   2288  H6c XYP   118      32.618  30.680  10.601  1.00  0.00           H  
ATOM   2289  C7  XYP   118      29.750  30.039  10.325  1.00  0.00           C  
ATOM   2290  H7  XYP   118      29.610  30.936  10.529  1.00  0.00           H  
ATOM   2291  C8  XYP   118      28.696  29.115  10.455  1.00  0.00           C  
ATOM   2292  H8  XYP   118      27.863  29.400  10.751  1.00  0.00           H  
TER    2293      XYP   118 
ATOM   2293  C1  XYP   119      34.334  32.481  31.113  1.00  0.00           C  
ATOM   2294  H1a XYP   119      34.489  31.843  30.385  1.00  0.00           H  
ATOM   2295  H1b XYP   119      34.264  31.992  31.959  1.00  0.00           H  
ATOM   2296  H1c XYP   119      33.499  32.962  30.942  1.00  0.00           H  
ATOM   2297  C2  XYP   119      35.471  33.473  31.196  1.00  0.00           C  
ATOM   2298  C3  XYP   119      36.534  33.419  30.275  1.00  0.00           C  
ATOM   2299  H3  XYP   119      36.538  32.767  29.610  1.00  0.00           H  
ATOM   2300  C4  XYP   119      37.591  34.346  30.358  1.00  0.00           C  
ATOM   2301  H4  XYP   119      38.292  34.307  29.747  1.00  0.00           H  
ATOM   2302  C5  XYP   119      37.587  35.334  31.361  1.00  0.00           C  
ATOM   2303  C6  XYP   119      38.718  36.334  31.454  1.00  0.00           C  
ATOM   2304  H6a XYP   119      38.361  37.216  31.690  1.00  0.00           H  
ATOM   2305  H6b XYP   119      39.350  36.043  32.144  1.00  0.00           H  
ATOM   2306  H6c XYP   119      39.182  36.400  30.594  1.00  0.00           H  
ATOM   2307  C7  XYP   119      36.526  35.387  32.282  1.00  0.00           C  
ATOM   2308  H7  XYP   119      36.524  36.037  32.948  1.00  0.00           H  
ATOM   2309  C8  XYP   119      35.470  34.458  32.200  1.00  0.00           C  
ATOM   2310  H8  XYP   119      34.771  34.493  32.813  1.00  0.00           H  
TER    2311      XYP   119 
ATOM   2311  C1  XYP   120      31.863  30.826  36.836  1.00  0.00           C  
ATOM   2312  H1a XYP   120      31.094  31.299  37.216  1.00  0.00           H  
ATOM   2313  H1b XYP   120      31.584  30.386  36.007  1.00  0.00           H  
ATOM   2314  H1c XYP   120      32.178  30.152  37.473  1.00  0.00           H  
ATOM   2315  C2  XYP   120      32.979  31.807  36.551  1.00  0.00           C  
ATOM   2316  C3  XYP   120      33.801  31.639  35.421  1.00  0.00           C  
ATOM   2317  H3  XYP   120      33.648  30.928  34.840  1.00  0.00           H  
ATOM   2318  C4  XYP   120      34.850  32.543  35.166  1.00  0.00           C  
ATOM   2319  H4  XYP   120      35.393  32.426  34.419  1.00  0.00           H  
ATOM   2320  C5  XYP   120      35.082  33.621  36.041  1.00  0.00           C  
ATOM   2321  C6  XYP   120      36.209  34.596  35.776  1.00  0.00           C  
ATOM   2322  H6a XYP   120      36.708  34.754  36.605  1.00  0.00           H  
ATOM   2323  H6b XYP   120      36.820  34.232  35.103  1.00  0.00           H  
ATOM   2324  H6c XYP   120      35.836  35.442  35.454  1.00  0.00           H  
ATOM   2325  C7  XYP   120      34.258  33.792  37.169  1.00  0.00           C  
ATOM   2326  H7  XYP   120      34.409  34.505  37.748  1.00  0.00           H  
ATOM   2327  C8  XYP   120      33.211  32.886  37.425  1.00  0.00           C  
ATOM   2328  H8  XYP   120      32.670  32.998  38.173  1.00  0.00           H  
TER    2329      XYP   120 
ATOM   2329  C1  XYP   121      27.020  32.353  31.347  1.00  0.00           C  
ATOM   2330  H1a XYP   121      27.859  32.086  30.915  1.00  0.00           H  
ATOM   2331  H1b XYP   121      26.661  31.587  31.840  1.00  0.00           H  
ATOM   2332  H1c XYP   121      26.375  32.629  30.663  1.00  0.00           H  
ATOM   2333  C2  XYP   121      27.269  33.506  32.294  1.00  0.00           C  
ATOM   2334  C3  XYP   121      26.456  33.668  33.430  1.00  0.00           C  
ATOM   2335  H3  XYP   121      25.768  33.064  33.596  1.00  0.00           H  
ATOM   2336  C4  XYP   121      26.675  34.746  34.308  1.00  0.00           C  
ATOM   2337  H4  XYP   121      26.124  34.860  35.047  1.00  0.00           H  
ATOM   2338  C5  XYP   121      27.710  35.665  34.060  1.00  0.00           C  
ATOM   2339  C6  XYP   121      27.945  36.817  35.013  1.00  0.00           C  
ATOM   2340  H6a XYP   121      28.638  37.413  34.661  1.00  0.00           H  
ATOM   2341  H6b XYP   121      27.115  37.326  35.123  1.00  0.00           H  
ATOM   2342  H6c XYP   121      28.234  36.469  35.882  1.00  0.00           H  
ATOM   2343  C7  XYP   121      28.523  35.502  32.924  1.00  0.00           C  
ATOM   2344  H7  XYP   121      29.210  36.106  32.759  1.00  0.00           H  
ATOM   2345  C8  XYP   121      28.302  34.427  32.041  1.00  0.00           C  
ATOM   2346  H8  XYP   121      28.845  34.320  31.294  1.00  0.00           H  
TER    2347      XYP   121 
ATOM   2347  C1  XYP   122      33.135  37.298  32.402  1.00  0.00           C  
ATOM   2348  H1a XYP   122      33.171  36.346  32.626  1.00  0.00           H  
ATOM   2349  H1b XYP   122      34.004  37.577  32.046  1.00  0.00           H  
ATOM   2350  H1c XYP   122      32.935  37.810  33.213  1.00  0.00           H  
ATOM   2351  C2  XYP   122      32.059  37.551  31.369  1.00  0.00           C  
ATOM   2352  C3  XYP   122      31.856  38.852  30.873  1.00  0.00           C  
ATOM   2353  H3  XYP   122      32.394  39.551  31.172  1.00  0.00           H  
ATOM   2354  C4  XYP   122      30.839  39.101  29.931  1.00  0.00           C  
ATOM   2355  H4  XYP   122      30.703  39.964  29.611  1.00  0.00           H  
ATOM   2356  C5  XYP   122      30.021  38.050  29.478  1.00  0.00           C  
ATOM   2357  C6  XYP   122      28.919  38.325  28.477  1.00  0.00           C  
ATOM   2358  H6a XYP   122      29.302  38.366  27.576  1.00  0.00           H  
ATOM   2359  H6b XYP   122      28.245  37.614  28.513  1.00  0.00           H  
ATOM   2360  H6c XYP   122      28.488  39.179  28.688  1.00  0.00           H  
ATOM   2361  C7  XYP   122      30.236  36.745  29.960  1.00  0.00           C  
ATOM   2362  H7  XYP   122      29.699  36.046  29.660  1.00  0.00           H  
ATOM   2363  C8  XYP   122      31.250  36.497  30.906  1.00  0.00           C  
ATOM   2364  H8  XYP   122      31.380  35.635  31.232  1.00  0.00           H  
TER    2365      XYP   122 
ATOM   2365  C1  XYP   123      35.107  36.756  29.261  1.00  0.00           C  
ATOM   2366  H1a XYP   123      35.664  37.212  29.925  1.00  0.00           H  
ATOM   2367  H1b XYP   123      34.349  36.336  29.717  1.00  0.00           H  
ATOM   2368  H1c XYP   123      35.636  36.063  28.814  1.00  0.00           H  
ATOM   2369  C2  XYP   123      34.617  37.754  28.236  1.00  0.00           C  
ATOM   2370  C3  XYP   123      33.258  37.795  27.874  1.00  0.00           C  
ATOM   2371  H3  XYP   123      32.656  37.210  28.275  1.00  0.00           H  
ATOM   2372  C4  XYP   123      32.805  38.725  26.920  1.00  0.00           C  
ATOM   2373  H4  XYP   123      31.904  38.748  26.687  1.00  0.00           H  
ATOM   2374  C5  XYP   123      33.708  39.625  26.326  1.00  0.00           C  
ATOM   2375  C6  XYP   123      33.223  40.629  25.302  1.00  0.00           C  
ATOM   2376  H6a XYP   123      33.802  41.420  25.308  1.00  0.00           H  
ATOM   2377  H6b XYP   123      33.242  40.220  24.412  1.00  0.00           H  
ATOM   2378  H6c XYP   123      32.307  40.907  25.514  1.00  0.00           H  
ATOM   2379  C7  XYP   123      35.069  39.582  26.683  1.00  0.00           C  
ATOM   2380  H7  XYP   123      35.670  40.173  26.289  1.00  0.00           H  
ATOM   2381  C8  XYP   123      35.523  38.647  27.634  1.00  0.00           C  
ATOM   2382  H8  XYP   123      36.424  38.619  27.867  1.00  0.00           H  
TER    2383      XYP   123 
ATOM   2383  C1  XYP   124      31.581  35.295  35.174  1.00  0.00           C  
ATOM   2384  H1a XYP   124      31.358  35.344  36.127  1.00  0.00           H  
ATOM   2385  H1b XYP   124      32.556  35.332  35.076  1.00  0.00           H  
ATOM   2386  H1c XYP   124      31.176  36.053  34.705  1.00  0.00           H  
ATOM   2387  C2  XYP   124      31.059  34.003  34.586  1.00  0.00           C  
ATOM   2388  C3  XYP   124      29.971  33.339  35.181  1.00  0.00           C  
ATOM   2389  H3  XYP   124      29.568  33.697  35.939  1.00  0.00           H  
ATOM   2390  C4  XYP   124      29.481  32.142  34.623  1.00  0.00           C  
ATOM   2391  H4  XYP   124      28.758  31.708  35.016  1.00  0.00           H  
ATOM   2392  C5  XYP   124      30.074  31.608  33.464  1.00  0.00           C  
ATOM   2393  C6  XYP   124      29.548  30.323  32.863  1.00  0.00           C  
ATOM   2394  H6a XYP   124      28.583  30.260  33.014  1.00  0.00           H  
ATOM   2395  H6b XYP   124      29.718  30.308  31.898  1.00  0.00           H  
ATOM   2396  H6c XYP   124      29.995  29.559  33.284  1.00  0.00           H  
ATOM   2397  C7  XYP   124      31.162  32.272  32.869  1.00  0.00           C  
ATOM   2398  H7  XYP   124      31.556  31.917  32.106  1.00  0.00           H  
ATOM   2399  C8  XYP   124      31.652  33.468  33.428  1.00  0.00           C  
ATOM   2400  H8  XYP   124      32.372  33.905  33.036  1.00  0.00           H  
TER    2401      XYP   124 
ATOM   2401  C1  XYP   125      11.760  26.696  38.832  1.00  0.00           C  
ATOM   2402  H1a XYP   125      12.441  26.602  38.134  1.00  0.00           H  
ATOM   2403  H1b XYP   125      11.698  25.862  39.340  1.00  0.00           H  
ATOM   2404  H1c XYP   125      10.897  26.886  38.411  1.00  0.00           H  
ATOM   2405  C2  XYP   125      12.123  27.823  39.773  1.00  0.00           C  
ATOM   2406  C3  XYP   125      13.408  28.396  39.743  1.00  0.00           C  
ATOM   2407  H3  XYP   125      14.041  28.090  39.133  1.00  0.00           H  
ATOM   2408  C4  XYP   125      13.736  29.435  40.635  1.00  0.00           C  
ATOM   2409  H4  XYP   125      14.586  29.813  40.616  1.00  0.00           H  
ATOM   2410  C5  XYP   125      12.787  29.900  41.562  1.00  0.00           C  
ATOM   2411  C6  XYP   125      13.160  31.000  42.531  1.00  0.00           C  
ATOM   2412  H6a XYP   125      12.360  31.498  42.800  1.00  0.00           H  
ATOM   2413  H6b XYP   125      13.580  30.604  43.323  1.00  0.00           H  
ATOM   2414  H6c XYP   125      13.790  31.617  42.104  1.00  0.00           H  
ATOM   2415  C7  XYP   125      11.503  29.327  41.593  1.00  0.00           C  
ATOM   2416  H7  XYP   125      10.872  29.629  42.206  1.00  0.00           H  
ATOM   2417  C8  XYP   125      11.173  28.292  40.697  1.00  0.00           C  
ATOM   2418  H8  XYP   125      10.323  27.917  40.715  1.00  0.00           H  
TER    2419      XYP   125 
ATOM   2419  C1  XYP   126      12.342  22.102  42.245  1.00  0.00           C  
ATOM   2420  H1a XYP   126      11.625  21.553  42.626  1.00  0.00           H  
ATOM   2421  H1b XYP   126      12.202  22.172  41.278  1.00  0.00           H  
ATOM   2422  H1c XYP   126      13.207  21.677  42.417  1.00  0.00           H  
ATOM   2423  C2  XYP   126      12.324  23.482  42.865  1.00  0.00           C  
ATOM   2424  C3  XYP   126      12.798  24.589  42.138  1.00  0.00           C  
ATOM   2425  H3  XYP   126      13.123  24.470  41.276  1.00  0.00           H  
ATOM   2426  C4  XYP   126      12.764  25.877  42.705  1.00  0.00           C  
ATOM   2427  H4  XYP   126      13.067  26.607  42.215  1.00  0.00           H  
ATOM   2428  C5  XYP   126      12.265  26.064  44.006  1.00  0.00           C  
ATOM   2429  C6  XYP   126      12.210  27.449  44.613  1.00  0.00           C  
ATOM   2430  H6a XYP   126      12.485  27.410  45.552  1.00  0.00           H  
ATOM   2431  H6b XYP   126      12.811  28.054  44.130  1.00  0.00           H  
ATOM   2432  H6c XYP   126      11.294  27.792  44.555  1.00  0.00           H  
ATOM   2433  C7  XYP   126      11.803  24.956  44.740  1.00  0.00           C  
ATOM   2434  H7  XYP   126      11.468  25.078  45.599  1.00  0.00           H  
ATOM   2435  C8  XYP   126      11.831  23.668  44.171  1.00  0.00           C  
ATOM   2436  H8  XYP   126      11.514  22.939  44.653  1.00  0.00           H  
TER    2437      XYP   126 
ATOM   2437  C1  XYP   127       8.073  22.232  35.321  1.00  0.00           C  
ATOM   2438  H1a XYP   127       8.975  22.612  35.360  1.00  0.00           H  
ATOM   2439  H1b XYP   127       8.136  21.270  35.149  1.00  0.00           H  
ATOM   2440  H1c XYP   127       7.574  22.658  34.593  1.00  0.00           H  
ATOM   2441  C2  XYP   127       7.357  22.486  36.629  1.00  0.00           C  
ATOM   2442  C3  XYP   127       6.739  21.430  37.325  1.00  0.00           C  
ATOM   2443  H3  XYP   127       6.763  20.568  36.977  1.00  0.00           H  
ATOM   2444  C4  XYP   127       6.063  21.681  38.535  1.00  0.00           C  
ATOM   2445  H4  XYP   127       5.647  20.983  38.988  1.00  0.00           H  
ATOM   2446  C5  XYP   127       6.010  22.987  39.058  1.00  0.00           C  
ATOM   2447  C6  XYP   127       5.287  23.263  40.357  1.00  0.00           C  
ATOM   2448  H6a XYP   127       5.754  23.968  40.852  1.00  0.00           H  
ATOM   2449  H6b XYP   127       4.371  23.552  40.163  1.00  0.00           H  
ATOM   2450  H6c XYP   127       5.264  22.453  40.908  1.00  0.00           H  
ATOM   2451  C7  XYP   127       6.625  24.042  38.359  1.00  0.00           C  
ATOM   2452  H7  XYP   127       6.584  24.907  38.700  1.00  0.00           H  
ATOM   2453  C8  XYP   127       7.296  23.791  37.147  1.00  0.00           C  
ATOM   2454  H8  XYP   127       7.696  24.491  36.684  1.00  0.00           H  
TER    2455      XYP   127 
ATOM   2455  C1  XYP   128       7.389  28.337  41.076  1.00  0.00           C  
ATOM   2456  H1a XYP   128       6.529  28.466  41.527  1.00  0.00           H  
ATOM   2457  H1b XYP   128       7.780  27.493  41.378  1.00  0.00           H  
ATOM   2458  H1c XYP   128       7.991  29.076  41.306  1.00  0.00           H  
ATOM   2459  C2  XYP   128       7.183  28.305  39.578  1.00  0.00           C  
ATOM   2460  C3  XYP   128       6.249  29.170  38.980  1.00  0.00           C  
ATOM   2461  H3  XYP   128       5.761  29.761  39.507  1.00  0.00           H  
ATOM   2462  C4  XYP   128       6.047  29.139  37.586  1.00  0.00           C  
ATOM   2463  H4  XYP   128       5.424  29.708  37.193  1.00  0.00           H  
ATOM   2464  C5  XYP   128       6.792  28.256  36.783  1.00  0.00           C  
ATOM   2465  C6  XYP   128       6.571  28.211  35.287  1.00  0.00           C  
ATOM   2466  H6a XYP   128       6.198  29.061  34.976  1.00  0.00           H  
ATOM   2467  H6b XYP   128       7.425  28.057  34.833  1.00  0.00           H  
ATOM   2468  H6c XYP   128       5.951  27.483  35.072  1.00  0.00           H  
ATOM   2469  C7  XYP   128       7.737  27.402  37.381  1.00  0.00           C  
ATOM   2470  H7  XYP   128       8.235  26.822  36.851  1.00  0.00           H  
ATOM   2471  C8  XYP   128       7.925  27.418  38.777  1.00  0.00           C  
ATOM   2472  H8  XYP   128       8.540  26.841  39.169  1.00  0.00           H  
TER    2473      XYP   128 
ATOM   2473  C1  XYP   129      10.012  30.280  38.103  1.00  0.00           C  
ATOM   2474  H1a XYP   129       9.422  30.442  38.869  1.00  0.00           H  
ATOM   2475  H1b XYP   129      10.223  29.325  38.067  1.00  0.00           H  
ATOM   2476  H1c XYP   129      10.840  30.792  38.217  1.00  0.00           H  
ATOM   2477  C2  XYP   129       9.327  30.699  36.821  1.00  0.00           C  
ATOM   2478  C3  XYP   129       9.695  30.111  35.597  1.00  0.00           C  
ATOM   2479  H3  XYP   129      10.361  29.462  35.576  1.00  0.00           H  
ATOM   2480  C4  XYP   129       9.053  30.500  34.405  1.00  0.00           C  
ATOM   2481  H4  XYP   129       9.293  30.107  33.597  1.00  0.00           H  
ATOM   2482  C5  XYP   129       8.044  31.480  34.433  1.00  0.00           C  
ATOM   2483  C6  XYP   129       7.356  31.885  33.149  1.00  0.00           C  
ATOM   2484  H6a XYP   129       8.026  32.163  32.491  1.00  0.00           H  
ATOM   2485  H6b XYP   129       6.853  31.123  32.797  1.00  0.00           H  
ATOM   2486  H6c XYP   129       6.740  32.629  33.309  1.00  0.00           H  
ATOM   2487  C7  XYP   129       7.677  32.069  35.658  1.00  0.00           C  
ATOM   2488  H7  XYP   129       7.009  32.715  35.682  1.00  0.00           H  
ATOM   2489  C8  XYP   129       8.319  31.680  36.849  1.00  0.00           C  
ATOM   2490  H8  XYP   129       8.074  32.066  37.659  1.00  0.00           H  
TER    2491      XYP   129 
ATOM   2491  C1  XYP   130       8.544  25.800  43.654  1.00  0.00           C  
ATOM   2492  H1a XYP   130       8.737  25.469  44.556  1.00  0.00           H  
ATOM   2493  H1b XYP   130       9.155  26.539  43.451  1.00  0.00           H  
ATOM   2494  H1c XYP   130       7.619  26.123  43.616  1.00  0.00           H  
ATOM   2495  C2  XYP   130       8.726  24.680  42.653  1.00  0.00           C  
ATOM   2496  C3  XYP   130       8.178  23.410  42.913  1.00  0.00           C  
ATOM   2497  H3  XYP   130       7.701  23.265  43.698  1.00  0.00           H  
ATOM   2498  C4  XYP   130       8.360  22.359  41.993  1.00  0.00           C  
ATOM   2499  H4  XYP   130       8.005  21.517  42.172  1.00  0.00           H  
ATOM   2500  C5  XYP   130       9.081  22.576  40.804  1.00  0.00           C  
ATOM   2501  C6  XYP   130       9.300  21.445  39.825  1.00  0.00           C  
ATOM   2502  H6a XYP   130       8.612  20.758  39.943  1.00  0.00           H  
ATOM   2503  H6b XYP   130       9.248  21.791  38.911  1.00  0.00           H  
ATOM   2504  H6c XYP   130      10.184  21.052  39.975  1.00  0.00           H  
ATOM   2505  C7  XYP   130       9.617  23.849  40.538  1.00  0.00           C  
ATOM   2506  H7  XYP   130      10.099  23.991  39.755  1.00  0.00           H  
ATOM   2507  C8  XYP   130       9.443  24.896  41.462  1.00  0.00           C  
ATOM   2508  H8  XYP   130       9.819  25.728  41.294  1.00  0.00           H  
TER    2509      XYP   130 
ATOM   2509  C1  XYP   131      27.641  42.571  30.001  1.00  0.00           C  
ATOM   2510  H1a XYP   131      27.614  42.595  29.022  1.00  0.00           H  
ATOM   2511  H1b XYP   131      28.311  41.917  30.293  1.00  0.00           H  
ATOM   2512  H1c XYP   131      26.764  42.301  30.340  1.00  0.00           H  
ATOM   2513  C2  XYP   131      28.013  43.938  30.534  1.00  0.00           C  
ATOM   2514  C3  XYP   131      29.137  44.606  30.016  1.00  0.00           C  
ATOM   2515  H3  XYP   131      29.645  44.204  29.347  1.00  0.00           H  
ATOM   2516  C4  XYP   131      29.496  45.877  30.507  1.00  0.00           C  
ATOM   2517  H4  XYP   131      30.242  46.314  30.162  1.00  0.00           H  
ATOM   2518  C5  XYP   131      28.730  46.486  31.518  1.00  0.00           C  
ATOM   2519  C6  XYP   131      29.111  47.852  32.048  1.00  0.00           C  
ATOM   2520  H6a XYP   131      28.309  48.328  32.350  1.00  0.00           H  
ATOM   2521  H6b XYP   131      29.728  47.747  32.801  1.00  0.00           H  
ATOM   2522  H6c XYP   131      29.543  48.377  31.342  1.00  0.00           H  
ATOM   2523  C7  XYP   131      27.607  45.817  32.039  1.00  0.00           C  
ATOM   2524  H7  XYP   131      27.101  46.216  32.710  1.00  0.00           H  
ATOM   2525  C8  XYP   131      27.249  44.547  31.547  1.00  0.00           C  
ATOM   2526  H8  XYP   131      26.508  44.106  31.895  1.00  0.00           H  
TER    2527      XYP   131 
ATOM   2527  C1  XYP   132      26.924  38.316  31.742  1.00  0.00           C  
ATOM   2528  H1a XYP   132      26.288  38.602  31.056  1.00  0.00           H  
ATOM   2529  H1b XYP   132      27.634  37.792  31.318  1.00  0.00           H  
ATOM   2530  H1c XYP   132      26.464  37.760  32.402  1.00  0.00           H  
ATOM   2531  C2  XYP   132      27.506  39.531  32.427  1.00  0.00           C  
ATOM   2532  C3  XYP   132      28.890  39.623  32.663  1.00  0.00           C  
ATOM   2533  H3  XYP   132      29.450  38.926  32.404  1.00  0.00           H  
ATOM   2534  C4  XYP   132      29.430  40.771  33.275  1.00  0.00           C  
ATOM   2535  H4  XYP   132      30.347  40.834  33.415  1.00  0.00           H  
ATOM   2536  C5  XYP   132      28.585  41.825  33.669  1.00  0.00           C  
ATOM   2537  C6  XYP   132      29.170  43.069  34.302  1.00  0.00           C  
ATOM   2538  H6a XYP   132      29.889  42.821  34.920  1.00  0.00           H  
ATOM   2539  H6b XYP   132      29.531  43.649  33.598  1.00  0.00           H  
ATOM   2540  H6c XYP   132      28.478  43.555  34.796  1.00  0.00           H  
ATOM   2541  C7  XYP   132      27.198  41.722  33.456  1.00  0.00           C  
ATOM   2542  H7  XYP   132      26.636  42.416  33.716  1.00  0.00           H  
ATOM   2543  C8  XYP   132      26.662  40.580  32.830  1.00  0.00           C  
ATOM   2544  H8  XYP   132      25.748  40.520  32.673  1.00  0.00           H  
TER    2545      XYP   132 
ATOM   2545  C1  XYP   133      22.552  38.656  24.437  1.00  0.00           C  
ATOM   2546  H1a XYP   133      23.521  38.793  24.472  1.00  0.00           H  
ATOM   2547  H1b XYP   133      22.367  37.724  24.194  1.00  0.00           H  
ATOM   2548  H1c XYP   133      22.165  39.244  23.756  1.00  0.00           H  
ATOM   2549  C2  XYP   133      21.946  38.980  25.785  1.00  0.00           C  
ATOM   2550  C3  XYP   133      21.190  38.019  26.482  1.00  0.00           C  
ATOM   2551  H3  XYP   133      21.069  37.171  26.118  1.00  0.00           H  
ATOM   2552  C4  XYP   133      20.603  38.343  27.722  1.00  0.00           C  
ATOM   2553  H4  XYP   133      20.104  37.707  28.184  1.00  0.00           H  
ATOM   2554  C5  XYP   133      20.764  39.632  28.265  1.00  0.00           C  
ATOM   2555  C6  XYP   133      20.111  39.981  29.584  1.00  0.00           C  
ATOM   2556  H6a XYP   133      20.533  40.778  29.968  1.00  0.00           H  
ATOM   2557  H6b XYP   133      19.158  40.153  29.439  1.00  0.00           H  
ATOM   2558  H6c XYP   133      20.216  39.235  30.209  1.00  0.00           H  
ATOM   2559  C7  XYP   133      21.526  40.590  27.571  1.00  0.00           C  
ATOM   2560  H7  XYP   133      21.639  41.442  27.930  1.00  0.00           H  
ATOM   2561  C8  XYP   133      22.123  40.261  26.339  1.00  0.00           C  
ATOM   2562  H8  XYP   133      22.630  40.894  25.884  1.00  0.00           H  
TER    2563      XYP   133 
ATOM   2563  C1  XYP   134      23.679  45.470  30.559  1.00  0.00           C  
ATOM   2564  H1a XYP   134      24.619  45.265  30.737  1.00  0.00           H  
ATOM   2565  H1b XYP   134      23.549  46.439  30.627  1.00  0.00           H  
ATOM   2566  H1c XYP   134      23.115  45.019  31.220  1.00  0.00           H  
ATOM   2567  C2  XYP   134      23.295  45.008  29.171  1.00  0.00           C  
ATOM   2568  C3  XYP   134      22.082  45.442  28.608  1.00  0.00           C  
ATOM   2569  H3  XYP   134      21.526  46.011  29.091  1.00  0.00           H  
ATOM   2570  C4  XYP   134      21.714  45.028  27.314  1.00  0.00           C  
ATOM   2571  H4  XYP   134      20.913  45.322  26.942  1.00  0.00           H  
ATOM   2572  C5  XYP   134      22.556  44.174  26.579  1.00  0.00           C  
ATOM   2573  C6  XYP   134      22.159  43.740  25.185  1.00  0.00           C  
ATOM   2574  H6a XYP   134      21.964  44.530  24.639  1.00  0.00           H  
ATOM   2575  H6b XYP   134      22.886  43.235  24.766  1.00  0.00           H  
ATOM   2576  H6c XYP   134      21.361  43.174  25.236  1.00  0.00           H  
ATOM   2577  C7  XYP   134      23.766  43.731  27.146  1.00  0.00           C  
ATOM   2578  H7  XYP   134      24.324  43.163  26.664  1.00  0.00           H  
ATOM   2579  C8  XYP   134      24.137  44.150  28.439  1.00  0.00           C  
ATOM   2580  H8  XYP   134      24.941  43.861  28.808  1.00  0.00           H  
TER    2581      XYP   134 
ATOM   2581  C1  XYP   135      26.428  47.192  28.882  1.00  0.00           C  
ATOM   2582  H1a XYP   135      26.235  47.294  29.836  1.00  0.00           H  
ATOM   2583  H1b XYP   135      26.370  46.243  28.645  1.00  0.00           H  
ATOM   2584  H1c XYP   135      27.336  47.513  28.698  1.00  0.00           H  
ATOM   2585  C2  XYP   135      25.434  48.000  28.077  1.00  0.00           C  
ATOM   2586  C3  XYP   135      24.700  47.400  27.038  1.00  0.00           C  
ATOM   2587  H3  XYP   135      24.821  46.498  26.845  1.00  0.00           H  
ATOM   2588  C4  XYP   135      23.775  48.158  26.294  1.00  0.00           C  
ATOM   2589  H4  XYP   135      23.289  47.754  25.610  1.00  0.00           H  
ATOM   2590  C5  XYP   135      23.584  49.522  26.582  1.00  0.00           C  
ATOM   2591  C6  XYP   135      22.599  50.338  25.774  1.00  0.00           C  
ATOM   2592  H6a XYP   135      22.276  51.096  26.305  1.00  0.00           H  
ATOM   2593  H6b XYP   135      23.042  50.673  24.967  1.00  0.00           H  
ATOM   2594  H6c XYP   135      21.834  49.781  25.520  1.00  0.00           H  
ATOM   2595  C7  XYP   135      24.325  50.125  27.616  1.00  0.00           C  
ATOM   2596  H7  XYP   135      24.206  51.028  27.806  1.00  0.00           H  
ATOM   2597  C8  XYP   135      25.246  49.365  28.363  1.00  0.00           C  
ATOM   2598  H8  XYP   135      25.734  49.765  29.047  1.00  0.00           H  
TER    2599      XYP   135 
ATOM   2599  C1  XYP   136      22.639  41.946  33.063  1.00  0.00           C  
ATOM   2600  H1a XYP   136      22.065  41.446  33.680  1.00  0.00           H  
ATOM   2601  H1b XYP   136      23.431  42.262  33.546  1.00  0.00           H  
ATOM   2602  H1c XYP   136      22.140  42.714  32.715  1.00  0.00           H  
ATOM   2603  C2  XYP   136      23.071  41.061  31.914  1.00  0.00           C  
ATOM   2604  C3  XYP   136      22.744  39.692  31.906  1.00  0.00           C  
ATOM   2605  H3  XYP   136      22.251  39.329  32.606  1.00  0.00           H  
ATOM   2606  C4  XYP   136      23.158  38.872  30.838  1.00  0.00           C  
ATOM   2607  H4  XYP   136      22.935  37.969  30.830  1.00  0.00           H  
ATOM   2608  C5  XYP   136      23.900  39.417  29.774  1.00  0.00           C  
ATOM   2609  C6  XYP   136      24.346  38.535  28.629  1.00  0.00           C  
ATOM   2610  H6a XYP   136      23.642  37.886  28.421  1.00  0.00           H  
ATOM   2611  H6b XYP   136      24.517  39.079  27.833  1.00  0.00           H  
ATOM   2612  H6c XYP   136      25.166  38.060  28.879  1.00  0.00           H  
ATOM   2613  C7  XYP   136      24.231  40.784  29.785  1.00  0.00           C  
ATOM   2614  H7  XYP   136      24.720  41.147  29.082  1.00  0.00           H  
ATOM   2615  C8  XYP   136      23.817  41.604  30.853  1.00  0.00           C  
ATOM   2616  H8  XYP   136      24.037  42.507  30.858  1.00  0.00           H  
TER    2617      XYP   136 
ATOM   2617  C1  XYP   137      19.514  10.982  14.254  1.00  0.00           C  
ATOM   2618  H1a XYP   137      19.808  11.347  15.114  1.00  0.00           H  
ATOM   2619  H1b XYP   137      19.077  10.119  14.409  1.00  0.00           H  
ATOM   2620  H1c XYP   137      20.293  10.850  13.674  1.00  0.00           H  
ATOM   2621  C2  XYP   137      18.548  11.939  13.591  1.00  0.00           C  
ATOM   2622  C3  XYP   137      18.634  13.320  13.847  1.00  0.00           C  
ATOM   2623  H3  XYP   137      19.286  13.646  14.426  1.00  0.00           H  
ATOM   2624  C4  XYP   137      17.737  14.213  13.228  1.00  0.00           C  
ATOM   2625  H4  XYP   137      17.793  15.126  13.403  1.00  0.00           H  
ATOM   2626  C5  XYP   137      16.749  13.727  12.351  1.00  0.00           C  
ATOM   2627  C6  XYP   137      15.778  14.681  11.692  1.00  0.00           C  
ATOM   2628  H6a XYP   137      16.207  15.552  11.555  1.00  0.00           H  
ATOM   2629  H6b XYP   137      15.497  14.326  10.823  1.00  0.00           H  
ATOM   2630  H6c XYP   137      14.993  14.792  12.267  1.00  0.00           H  
ATOM   2631  C7  XYP   137      16.664  12.346  12.094  1.00  0.00           C  
ATOM   2632  H7  XYP   137      16.012  12.023  11.514  1.00  0.00           H  
ATOM   2633  C8  XYP   137      17.563  11.455  12.711  1.00  0.00           C  
ATOM   2634  H8  XYP   137      17.507  10.543  12.535  1.00  0.00           H  
TER    2635      XYP   137 
ATOM   2635  C1  XYP   138      17.848   4.840  15.228  1.00  0.00           C  
ATOM   2636  H1a XYP   138      17.684   3.986  14.779  1.00  0.00           H  
ATOM   2637  H1b XYP   138      18.803   5.048  15.171  1.00  0.00           H  
ATOM   2638  H1c XYP   138      17.587   4.769  16.169  1.00  0.00           H  
ATOM   2639  C2  XYP   138      17.051   5.944  14.567  1.00  0.00           C  
ATOM   2640  C3  XYP   138      17.325   7.289  14.875  1.00  0.00           C  
ATOM   2641  H3  XYP   138      18.005   7.495  15.476  1.00  0.00           H  
ATOM   2642  C4  XYP   138      16.576   8.320  14.278  1.00  0.00           C  
ATOM   2643  H4  XYP   138      16.756   9.207  14.491  1.00  0.00           H  
ATOM   2644  C5  XYP   138      15.556   8.013  13.358  1.00  0.00           C  
ATOM   2645  C6  XYP   138      14.761   9.119  12.700  1.00  0.00           C  
ATOM   2646  H6a XYP   138      13.825   8.844  12.606  1.00  0.00           H  
ATOM   2647  H6b XYP   138      14.799   9.933  13.245  1.00  0.00           H  
ATOM   2648  H6c XYP   138      15.136   9.304  11.814  1.00  0.00           H  
ATOM   2649  C7  XYP   138      15.288   6.668  13.042  1.00  0.00           C  
ATOM   2650  H7  XYP   138      14.617   6.461  12.431  1.00  0.00           H  
ATOM   2651  C8  XYP   138      16.030   5.636  13.649  1.00  0.00           C  
ATOM   2652  H8  XYP   138      15.846   4.747  13.441  1.00  0.00           H  
TER    2653      XYP   138 
ATOM   2653  C1  XYP   139      25.565   6.867  13.337  1.00  0.00           C  
ATOM   2654  H1a XYP   139      25.048   7.185  14.106  1.00  0.00           H  
ATOM   2655  H1b XYP   139      26.164   6.148  13.629  1.00  0.00           H  
ATOM   2656  H1c XYP   139      26.102   7.605  12.980  1.00  0.00           H  
ATOM   2657  C2  XYP   139      24.619   6.365  12.267  1.00  0.00           C  
ATOM   2658  C3  XYP   139      24.663   5.024  11.841  1.00  0.00           C  
ATOM   2659  H3  XYP   139      25.281   4.438  12.216  1.00  0.00           H  
ATOM   2660  C4  XYP   139      23.766   4.565  10.856  1.00  0.00           C  
ATOM   2661  H4  XYP   139      23.792   3.677  10.580  1.00  0.00           H  
ATOM   2662  C5  XYP   139      22.825   5.446  10.289  1.00  0.00           C  
ATOM   2663  C6  XYP   139      21.860   4.949   9.235  1.00  0.00           C  
ATOM   2664  H6a XYP   139      21.093   5.556   9.168  1.00  0.00           H  
ATOM   2665  H6b XYP   139      22.317   4.907   8.369  1.00  0.00           H  
ATOM   2666  H6c XYP   139      21.536   4.057   9.478  1.00  0.00           H  
ATOM   2667  C7  XYP   139      22.791   6.789  10.706  1.00  0.00           C  
ATOM   2668  H7  XYP   139      22.167   7.372  10.337  1.00  0.00           H  
ATOM   2669  C8  XYP   139      23.684   7.246  11.695  1.00  0.00           C  
ATOM   2670  H8  XYP   139      23.649   8.130  11.979  1.00  0.00           H  
TER    2671      XYP   139 
ATOM   2671  C1  XYP   140      18.144  10.252   9.125  1.00  0.00           C  
ATOM   2672  H1a XYP   140      17.890   9.579   8.460  1.00  0.00           H  
ATOM   2673  H1b XYP   140      17.703  10.043   9.974  1.00  0.00           H  
ATOM   2674  H1c XYP   140      17.852  11.137   8.821  1.00  0.00           H  
ATOM   2675  C2  XYP   140      19.648  10.252   9.299  1.00  0.00           C  
ATOM   2676  C3  XYP   140      20.487  10.359   8.174  1.00  0.00           C  
ATOM   2677  H3  XYP   140      20.115  10.429   7.324  1.00  0.00           H  
ATOM   2678  C4  XYP   140      21.887  10.366   8.333  1.00  0.00           C  
ATOM   2679  H4  XYP   140      22.438  10.442   7.587  1.00  0.00           H  
ATOM   2680  C5  XYP   140      22.455  10.277   9.616  1.00  0.00           C  
ATOM   2681  C6  XYP   140      23.960  10.303   9.779  1.00  0.00           C  
ATOM   2682  H6a XYP   140      24.352  10.926   9.133  1.00  0.00           H  
ATOM   2683  H6b XYP   140      24.198  10.592  10.684  1.00  0.00           H  
ATOM   2684  H6c XYP   140      24.319   9.405   9.619  1.00  0.00           H  
ATOM   2685  C7  XYP   140      21.617  10.169  10.742  1.00  0.00           C  
ATOM   2686  H7  XYP   140      21.987  10.105  11.593  1.00  0.00           H  
ATOM   2687  C8  XYP   140      20.218  10.153  10.582  1.00  0.00           C  
ATOM   2688  H8  XYP   140      19.667  10.082  11.326  1.00  0.00           H  
TER    2689      XYP   140 
ATOM   2689  C1  XYP   141      19.512  13.785  10.175  1.00  0.00           C  
ATOM   2690  H1a XYP   141      18.709  13.542   9.669  1.00  0.00           H  
ATOM   2691  H1b XYP   141      19.738  13.047  10.779  1.00  0.00           H  
ATOM   2692  H1c XYP   141      19.333  14.590  10.704  1.00  0.00           H  
ATOM   2693  C2  XYP   141      20.656  14.054   9.224  1.00  0.00           C  
ATOM   2694  C3  XYP   141      21.953  13.597   9.521  1.00  0.00           C  
ATOM   2695  H3  XYP   141      22.104  13.116  10.301  1.00  0.00           H  
ATOM   2696  C4  XYP   141      23.016  13.849   8.633  1.00  0.00           C  
ATOM   2697  H4  XYP   141      23.869  13.536   8.829  1.00  0.00           H  
ATOM   2698  C5  XYP   141      22.789  14.567   7.445  1.00  0.00           C  
ATOM   2699  C6  XYP   141      23.938  14.839   6.498  1.00  0.00           C  
ATOM   2700  H6a XYP   141      23.596  15.052   5.605  1.00  0.00           H  
ATOM   2701  H6b XYP   141      24.462  15.596   6.834  1.00  0.00           H  
ATOM   2702  H6c XYP   141      24.512  14.047   6.438  1.00  0.00           H  
ATOM   2703  C7  XYP   141      21.494  15.034   7.151  1.00  0.00           C  
ATOM   2704  H7  XYP   141      21.341  15.513   6.368  1.00  0.00           H  
ATOM   2705  C8  XYP   141      20.430  14.776   8.037  1.00  0.00           C  
ATOM   2706  H8  XYP   141      19.574  15.083   7.840  1.00  0.00           H  
TER    2707      XYP   141 
ATOM   2707  C1  XYP   142      18.386   7.100  11.101  1.00  0.00           C  
ATOM   2708  H1a XYP   142      17.644   6.480  10.941  1.00  0.00           H  
ATOM   2709  H1b XYP   142      18.031   7.918  11.507  1.00  0.00           H  
ATOM   2710  H1c XYP   142      18.820   7.319  10.251  1.00  0.00           H  
ATOM   2711  C2  XYP   142      19.397   6.465  12.029  1.00  0.00           C  
ATOM   2712  C3  XYP   142      19.621   5.076  11.986  1.00  0.00           C  
ATOM   2713  H3  XYP   142      19.143   4.548  11.387  1.00  0.00           H  
ATOM   2714  C4  XYP   142      20.572   4.486  12.841  1.00  0.00           C  
ATOM   2715  H4  XYP   142      20.723   3.569  12.808  1.00  0.00           H  
ATOM   2716  C5  XYP   142      21.302   5.282  13.743  1.00  0.00           C  
ATOM   2717  C6  XYP   142      22.317   4.638  14.660  1.00  0.00           C  
ATOM   2718  H6a XYP   142      23.002   4.188  14.124  1.00  0.00           H  
ATOM   2719  H6b XYP   142      22.742   5.317  15.223  1.00  0.00           H  
ATOM   2720  H6c XYP   142      21.868   3.982  15.233  1.00  0.00           H  
ATOM   2721  C7  XYP   142      21.074   6.670  13.790  1.00  0.00           C  
ATOM   2722  H7  XYP   142      21.559   7.198  14.381  1.00  0.00           H  
ATOM   2723  C8  XYP   142      20.125   7.260  12.933  1.00  0.00           C  
ATOM   2724  H8  XYP   142      19.981   8.177  12.961  1.00  0.00           H  
TER    2725      XYP   142 
ATOM   2725  C1  XYP   143      18.169  30.515  10.034  1.00  0.00           C  
ATOM   2726  H1a XYP   143      19.025  30.463   9.561  1.00  0.00           H  
ATOM   2727  H1b XYP   143      18.301  30.985  10.883  1.00  0.00           H  
ATOM   2728  H1c XYP   143      17.844  29.609  10.218  1.00  0.00           H  
ATOM   2729  C2  XYP   143      17.161  31.247   9.176  1.00  0.00           C  
ATOM   2730  C3  XYP   143      16.507  32.394   9.662  1.00  0.00           C  
ATOM   2731  H3  XYP   143      16.687  32.701  10.521  1.00  0.00           H  
ATOM   2732  C4  XYP   143      15.580  33.078   8.852  1.00  0.00           C  
ATOM   2733  H4  XYP   143      15.150  33.837   9.178  1.00  0.00           H  
ATOM   2734  C5  XYP   143      15.304  32.620   7.551  1.00  0.00           C  
ATOM   2735  C6  XYP   143      14.306  33.353   6.681  1.00  0.00           C  
ATOM   2736  H6a XYP   143      14.535  33.234   5.736  1.00  0.00           H  
ATOM   2737  H6b XYP   143      13.409  32.996   6.846  1.00  0.00           H  
ATOM   2738  H6c XYP   143      14.319  34.310   6.891  1.00  0.00           H  
ATOM   2739  C7  XYP   143      15.948  31.466   7.068  1.00  0.00           C  
ATOM   2740  H7  XYP   143      15.762  31.155   6.211  1.00  0.00           H  
ATOM   2741  C8  XYP   143      16.871  30.780   7.881  1.00  0.00           C  
ATOM   2742  H8  XYP   143      17.291  30.017   7.560  1.00  0.00           H  
TER    2743      XYP   143 
ATOM   2743  C1  XYP   144      15.722  25.582  12.596  1.00  0.00           C  
ATOM   2744  H1a XYP   144      15.725  24.696  12.177  1.00  0.00           H  
ATOM   2745  H1b XYP   144      16.639  25.813  12.853  1.00  0.00           H  
ATOM   2746  H1c XYP   144      15.156  25.561  13.393  1.00  0.00           H  
ATOM   2747  C2  XYP   144      15.182  26.609  11.625  1.00  0.00           C  
ATOM   2748  C3  XYP   144      15.546  27.962  11.754  1.00  0.00           C  
ATOM   2749  H3  XYP   144      16.128  28.222  12.431  1.00  0.00           H  
ATOM   2750  C4  XYP   144      15.025  28.922  10.865  1.00  0.00           C  
ATOM   2751  H4  XYP   144      15.263  29.817  10.957  1.00  0.00           H  
ATOM   2752  C5  XYP   144      14.146  28.533   9.837  1.00  0.00           C  
ATOM   2753  C6  XYP   144      13.583  29.559   8.879  1.00  0.00           C  
ATOM   2754  H6a XYP   144      12.607  29.487   8.855  1.00  0.00           H  
ATOM   2755  H6b XYP   144      13.828  30.463   9.167  1.00  0.00           H  
ATOM   2756  H6c XYP   144      13.945  29.400   7.982  1.00  0.00           H  
ATOM   2757  C7  XYP   144      13.788  27.179   9.703  1.00  0.00           C  
ATOM   2758  H7  XYP   144      13.207  26.919   9.025  1.00  0.00           H  
ATOM   2759  C8  XYP   144      14.301  26.219  10.598  1.00  0.00           C  
ATOM   2760  H8  XYP   144      14.056  25.325  10.513  1.00  0.00           H  
TER    2761      XYP   144 
ATOM   2761  C1  XYP   145      24.592  24.751  10.526  1.00  0.00           C  
ATOM   2762  H1a XYP   145      24.274  25.104  11.382  1.00  0.00           H  
ATOM   2763  H1b XYP   145      24.823  23.804  10.628  1.00  0.00           H  
ATOM   2764  H1c XYP   145      25.392  25.240  10.250  1.00  0.00           H  
ATOM   2765  C2  XYP   145      23.505  24.902   9.486  1.00  0.00           C  
ATOM   2766  C3  XYP   145      22.449  23.974   9.433  1.00  0.00           C  
ATOM   2767  H3  XYP   145      22.423  23.269  10.039  1.00  0.00           H  
ATOM   2768  C4  XYP   145      21.429  24.116   8.473  1.00  0.00           C  
ATOM   2769  H4  XYP   145      20.724  23.508   8.449  1.00  0.00           H  
ATOM   2770  C5  XYP   145      21.464  25.183   7.557  1.00  0.00           C  
ATOM   2771  C6  XYP   145      20.373  25.342   6.521  1.00  0.00           C  
ATOM   2772  H6a XYP   145      20.213  26.294   6.352  1.00  0.00           H  
ATOM   2773  H6b XYP   145      20.650  24.906   5.689  1.00  0.00           H  
ATOM   2774  H6c XYP   145      19.543  24.933   6.843  1.00  0.00           H  
ATOM   2775  C7  XYP   145      22.527  26.103   7.603  1.00  0.00           C  
ATOM   2776  H7  XYP   145      22.555  26.802   6.991  1.00  0.00           H  
ATOM   2777  C8  XYP   145      23.542  25.970   8.570  1.00  0.00           C  
ATOM   2778  H8  XYP   145      24.238  26.586   8.599  1.00  0.00           H  
TER    2779      XYP   145 
ATOM   2779  C1  XYP   146      18.481  29.899   4.581  1.00  0.00           C  
ATOM   2780  H1a XYP   146      18.424  29.744   3.615  1.00  0.00           H  
ATOM   2781  H1b XYP   146      17.901  29.257   5.042  1.00  0.00           H  
ATOM   2782  H1c XYP   146      18.183  30.811   4.781  1.00  0.00           H  
ATOM   2783  C2  XYP   146      19.908  29.730   5.053  1.00  0.00           C  
ATOM   2784  C3  XYP   146      20.976  29.787   4.137  1.00  0.00           C  
ATOM   2785  H3  XYP   146      20.803  29.923   3.233  1.00  0.00           H  
ATOM   2786  C4  XYP   146      22.304  29.661   4.590  1.00  0.00           C  
ATOM   2787  H4  XYP   146      23.009  29.711   3.984  1.00  0.00           H  
ATOM   2788  C5  XYP   146      22.570  29.474   5.958  1.00  0.00           C  
ATOM   2789  C6  XYP   146      23.999  29.363   6.442  1.00  0.00           C  
ATOM   2790  H6a XYP   146      24.456  30.217   6.295  1.00  0.00           H  
ATOM   2791  H6b XYP   146      24.018  29.150   7.399  1.00  0.00           H  
ATOM   2792  H6c XYP   146      24.460  28.655   5.947  1.00  0.00           H  
ATOM   2793  C7  XYP   146      21.502  29.401   6.870  1.00  0.00           C  
ATOM   2794  H7  XYP   146      21.674  29.269   7.774  1.00  0.00           H  
ATOM   2795  C8  XYP   146      20.175  29.534   6.420  1.00  0.00           C  
ATOM   2796  H8  XYP   146      19.474  29.501   7.027  1.00  0.00           H  
TER    2797      XYP   146 
ATOM   2797  C1  XYP   147      19.187  33.334   7.050  1.00  0.00           C  
ATOM   2798  H1a XYP   147      18.230  33.382   6.845  1.00  0.00           H  
ATOM   2799  H1b XYP   147      19.398  32.430   7.363  1.00  0.00           H  
ATOM   2800  H1c XYP   147      19.402  33.978   7.756  1.00  0.00           H  
ATOM   2801  C2  XYP   147      19.994  33.654   5.811  1.00  0.00           C  
ATOM   2802  C3  XYP   147      21.166  32.931   5.527  1.00  0.00           C  
ATOM   2803  H3  XYP   147      21.438  32.249   6.099  1.00  0.00           H  
ATOM   2804  C4  XYP   147      21.925  33.228   4.379  1.00  0.00           C  
ATOM   2805  H4  XYP   147      22.697  32.741   4.196  1.00  0.00           H  
ATOM   2806  C5  XYP   147      21.515  34.253   3.507  1.00  0.00           C  
ATOM   2807  C6  XYP   147      22.330  34.580   2.273  1.00  0.00           C  
ATOM   2808  H6a XYP   147      21.740  34.902   1.560  1.00  0.00           H  
ATOM   2809  H6b XYP   147      22.984  35.276   2.492  1.00  0.00           H  
ATOM   2810  H6c XYP   147      22.799  33.779   1.958  1.00  0.00           H  
ATOM   2811  C7  XYP   147      20.346  34.983   3.793  1.00  0.00           C  
ATOM   2812  H7  XYP   147      20.076  35.665   3.221  1.00  0.00           H  
ATOM   2813  C8  XYP   147      19.586  34.683   4.942  1.00  0.00           C  
ATOM   2814  H8  XYP   147      18.813  35.167   5.127  1.00  0.00           H  
TER    2815      XYP   147 
ATOM   2815  C1  XYP   148      17.230  27.063   7.928  1.00  0.00           C  
ATOM   2816  H1a XYP   148      16.726  26.317   7.540  1.00  0.00           H  
ATOM   2817  H1b XYP   148      16.600  27.718   8.294  1.00  0.00           H  
ATOM   2818  H1c XYP   148      17.769  27.480   7.225  1.00  0.00           H  
ATOM   2819  C2  XYP   148      18.124  26.557   9.039  1.00  0.00           C  
ATOM   2820  C3  XYP   148      17.770  25.399   9.754  1.00  0.00           C  
ATOM   2821  H3  XYP   148      16.985  24.947   9.542  1.00  0.00           H  
ATOM   2822  C4  XYP   148      18.592  24.931  10.798  1.00  0.00           C  
ATOM   2823  H4  XYP   148      18.350  24.170  11.276  1.00  0.00           H  
ATOM   2824  C5  XYP   148      19.777  25.613  11.123  1.00  0.00           C  
ATOM   2825  C6  XYP   148      20.657  25.108  12.243  1.00  0.00           C  
ATOM   2826  H6a XYP   148      20.837  24.157  12.105  1.00  0.00           H  
ATOM   2827  H6b XYP   148      21.505  25.598  12.254  1.00  0.00           H  
ATOM   2828  H6c XYP   148      20.199  25.232  13.099  1.00  0.00           H  
ATOM   2829  C7  XYP   148      20.141  26.762  10.398  1.00  0.00           C  
ATOM   2830  H7  XYP   148      20.934  27.203  10.598  1.00  0.00           H  
ATOM   2831  C8  XYP   148      19.313  27.237   9.363  1.00  0.00           C  
ATOM   2832  H8  XYP   148      19.559  27.995   8.887  1.00  0.00           H  
TER    2833      XYP   148 
ATOM   2833  C1  XYP   149      25.928  26.168  44.404  1.00  0.00           C  
ATOM   2834  H1a XYP   149      25.559  26.347  43.514  1.00  0.00           H  
ATOM   2835  H1b XYP   149      25.249  25.728  44.957  1.00  0.00           H  
ATOM   2836  H1c XYP   149      26.182  27.018  44.820  1.00  0.00           H  
ATOM   2837  C2  XYP   149      27.134  25.264  44.278  1.00  0.00           C  
ATOM   2838  C3  XYP   149      27.011  24.019  43.634  1.00  0.00           C  
ATOM   2839  H3  XYP   149      26.188  23.756  43.288  1.00  0.00           H  
ATOM   2840  C4  XYP   149      28.130  23.170  43.512  1.00  0.00           C  
ATOM   2841  H4  XYP   149      28.046  22.349  43.082  1.00  0.00           H  
ATOM   2842  C5  XYP   149      29.375  23.562  44.040  1.00  0.00           C  
ATOM   2843  C6  XYP   149      30.578  22.653  43.914  1.00  0.00           C  
ATOM   2844  H6a XYP   149      31.137  22.726  44.716  1.00  0.00           H  
ATOM   2845  H6b XYP   149      30.289  21.722  43.814  1.00  0.00           H  
ATOM   2846  H6c XYP   149      31.102  22.916  43.129  1.00  0.00           H  
ATOM   2847  C7  XYP   149      29.497  24.808  44.684  1.00  0.00           C  
ATOM   2848  H7  XYP   149      30.319  25.070  45.033  1.00  0.00           H  
ATOM   2849  C8  XYP   149      28.379  25.657  44.803  1.00  0.00           C  
ATOM   2850  H8  XYP   149      28.465  26.480  45.228  1.00  0.00           H  
TER    2851      XYP   149 
ATOM   2851  C1  XYP   150      24.409  24.338  49.611  1.00  0.00           C  
ATOM   2852  H1a XYP   150      24.484  25.085  50.241  1.00  0.00           H  
ATOM   2853  H1b XYP   150      23.845  24.614  48.859  1.00  0.00           H  
ATOM   2854  H1c XYP   150      23.998  23.571  50.061  1.00  0.00           H  
ATOM   2855  C2  XYP   150      25.786  23.953  49.116  1.00  0.00           C  
ATOM   2856  C3  XYP   150      26.002  23.676  47.753  1.00  0.00           C  
ATOM   2857  H3  XYP   150      25.295  23.730  47.150  1.00  0.00           H  
ATOM   2858  C4  XYP   150      27.285  23.312  47.301  1.00  0.00           C  
ATOM   2859  H4  XYP   150      27.424  23.124  46.401  1.00  0.00           H  
ATOM   2860  C5  XYP   150      28.358  23.230  48.207  1.00  0.00           C  
ATOM   2861  C6  XYP   150      29.735  22.838  47.718  1.00  0.00           C  
ATOM   2862  H6a XYP   150      30.233  22.396  48.438  1.00  0.00           H  
ATOM   2863  H6b XYP   150      29.654  22.219  46.963  1.00  0.00           H  
ATOM   2864  H6c XYP   150      30.217  23.641  47.432  1.00  0.00           H  
ATOM   2865  C7  XYP   150      28.143  23.510  49.569  1.00  0.00           C  
ATOM   2866  H7  XYP   150      28.851  23.458  50.170  1.00  0.00           H  
ATOM   2867  C8  XYP   150      26.858  23.865  50.023  1.00  0.00           C  
ATOM   2868  H8  XYP   150      26.716  24.051  50.924  1.00  0.00           H  
TER    2869      XYP   150 
ATOM   2869  C1  XYP   151      21.855  31.864  47.786  1.00  0.00           C  
ATOM   2870  H1a XYP   151      21.862  31.283  46.998  1.00  0.00           H  
ATOM   2871  H1b XYP   151      21.124  31.587  48.377  1.00  0.00           H  
ATOM   2872  H1c XYP   151      21.710  32.792  47.505  1.00  0.00           H  
ATOM   2873  C2  XYP   151      23.179  31.761  48.513  1.00  0.00           C  
ATOM   2874  C3  XYP   151      23.220  31.784  49.920  1.00  0.00           C  
ATOM   2875  H3  XYP   151      22.430  31.866  50.404  1.00  0.00           H  
ATOM   2876  C4  XYP   151      24.452  31.683  50.595  1.00  0.00           C  
ATOM   2877  H4  XYP   151      24.475  31.695  51.525  1.00  0.00           H  
ATOM   2878  C5  XYP   151      25.650  31.559  49.865  1.00  0.00           C  
ATOM   2879  C6  XYP   151      26.978  31.445  50.582  1.00  0.00           C  
ATOM   2880  H6a XYP   151      27.555  30.810  50.107  1.00  0.00           H  
ATOM   2881  H6b XYP   151      27.411  32.323  50.605  1.00  0.00           H  
ATOM   2882  H6c XYP   151      26.841  31.124  51.498  1.00  0.00           H  
ATOM   2883  C7  XYP   151      25.609  31.547  48.459  1.00  0.00           C  
ATOM   2884  H7  XYP   151      26.399  31.471  47.975  1.00  0.00           H  
ATOM   2885  C8  XYP   151      24.377  31.645  47.784  1.00  0.00           C  
ATOM   2886  H8  XYP   151      24.357  31.632  46.854  1.00  0.00           H  
TER    2887      XYP   151 
ATOM   2887  C1  XYP   152      28.964  29.498  47.119  1.00  0.00           C  
ATOM   2888  H1a XYP   152      28.452  29.613  47.947  1.00  0.00           H  
ATOM   2889  H1b XYP   152      29.061  28.543  46.926  1.00  0.00           H  
ATOM   2890  H1c XYP   152      29.853  29.894  47.236  1.00  0.00           H  
ATOM   2891  C2  XYP   152      28.232  30.172  45.979  1.00  0.00           C  
ATOM   2892  C3  XYP   152      28.871  31.158  45.204  1.00  0.00           C  
ATOM   2893  H3  XYP   152      29.751  31.396  45.389  1.00  0.00           H  
ATOM   2894  C4  XYP   152      28.180  31.785  44.149  1.00  0.00           C  
ATOM   2895  H4  XYP   152      28.606  32.433  43.634  1.00  0.00           H  
ATOM   2896  C5  XYP   152      26.850  31.427  43.862  1.00  0.00           C  
ATOM   2897  C6  XYP   152      26.104  32.099  42.731  1.00  0.00           C  
ATOM   2898  H6a XYP   152      26.736  32.487  42.091  1.00  0.00           H  
ATOM   2899  H6b XYP   152      25.551  31.438  42.264  1.00  0.00           H  
ATOM   2900  H6c XYP   152      25.531  32.807  43.092  1.00  0.00           H  
ATOM   2901  C7  XYP   152      26.211  30.444  44.639  1.00  0.00           C  
ATOM   2902  H7  XYP   152      25.329  30.209  44.455  1.00  0.00           H  
ATOM   2903  C8  XYP   152      26.901  29.818  45.694  1.00  0.00           C  
ATOM   2904  H8  XYP   152      26.474  29.174  46.212  1.00  0.00           H  
TER    2905      XYP   152 
ATOM   2905  C1  XYP   153      28.785  28.364  42.676  1.00  0.00           C  
ATOM   2906  H1a XYP   153      29.466  28.532  43.360  1.00  0.00           H  
ATOM   2907  H1b XYP   153      27.907  28.329  43.109  1.00  0.00           H  
ATOM   2908  H1c XYP   153      28.967  27.505  42.240  1.00  0.00           H  
ATOM   2909  C2  XYP   153      28.794  29.468  41.641  1.00  0.00           C  
ATOM   2910  C3  XYP   153      27.698  29.618  40.773  1.00  0.00           C  
ATOM   2911  H3  XYP   153      26.974  29.038  40.839  1.00  0.00           H  
ATOM   2912  C4  XYP   153      27.690  30.650  39.814  1.00  0.00           C  
ATOM   2913  H4  XYP   153      26.962  30.749  39.244  1.00  0.00           H  
ATOM   2914  C5  XYP   153      28.776  31.540  39.722  1.00  0.00           C  
ATOM   2915  C6  XYP   153      28.755  32.662  38.707  1.00  0.00           C  
ATOM   2916  H6a XYP   153      29.665  32.987  38.543  1.00  0.00           H  
ATOM   2917  H6b XYP   153      28.375  32.340  37.863  1.00  0.00           H  
ATOM   2918  H6c XYP   153      28.206  33.398  39.051  1.00  0.00           H  
ATOM   2919  C7  XYP   153      29.874  31.388  40.589  1.00  0.00           C  
ATOM   2920  H7  XYP   153      30.592  31.977  40.533  1.00  0.00           H  
ATOM   2921  C8  XYP   153      29.886  30.351  41.542  1.00  0.00           C  
ATOM   2922  H8  XYP   153      30.613  30.255  42.115  1.00  0.00           H  
TER    2923      XYP   153 
ATOM   2923  C1  XYP   154      28.552  27.016  49.740  1.00  0.00           C  
ATOM   2924  H1a XYP   154      28.605  26.478  50.557  1.00  0.00           H  
ATOM   2925  H1b XYP   154      28.949  26.510  49.000  1.00  0.00           H  
ATOM   2926  H1c XYP   154      29.050  27.850  49.866  1.00  0.00           H  
ATOM   2927  C2  XYP   154      27.104  27.334  49.439  1.00  0.00           C  
ATOM   2928  C3  XYP   154      26.297  27.926  50.428  1.00  0.00           C  
ATOM   2929  H3  XYP   154      26.657  28.121  51.263  1.00  0.00           H  
ATOM   2930  C4  XYP   154      24.947  28.223  50.156  1.00  0.00           C  
ATOM   2931  H4  XYP   154      24.416  28.616  50.812  1.00  0.00           H  
ATOM   2932  C5  XYP   154      24.400  27.936  48.892  1.00  0.00           C  
ATOM   2933  C6  XYP   154      22.948  28.241  48.595  1.00  0.00           C  
ATOM   2934  H6a XYP   154      22.570  28.807  49.300  1.00  0.00           H  
ATOM   2935  H6b XYP   154      22.881  28.713  47.739  1.00  0.00           H  
ATOM   2936  H6c XYP   154      22.443  27.403  48.547  1.00  0.00           H  
ATOM   2937  C7  XYP   154      25.206  27.343  47.904  1.00  0.00           C  
ATOM   2938  H7  XYP   154      24.843  27.142  47.073  1.00  0.00           H  
ATOM   2939  C8  XYP   154      26.555  27.043  48.176  1.00  0.00           C  
ATOM   2940  H8  XYP   154      27.082  26.638  47.524  1.00  0.00           H  
TER    2941      XYP   154 
END   
