# Supplementary material for: How neocarcerand Octacid4 self-assembles with guests into irreversible noncovalent complexes and what accelerates the assembly
Source: Commun Chem. 2022 Jan 20;5:9. doi: 10.1038/s42004-022-00624-4 (PMC9814096; doi:10.1038/s42004-022-00624-4)
Supplement: Supplementary file 23 — Data S2 [file 42004_2022_624_MOESM23_ESM.zip › data S2/octacid8na250xyp.pdb]

CRYST1   52.757   53.528   51.955  90.00  90.00  90.00 P 1           1
ATOM      1  C1  HC1     1      30.488  21.979  28.376  1.00  0.00           C  
ATOM      2  H1  HC1     1      31.459  21.957  28.446  1.00  0.00           H  
ATOM      3  C1a HC1     1      30.010  21.235  29.640  1.00  0.00           C  
ATOM      4 H1aa HC1     1      30.339  21.691  30.445  1.00  0.00           H  
ATOM      5 H1ab HC1     1      29.034  21.200  29.676  1.00  0.00           H  
ATOM      6 H1ac HC1     1      30.347  20.315  29.636  1.00  0.00           H  
ATOM      7  C2  HC1     1      30.094  23.453  28.257  1.00  0.00           C  
ATOM      8  C3  HC1     1      28.893  23.887  28.859  1.00  0.00           C  
ATOM      9  H3  HC1     1      28.325  23.265  29.245  1.00  0.00           H  
ATOM     10  C4  HC1     1      28.512  25.242  28.849  1.00  0.00           C  
ATOM     11  C5  HC1     1      29.394  26.190  28.293  1.00  0.00           C  
ATOM     12  O5  HC1     1      29.083  27.522  28.332  1.00  0.00           O  
ATOM     13  C6  HC1     1      30.592  25.773  27.676  1.00  0.00           C  
ATOM     14  C6a HC1     1      30.891  24.399  27.553  1.00  0.00           C  
ATOM     15  O6a HC1     1      31.869  24.069  26.640  1.00  0.00           O  
ATOM     16  C6b HC1     1      32.793  22.999  26.577  1.00  0.00           C  
ATOM     17 H6ba HC1     1      33.499  23.266  25.951  1.00  0.00           H  
ATOM     18 H6bb HC1     1      33.199  22.874  27.455  1.00  0.00           H  
ATOM     19  O7  HC1     1      31.504  26.715  27.276  1.00  0.00           O  
ATOM     20  C8  HC1     1      32.142  27.479  28.296  1.00  0.00           C  
ATOM     21  H8a HC1     1      31.849  27.100  29.149  1.00  0.00           H  
ATOM     22  H8b HC1     1      33.105  27.319  28.230  1.00  0.00           H  
ATOM     23  C9  HC1     1      31.840  28.978  28.241  1.00  0.00           C  
ATOM     24  C10 HC1     1      32.053  29.855  29.342  1.00  0.00           C  
ATOM     25 C10a HC1     1      32.462  29.425  30.653  1.00  0.00           C  
ATOM     26 O10a HC1     1      32.698  28.234  30.941  1.00  0.00           O  
ATOM     27 O10b HC1     1      32.535  30.234  31.607  1.00  0.00           O  
ATOM     28  C11 HC1     1      31.836  31.239  29.131  1.00  0.00           C  
ATOM     29  H11 HC1     1      32.005  31.827  29.836  1.00  0.00           H  
ATOM     30  C12 HC1     1      31.380  31.776  27.900  1.00  0.00           C  
ATOM     31 C12a HC1     1      31.340  33.201  27.749  1.00  0.00           C  
ATOM     32 O12a HC1     1      31.134  33.759  26.652  1.00  0.00           O  
ATOM     33 O12b HC1     1      31.733  33.952  28.673  1.00  0.00           O  
ATOM     34  C13 HC1     1      31.042  30.868  26.862  1.00  0.00           C  
ATOM     35 C13a HC1     1      31.319  29.499  27.038  1.00  0.00           C  
ATOM     36 H13a HC1     1      31.137  28.915  26.341  1.00  0.00           H  
ATOM     37  C14 HC1     1      30.371  31.321  25.564  1.00  0.00           C  
ATOM     38 H14a HC1     1      30.970  31.907  25.059  1.00  0.00           H  
ATOM     39 H14b HC1     1      29.563  31.836  25.769  1.00  0.00           H  
ATOM     40  O15 HC1     1      29.969  30.263  24.706  1.00  0.00           O  
ATOM     41  C16 HC1     1      30.266  30.313  23.370  1.00  0.00           C  
ATOM     42 C16a HC1     1      29.299  30.740  22.438  1.00  0.00           C  
ATOM     43 O16a HC1     1      28.039  31.018  22.875  1.00  0.00           O  
ATOM     44  C17 HC1     1      31.543  29.925  22.921  1.00  0.00           C  
ATOM     45  O17 HC1     1      32.432  29.384  23.809  1.00  0.00           O  
ATOM     46 C17a HC1     1      32.558  27.974  23.880  1.00  0.00           C  
ATOM     47 H17a HC1     1      31.712  27.554  23.599  1.00  0.00           H  
ATOM     48 H17b HC1     1      32.715  27.707  24.810  1.00  0.00           H  
ATOM     49  C18 HC1     1      31.876  30.025  21.550  1.00  0.00           C  
ATOM     50 C18a HC1     1      33.255  29.599  21.052  1.00  0.00           C  
ATOM     51 H18a HC1     1      33.862  29.693  21.816  1.00  0.00           H  
ATOM     52 C18b HC1     1      33.859  30.486  19.944  1.00  0.00           C  
ATOM     53 H18b HC1     1      34.773  30.190  19.743  1.00  0.00           H  
ATOM     54 H18c HC1     1      33.883  31.420  20.244  1.00  0.00           H  
ATOM     55 H18d HC1     1      33.327  30.439  19.122  1.00  0.00           H  
ATOM     56  C19 HC1     1      30.902  30.463  20.632  1.00  0.00           C  
ATOM     57  H19 HC1     1      31.107  30.482  19.729  1.00  0.00           H  
ATOM     58  C20 HC1     1      29.612  30.832  21.060  1.00  0.00           C  
ATOM     59  C1  HC1     2      28.562  31.288  20.038  1.00  0.00           C  
ATOM     60  H1  HC1     2      27.924  31.857  20.529  1.00  0.00           H  
ATOM     61  C1a HC1     2      29.090  32.169  18.886  1.00  0.00           C  
ATOM     62 H1aa HC1     2      29.857  31.751  18.446  1.00  0.00           H  
ATOM     63 H1ab HC1     2      28.388  32.301  18.216  1.00  0.00           H  
ATOM     64 H1ac HC1     2      29.364  33.042  19.230  1.00  0.00           H  
ATOM     65  C2  HC1     2      27.767  30.058  19.594  1.00  0.00           C  
ATOM     66  C3  HC1     2      28.118  29.411  18.395  1.00  0.00           C  
ATOM     67  H3  HC1     2      28.845  29.718  17.912  1.00  0.00           H  
ATOM     68  C4  HC1     2      27.382  28.315  17.914  1.00  0.00           C  
ATOM     69  C5  HC1     2      26.313  27.807  18.696  1.00  0.00           C  
ATOM     70  O5  HC1     2      25.573  26.744  18.250  1.00  0.00           O  
ATOM     71  C6  HC1     2      25.989  28.398  19.935  1.00  0.00           C  
ATOM     72  C6a HC1     2      26.693  29.547  20.367  1.00  0.00           C  
ATOM     73  O6a HC1     2      26.316  30.185  21.517  1.00  0.00           O  
ATOM     74  C6b HC1     2      27.018  30.053  22.737  1.00  0.00           C  
ATOM     75 H6ba HC1     2      26.383  30.178  23.471  1.00  0.00           H  
ATOM     76 H6bb HC1     2      27.390  29.145  22.807  1.00  0.00           H  
ATOM     77  O7  HC1     2      25.024  27.820  20.721  1.00  0.00           O  
ATOM     78  C8  HC1     2      23.669  28.238  20.711  1.00  0.00           C  
ATOM     79  H8a HC1     2      23.540  28.700  19.864  1.00  0.00           H  
ATOM     80  H8b HC1     2      23.105  27.438  20.716  1.00  0.00           H  
ATOM     81  C9  HC1     2      23.370  29.137  21.908  1.00  0.00           C  
ATOM     82  C10 HC1     2      22.588  30.319  21.832  1.00  0.00           C  
ATOM     83 C10a HC1     2      21.764  30.661  20.708  1.00  0.00           C  
ATOM     84 O10a HC1     2      21.631  29.925  19.704  1.00  0.00           O  
ATOM     85 O10b HC1     2      21.044  31.690  20.720  1.00  0.00           O  
ATOM     86  C11 HC1     2      22.631  31.196  22.945  1.00  0.00           C  
ATOM     87  H11 HC1     2      22.180  32.012  22.881  1.00  0.00           H  
ATOM     88  C12 HC1     2      23.371  30.921  24.128  1.00  0.00           C  
ATOM     89 C12a HC1     2      23.496  31.965  25.102  1.00  0.00           C  
ATOM     90 O12a HC1     2      24.234  31.893  26.111  1.00  0.00           O  
ATOM     91 O12b HC1     2      22.931  33.073  24.925  1.00  0.00           O  
ATOM     92  C13 HC1     2      23.982  29.641  24.249  1.00  0.00           C  
ATOM     93 C13a HC1     2      23.968  28.785  23.130  1.00  0.00           C  
ATOM     94 H13a HC1     2      24.427  27.979  23.172  1.00  0.00           H  
ATOM     95  C14 HC1     2      24.714  29.169  25.513  1.00  0.00           C  
ATOM     96 H14a HC1     2      24.081  29.012  26.243  1.00  0.00           H  
ATOM     97 H14b HC1     2      25.358  29.839  25.819  1.00  0.00           H  
ATOM     98  O15 HC1     2      25.470  27.982  25.305  1.00  0.00           O  
ATOM     99  C16 HC1     2      25.421  26.895  26.138  1.00  0.00           C  
ATOM    100 C16a HC1     2      24.679  25.747  25.778  1.00  0.00           C  
ATOM    101 O16a HC1     2      23.967  25.737  24.607  1.00  0.00           O  
ATOM    102  C17 HC1     2      26.182  26.889  27.325  1.00  0.00           C  
ATOM    103  O17 HC1     2      26.899  28.005  27.655  1.00  0.00           O  
ATOM    104 C17a HC1     2      28.272  28.118  27.341  1.00  0.00           C  
ATOM    105 H17a HC1     2      28.450  27.698  26.469  1.00  0.00           H  
ATOM    106 H17b HC1     2      28.504  29.070  27.277  1.00  0.00           H  
ATOM    107  C18 HC1     2      26.230  25.735  28.147  1.00  0.00           C  
ATOM    108 C18a HC1     2      27.143  25.676  29.377  1.00  0.00           C  
ATOM    109 H18a HC1     2      27.241  26.602  29.690  1.00  0.00           H  
ATOM    110 C18b HC1     2      26.603  24.896  30.589  1.00  0.00           C  
ATOM    111 H18b HC1     2      27.255  24.924  31.321  1.00  0.00           H  
ATOM    112 H18c HC1     2      26.430  23.961  30.354  1.00  0.00           H  
ATOM    113 H18d HC1     2      25.765  25.303  30.896  1.00  0.00           H  
ATOM    114  C19 HC1     2      25.500  24.595  27.763  1.00  0.00           C  
ATOM    115  H19 HC1     2      25.557  23.824  28.274  1.00  0.00           H  
ATOM    116  C20 HC1     2      24.694  24.599  26.610  1.00  0.00           C  
ATOM    117  C1  HC1     3      23.859  23.365  26.268  1.00  0.00           C  
ATOM    118  H1  HC1     3      23.106  23.694  25.730  1.00  0.00           H  
ATOM    119  C1a HC1     3      23.197  22.651  27.464  1.00  0.00           C  
ATOM    120 H1aa HC1     3      22.648  21.904  27.146  1.00  0.00           H  
ATOM    121 H1ab HC1     3      23.873  22.300  28.081  1.00  0.00           H  
ATOM    122 H1ac HC1     3      22.617  23.274  27.949  1.00  0.00           H  
ATOM    123  C2  HC1     3      24.681  22.470  25.341  1.00  0.00           C  
ATOM    124  C3  HC1     3      25.460  21.426  25.880  1.00  0.00           C  
ATOM    125  H3  HC1     3      25.507  21.322  26.802  1.00  0.00           H  
ATOM    126  C4  HC1     3      26.185  20.554  25.045  1.00  0.00           C  
ATOM    127  C5  HC1     3      26.138  20.746  23.647  1.00  0.00           C  
ATOM    128  O5  HC1     3      26.820  19.905  22.810  1.00  0.00           O  
ATOM    129  C6  HC1     3      25.389  21.803  23.095  1.00  0.00           C  
ATOM    130  C6a HC1     3      24.672  22.676  23.939  1.00  0.00           C  
ATOM    131  O6a HC1     3      23.966  23.716  23.392  1.00  0.00           O  
ATOM    132  C6b HC1     3      24.447  25.048  23.464  1.00  0.00           C  
ATOM    133 H6ba HC1     3      25.431  25.042  23.478  1.00  0.00           H  
ATOM    134 H6bb HC1     3      24.157  25.532  22.661  1.00  0.00           H  
ATOM    135  O7  HC1     3      25.356  21.963  21.739  1.00  0.00           O  
ATOM    136  C8  HC1     3      24.596  21.053  20.966  1.00  0.00           C  
ATOM    137  H8a HC1     3      24.806  20.138  21.244  1.00  0.00           H  
ATOM    138  H8b HC1     3      23.665  21.235  21.199  1.00  0.00           H  
ATOM    139  C9  HC1     3      24.852  21.230  19.475  1.00  0.00           C  
ATOM    140  C10 HC1     3      23.823  21.156  18.504  1.00  0.00           C  
ATOM    141 C10a HC1     3      22.552  20.559  18.770  1.00  0.00           C  
ATOM    142 O10a HC1     3      22.351  19.935  19.832  1.00  0.00           O  
ATOM    143 O10b HC1     3      21.692  20.402  17.872  1.00  0.00           O  
ATOM    144  C11 HC1     3      24.117  21.628  17.200  1.00  0.00           C  
ATOM    145  H11 HC1     3      23.426  21.668  16.573  1.00  0.00           H  
ATOM    146  C12 HC1     3      25.424  22.028  16.805  1.00  0.00           C  
ATOM    147 C12a HC1     3      25.571  22.688  15.543  1.00  0.00           C  
ATOM    148 O12a HC1     3      26.661  23.132  15.135  1.00  0.00           O  
ATOM    149 O12b HC1     3      24.553  23.096  14.936  1.00  0.00           O  
ATOM    150  C13 HC1     3      26.485  21.825  17.733  1.00  0.00           C  
ATOM    151 C13a HC1     3      26.170  21.483  19.061  1.00  0.00           C  
ATOM    152 H13a HC1     3      26.854  21.451  19.692  1.00  0.00           H  
ATOM    153  C14 HC1     3      27.971  22.040  17.445  1.00  0.00           C  
ATOM    154 H14a HC1     3      28.184  22.297  16.529  1.00  0.00           H  
ATOM    155 H14b HC1     3      28.473  21.219  17.621  1.00  0.00           H  
ATOM    156  O15 HC1     3      28.476  23.021  18.327  1.00  0.00           O  
ATOM    157  C16 HC1     3      29.009  24.196  17.882  1.00  0.00           C  
ATOM    158 C16a HC1     3      30.399  24.399  17.963  1.00  0.00           C  
ATOM    159 O16a HC1     3      31.196  23.381  18.415  1.00  0.00           O  
ATOM    160  C17 HC1     3      28.172  25.223  17.397  1.00  0.00           C  
ATOM    161  O17 HC1     3      26.820  25.026  17.333  1.00  0.00           O  
ATOM    162 C17a HC1     3      25.997  25.409  18.411  1.00  0.00           C  
ATOM    163 H17a HC1     3      25.212  24.817  18.452  1.00  0.00           H  
ATOM    164 H17b HC1     3      26.492  25.315  19.258  1.00  0.00           H  
ATOM    165  C18 HC1     3      28.715  26.475  17.028  1.00  0.00           C  
ATOM    166 C18a HC1     3      27.806  27.634  16.610  1.00  0.00           C  
ATOM    167 H18a HC1     3      26.990  27.250  16.240  1.00  0.00           H  
ATOM    168 C18b HC1     3      28.369  28.551  15.503  1.00  0.00           C  
ATOM    169 H18b HC1     3      27.691  29.202  15.225  1.00  0.00           H  
ATOM    170 H18c HC1     3      28.632  28.013  14.727  1.00  0.00           H  
ATOM    171 H18d HC1     3      29.160  29.038  15.812  1.00  0.00           H  
ATOM    172  C19 HC1     3      30.102  26.680  17.156  1.00  0.00           C  
ATOM    173  H19 HC1     3      30.458  27.511  16.954  1.00  0.00           H  
ATOM    174  C20 HC1     3      30.957  25.646  17.585  1.00  0.00           C  
ATOM    175  C1  HC1     4      32.461  25.894  17.679  1.00  0.00           C  
ATOM    176  H1  HC1     4      32.893  25.018  17.551  1.00  0.00           H  
ATOM    177  C1a HC1     4      33.051  26.794  16.576  1.00  0.00           C  
ATOM    178 H1aa HC1     4      32.676  27.697  16.609  1.00  0.00           H  
ATOM    179 H1ab HC1     4      34.021  26.857  16.687  1.00  0.00           H  
ATOM    180 H1ac HC1     4      32.859  26.409  15.696  1.00  0.00           H  
ATOM    181  C2  HC1     4      32.770  26.316  19.117  1.00  0.00           C  
ATOM    182  C3  HC1     4      32.840  27.682  19.444  1.00  0.00           C  
ATOM    183  H3  HC1     4      32.675  28.314  18.788  1.00  0.00           H  
ATOM    184  C4  HC1     4      33.164  28.103  20.747  1.00  0.00           C  
ATOM    185  C5  HC1     4      33.349  27.130  21.763  1.00  0.00           C  
ATOM    186  O5  HC1     4      33.611  27.508  23.055  1.00  0.00           O  
ATOM    187  C6  HC1     4      33.249  25.758  21.455  1.00  0.00           C  
ATOM    188  C6a HC1     4      32.978  25.353  20.134  1.00  0.00           C  
ATOM    189  O6a HC1     4      32.927  24.020  19.849  1.00  0.00           O  
ATOM    190  C6b HC1     4      31.693  23.343  19.737  1.00  0.00           C  
ATOM    191 H6ba HC1     4      31.834  22.407  19.995  1.00  0.00           H  
ATOM    192 H6bb HC1     4      31.036  23.741  20.351  1.00  0.00           H  
ATOM    193  O7  HC1     4      33.406  24.815  22.433  1.00  0.00           O  
ATOM    194  C8  HC1     4      34.691  24.469  22.909  1.00  0.00           C  
ATOM    195  H8a HC1     4      35.339  24.714  22.216  1.00  0.00           H  
ATOM    196  H8b HC1     4      34.839  25.041  23.687  1.00  0.00           H  
ATOM    197  C9  HC1     4      34.894  23.006  23.305  1.00  0.00           C  
ATOM    198  C10 HC1     4      36.138  22.515  23.793  1.00  0.00           C  
ATOM    199 C10a HC1     4      37.287  23.349  24.045  1.00  0.00           C  
ATOM    200 O10a HC1     4      37.202  24.595  23.903  1.00  0.00           O  
ATOM    201 O10b HC1     4      38.337  22.835  24.466  1.00  0.00           O  
ATOM    202  C11 HC1     4      36.235  21.125  24.063  1.00  0.00           C  
ATOM    203  H11 HC1     4      37.058  20.787  24.350  1.00  0.00           H  
ATOM    204  C12 HC1     4      35.142  20.225  23.940  1.00  0.00           C  
ATOM    205 C12a HC1     4      35.355  18.839  24.230  1.00  0.00           C  
ATOM    206 O12a HC1     4      34.484  17.948  24.093  1.00  0.00           O  
ATOM    207 O12b HC1     4      36.467  18.440  24.651  1.00  0.00           O  
ATOM    208  C13 HC1     4      33.886  20.763  23.543  1.00  0.00           C  
ATOM    209 C13a HC1     4      33.801  22.124  23.191  1.00  0.00           C  
ATOM    210 H13a HC1     4      32.984  22.461  22.902  1.00  0.00           H  
ATOM    211  C14 HC1     4      32.603  19.931  23.521  1.00  0.00           C  
ATOM    212 H14a HC1     4      32.580  19.296  24.265  1.00  0.00           H  
ATOM    213 H14b HC1     4      32.528  19.427  22.685  1.00  0.00           H  
ATOM    214  O15 HC1     4      31.444  20.734  23.640  1.00  0.00           O  
ATOM    215  C16 HC1     4      30.632  20.708  24.743  1.00  0.00           C  
ATOM    216 C16a HC1     4      31.032  21.300  25.966  1.00  0.00           C  
ATOM    217 O16a HC1     4      32.323  21.741  26.111  1.00  0.00           O  
ATOM    218  C17 HC1     4      29.368  20.092  24.637  1.00  0.00           C  
ATOM    219  O17 HC1     4      29.023  19.476  23.465  1.00  0.00           O  
ATOM    220 C17a HC1     4      28.185  20.110  22.521  1.00  0.00           C  
ATOM    221 H17a HC1     4      28.382  21.075  22.502  1.00  0.00           H  
ATOM    222 H17b HC1     4      28.371  19.731  21.638  1.00  0.00           H  
ATOM    223  C18 HC1     4      28.473  20.098  25.734  1.00  0.00           C  
ATOM    224 C18a HC1     4      27.084  19.471  25.639  1.00  0.00           C  
ATOM    225 H18a HC1     4      27.152  18.762  24.965  1.00  0.00           H  
ATOM    226 C18b HC1     4      26.575  18.764  26.911  1.00  0.00           C  
ATOM    227 H18b HC1     4      25.745  18.282  26.712  1.00  0.00           H  
ATOM    228 H18c HC1     4      26.404  19.409  27.629  1.00  0.00           H  
ATOM    229 H18d HC1     4      27.244  18.118  27.224  1.00  0.00           H  
ATOM    230  C19 HC1     4      28.850  20.749  26.917  1.00  0.00           C  
ATOM    231  H19 HC1     4      28.248  20.799  27.620  1.00  0.00           H  
ATOM    232  C20 HC1     4      30.128  21.317  27.056  1.00  0.00           C  
TER     233      HC1     4 
ATOM    233 Na+  Na+     5      25.675  25.110  14.977  1.00  0.00          NA  
ATOM    234 Na+  Na+     6      37.013  26.661  24.406  1.00  0.00          NA  
ATOM    235 Na+  Na+     7      24.166  34.073  26.437  1.00  0.00          NA  
ATOM    236 Na+  Na+     8      35.824  16.356  24.822  1.00  0.00          NA  
ATOM    237 Na+  Na+     9      32.649  35.316  27.193  1.00  0.00          NA  
ATOM    238 Na+  Na+    10      19.905  31.028  18.949  1.00  0.00          NA  
ATOM    239 Na+  Na+    11      21.305  18.334  18.783  1.00  0.00          NA  
ATOM    240 Na+  Na+    12      32.498  28.583  33.104  1.00  0.00          NA  
TER     241      Na+    12 
ATOM    241  C1  XYP    13      38.692  31.077  20.499  1.00  0.00           C  
ATOM    242  H1a XYP    13      37.988  30.504  20.860  1.00  0.00           H  
ATOM    243  H1b XYP    13      38.917  30.769  19.598  1.00  0.00           H  
ATOM    244  H1c XYP    13      39.484  31.013  21.072  1.00  0.00           H  
ATOM    245  C2  XYP    13      38.213  32.510  20.433  1.00  0.00           C  
ATOM    246  C3  XYP    13      39.144  33.554  20.310  1.00  0.00           C  
ATOM    247  H3  XYP    13      40.053  33.363  20.280  1.00  0.00           H  
ATOM    248  C4  XYP    13      38.708  34.888  20.210  1.00  0.00           C  
ATOM    249  H4  XYP    13      39.331  35.569  20.109  1.00  0.00           H  
ATOM    250  C5  XYP    13      37.335  35.188  20.255  1.00  0.00           C  
ATOM    251  C6  XYP    13      36.871  36.626  20.166  1.00  0.00           C  
ATOM    252  H6a XYP    13      36.874  37.021  21.062  1.00  0.00           H  
ATOM    253  H6b XYP    13      37.477  37.135  19.590  1.00  0.00           H  
ATOM    254  H6c XYP    13      35.966  36.666  19.792  1.00  0.00           H  
ATOM    255  C7  XYP    13      36.399  34.145  20.394  1.00  0.00           C  
ATOM    256  H7  XYP    13      35.489  34.338  20.424  1.00  0.00           H  
ATOM    257  C8  XYP    13      36.838  32.809  20.476  1.00  0.00           C  
ATOM    258  H8  XYP    13      36.218  32.121  20.552  1.00  0.00           H  
ATOM    259  C1  XYP    14      33.599   9.547  30.816  1.00  0.00           C  
ATOM    260  H1a XYP    14      33.103   9.235  31.602  1.00  0.00           H  
ATOM    261  H1b XYP    14      33.162   9.216  30.003  1.00  0.00           H  
ATOM    262  H1c XYP    14      34.514   9.199  30.850  1.00  0.00           H  
ATOM    263  C2  XYP    14      33.614  11.060  30.806  1.00  0.00           C  
ATOM    264  C3  XYP    14      34.757  11.765  31.229  1.00  0.00           C  
ATOM    265  H3  XYP    14      35.514  11.300  31.506  1.00  0.00           H  
ATOM    266  C4  XYP    14      34.752  13.173  31.248  1.00  0.00           C  
ATOM    267  H4  XYP    14      35.508  13.633  31.530  1.00  0.00           H  
ATOM    268  C5  XYP    14      33.609  13.885  30.840  1.00  0.00           C  
ATOM    269  C6  XYP    14      33.587  15.398  30.889  1.00  0.00           C  
ATOM    270  H6a XYP    14      33.082  15.690  31.676  1.00  0.00           H  
ATOM    271  H6b XYP    14      34.499  15.751  30.945  1.00  0.00           H  
ATOM    272  H6c XYP    14      33.157  15.747  30.081  1.00  0.00           H  
ATOM    273  C7  XYP    14      32.475  13.180  30.398  1.00  0.00           C  
ATOM    274  H7  XYP    14      31.717  13.647  30.125  1.00  0.00           H  
ATOM    275  C8  XYP    14      32.477  11.771  30.384  1.00  0.00           C  
ATOM    276  H8  XYP    14      31.722  11.307  30.104  1.00  0.00           H  
TER     277      XYP    14 
ATOM    277  C1  XYP    15      26.036  35.530  43.091  1.00  0.00           C  
ATOM    278  H1a XYP    15      25.235  35.009  43.309  1.00  0.00           H  
ATOM    279  H1b XYP    15      26.385  35.244  42.221  1.00  0.00           H  
ATOM    280  H1c XYP    15      26.716  35.371  43.778  1.00  0.00           H  
ATOM    281  C2  XYP    15      25.684  37.002  43.032  1.00  0.00           C  
ATOM    282  C3  XYP    15      26.468  37.950  43.715  1.00  0.00           C  
ATOM    283  H3  XYP    15      27.206  37.671  44.206  1.00  0.00           H  
ATOM    284  C4  XYP    15      26.145  39.319  43.649  1.00  0.00           C  
ATOM    285  H4  XYP    15      26.672  39.943  44.096  1.00  0.00           H  
ATOM    286  C5  XYP    15      25.038  39.750  42.894  1.00  0.00           C  
ATOM    287  C6  XYP    15      24.698  41.223  42.814  1.00  0.00           C  
ATOM    288  H6a XYP    15      24.757  41.624  43.706  1.00  0.00           H  
ATOM    289  H6b XYP    15      25.328  41.670  42.211  1.00  0.00           H  
ATOM    290  H6c XYP    15      23.788  41.342  42.469  1.00  0.00           H  
ATOM    291  C7  XYP    15      24.252  38.802  42.213  1.00  0.00           C  
ATOM    292  H7  XYP    15      23.519  39.081  41.713  1.00  0.00           H  
ATOM    293  C8  XYP    15      24.573  37.432  42.284  1.00  0.00           C  
ATOM    294  H8  XYP    15      24.050  36.811  41.832  1.00  0.00           H  
TER     295      XYP    15 
ATOM    295  C1  XYP    16      26.376  24.598   8.580  1.00  0.00           C  
ATOM    296  H1a XYP    16      25.463  24.371   8.855  1.00  0.00           H  
ATOM    297  H1b XYP    16      26.556  24.209   7.701  1.00  0.00           H  
ATOM    298  H1c XYP    16      27.007  24.231   9.234  1.00  0.00           H  
ATOM    299  C2  XYP    16      26.538  26.098   8.501  1.00  0.00           C  
ATOM    300  C3  XYP    16      27.824  26.668   8.541  1.00  0.00           C  
ATOM    301  H3  XYP    16      28.570  26.120   8.632  1.00  0.00           H  
ATOM    302  C4  XYP    16      27.982  28.064   8.435  1.00  0.00           C  
ATOM    303  H4  XYP    16      28.835  28.437   8.457  1.00  0.00           H  
ATOM    304  C5  XYP    16      26.855  28.895   8.296  1.00  0.00           C  
ATOM    305  C6  XYP    16      27.020  30.394   8.175  1.00  0.00           C  
ATOM    306  H6a XYP    16      26.338  30.847   8.715  1.00  0.00           H  
ATOM    307  H6b XYP    16      27.908  30.663   8.492  1.00  0.00           H  
ATOM    308  H6c XYP    16      26.920  30.657   7.237  1.00  0.00           H  
ATOM    309  C7  XYP    16      25.568  28.325   8.258  1.00  0.00           C  
ATOM    310  H7  XYP    16      24.822  28.871   8.161  1.00  0.00           H  
ATOM    311  C8  XYP    16      25.411  26.928   8.358  1.00  0.00           C  
ATOM    312  H8  XYP    16      24.560  26.553   8.329  1.00  0.00           H  
TER     313      XYP    16 
ATOM    313  C1  XYP    17       9.591  25.371  26.141  1.00  0.00           C  
ATOM    314  H1a XYP    17       9.741  25.163  27.086  1.00  0.00           H  
ATOM    315  H1b XYP    17       8.814  24.871  25.817  1.00  0.00           H  
ATOM    316  H1c XYP    17      10.381  25.107  25.626  1.00  0.00           H  
ATOM    317  C2  XYP    17       9.362  26.857  25.993  1.00  0.00           C  
ATOM    318  C3  XYP    17      10.417  27.752  26.242  1.00  0.00           C  
ATOM    319  H3  XYP    17      11.250  27.423  26.496  1.00  0.00           H  
ATOM    320  C4  XYP    17      10.213  29.139  26.115  1.00  0.00           C  
ATOM    321  H4  XYP    17      10.912  29.725  26.282  1.00  0.00           H  
ATOM    322  C5  XYP    17       8.955  29.640  25.734  1.00  0.00           C  
ATOM    323  C6  XYP    17       8.742  31.130  25.580  1.00  0.00           C  
ATOM    324  H6a XYP    17       7.840  31.369  25.880  1.00  0.00           H  
ATOM    325  H6b XYP    17       9.397  31.624  26.116  1.00  0.00           H  
ATOM    326  H6c XYP    17       8.846  31.374  24.636  1.00  0.00           H  
ATOM    327  C7  XYP    17       7.898  28.745  25.483  1.00  0.00           C  
ATOM    328  H7  XYP    17       7.066  29.072  25.226  1.00  0.00           H  
ATOM    329  C8  XYP    17       8.101  27.356  25.614  1.00  0.00           C  
ATOM    330  H8  XYP    17       7.400  26.766  25.451  1.00  0.00           H  
TER     331      XYP    17 
ATOM    331  C1  XYP    18      16.854  36.929  17.775  1.00  0.00           C  
ATOM    332  H1a XYP    18      16.041  36.382  17.739  1.00  0.00           H  
ATOM    333  H1b XYP    18      17.372  36.800  16.953  1.00  0.00           H  
ATOM    334  H1c XYP    18      17.396  36.650  18.542  1.00  0.00           H  
ATOM    335  C2  XYP    18      16.468  38.384  17.916  1.00  0.00           C  
ATOM    336  C3  XYP    18      16.340  38.957  19.193  1.00  0.00           C  
ATOM    337  H3  XYP    18      16.519  38.448  19.949  1.00  0.00           H  
ATOM    338  C4  XYP    18      15.918  40.293  19.330  1.00  0.00           C  
ATOM    339  H4  XYP    18      15.817  40.665  20.176  1.00  0.00           H  
ATOM    340  C5  XYP    18      15.641  41.069  18.191  1.00  0.00           C  
ATOM    341  C6  XYP    18      15.173  42.499  18.348  1.00  0.00           C  
ATOM    342  H6a XYP    18      14.607  42.577  19.145  1.00  0.00           H  
ATOM    343  H6b XYP    18      15.952  43.087  18.444  1.00  0.00           H  
ATOM    344  H6c XYP    18      14.652  42.770  17.563  1.00  0.00           H  
ATOM    345  C7  XYP    18      15.803  40.506  16.911  1.00  0.00           C  
ATOM    346  H7  XYP    18      15.630  41.019  16.154  1.00  0.00           H  
ATOM    347  C8  XYP    18      16.209  39.163  16.774  1.00  0.00           C  
ATOM    348  H8  XYP    18      16.299  38.789  15.926  1.00  0.00           H  
TER     349      XYP    18 
ATOM    349  C1  XYP    19      15.047  19.801  32.707  1.00  0.00           C  
ATOM    350  H1a XYP    19      15.373  19.373  33.527  1.00  0.00           H  
ATOM    351  H1b XYP    19      14.190  19.399  32.455  1.00  0.00           H  
ATOM    352  H1c XYP    19      15.698  19.657  31.990  1.00  0.00           H  
ATOM    353  C2  XYP    19      14.874  21.288  32.935  1.00  0.00           C  
ATOM    354  C3  XYP    19      15.717  21.965  33.833  1.00  0.00           C  
ATOM    355  H3  XYP    19      16.379  21.498  34.289  1.00  0.00           H  
ATOM    356  C4  XYP    19      15.567  23.349  34.040  1.00  0.00           C  
ATOM    357  H4  XYP    19      16.132  23.793  34.630  1.00  0.00           H  
ATOM    358  C5  XYP    19      14.565  24.063  33.361  1.00  0.00           C  
ATOM    359  C6  XYP    19      14.399  25.549  33.591  1.00  0.00           C  
ATOM    360  H6a XYP    19      13.692  25.700  34.250  1.00  0.00           H  
ATOM    361  H6b XYP    19      15.237  25.935  33.923  1.00  0.00           H  
ATOM    362  H6c XYP    19      14.157  25.985  32.749  1.00  0.00           H  
ATOM    363  C7  XYP    19      13.716  23.386  32.466  1.00  0.00           C  
ATOM    364  H7  XYP    19      13.042  23.852  32.026  1.00  0.00           H  
ATOM    365  C8  XYP    19      13.872  22.003  32.254  1.00  0.00           C  
ATOM    366  H8  XYP    19      13.299  21.559  31.673  1.00  0.00           H  
TER     367      XYP    19 
ATOM    367  C1  XYP    20      33.690  32.859  24.624  1.00  0.00           C  
ATOM    368  H1a XYP    20      33.466  32.379  25.449  1.00  0.00           H  
ATOM    369  H1b XYP    20      32.977  32.711  23.967  1.00  0.00           H  
ATOM    370  H1c XYP    20      34.529  32.507  24.261  1.00  0.00           H  
ATOM    371  C2  XYP    20      33.840  34.336  24.916  1.00  0.00           C  
ATOM    372  C3  XYP    20      34.945  34.798  25.653  1.00  0.00           C  
ATOM    373  H3  XYP    20      35.591  34.192  25.947  1.00  0.00           H  
ATOM    374  C4  XYP    20      35.114  36.176  25.896  1.00  0.00           C  
ATOM    375  H4  XYP    20      35.876  36.476  26.340  1.00  0.00           H  
ATOM    376  C5  XYP    20      34.178  37.106  25.412  1.00  0.00           C  
ATOM    377  C6  XYP    20      34.403  38.586  25.630  1.00  0.00           C  
ATOM    378  H6a XYP    20      34.669  38.751  26.557  1.00  0.00           H  
ATOM    379  H6b XYP    20      35.117  38.899  25.036  1.00  0.00           H  
ATOM    380  H6c XYP    20      33.585  39.090  25.435  1.00  0.00           H  
ATOM    381  C7  XYP    20      33.041  36.641  24.728  1.00  0.00           C  
ATOM    382  H7  XYP    20      32.411  37.247  24.401  1.00  0.00           H  
ATOM    383  C8  XYP    20      32.872  35.262  24.483  1.00  0.00           C  
ATOM    384  H8  XYP    20      32.121  34.961  24.017  1.00  0.00           H  
TER     385      XYP    20 
ATOM    385  C1  XYP    21      28.579  20.522  44.331  1.00  0.00           C  
ATOM    386  H1a XYP    21      28.047  19.752  44.621  1.00  0.00           H  
ATOM    387  H1b XYP    21      28.740  20.464  43.366  1.00  0.00           H  
ATOM    388  H1c XYP    21      29.435  20.509  44.806  1.00  0.00           H  
ATOM    389  C2  XYP    21      27.834  21.803  44.640  1.00  0.00           C  
ATOM    390  C3  XYP    21      28.524  22.920  45.147  1.00  0.00           C  
ATOM    391  H3  XYP    21      29.441  22.871  45.295  1.00  0.00           H  
ATOM    392  C4  XYP    21      27.826  24.109  45.437  1.00  0.00           C  
ATOM    393  H4  XYP    21      28.283  24.844  45.777  1.00  0.00           H  
ATOM    394  C5  XYP    21      26.439  24.190  45.213  1.00  0.00           C  
ATOM    395  C6  XYP    21      25.697  25.479  45.497  1.00  0.00           C  
ATOM    396  H6a XYP    21      24.780  25.282  45.779  1.00  0.00           H  
ATOM    397  H6b XYP    21      26.149  25.977  46.209  1.00  0.00           H  
ATOM    398  H6c XYP    21      25.676  26.025  44.682  1.00  0.00           H  
ATOM    399  C7  XYP    21      25.751  23.073  44.704  1.00  0.00           C  
ATOM    400  H7  XYP    21      24.835  23.125  44.550  1.00  0.00           H  
ATOM    401  C8  XYP    21      26.447  21.882  44.417  1.00  0.00           C  
ATOM    402  H8  XYP    21      25.989  21.146  44.079  1.00  0.00           H  
TER     403      XYP    21 
ATOM    403  C1  XYP    22      25.196  23.012  41.047  1.00  0.00           C  
ATOM    404  H1a XYP    22      24.405  22.951  41.621  1.00  0.00           H  
ATOM    405  H1b XYP    22      24.937  22.837  40.118  1.00  0.00           H  
ATOM    406  H1c XYP    22      25.853  22.341  41.329  1.00  0.00           H  
ATOM    407  C2  XYP    22      25.791  24.398  41.155  1.00  0.00           C  
ATOM    408  C3  XYP    22      26.950  24.619  41.919  1.00  0.00           C  
ATOM    409  H3  XYP    22      27.359  23.908  42.357  1.00  0.00           H  
ATOM    410  C4  XYP    22      27.490  25.914  42.028  1.00  0.00           C  
ATOM    411  H4  XYP    22      28.263  26.053  42.526  1.00  0.00           H  
ATOM    412  C5  XYP    22      26.884  26.994  41.361  1.00  0.00           C  
ATOM    413  C6  XYP    22      27.483  28.381  41.450  1.00  0.00           C  
ATOM    414  H6a XYP    22      26.913  28.945  42.013  1.00  0.00           H  
ATOM    415  H6b XYP    22      28.381  28.338  41.840  1.00  0.00           H  
ATOM    416  H6c XYP    22      27.547  28.768  40.553  1.00  0.00           H  
ATOM    417  C7  XYP    22      25.719  26.774  40.604  1.00  0.00           C  
ATOM    418  H7  XYP    22      25.304  27.485  40.174  1.00  0.00           H  
ATOM    419  C8  XYP    22      25.173  25.480  40.504  1.00  0.00           C  
ATOM    420  H8  XYP    22      24.397  25.338  40.013  1.00  0.00           H  
TER     421      XYP    22 
ATOM    421  C1  XYP    23      27.994  17.832  31.735  1.00  0.00           C  
ATOM    422  H1a XYP    23      28.618  17.207  32.158  1.00  0.00           H  
ATOM    423  H1b XYP    23      27.074  17.562  31.938  1.00  0.00           H  
ATOM    424  H1c XYP    23      28.132  17.816  30.764  1.00  0.00           H  
ATOM    425  C2  XYP    23      28.224  19.234  32.250  1.00  0.00           C  
ATOM    426  C3  XYP    23      29.212  19.493  33.219  1.00  0.00           C  
ATOM    427  H3  XYP    23      29.715  18.792  33.567  1.00  0.00           H  
ATOM    428  C4  XYP    23      29.445  20.811  33.658  1.00  0.00           C  
ATOM    429  H4  XYP    23      30.101  20.981  34.294  1.00  0.00           H  
ATOM    430  C5  XYP    23      28.697  21.875  33.119  1.00  0.00           C  
ATOM    431  C6  XYP    23      28.977  23.301  33.532  1.00  0.00           C  
ATOM    432  H6a XYP    23      28.240  23.626  34.090  1.00  0.00           H  
ATOM    433  H6b XYP    23      29.815  23.347  34.035  1.00  0.00           H  
ATOM    434  H6c XYP    23      29.053  23.861  32.730  1.00  0.00           H  
ATOM    435  C7  XYP    23      27.694  21.611  32.171  1.00  0.00           C  
ATOM    436  H7  XYP    23      27.203  22.313  31.813  1.00  0.00           H  
ATOM    437  C8  XYP    23      27.455  20.293  31.738  1.00  0.00           C  
ATOM    438  H8  XYP    23      26.805  20.125  31.093  1.00  0.00           H  
TER     439      XYP    23 
ATOM    439  C1  XYP    24      39.496  17.140  17.874  1.00  0.00           C  
ATOM    440  H1a XYP    24      38.722  16.568  18.058  1.00  0.00           H  
ATOM    441  H1b XYP    24      39.462  17.451  16.946  1.00  0.00           H  
ATOM    442  H1c XYP    24      40.316  16.622  18.012  1.00  0.00           H  
ATOM    443  C2  XYP    24      39.474  18.337  18.800  1.00  0.00           C  
ATOM    444  C3  XYP    24      40.653  18.759  19.444  1.00  0.00           C  
ATOM    445  H3  XYP    24      41.452  18.307  19.293  1.00  0.00           H  
ATOM    446  C4  XYP    24      40.628  19.870  20.308  1.00  0.00           C  
ATOM    447  H4  XYP    24      41.407  20.149  20.732  1.00  0.00           H  
ATOM    448  C5  XYP    24      39.423  20.558  20.544  1.00  0.00           C  
ATOM    449  C6  XYP    24      39.406  21.750  21.475  1.00  0.00           C  
ATOM    450  H6a XYP    24      38.491  22.082  21.587  1.00  0.00           H  
ATOM    451  H6b XYP    24      39.753  21.488  22.354  1.00  0.00           H  
ATOM    452  H6c XYP    24      39.963  22.466  21.106  1.00  0.00           H  
ATOM    453  C7  XYP    24      38.244  20.130  19.906  1.00  0.00           C  
ATOM    454  H7  XYP    24      37.443  20.576  20.067  1.00  0.00           H  
ATOM    455  C8  XYP    24      38.270  19.027  19.030  1.00  0.00           C  
ATOM    456  H8  XYP    24      37.485  18.749  18.614  1.00  0.00           H  
TER     457      XYP    24 
ATOM    457  C1  XYP    25       7.017  34.138  24.526  1.00  0.00           C  
ATOM    458  H1a XYP    25       7.517  34.241  25.361  1.00  0.00           H  
ATOM    459  H1b XYP    25       6.089  33.901  24.733  1.00  0.00           H  
ATOM    460  H1c XYP    25       7.420  33.420  23.994  1.00  0.00           H  
ATOM    461  C2  XYP    25       7.069  35.430  23.742  1.00  0.00           C  
ATOM    462  C3  XYP    25       8.313  36.010  23.439  1.00  0.00           C  
ATOM    463  H3  XYP    25       9.093  35.604  23.738  1.00  0.00           H  
ATOM    464  C4  XYP    25       8.380  37.207  22.699  1.00  0.00           C  
ATOM    465  H4  XYP    25       9.207  37.590  22.508  1.00  0.00           H  
ATOM    466  C5  XYP    25       7.199  37.837  22.269  1.00  0.00           C  
ATOM    467  C6  XYP    25       7.264  39.133  21.490  1.00  0.00           C  
ATOM    468  H6a XYP    25       6.531  39.722  21.765  1.00  0.00           H  
ATOM    469  H6b XYP    25       8.116  39.586  21.663  1.00  0.00           H  
ATOM    470  H6c XYP    25       7.186  38.940  20.533  1.00  0.00           H  
ATOM    471  C7  XYP    25       5.952  37.255  22.567  1.00  0.00           C  
ATOM    472  H7  XYP    25       5.169  37.666  22.279  1.00  0.00           H  
ATOM    473  C8  XYP    25       5.887  36.053  23.300  1.00  0.00           C  
ATOM    474  H8  XYP    25       5.061  35.671  23.494  1.00  0.00           H  
TER     475      XYP    25 
ATOM    475  C1  XYP    26      15.515  16.642  20.616  1.00  0.00           C  
ATOM    476  H1a XYP    26      14.976  16.065  21.195  1.00  0.00           H  
ATOM    477  H1b XYP    26      15.739  16.156  19.796  1.00  0.00           H  
ATOM    478  H1c XYP    26      16.337  16.888  21.089  1.00  0.00           H  
ATOM    479  C2  XYP    26      14.747  17.897  20.261  1.00  0.00           C  
ATOM    480  C3  XYP    26      15.381  18.923  19.539  1.00  0.00           C  
ATOM    481  H3  XYP    26      16.270  18.827  19.284  1.00  0.00           H  
ATOM    482  C4  XYP    26      14.680  20.098  19.209  1.00  0.00           C  
ATOM    483  H4  XYP    26      15.107  20.776  18.736  1.00  0.00           H  
ATOM    484  C5  XYP    26      13.337  20.253  19.597  1.00  0.00           C  
ATOM    485  C6  XYP    26      12.591  21.520  19.238  1.00  0.00           C  
ATOM    486  H6a XYP    26      11.679  21.492  19.595  1.00  0.00           H  
ATOM    487  H6b XYP    26      13.058  22.294  19.617  1.00  0.00           H  
ATOM    488  H6c XYP    26      12.552  21.609  18.263  1.00  0.00           H  
ATOM    489  C7  XYP    26      12.701  19.228  20.322  1.00  0.00           C  
ATOM    490  H7  XYP    26      11.813  19.326  20.582  1.00  0.00           H  
ATOM    491  C8  XYP    26      13.404  18.052  20.653  1.00  0.00           C  
ATOM    492  H8  XYP    26      12.979  17.375  21.130  1.00  0.00           H  
TER     493      XYP    26 
ATOM    493  C1  XYP    27      18.409  20.480  15.297  1.00  0.00           C  
ATOM    494  H1a XYP    27      18.348  20.240  16.244  1.00  0.00           H  
ATOM    495  H1b XYP    27      17.820  19.899  14.771  1.00  0.00           H  
ATOM    496  H1c XYP    27      19.331  20.360  14.991  1.00  0.00           H  
ATOM    497  C2  XYP    27      18.018  21.930  15.120  1.00  0.00           C  
ATOM    498  C3  XYP    27      18.845  22.943  15.638  1.00  0.00           C  
ATOM    499  H3  XYP    27      19.626  22.712  16.091  1.00  0.00           H  
ATOM    500  C4  XYP    27      18.500  24.298  15.463  1.00  0.00           C  
ATOM    501  H4  XYP    27      19.052  24.966  15.803  1.00  0.00           H  
ATOM    502  C5  XYP    27      17.325  24.644  14.771  1.00  0.00           C  
ATOM    503  C6  XYP    27      16.965  26.100  14.579  1.00  0.00           C  
ATOM    504  H6a XYP    27      16.894  26.534  15.453  1.00  0.00           H  
ATOM    505  H6b XYP    27      17.663  26.541  14.057  1.00  0.00           H  
ATOM    506  H6c XYP    27      16.108  26.183  14.110  1.00  0.00           H  
ATOM    507  C7  XYP    27      16.491  23.631  14.264  1.00  0.00           C  
ATOM    508  H7  XYP    27      15.709  23.856  13.814  1.00  0.00           H  
ATOM    509  C8  XYP    27      16.836  22.276  14.439  1.00  0.00           C  
ATOM    510  H8  XYP    27      16.283  21.610  14.103  1.00  0.00           H  
TER     511      XYP    27 
ATOM    511  C1  XYP    28       8.960  28.755  41.644  1.00  0.00           C  
ATOM    512  H1a XYP    28       8.457  28.312  40.929  1.00  0.00           H  
ATOM    513  H1b XYP    28       9.770  28.235  41.827  1.00  0.00           H  
ATOM    514  H1c XYP    28       8.411  28.801  42.453  1.00  0.00           H  
ATOM    515  C2  XYP    28       9.336  30.153  41.209  1.00  0.00           C  
ATOM    516  C3  XYP    28      10.547  30.724  41.638  1.00  0.00           C  
ATOM    517  H3  XYP    28      11.110  30.245  42.198  1.00  0.00           H  
ATOM    518  C4  XYP    28      10.907  32.019  41.220  1.00  0.00           C  
ATOM    519  H4  XYP    28      11.708  32.394  41.508  1.00  0.00           H  
ATOM    520  C5  XYP    28      10.055  32.749  40.371  1.00  0.00           C  
ATOM    521  C6  XYP    28      10.442  34.136  39.908  1.00  0.00           C  
ATOM    522  H6a XYP    28       9.636  34.673  39.756  1.00  0.00           H  
ATOM    523  H6b XYP    28      10.993  34.572  40.591  1.00  0.00           H  
ATOM    524  H6c XYP    28      10.951  34.067  39.075  1.00  0.00           H  
ATOM    525  C7  XYP    28       8.841  32.179  39.948  1.00  0.00           C  
ATOM    526  H7  XYP    28       8.279  32.656  39.382  1.00  0.00           H  
ATOM    527  C8  XYP    28       8.479  30.886  40.370  1.00  0.00           C  
ATOM    528  H8  XYP    28       7.679  30.510  40.080  1.00  0.00           H  
TER     529      XYP    28 
ATOM    529  C1  XYP    29      19.570  17.617  26.202  1.00  0.00           C  
ATOM    530  H1a XYP    29      19.581  17.611  27.183  1.00  0.00           H  
ATOM    531  H1b XYP    29      18.698  17.296  25.891  1.00  0.00           H  
ATOM    532  H1c XYP    29      20.273  17.024  25.866  1.00  0.00           H  
ATOM    533  C2  XYP    29      19.803  19.028  25.710  1.00  0.00           C  
ATOM    534  C3  XYP    29      21.100  19.468  25.394  1.00  0.00           C  
ATOM    535  H3  XYP    29      21.821  18.881  25.457  1.00  0.00           H  
ATOM    536  C4  XYP    29      21.316  20.802  24.999  1.00  0.00           C  
ATOM    537  H4  XYP    29      22.179  21.098  24.811  1.00  0.00           H  
ATOM    538  C5  XYP    29      20.241  21.709  24.945  1.00  0.00           C  
ATOM    539  C6  XYP    29      20.482  23.166  24.616  1.00  0.00           C  
ATOM    540  H6a XYP    29      19.738  23.519  24.083  1.00  0.00           H  
ATOM    541  H6b XYP    29      20.556  23.674  25.451  1.00  0.00           H  
ATOM    542  H6c XYP    29      21.313  23.263  24.108  1.00  0.00           H  
ATOM    543  C7  XYP    29      18.940  21.261  25.238  1.00  0.00           C  
ATOM    544  H7  XYP    29      18.228  21.858  25.205  1.00  0.00           H  
ATOM    545  C8  XYP    29      18.720  19.920  25.608  1.00  0.00           C  
ATOM    546  H8  XYP    29      17.864  19.635  25.825  1.00  0.00           H  
TER     547      XYP    29 
ATOM    547  C1  XYP    30      22.346  23.998  34.190  1.00  0.00           C  
ATOM    548  H1a XYP    30      22.027  23.902  35.110  1.00  0.00           H  
ATOM    549  H1b XYP    30      21.908  23.321  33.633  1.00  0.00           H  
ATOM    550  H1c XYP    30      23.315  23.855  34.165  1.00  0.00           H  
ATOM    551  C2  XYP    30      22.022  25.388  33.685  1.00  0.00           C  
ATOM    552  C3  XYP    30      22.567  26.509  34.335  1.00  0.00           C  
ATOM    553  H3  XYP    30      23.131  26.388  35.061  1.00  0.00           H  
ATOM    554  C4  XYP    30      22.263  27.810  33.888  1.00  0.00           C  
ATOM    555  H4  XYP    30      22.626  28.549  34.323  1.00  0.00           H  
ATOM    556  C5  XYP    30      21.419  27.995  32.780  1.00  0.00           C  
ATOM    557  C6  XYP    30      21.078  29.394  32.318  1.00  0.00           C  
ATOM    558  H6a XYP    30      20.529  29.836  32.997  1.00  0.00           H  
ATOM    559  H6b XYP    30      21.904  29.902  32.181  1.00  0.00           H  
ATOM    560  H6c XYP    30      20.581  29.358  31.475  1.00  0.00           H  
ATOM    561  C7  XYP    30      20.888  26.874  32.115  1.00  0.00           C  
ATOM    562  H7  XYP    30      20.335  26.992  31.375  1.00  0.00           H  
ATOM    563  C8  XYP    30      21.180  25.574  32.573  1.00  0.00           C  
ATOM    564  H8  XYP    30      20.818  24.835  32.138  1.00  0.00           H  
TER     565      XYP    30 
ATOM    565  C1  XYP    31      43.342  20.005  25.946  1.00  0.00           C  
ATOM    566  H1a XYP    31      42.491  19.678  26.304  1.00  0.00           H  
ATOM    567  H1b XYP    31      43.567  19.499  25.139  1.00  0.00           H  
ATOM    568  H1c XYP    31      44.042  19.869  26.617  1.00  0.00           H  
ATOM    569  C2  XYP    31      43.222  21.473  25.602  1.00  0.00           C  
ATOM    570  C3  XYP    31      44.340  22.316  25.729  1.00  0.00           C  
ATOM    571  H3  XYP    31      45.150  21.968  26.023  1.00  0.00           H  
ATOM    572  C4  XYP    31      44.236  23.682  25.407  1.00  0.00           C  
ATOM    573  H4  XYP    31      44.978  24.237  25.488  1.00  0.00           H  
ATOM    574  C5  XYP    31      43.016  24.213  24.953  1.00  0.00           C  
ATOM    575  C6  XYP    31      42.926  25.687  24.628  1.00  0.00           C  
ATOM    576  H6a XYP    31      42.040  25.900  24.266  1.00  0.00           H  
ATOM    577  H6b XYP    31      43.086  26.206  25.442  1.00  0.00           H  
ATOM    578  H6c XYP    31      43.610  25.918  23.969  1.00  0.00           H  
ATOM    579  C7  XYP    31      41.898  23.369  24.817  1.00  0.00           C  
ATOM    580  H7  XYP    31      41.081  23.707  24.516  1.00  0.00           H  
ATOM    581  C8  XYP    31      42.003  22.002  25.137  1.00  0.00           C  
ATOM    582  H8  XYP    31      41.258  21.450  25.043  1.00  0.00           H  
TER     583      XYP    31 
ATOM    583  C1  XYP    32      15.329  30.014  13.068  1.00  0.00           C  
ATOM    584  H1a XYP    32      14.506  29.579  13.374  1.00  0.00           H  
ATOM    585  H1b XYP    32      15.382  29.958  12.092  1.00  0.00           H  
ATOM    586  H1c XYP    32      16.098  29.550  13.462  1.00  0.00           H  
ATOM    587  C2  XYP    32      15.328  31.469  13.487  1.00  0.00           C  
ATOM    588  C3  XYP    32      16.527  32.097  13.875  1.00  0.00           C  
ATOM    589  H3  XYP    32      17.323  31.613  13.881  1.00  0.00           H  
ATOM    590  C4  XYP    32      16.524  33.457  14.243  1.00  0.00           C  
ATOM    591  H4  XYP    32      17.320  33.870  14.489  1.00  0.00           H  
ATOM    592  C5  XYP    32      15.325  34.194  14.232  1.00  0.00           C  
ATOM    593  C6  XYP    32      15.317  35.657  14.621  1.00  0.00           C  
ATOM    594  H6a XYP    32      14.920  35.755  15.510  1.00  0.00           H  
ATOM    595  H6b XYP    32      16.231  36.011  14.634  1.00  0.00           H  
ATOM    596  H6c XYP    32      14.790  36.168  13.971  1.00  0.00           H  
ATOM    597  C7  XYP    32      14.127  33.563  13.853  1.00  0.00           C  
ATOM    598  H7  XYP    32      13.332  34.049  13.843  1.00  0.00           H  
ATOM    599  C8  XYP    32      14.129  32.205  13.477  1.00  0.00           C  
ATOM    600  H8  XYP    32      13.336  31.794  13.219  1.00  0.00           H  
TER     601      XYP    32 
ATOM    601  C1  XYP    33      26.075  15.845   4.274  1.00  0.00           C  
ATOM    602  H1a XYP    33      25.149  15.526   4.283  1.00  0.00           H  
ATOM    603  H1b XYP    33      26.560  15.412   3.540  1.00  0.00           H  
ATOM    604  H1c XYP    33      26.499  15.614   5.127  1.00  0.00           H  
ATOM    605  C2  XYP    33      26.107  17.345   4.081  1.00  0.00           C  
ATOM    606  C3  XYP    33      27.301  18.053   4.305  1.00  0.00           C  
ATOM    607  H3  XYP    33      28.067  17.598   4.573  1.00  0.00           H  
ATOM    608  C4  XYP    33      27.336  19.451   4.146  1.00  0.00           C  
ATOM    609  H4  XYP    33      28.124  19.919   4.313  1.00  0.00           H  
ATOM    610  C5  XYP    33      26.179  20.149   3.756  1.00  0.00           C  
ATOM    611  C6  XYP    33      26.223  21.654   3.602  1.00  0.00           C  
ATOM    612  H6a XYP    33      25.318  22.009   3.473  1.00  0.00           H  
ATOM    613  H6b XYP    33      26.609  22.053   4.409  1.00  0.00           H  
ATOM    614  H6c XYP    33      26.775  21.886   2.826  1.00  0.00           H  
ATOM    615  C7  XYP    33      24.989  19.438   3.511  1.00  0.00           C  
ATOM    616  H7  XYP    33      24.223  19.896   3.249  1.00  0.00           H  
ATOM    617  C8  XYP    33      24.951  18.039   3.676  1.00  0.00           C  
ATOM    618  H8  XYP    33      24.160  17.575   3.523  1.00  0.00           H  
TER     619      XYP    33 
ATOM    619  C1  XYP    34       7.580  22.488  28.224  1.00  0.00           C  
ATOM    620  H1a XYP    34       6.767  22.013  28.496  1.00  0.00           H  
ATOM    621  H1b XYP    34       7.706  22.392  27.257  1.00  0.00           H  
ATOM    622  H1c XYP    34       8.350  22.098  28.687  1.00  0.00           H  
ATOM    623  C2  XYP    34       7.442  23.955  28.569  1.00  0.00           C  
ATOM    624  C3  XYP    34       8.326  24.563  29.481  1.00  0.00           C  
ATOM    625  H3  XYP    34       9.000  24.061  29.881  1.00  0.00           H  
ATOM    626  C4  XYP    34       8.202  25.933  29.778  1.00  0.00           C  
ATOM    627  H4  XYP    34       8.791  26.333  30.376  1.00  0.00           H  
ATOM    628  C5  XYP    34       7.203  26.707  29.158  1.00  0.00           C  
ATOM    629  C6  XYP    34       7.089  28.188  29.443  1.00  0.00           C  
ATOM    630  H6a XYP    34       7.679  28.439  30.183  1.00  0.00           H  
ATOM    631  H6b XYP    34       7.347  28.692  28.643  1.00  0.00           H  
ATOM    632  H6c XYP    34       6.165  28.409  29.685  1.00  0.00           H  
ATOM    633  C7  XYP    34       6.314  26.096  28.255  1.00  0.00           C  
ATOM    634  H7  XYP    34       5.653  26.606  27.843  1.00  0.00           H  
ATOM    635  C8  XYP    34       6.433  24.724  27.962  1.00  0.00           C  
ATOM    636  H8  XYP    34       5.848  24.324  27.358  1.00  0.00           H  
TER     637      XYP    34 
ATOM    637  C1  XYP    35      34.947   9.219  35.362  1.00  0.00           C  
ATOM    638  H1a XYP    35      34.393   8.755  36.025  1.00  0.00           H  
ATOM    639  H1b XYP    35      34.502   9.173  34.489  1.00  0.00           H  
ATOM    640  H1c XYP    35      35.821   8.780  35.302  1.00  0.00           H  
ATOM    641  C2  XYP    35      35.136  10.662  35.778  1.00  0.00           C  
ATOM    642  C3  XYP    35      35.522  10.972  37.096  1.00  0.00           C  
ATOM    643  H3  XYP    35      35.660  10.286  37.710  1.00  0.00           H  
ATOM    644  C4  XYP    35      35.695  12.315  37.487  1.00  0.00           C  
ATOM    645  H4  XYP    35      35.947  12.516  38.359  1.00  0.00           H  
ATOM    646  C5  XYP    35      35.484  13.354  36.562  1.00  0.00           C  
ATOM    647  C6  XYP    35      35.671  14.795  36.988  1.00  0.00           C  
ATOM    648  H6a XYP    35      35.167  14.965  37.811  1.00  0.00           H  
ATOM    649  H6b XYP    35      36.621  14.968  37.143  1.00  0.00           H  
ATOM    650  H6c XYP    35      35.355  15.401  36.287  1.00  0.00           H  
ATOM    651  C7  XYP    35      35.101  13.043  35.244  1.00  0.00           C  
ATOM    652  H7  XYP    35      34.964  13.725  34.628  1.00  0.00           H  
ATOM    653  C8  XYP    35      34.929  11.702  34.853  1.00  0.00           C  
ATOM    654  H8  XYP    35      34.668  11.503  33.983  1.00  0.00           H  
TER     655      XYP    35 
ATOM    655  C1  XYP    36      38.449  25.955   9.812  1.00  0.00           C  
ATOM    656  H1a XYP    36      37.683  25.409  10.089  1.00  0.00           H  
ATOM    657  H1b XYP    36      38.646  25.786   8.867  1.00  0.00           H  
ATOM    658  H1c XYP    36      39.230  25.710  10.350  1.00  0.00           H  
ATOM    659  C2  XYP    36      38.114  27.417  10.001  1.00  0.00           C  
ATOM    660  C3  XYP    36      38.900  28.229  10.839  1.00  0.00           C  
ATOM    661  H3  XYP    36      39.631  27.867  11.287  1.00  0.00           H  
ATOM    662  C4  XYP    36      38.585  29.592  10.999  1.00  0.00           C  
ATOM    663  H4  XYP    36      39.112  30.127  11.547  1.00  0.00           H  
ATOM    664  C5  XYP    36      37.474  30.147  10.337  1.00  0.00           C  
ATOM    665  C6  XYP    36      37.136  31.610  10.530  1.00  0.00           C  
ATOM    666  H6a XYP    36      36.812  31.750  11.444  1.00  0.00           H  
ATOM    667  H6b XYP    36      37.938  32.154  10.383  1.00  0.00           H  
ATOM    668  H6c XYP    36      36.443  31.887   9.896  1.00  0.00           H  
ATOM    669  C7  XYP    36      36.688  29.335   9.500  1.00  0.00           C  
ATOM    670  H7  XYP    36      35.955  29.698   9.056  1.00  0.00           H  
ATOM    671  C8  XYP    36      37.011  27.974   9.328  1.00  0.00           C  
ATOM    672  H8  XYP    36      36.494  27.439   8.770  1.00  0.00           H  
TER     673      XYP    36 
ATOM    673  C1  XYP    37      27.575   8.311  29.629  1.00  0.00           C  
ATOM    674  H1a XYP    37      27.217   8.034  30.498  1.00  0.00           H  
ATOM    675  H1b XYP    37      26.992   7.975  28.916  1.00  0.00           H  
ATOM    676  H1c XYP    37      28.471   7.934  29.511  1.00  0.00           H  
ATOM    677  C2  XYP    37      27.642   9.822  29.573  1.00  0.00           C  
ATOM    678  C3  XYP    37      28.764  10.499  30.086  1.00  0.00           C  
ATOM    679  H3  XYP    37      29.463  10.018  30.467  1.00  0.00           H  
ATOM    680  C4  XYP    37      28.828  11.905  30.024  1.00  0.00           C  
ATOM    681  H4  XYP    37      29.571  12.350  30.358  1.00  0.00           H  
ATOM    682  C5  XYP    37      27.773  12.643  29.459  1.00  0.00           C  
ATOM    683  C6  XYP    37      27.849  14.153  29.402  1.00  0.00           C  
ATOM    684  H6a XYP    37      27.617  14.526  30.277  1.00  0.00           H  
ATOM    685  H6b XYP    37      28.759  14.430  29.161  1.00  0.00           H  
ATOM    686  H6c XYP    37      27.227  14.497  28.727  1.00  0.00           H  
ATOM    687  C7  XYP    37      26.648  11.964  28.957  1.00  0.00           C  
ATOM    688  H7  XYP    37      25.948  12.446  28.580  1.00  0.00           H  
ATOM    689  C8  XYP    37      26.581  10.559  29.017  1.00  0.00           C  
ATOM    690  H8  XYP    37      25.834  10.118  28.683  1.00  0.00           H  
TER     691      XYP    37 
ATOM    691  C1  XYP    38      45.536  29.671  20.487  1.00  0.00           C  
ATOM    692  H1a XYP    38      45.420  30.114  21.354  1.00  0.00           H  
ATOM    693  H1b XYP    38      44.849  28.981  20.387  1.00  0.00           H  
ATOM    694  H1c XYP    38      46.421  29.253  20.450  1.00  0.00           H  
ATOM    695  C2  XYP    38      45.417  30.686  19.372  1.00  0.00           C  
ATOM    696  C3  XYP    38      45.881  32.001  19.565  1.00  0.00           C  
ATOM    697  H3  XYP    38      46.252  32.245  20.383  1.00  0.00           H  
ATOM    698  C4  XYP    38      45.791  32.944  18.523  1.00  0.00           C  
ATOM    699  H4  XYP    38      46.102  33.810  18.653  1.00  0.00           H  
ATOM    700  C5  XYP    38      45.227  32.580  17.286  1.00  0.00           C  
ATOM    701  C6  XYP    38      45.109  33.593  16.168  1.00  0.00           C  
ATOM    702  H6a XYP    38      44.214  33.541  15.772  1.00  0.00           H  
ATOM    703  H6b XYP    38      45.250  34.499  16.514  1.00  0.00           H  
ATOM    704  H6c XYP    38      45.781  33.399  15.481  1.00  0.00           H  
ATOM    705  C7  XYP    38      44.761  31.267  17.095  1.00  0.00           C  
ATOM    706  H7  XYP    38      44.381  31.026  16.281  1.00  0.00           H  
ATOM    707  C8  XYP    38      44.861  30.320  18.133  1.00  0.00           C  
ATOM    708  H8  XYP    38      44.556  29.451  17.998  1.00  0.00           H  
TER     709      XYP    38 
ATOM    709  C1  XYP    39      16.195  33.751  10.620  1.00  0.00           C  
ATOM    710  H1a XYP    39      15.301  33.547  10.963  1.00  0.00           H  
ATOM    711  H1b XYP    39      16.276  33.427   9.700  1.00  0.00           H  
ATOM    712  H1c XYP    39      16.859  33.298  11.178  1.00  0.00           H  
ATOM    713  C2  XYP    39      16.416  35.247  10.663  1.00  0.00           C  
ATOM    714  C3  XYP    39      17.188  35.822  11.688  1.00  0.00           C  
ATOM    715  H3  XYP    39      17.584  35.278  12.330  1.00  0.00           H  
ATOM    716  C4  XYP    39      17.357  37.218  11.751  1.00  0.00           C  
ATOM    717  H4  XYP    39      17.868  37.592  12.432  1.00  0.00           H  
ATOM    718  C5  XYP    39      16.770  38.046  10.777  1.00  0.00           C  
ATOM    719  C6  XYP    39      16.945  39.548  10.844  1.00  0.00           C  
ATOM    720  H6a XYP    39      16.129  39.954  11.201  1.00  0.00           H  
ATOM    721  H6b XYP    39      17.699  39.776  11.427  1.00  0.00           H  
ATOM    722  H6c XYP    39      17.118  39.902   9.947  1.00  0.00           H  
ATOM    723  C7  XYP    39      16.015  37.469   9.739  1.00  0.00           C  
ATOM    724  H7  XYP    39      15.628  38.012   9.091  1.00  0.00           H  
ATOM    725  C8  XYP    39      15.835  36.073   9.684  1.00  0.00           C  
ATOM    726  H8  XYP    39      15.326  35.697   9.002  1.00  0.00           H  
TER     727      XYP    39 
ATOM    727  C1  XYP    40      21.426  10.752  24.068  1.00  0.00           C  
ATOM    728  H1a XYP    40      21.181  10.130  23.351  1.00  0.00           H  
ATOM    729  H1b XYP    40      22.387  10.939  24.013  1.00  0.00           H  
ATOM    730  H1c XYP    40      21.224  10.344  24.936  1.00  0.00           H  
ATOM    731  C2  XYP    40      20.640  12.037  23.927  1.00  0.00           C  
ATOM    732  C3  XYP    40      21.221  13.269  24.277  1.00  0.00           C  
ATOM    733  H3  XYP    40      22.092  13.294  24.603  1.00  0.00           H  
ATOM    734  C4  XYP    40      20.489  14.464  24.135  1.00  0.00           C  
ATOM    735  H4  XYP    40      20.880  15.278  24.358  1.00  0.00           H  
ATOM    736  C5  XYP    40      19.175  14.432  23.632  1.00  0.00           C  
ATOM    737  C6  XYP    40      18.392  15.713  23.446  1.00  0.00           C  
ATOM    738  H6a XYP    40      17.796  15.846  24.209  1.00  0.00           H  
ATOM    739  H6b XYP    40      19.004  16.477  23.382  1.00  0.00           H  
ATOM    740  H6c XYP    40      17.860  15.662  22.626  1.00  0.00           H  
ATOM    741  C7  XYP    40      18.593  13.199  23.288  1.00  0.00           C  
ATOM    742  H7  XYP    40      17.724  13.176  22.958  1.00  0.00           H  
ATOM    743  C8  XYP    40      19.320  12.004  23.442  1.00  0.00           C  
ATOM    744  H8  XYP    40      18.932  11.189  23.213  1.00  0.00           H  
TER     745      XYP    40 
ATOM    745  C1  XYP    41      16.429  20.292  22.444  1.00  0.00           C  
ATOM    746  H1a XYP    41      15.535  19.900  22.524  1.00  0.00           H  
ATOM    747  H1b XYP    41      16.898  19.877  21.692  1.00  0.00           H  
ATOM    748  H1c XYP    41      16.928  20.123  23.269  1.00  0.00           H  
ATOM    749  C2  XYP    41      16.330  21.783  22.210  1.00  0.00           C  
ATOM    750  C3  XYP    41      17.475  22.593  22.313  1.00  0.00           C  
ATOM    751  H3  XYP    41      18.300  22.208  22.510  1.00  0.00           H  
ATOM    752  C4  XYP    41      17.377  23.986  22.133  1.00  0.00           C  
ATOM    753  H4  XYP    41      18.137  24.519  22.212  1.00  0.00           H  
ATOM    754  C5  XYP    41      16.132  24.573  21.841  1.00  0.00           C  
ATOM    755  C6  XYP    41      16.007  26.069  21.681  1.00  0.00           C  
ATOM    756  H6a XYP    41      15.528  26.436  22.451  1.00  0.00           H  
ATOM    757  H6b XYP    41      16.895  26.474  21.628  1.00  0.00           H  
ATOM    758  H6c XYP    41      15.513  26.273  20.864  1.00  0.00           H  
ATOM    759  C7  XYP    41      14.992  23.762  21.715  1.00  0.00           C  
ATOM    760  H7  XYP    41      14.168  24.150  21.529  1.00  0.00           H  
ATOM    761  C8  XYP    41      15.090  22.370  21.899  1.00  0.00           C  
ATOM    762  H8  XYP    41      14.332  21.837  21.829  1.00  0.00           H  
TER     763      XYP    41 
ATOM    763  C1  XYP    42      18.508  21.039   9.086  1.00  0.00           C  
ATOM    764  H1a XYP    42      17.949  20.923   9.882  1.00  0.00           H  
ATOM    765  H1b XYP    42      17.941  21.030   8.287  1.00  0.00           H  
ATOM    766  H1c XYP    42      19.150  20.301   9.040  1.00  0.00           H  
ATOM    767  C2  XYP    42      19.246  22.358   9.162  1.00  0.00           C  
ATOM    768  C3  XYP    42      20.527  22.488   8.595  1.00  0.00           C  
ATOM    769  H3  XYP    42      20.926  21.758   8.178  1.00  0.00           H  
ATOM    770  C4  XYP    42      21.204  23.722   8.653  1.00  0.00           C  
ATOM    771  H4  XYP    42      22.051  23.803   8.275  1.00  0.00           H  
ATOM    772  C5  XYP    42      20.599  24.834   9.266  1.00  0.00           C  
ATOM    773  C6  XYP    42      21.311  26.168   9.300  1.00  0.00           C  
ATOM    774  H6a XYP    42      20.656  26.897   9.266  1.00  0.00           H  
ATOM    775  H6b XYP    42      21.828  26.236  10.128  1.00  0.00           H  
ATOM    776  H6c XYP    42      21.913  26.247   8.532  1.00  0.00           H  
ATOM    777  C7  XYP    42      19.320  24.702   9.835  1.00  0.00           C  
ATOM    778  H7  XYP    42      18.916  25.436  10.239  1.00  0.00           H  
ATOM    779  C8  XYP    42      18.647  23.467   9.786  1.00  0.00           C  
ATOM    780  H8  XYP    42      17.800  23.387  10.158  1.00  0.00           H  
TER     781      XYP    42 
ATOM    781  C1  XYP    43      20.733   8.701  29.251  1.00  0.00           C  
ATOM    782  H1a XYP    43      20.716   8.634  30.230  1.00  0.00           H  
ATOM    783  H1b XYP    43      20.089   8.065  28.877  1.00  0.00           H  
ATOM    784  H1c XYP    43      21.632   8.480  28.928  1.00  0.00           H  
ATOM    785  C2  XYP    43      20.381  10.110  28.826  1.00  0.00           C  
ATOM    786  C3  XYP    43      20.806  11.206  29.600  1.00  0.00           C  
ATOM    787  H3  XYP    43      21.288  11.063  30.383  1.00  0.00           H  
ATOM    788  C4  XYP    43      20.507  12.518  29.187  1.00  0.00           C  
ATOM    789  H4  XYP    43      20.786  13.241  29.702  1.00  0.00           H  
ATOM    790  C5  XYP    43      19.788  12.745  27.999  1.00  0.00           C  
ATOM    791  C6  XYP    43      19.497  14.160  27.548  1.00  0.00           C  
ATOM    792  H6a XYP    43      18.788  14.161  26.874  1.00  0.00           H  
ATOM    793  H6b XYP    43      19.214  14.700  28.317  1.00  0.00           H  
ATOM    794  H6c XYP    43      20.308  14.548  27.159  1.00  0.00           H  
ATOM    795  C7  XYP    43      19.364  11.648  27.226  1.00  0.00           C  
ATOM    796  H7  XYP    43      18.896  11.795  26.434  1.00  0.00           H  
ATOM    797  C8  XYP    43      19.659  10.334  27.639  1.00  0.00           C  
ATOM    798  H8  XYP    43      19.386   9.612  27.119  1.00  0.00           H  
TER     799      XYP    43 
ATOM    799  C1  XYP    44      30.694  26.209  44.672  1.00  0.00           C  
ATOM    800  H1a XYP    44      30.716  25.837  45.578  1.00  0.00           H  
ATOM    801  H1b XYP    44      30.131  25.647  44.100  1.00  0.00           H  
ATOM    802  H1c XYP    44      31.602  26.222  44.308  1.00  0.00           H  
ATOM    803  C2  XYP    44      30.137  27.615  44.719  1.00  0.00           C  
ATOM    804  C3  XYP    44      31.006  28.721  44.702  1.00  0.00           C  
ATOM    805  H3  XYP    44      31.926  28.587  44.660  1.00  0.00           H  
ATOM    806  C4  XYP    44      30.490  30.029  44.767  1.00  0.00           C  
ATOM    807  H4  XYP    44      31.069  30.756  44.758  1.00  0.00           H  
ATOM    808  C5  XYP    44      29.101  30.241  44.846  1.00  0.00           C  
ATOM    809  C6  XYP    44      28.550  31.648  44.931  1.00  0.00           C  
ATOM    810  H6a XYP    44      28.620  31.968  45.854  1.00  0.00           H  
ATOM    811  H6b XYP    44      29.062  32.241  44.343  1.00  0.00           H  
ATOM    812  H6c XYP    44      27.611  31.660  44.653  1.00  0.00           H  
ATOM    813  C7  XYP    44      28.231  29.135  44.865  1.00  0.00           C  
ATOM    814  H7  XYP    44      27.312  29.268  44.921  1.00  0.00           H  
ATOM    815  C8  XYP    44      28.749  27.826  44.803  1.00  0.00           C  
ATOM    816  H8  XYP    44      28.169  27.099  44.814  1.00  0.00           H  
TER     817      XYP    44 
ATOM    817  C1  XYP    45      28.458  29.525  30.968  1.00  0.00           C  
ATOM    818  H1a XYP    45      28.371  29.664  31.932  1.00  0.00           H  
ATOM    819  H1b XYP    45      27.811  28.850  30.676  1.00  0.00           H  
ATOM    820  H1c XYP    45      29.362  29.207  30.759  1.00  0.00           H  
ATOM    821  C2  XYP    45      28.212  30.831  30.244  1.00  0.00           C  
ATOM    822  C3  XYP    45      28.965  31.970  30.580  1.00  0.00           C  
ATOM    823  H3  XYP    45      29.608  31.918  31.250  1.00  0.00           H  
ATOM    824  C4  XYP    45      28.786  33.170  29.867  1.00  0.00           C  
ATOM    825  H4  XYP    45      29.312  33.911  30.068  1.00  0.00           H  
ATOM    826  C5  XYP    45      27.861  33.236  28.810  1.00  0.00           C  
ATOM    827  C6  XYP    45      27.726  34.508  28.005  1.00  0.00           C  
ATOM    828  H6a XYP    45      27.901  35.284  28.577  1.00  0.00           H  
ATOM    829  H6b XYP    45      28.383  34.491  27.279  1.00  0.00           H  
ATOM    830  H6c XYP    45      26.825  34.579  27.633  1.00  0.00           H  
ATOM    831  C7  XYP    45      27.087  32.105  28.490  1.00  0.00           C  
ATOM    832  H7  XYP    45      26.479  32.130  27.786  1.00  0.00           H  
ATOM    833  C8  XYP    45      27.255  30.910  29.215  1.00  0.00           C  
ATOM    834  H8  XYP    45      26.752  30.160  28.992  1.00  0.00           H  
TER     835      XYP    45 
ATOM    835  C1  XYP    46       3.958  29.300  43.540  1.00  0.00           C  
ATOM    836  H1a XYP    46       3.478  29.127  44.376  1.00  0.00           H  
ATOM    837  H1b XYP    46       3.631  28.689  42.847  1.00  0.00           H  
ATOM    838  H1c XYP    46       4.915  29.141  43.676  1.00  0.00           H  
ATOM    839  C2  XYP    46       3.729  30.735  43.117  1.00  0.00           C  
ATOM    840  C3  XYP    46       4.566  31.757  43.603  1.00  0.00           C  
ATOM    841  H3  XYP    46       5.261  31.548  44.185  1.00  0.00           H  
ATOM    842  C4  XYP    46       4.352  33.094  43.213  1.00  0.00           C  
ATOM    843  H4  XYP    46       4.907  33.767  43.536  1.00  0.00           H  
ATOM    844  C5  XYP    46       3.300  33.415  42.334  1.00  0.00           C  
ATOM    845  C6  XYP    46       3.072  34.848  41.904  1.00  0.00           C  
ATOM    846  H6a XYP    46       2.293  35.210  42.375  1.00  0.00           H  
ATOM    847  H6b XYP    46       3.859  35.393  42.111  1.00  0.00           H  
ATOM    848  H6c XYP    46       2.914  34.879  40.937  1.00  0.00           H  
ATOM    849  C7  XYP    46       2.457  32.394  41.857  1.00  0.00           C  
ATOM    850  H7  XYP    46       1.759  32.605  41.278  1.00  0.00           H  
ATOM    851  C8  XYP    46       2.671  31.057  42.247  1.00  0.00           C  
ATOM    852  H8  XYP    46       2.112  30.385  41.928  1.00  0.00           H  
TER     853      XYP    46 
ATOM    853  C1  XYP    47      33.154  30.515  42.258  1.00  0.00           C  
ATOM    854  H1a XYP    47      32.575  29.739  42.406  1.00  0.00           H  
ATOM    855  H1b XYP    47      33.641  30.404  41.417  1.00  0.00           H  
ATOM    856  H1c XYP    47      33.795  30.582  42.994  1.00  0.00           H  
ATOM    857  C2  XYP    47      32.324  31.778  42.195  1.00  0.00           C  
ATOM    858  C3  XYP    47      32.913  33.020  42.497  1.00  0.00           C  
ATOM    859  H3  XYP    47      33.813  33.062  42.732  1.00  0.00           H  
ATOM    860  C4  XYP    47      32.141  34.196  42.451  1.00  0.00           C  
ATOM    861  H4  XYP    47      32.525  35.015  42.662  1.00  0.00           H  
ATOM    862  C5  XYP    47      30.779  34.138  42.105  1.00  0.00           C  
ATOM    863  C6  XYP    47      29.959  35.409  42.079  1.00  0.00           C  
ATOM    864  H6a XYP    47      29.015  35.202  41.917  1.00  0.00           H  
ATOM    865  H6b XYP    47      30.042  35.869  42.940  1.00  0.00           H  
ATOM    866  H6c XYP    47      30.291  35.992  41.367  1.00  0.00           H  
ATOM    867  C7  XYP    47      30.193  32.899  41.790  1.00  0.00           C  
ATOM    868  H7  XYP    47      29.294  32.857  41.553  1.00  0.00           H  
ATOM    869  C8  XYP    47      30.964  31.721  41.839  1.00  0.00           C  
ATOM    870  H8  XYP    47      30.568  30.901  41.646  1.00  0.00           H  
TER     871      XYP    47 
ATOM    871  C1  XYP    48      36.700  31.881  48.212  1.00  0.00           C  
ATOM    872  H1a XYP    48      36.854  31.650  49.153  1.00  0.00           H  
ATOM    873  H1b XYP    48      36.026  31.276  47.838  1.00  0.00           H  
ATOM    874  H1c XYP    48      37.536  31.775  47.712  1.00  0.00           H  
ATOM    875  C2  XYP    48      36.219  33.313  48.120  1.00  0.00           C  
ATOM    876  C3  XYP    48      37.147  34.370  48.082  1.00  0.00           C  
ATOM    877  H3  XYP    48      38.058  34.186  48.111  1.00  0.00           H  
ATOM    878  C4  XYP    48      36.701  35.703  47.993  1.00  0.00           C  
ATOM    879  H4  XYP    48      37.318  36.399  47.965  1.00  0.00           H  
ATOM    880  C5  XYP    48      35.322  35.987  47.961  1.00  0.00           C  
ATOM    881  C6  XYP    48      34.833  37.414  47.854  1.00  0.00           C  
ATOM    882  H6a XYP    48      34.138  37.575  48.526  1.00  0.00           H  
ATOM    883  H6b XYP    48      35.572  38.041  48.000  1.00  0.00           H  
ATOM    884  H6c XYP    48      34.458  37.560  46.960  1.00  0.00           H  
ATOM    885  C7  XYP    48      34.394  34.931  48.013  1.00  0.00           C  
ATOM    886  H7  XYP    48      33.482  35.117  47.990  1.00  0.00           H  
ATOM    887  C8  XYP    48      34.841  33.597  48.086  1.00  0.00           C  
ATOM    888  H8  XYP    48      34.224  32.903  48.123  1.00  0.00           H  
TER     889      XYP    48 
ATOM    889  C1  XYP    49      20.454  26.215  12.948  1.00  0.00           C  
ATOM    890  H1a XYP    49      20.478  26.200  13.927  1.00  0.00           H  
ATOM    891  H1b XYP    49      19.761  25.597  12.637  1.00  0.00           H  
ATOM    892  H1c XYP    49      21.322  25.922  12.600  1.00  0.00           H  
ATOM    893  C2  XYP    49      20.162  27.619  12.472  1.00  0.00           C  
ATOM    894  C3  XYP    49      21.160  28.606  12.555  1.00  0.00           C  
ATOM    895  H3  XYP    49      21.997  28.388  12.894  1.00  0.00           H  
ATOM    896  C4  XYP    49      20.891  29.921  12.132  1.00  0.00           C  
ATOM    897  H4  XYP    49      21.554  30.570  12.183  1.00  0.00           H  
ATOM    898  C5  XYP    49      19.618  30.258  11.636  1.00  0.00           C  
ATOM    899  C6  XYP    49      19.323  31.679  11.215  1.00  0.00           C  
ATOM    900  H6a XYP    49      19.121  32.219  12.007  1.00  0.00           H  
ATOM    901  H6b XYP    49      20.100  32.056  10.754  1.00  0.00           H  
ATOM    902  H6c XYP    49      18.556  31.694  10.607  1.00  0.00           H  
ATOM    903  C7  XYP    49      18.621  29.270  11.546  1.00  0.00           C  
ATOM    904  H7  XYP    49      17.779  29.488  11.216  1.00  0.00           H  
ATOM    905  C8  XYP    49      18.895  27.952  11.957  1.00  0.00           C  
ATOM    906  H8  XYP    49      18.233  27.301  11.895  1.00  0.00           H  
TER     907      XYP    49 
ATOM    907  C1  XYP    50      32.666  37.384  39.548  1.00  0.00           C  
ATOM    908  H1a XYP    50      32.340  37.162  40.444  1.00  0.00           H  
ATOM    909  H1b XYP    50      32.297  36.747  38.901  1.00  0.00           H  
ATOM    910  H1c XYP    50      33.644  37.320  39.532  1.00  0.00           H  
ATOM    911  C2  XYP    50      32.236  38.791  39.190  1.00  0.00           C  
ATOM    912  C3  XYP    50      33.063  39.888  39.495  1.00  0.00           C  
ATOM    913  H3  XYP    50      33.886  39.749  39.905  1.00  0.00           H  
ATOM    914  C4  XYP    50      32.642  41.198  39.191  1.00  0.00           C  
ATOM    915  H4  XYP    50      33.184  41.924  39.403  1.00  0.00           H  
ATOM    916  C5  XYP    50      31.397  41.415  38.571  1.00  0.00           C  
ATOM    917  C6  XYP    50      30.932  42.821  38.260  1.00  0.00           C  
ATOM    918  H6a XYP    50      30.370  43.144  38.995  1.00  0.00           H  
ATOM    919  H6b XYP    50      31.704  43.415  38.156  1.00  0.00           H  
ATOM    920  H6c XYP    50      30.414  42.824  37.428  1.00  0.00           H  
ATOM    921  C7  XYP    50      30.580  40.316  38.251  1.00  0.00           C  
ATOM    922  H7  XYP    50      29.759  40.456  37.838  1.00  0.00           H  
ATOM    923  C8  XYP    50      31.001  39.008  38.554  1.00  0.00           C  
ATOM    924  H8  XYP    50      30.457  38.286  38.339  1.00  0.00           H  
TER     925      XYP    50 
ATOM    925  C1  XYP    51      34.492  25.191  49.575  1.00  0.00           C  
ATOM    926  H1a XYP    51      34.205  25.043  50.500  1.00  0.00           H  
ATOM    927  H1b XYP    51      34.130  24.479  49.007  1.00  0.00           H  
ATOM    928  H1c XYP    51      35.470  25.169  49.530  1.00  0.00           H  
ATOM    929  C2  XYP    51      33.989  26.539  49.105  1.00  0.00           C  
ATOM    930  C3  XYP    51      34.648  27.715  49.509  1.00  0.00           C  
ATOM    931  H3  XYP    51      35.396  27.660  50.060  1.00  0.00           H  
ATOM    932  C4  XYP    51      34.179  28.973  49.082  1.00  0.00           C  
ATOM    933  H4  XYP    51      34.615  29.749  49.354  1.00  0.00           H  
ATOM    934  C5  XYP    51      33.044  29.060  48.255  1.00  0.00           C  
ATOM    935  C6  XYP    51      32.534  30.413  47.809  1.00  0.00           C  
ATOM    936  H6a XYP    51      31.602  30.340  47.513  1.00  0.00           H  
ATOM    937  H6b XYP    51      32.579  31.045  48.556  1.00  0.00           H  
ATOM    938  H6c XYP    51      33.083  30.741  47.068  1.00  0.00           H  
ATOM    939  C7  XYP    51      32.384  27.884  47.852  1.00  0.00           C  
ATOM    940  H7  XYP    51      31.631  27.937  47.309  1.00  0.00           H  
ATOM    941  C8  XYP    51      32.857  26.626  48.274  1.00  0.00           C  
ATOM    942  H8  XYP    51      32.418  25.851  48.004  1.00  0.00           H  
TER     943      XYP    51 
ATOM    943  C1  XYP    52      41.682  26.220  28.010  1.00  0.00           C  
ATOM    944  H1a XYP    52      41.389  25.843  28.866  1.00  0.00           H  
ATOM    945  H1b XYP    52      41.263  25.710  27.284  1.00  0.00           H  
ATOM    946  H1c XYP    52      42.654  26.142  27.941  1.00  0.00           H  
ATOM    947  C2  XYP    52      41.282  27.677  27.914  1.00  0.00           C  
ATOM    948  C3  XYP    52      40.906  28.380  29.071  1.00  0.00           C  
ATOM    949  H3  XYP    52      40.933  27.950  29.895  1.00  0.00           H  
ATOM    950  C4  XYP    52      40.477  29.718  28.988  1.00  0.00           C  
ATOM    951  H4  XYP    52      40.228  30.176  29.760  1.00  0.00           H  
ATOM    952  C5  XYP    52      40.429  30.365  27.739  1.00  0.00           C  
ATOM    953  C6  XYP    52      39.959  31.799  27.637  1.00  0.00           C  
ATOM    954  H6a XYP    52      39.014  31.811  27.383  1.00  0.00           H  
ATOM    955  H6b XYP    52      40.077  32.256  28.495  1.00  0.00           H  
ATOM    956  H6c XYP    52      40.480  32.268  26.954  1.00  0.00           H  
ATOM    957  C7  XYP    52      40.812  29.668  26.579  1.00  0.00           C  
ATOM    958  H7  XYP    52      40.782  30.097  25.754  1.00  0.00           H  
ATOM    959  C8  XYP    52      41.236  28.327  26.665  1.00  0.00           C  
ATOM    960  H8  XYP    52      41.481  27.867  25.896  1.00  0.00           H  
TER     961      XYP    52 
ATOM    961  C1  XYP    53      25.072  38.204  38.817  1.00  0.00           C  
ATOM    962  H1a XYP    53      24.103  38.078  38.887  1.00  0.00           H  
ATOM    963  H1b XYP    53      25.381  37.848  37.958  1.00  0.00           H  
ATOM    964  H1c XYP    53      25.512  37.722  39.547  1.00  0.00           H  
ATOM    965  C2  XYP    53      25.416  39.675  38.910  1.00  0.00           C  
ATOM    966  C3  XYP    53      26.753  40.092  38.771  1.00  0.00           C  
ATOM    967  H3  XYP    53      27.422  39.462  38.627  1.00  0.00           H  
ATOM    968  C4  XYP    53      27.079  41.460  38.850  1.00  0.00           C  
ATOM    969  H4  XYP    53      27.964  41.733  38.764  1.00  0.00           H  
ATOM    970  C5  XYP    53      26.073  42.416  39.078  1.00  0.00           C  
ATOM    971  C6  XYP    53      26.425  43.885  39.171  1.00  0.00           C  
ATOM    972  H6a XYP    53      25.905  44.305  39.887  1.00  0.00           H  
ATOM    973  H6b XYP    53      27.379  43.992  39.367  1.00  0.00           H  
ATOM    974  H6c XYP    53      26.219  44.322  38.318  1.00  0.00           H  
ATOM    975  C7  XYP    53      24.736  42.000  39.216  1.00  0.00           C  
ATOM    976  H7  XYP    53      24.068  42.630  39.363  1.00  0.00           H  
ATOM    977  C8  XYP    53      24.408  40.632  39.131  1.00  0.00           C  
ATOM    978  H8  XYP    53      23.523  40.361  39.221  1.00  0.00           H  
TER     979      XYP    53 
ATOM    979  C1  XYP    54      35.261  23.644  46.059  1.00  0.00           C  
ATOM    980  H1a XYP    54      35.372  23.471  47.016  1.00  0.00           H  
ATOM    981  H1b XYP    54      34.400  23.273  45.778  1.00  0.00           H  
ATOM    982  H1c XYP    54      35.986  23.211  45.563  1.00  0.00           H  
ATOM    983  C2  XYP    54      35.295  25.134  45.802  1.00  0.00           C  
ATOM    984  C3  XYP    54      36.135  25.962  46.569  1.00  0.00           C  
ATOM    985  H3  XYP    54      36.675  25.589  47.228  1.00  0.00           H  
ATOM    986  C4  XYP    54      36.136  27.355  46.363  1.00  0.00           C  
ATOM    987  H4  XYP    54      36.672  27.902  46.890  1.00  0.00           H  
ATOM    988  C5  XYP    54      35.307  27.924  45.379  1.00  0.00           C  
ATOM    989  C6  XYP    54      35.282  29.420  45.172  1.00  0.00           C  
ATOM    990  H6a XYP    54      34.353  29.731  45.162  1.00  0.00           H  
ATOM    991  H6b XYP    54      35.756  29.868  45.901  1.00  0.00           H  
ATOM    992  H6c XYP    54      35.712  29.638  44.319  1.00  0.00           H  
ATOM    993  C7  XYP    54      34.492  27.093  44.589  1.00  0.00           C  
ATOM    994  H7  XYP    54      33.956  27.466  43.927  1.00  0.00           H  
ATOM    995  C8  XYP    54      34.482  25.703  44.805  1.00  0.00           C  
ATOM    996  H8  XYP    54      33.933  25.160  44.289  1.00  0.00           H  
TER     997      XYP    54 
ATOM    997  C1  XYP    55      20.061  38.794  22.022  1.00  0.00           C  
ATOM    998  H1a XYP    55      19.791  38.485  22.911  1.00  0.00           H  
ATOM    999  H1b XYP    55      19.489  38.373  21.346  1.00  0.00           H  
ATOM   1000  H1c XYP    55      20.991  38.535  21.854  1.00  0.00           H  
ATOM   1001  C2  XYP    55      19.932  40.301  21.949  1.00  0.00           C  
ATOM   1002  C3  XYP    55      20.892  41.124  22.565  1.00  0.00           C  
ATOM   1003  H3  XYP    55      21.607  40.739  23.016  1.00  0.00           H  
ATOM   1004  C4  XYP    55      20.777  42.526  22.496  1.00  0.00           C  
ATOM   1005  H4  XYP    55      21.417  43.064  22.904  1.00  0.00           H  
ATOM   1006  C5  XYP    55      19.695  43.113  21.813  1.00  0.00           C  
ATOM   1007  C6  XYP    55      19.570  44.619  21.730  1.00  0.00           C  
ATOM   1008  H6a XYP    55      18.916  44.928  22.392  1.00  0.00           H  
ATOM   1009  H6b XYP    55      20.436  45.041  21.910  1.00  0.00           H  
ATOM   1010  H6c XYP    55      19.273  44.875  20.832  1.00  0.00           H  
ATOM   1011  C7  XYP    55      18.727  42.291  21.205  1.00  0.00           C  
ATOM   1012  H7  XYP    55      18.012  42.674  20.749  1.00  0.00           H  
ATOM   1013  C8  XYP    55      18.849  40.889  21.272  1.00  0.00           C  
ATOM   1014  H8  XYP    55      18.216  40.348  20.862  1.00  0.00           H  
TER    1015      XYP    55 
ATOM   1015  C1  XYP    56      21.569  23.241  20.914  1.00  0.00           C  
ATOM   1016  H1a XYP    56      21.110  22.568  20.368  1.00  0.00           H  
ATOM   1017  H1b XYP    56      22.489  23.347  20.594  1.00  0.00           H  
ATOM   1018  H1c XYP    56      21.587  22.934  21.843  1.00  0.00           H  
ATOM   1019  C2  XYP    56      20.854  24.570  20.821  1.00  0.00           C  
ATOM   1020  C3  XYP    56      21.122  25.586  21.757  1.00  0.00           C  
ATOM   1021  H3  XYP    56      21.727  25.431  22.448  1.00  0.00           H  
ATOM   1022  C4  XYP    56      20.485  26.838  21.646  1.00  0.00           C  
ATOM   1023  H4  XYP    56      20.674  27.510  22.262  1.00  0.00           H  
ATOM   1024  C5  XYP    56      19.580  27.079  20.595  1.00  0.00           C  
ATOM   1025  C6  XYP    56      18.890  28.418  20.461  1.00  0.00           C  
ATOM   1026  H6a XYP    56      19.291  29.067  21.077  1.00  0.00           H  
ATOM   1027  H6b XYP    56      18.986  28.734  19.540  1.00  0.00           H  
ATOM   1028  H6c XYP    56      17.941  28.318  20.676  1.00  0.00           H  
ATOM   1029  C7  XYP    56      19.308  26.062  19.663  1.00  0.00           C  
ATOM   1030  H7  XYP    56      18.716  26.218  18.965  1.00  0.00           H  
ATOM   1031  C8  XYP    56      19.935  24.807  19.782  1.00  0.00           C  
ATOM   1032  H8  XYP    56      19.751  24.133  19.167  1.00  0.00           H  
TER    1033      XYP    56 
ATOM   1033  C1  XYP    57      18.591  11.046  13.504  1.00  0.00           C  
ATOM   1034  H1a XYP    57      17.813  10.653  13.951  1.00  0.00           H  
ATOM   1035  H1b XYP    57      18.606  10.767  12.565  1.00  0.00           H  
ATOM   1036  H1c XYP    57      19.405  10.730  13.948  1.00  0.00           H  
ATOM   1037  C2  XYP    57      18.509  12.557  13.577  1.00  0.00           C  
ATOM   1038  C3  XYP    57      19.640  13.312  13.930  1.00  0.00           C  
ATOM   1039  H3  XYP    57      20.438  12.883  14.136  1.00  0.00           H  
ATOM   1040  C4  XYP    57      19.569  14.719  13.983  1.00  0.00           C  
ATOM   1041  H4  XYP    57      20.323  15.212  14.211  1.00  0.00           H  
ATOM   1042  C5  XYP    57      18.356  15.371  13.700  1.00  0.00           C  
ATOM   1043  C6  XYP    57      18.268  16.879  13.785  1.00  0.00           C  
ATOM   1044  H6a XYP    57      17.367  17.141  14.060  1.00  0.00           H  
ATOM   1045  H6b XYP    57      18.901  17.213  14.449  1.00  0.00           H  
ATOM   1046  H6c XYP    57      18.471  17.271  12.912  1.00  0.00           H  
ATOM   1047  C7  XYP    57      17.225  14.619  13.339  1.00  0.00           C  
ATOM   1048  H7  XYP    57      16.425  15.050  13.142  1.00  0.00           H  
ATOM   1049  C8  XYP    57      17.302  13.211  13.275  1.00  0.00           C  
ATOM   1050  H8  XYP    57      16.552  12.717  13.033  1.00  0.00           H  
TER    1051      XYP    57 
ATOM   1051  C1  XYP    58      32.751  16.964  44.633  1.00  0.00           C  
ATOM   1052  H1a XYP    58      33.135  16.816  45.522  1.00  0.00           H  
ATOM   1053  H1b XYP    58      31.802  16.719  44.652  1.00  0.00           H  
ATOM   1054  H1c XYP    58      33.216  16.402  43.978  1.00  0.00           H  
ATOM   1055  C2  XYP    58      32.908  18.419  44.247  1.00  0.00           C  
ATOM   1056  C3  XYP    58      34.119  19.092  44.495  1.00  0.00           C  
ATOM   1057  H3  XYP    58      34.822  18.643  44.907  1.00  0.00           H  
ATOM   1058  C4  XYP    58      34.271  20.442  44.125  1.00  0.00           C  
ATOM   1059  H4  XYP    58      35.074  20.881  44.290  1.00  0.00           H  
ATOM   1060  C5  XYP    58      33.208  21.126  43.507  1.00  0.00           C  
ATOM   1061  C6  XYP    58      33.353  22.579  43.118  1.00  0.00           C  
ATOM   1062  H6a XYP    58      32.673  23.109  43.583  1.00  0.00           H  
ATOM   1063  H6b XYP    58      34.242  22.907  43.359  1.00  0.00           H  
ATOM   1064  H6c XYP    58      33.236  22.672  42.152  1.00  0.00           H  
ATOM   1065  C7  XYP    58      31.997  20.455  43.259  1.00  0.00           C  
ATOM   1066  H7  XYP    58      31.297  20.904  42.844  1.00  0.00           H  
ATOM   1067  C8  XYP    58      31.847  19.104  43.625  1.00  0.00           C  
ATOM   1068  H8  XYP    58      31.047  18.661  43.453  1.00  0.00           H  
TER    1069      XYP    58 
ATOM   1069  C1  XYP    59       6.940  18.046  32.382  1.00  0.00           C  
ATOM   1070  H1a XYP    59       6.278  17.550  32.908  1.00  0.00           H  
ATOM   1071  H1b XYP    59       6.932  17.711  31.460  1.00  0.00           H  
ATOM   1072  H1c XYP    59       7.829  17.906  32.770  1.00  0.00           H  
ATOM   1073  C2  XYP    59       6.616  19.525  32.384  1.00  0.00           C  
ATOM   1074  C3  XYP    59       7.417  20.414  31.645  1.00  0.00           C  
ATOM   1075  H3  XYP    59       8.135  20.088  31.152  1.00  0.00           H  
ATOM   1076  C4  XYP    59       7.138  21.793  31.655  1.00  0.00           C  
ATOM   1077  H4  XYP    59       7.675  22.378  31.174  1.00  0.00           H  
ATOM   1078  C5  XYP    59       6.053  22.294  32.394  1.00  0.00           C  
ATOM   1079  C6  XYP    59       5.773  23.781  32.405  1.00  0.00           C  
ATOM   1080  H6a XYP    59       4.860  23.954  32.718  1.00  0.00           H  
ATOM   1081  H6b XYP    59       6.411  24.224  33.005  1.00  0.00           H  
ATOM   1082  H6c XYP    59       5.874  24.144  31.499  1.00  0.00           H  
ATOM   1083  C7  XYP    59       5.243  21.405  33.127  1.00  0.00           C  
ATOM   1084  H7  XYP    59       4.524  21.733  33.619  1.00  0.00           H  
ATOM   1085  C8  XYP    59       5.524  20.024  33.122  1.00  0.00           C  
ATOM   1086  H8  XYP    59       4.990  19.440  33.613  1.00  0.00           H  
TER    1087      XYP    59 
ATOM   1087  C1  XYP    60      30.494   8.422  35.146  1.00  0.00           C  
ATOM   1088  H1a XYP    60      29.592   8.094  35.346  1.00  0.00           H  
ATOM   1089  H1b XYP    60      30.921   7.826  34.497  1.00  0.00           H  
ATOM   1090  H1c XYP    60      31.018   8.433  35.974  1.00  0.00           H  
ATOM   1091  C2  XYP    60      30.418   9.819  34.570  1.00  0.00           C  
ATOM   1092  C3  XYP    60      31.502  10.703  34.719  1.00  0.00           C  
ATOM   1093  H3  XYP    60      32.259  10.431  35.184  1.00  0.00           H  
ATOM   1094  C4  XYP    60      31.439  12.001  34.178  1.00  0.00           C  
ATOM   1095  H4  XYP    60      32.157  12.583  34.283  1.00  0.00           H  
ATOM   1096  C5  XYP    60      30.286  12.426  33.493  1.00  0.00           C  
ATOM   1097  C6  XYP    60      30.210  13.831  32.938  1.00  0.00           C  
ATOM   1098  H6a XYP    60      29.819  14.423  33.611  1.00  0.00           H  
ATOM   1099  H6b XYP    60      31.108  14.149  32.710  1.00  0.00           H  
ATOM   1100  H6c XYP    60      29.654  13.848  32.133  1.00  0.00           H  
ATOM   1101  C7  XYP    60      29.199  11.544  33.349  1.00  0.00           C  
ATOM   1102  H7  XYP    60      28.433  11.821  32.898  1.00  0.00           H  
ATOM   1103  C8  XYP    60      29.268  10.241  33.878  1.00  0.00           C  
ATOM   1104  H8  XYP    60      28.548   9.660  33.778  1.00  0.00           H  
TER    1105      XYP    60 
ATOM   1105  C1  XYP    61      34.903  24.592  13.555  1.00  0.00           C  
ATOM   1106  H1a XYP    61      34.051  24.252  13.901  1.00  0.00           H  
ATOM   1107  H1b XYP    61      35.007  24.325  12.618  1.00  0.00           H  
ATOM   1108  H1c XYP    61      35.636  24.209  14.080  1.00  0.00           H  
ATOM   1109  C2  XYP    61      34.925  26.099  13.662  1.00  0.00           C  
ATOM   1110  C3  XYP    61      35.788  26.733  14.574  1.00  0.00           C  
ATOM   1111  H3  XYP    61      36.342  26.224  15.122  1.00  0.00           H  
ATOM   1112  C4  XYP    61      35.789  28.136  14.687  1.00  0.00           C  
ATOM   1113  H4  XYP    61      36.353  28.549  15.299  1.00  0.00           H  
ATOM   1114  C5  XYP    61      34.926  28.911  13.893  1.00  0.00           C  
ATOM   1115  C6  XYP    61      34.914  30.416  14.041  1.00  0.00           C  
ATOM   1116  H6a XYP    61      34.034  30.768  13.791  1.00  0.00           H  
ATOM   1117  H6b XYP    61      35.097  30.660  14.973  1.00  0.00           H  
ATOM   1118  H6c XYP    61      35.602  30.802  13.462  1.00  0.00           H  
ATOM   1119  C7  XYP    61      34.071  28.279  12.972  1.00  0.00           C  
ATOM   1120  H7  XYP    61      33.501  28.789  12.443  1.00  0.00           H  
ATOM   1121  C8  XYP    61      34.066  26.875  12.861  1.00  0.00           C  
ATOM   1122  H8  XYP    61      33.489  26.455  12.264  1.00  0.00           H  
TER    1123      XYP    61 
ATOM   1123  C1  XYP    62      19.067  27.904  36.087  1.00  0.00           C  
ATOM   1124  H1a XYP    62      19.363  27.338  36.829  1.00  0.00           H  
ATOM   1125  H1b XYP    62      18.185  27.598  35.785  1.00  0.00           H  
ATOM   1126  H1c XYP    62      19.704  27.825  35.346  1.00  0.00           H  
ATOM   1127  C2  XYP    62      18.992  29.347  36.534  1.00  0.00           C  
ATOM   1128  C3  XYP    62      19.925  29.847  37.460  1.00  0.00           C  
ATOM   1129  H3  XYP    62      20.581  29.287  37.804  1.00  0.00           H  
ATOM   1130  C4  XYP    62      19.869  31.193  37.863  1.00  0.00           C  
ATOM   1131  H4  XYP    62      20.486  31.517  38.479  1.00  0.00           H  
ATOM   1132  C5  XYP    62      18.879  32.048  37.347  1.00  0.00           C  
ATOM   1133  C6  XYP    62      18.828  33.500  37.767  1.00  0.00           C  
ATOM   1134  H6a XYP    62      18.952  34.069  36.979  1.00  0.00           H  
ATOM   1135  H6b XYP    62      17.957  33.689  38.175  1.00  0.00           H  
ATOM   1136  H6c XYP    62      19.535  33.693  38.417  1.00  0.00           H  
ATOM   1137  C7  XYP    62      17.935  31.546  36.433  1.00  0.00           C  
ATOM   1138  H7  XYP    62      17.277  32.108  36.091  1.00  0.00           H  
ATOM   1139  C8  XYP    62      17.994  30.199  36.026  1.00  0.00           C  
ATOM   1140  H8  XYP    62      17.368  29.867  35.424  1.00  0.00           H  
TER    1141      XYP    62 
ATOM   1141  C1  XYP    63      12.500  21.878  24.189  1.00  0.00           C  
ATOM   1142  H1a XYP    63      11.852  21.631  24.880  1.00  0.00           H  
ATOM   1143  H1b XYP    63      12.180  21.567  23.316  1.00  0.00           H  
ATOM   1144  H1c XYP    63      13.360  21.450  24.381  1.00  0.00           H  
ATOM   1145  C2  XYP    63      12.674  23.382  24.171  1.00  0.00           C  
ATOM   1146  C3  XYP    63      13.642  23.991  24.991  1.00  0.00           C  
ATOM   1147  H3  XYP    63      14.179  23.465  25.541  1.00  0.00           H  
ATOM   1148  C4  XYP    63      13.810  25.390  24.970  1.00  0.00           C  
ATOM   1149  H4  XYP    63      14.456  25.787  25.509  1.00  0.00           H  
ATOM   1150  C5  XYP    63      13.010  26.186  24.130  1.00  0.00           C  
ATOM   1151  C6  XYP    63      13.191  27.688  24.104  1.00  0.00           C  
ATOM   1152  H6a XYP    63      12.332  28.125  23.924  1.00  0.00           H  
ATOM   1153  H6b XYP    63      13.529  27.999  24.969  1.00  0.00           H  
ATOM   1154  H6c XYP    63      13.827  27.928  23.400  1.00  0.00           H  
ATOM   1155  C7  XYP    63      12.044  25.576  23.307  1.00  0.00           C  
ATOM   1156  H7  XYP    63      11.516  26.099  22.749  1.00  0.00           H  
ATOM   1157  C8  XYP    63      11.874  24.178  23.330  1.00  0.00           C  
ATOM   1158  H8  XYP    63      11.233  23.779  22.786  1.00  0.00           H  
TER    1159      XYP    63 
ATOM   1159  C1  XYP    64      25.821  27.010  33.521  1.00  0.00           C  
ATOM   1160  H1a XYP    64      25.630  26.414  34.274  1.00  0.00           H  
ATOM   1161  H1b XYP    64      25.165  26.843  32.812  1.00  0.00           H  
ATOM   1162  H1c XYP    64      26.720  26.825  33.180  1.00  0.00           H  
ATOM   1163  C2  XYP    64      25.736  28.457  33.956  1.00  0.00           C  
ATOM   1164  C3  XYP    64      25.723  28.799  35.323  1.00  0.00           C  
ATOM   1165  H3  XYP    64      25.751  28.130  35.967  1.00  0.00           H  
ATOM   1166  C4  XYP    64      25.673  30.152  35.715  1.00  0.00           C  
ATOM   1167  H4  XYP    64      25.667  30.375  36.618  1.00  0.00           H  
ATOM   1168  C5  XYP    64      25.646  31.169  34.743  1.00  0.00           C  
ATOM   1169  C6  XYP    64      25.627  32.624  35.160  1.00  0.00           C  
ATOM   1170  H6a XYP    64      25.127  32.726  35.997  1.00  0.00           H  
ATOM   1171  H6b XYP    64      26.547  32.935  35.292  1.00  0.00           H  
ATOM   1172  H6c XYP    64      25.200  33.166  34.465  1.00  0.00           H  
ATOM   1173  C7  XYP    64      25.648  30.826  33.379  1.00  0.00           C  
ATOM   1174  H7  XYP    64      25.631  31.493  32.731  1.00  0.00           H  
ATOM   1175  C8  XYP    64      25.684  29.474  32.987  1.00  0.00           C  
ATOM   1176  H8  XYP    64      25.684  29.251  32.082  1.00  0.00           H  
TER    1177      XYP    64 
ATOM   1177  C1  XYP    65      28.279  33.921  24.069  1.00  0.00           C  
ATOM   1178  H1a XYP    65      28.049  33.688  24.991  1.00  0.00           H  
ATOM   1179  H1b XYP    65      27.540  33.657  23.480  1.00  0.00           H  
ATOM   1180  H1c XYP    65      29.086  33.434  23.804  1.00  0.00           H  
ATOM   1181  C2  XYP    65      28.536  35.405  23.955  1.00  0.00           C  
ATOM   1182  C3  XYP    65      29.323  36.059  24.920  1.00  0.00           C  
ATOM   1183  H3  XYP    65      29.682  35.570  25.624  1.00  0.00           H  
ATOM   1184  C4  XYP    65      29.576  37.440  24.809  1.00  0.00           C  
ATOM   1185  H4  XYP    65      30.103  37.867  25.442  1.00  0.00           H  
ATOM   1186  C5  XYP    65      29.044  38.170  23.731  1.00  0.00           C  
ATOM   1187  C6  XYP    65      29.341  39.647  23.605  1.00  0.00           C  
ATOM   1188  H6a XYP    65      29.177  40.091  24.462  1.00  0.00           H  
ATOM   1189  H6b XYP    65      30.280  39.765  23.350  1.00  0.00           H  
ATOM   1190  H6c XYP    65      28.764  40.050  22.924  1.00  0.00           H  
ATOM   1191  C7  XYP    65      28.249  37.518  22.771  1.00  0.00           C  
ATOM   1192  H7  XYP    65      27.899  37.996  22.054  1.00  0.00           H  
ATOM   1193  C8  XYP    65      28.001  36.136  22.881  1.00  0.00           C  
ATOM   1194  H8  XYP    65      27.494  35.700  22.234  1.00  0.00           H  
TER    1195      XYP    65 
ATOM   1195  C1  XYP    66      34.403  41.212  36.093  1.00  0.00           C  
ATOM   1196  H1a XYP    66      33.732  40.718  36.605  1.00  0.00           H  
ATOM   1197  H1b XYP    66      34.443  40.856  35.182  1.00  0.00           H  
ATOM   1198  H1c XYP    66      35.281  41.104  36.516  1.00  0.00           H  
ATOM   1199  C2  XYP    66      34.021  42.674  36.057  1.00  0.00           C  
ATOM   1200  C3  XYP    66      34.518  43.562  37.029  1.00  0.00           C  
ATOM   1201  H3  XYP    66      35.090  43.248  37.693  1.00  0.00           H  
ATOM   1202  C4  XYP    66      34.148  44.921  37.000  1.00  0.00           C  
ATOM   1203  H4  XYP    66      34.476  45.505  37.646  1.00  0.00           H  
ATOM   1204  C5  XYP    66      33.280  45.396  35.999  1.00  0.00           C  
ATOM   1205  C6  XYP    66      32.876  46.855  35.975  1.00  0.00           C  
ATOM   1206  H6a XYP    66      32.095  46.984  36.553  1.00  0.00           H  
ATOM   1207  H6b XYP    66      33.616  47.412  36.297  1.00  0.00           H  
ATOM   1208  H6c XYP    66      32.652  47.125  35.060  1.00  0.00           H  
ATOM   1209  C7  XYP    66      32.783  44.508  35.028  1.00  0.00           C  
ATOM   1210  H7  XYP    66      32.209  44.818  34.365  1.00  0.00           H  
ATOM   1211  C8  XYP    66      33.155  43.149  35.057  1.00  0.00           C  
ATOM   1212  H8  XYP    66      32.830  42.562  34.412  1.00  0.00           H  
TER    1213      XYP    66 
ATOM   1213  C1  XYP    67      10.813   9.179  33.418  1.00  0.00           C  
ATOM   1214  H1a XYP    67      10.073   8.727  33.874  1.00  0.00           H  
ATOM   1215  H1b XYP    67      10.698   9.101  32.448  1.00  0.00           H  
ATOM   1216  H1c XYP    67      11.655   8.752  33.679  1.00  0.00           H  
ATOM   1217  C2  XYP    67      10.828  10.641  33.806  1.00  0.00           C  
ATOM   1218  C3  XYP    67      12.027  11.258  34.206  1.00  0.00           C  
ATOM   1219  H3  XYP    67      12.812  10.760  34.246  1.00  0.00           H  
ATOM   1220  C4  XYP    67      12.036  12.616  34.575  1.00  0.00           C  
ATOM   1221  H4  XYP    67      12.827  13.015  34.856  1.00  0.00           H  
ATOM   1222  C5  XYP    67      10.846  13.365  34.543  1.00  0.00           C  
ATOM   1223  C6  XYP    67      10.851  14.818  34.961  1.00  0.00           C  
ATOM   1224  H6a XYP    67      10.571  14.886  35.897  1.00  0.00           H  
ATOM   1225  H6b XYP    67      11.750  15.194  34.863  1.00  0.00           H  
ATOM   1226  H6c XYP    67      10.233  15.327  34.394  1.00  0.00           H  
ATOM   1227  C7  XYP    67       9.647  12.750  34.140  1.00  0.00           C  
ATOM   1228  H7  XYP    67       8.858  13.244  34.120  1.00  0.00           H  
ATOM   1229  C8  XYP    67       9.638  11.391  33.770  1.00  0.00           C  
ATOM   1230  H8  XYP    67       8.844  10.985  33.505  1.00  0.00           H  
TER    1231      XYP    67 
ATOM   1231  C1  XYP    68      23.673  11.314   9.814  1.00  0.00           C  
ATOM   1232  H1a XYP    68      22.824  10.993  10.194  1.00  0.00           H  
ATOM   1233  H1b XYP    68      24.093  10.587   9.309  1.00  0.00           H  
ATOM   1234  H1c XYP    68      24.267  11.601  10.539  1.00  0.00           H  
ATOM   1235  C2  XYP    68      23.424  12.483   8.885  1.00  0.00           C  
ATOM   1236  C3  XYP    68      24.324  12.747   7.836  1.00  0.00           C  
ATOM   1237  H3  XYP    68      25.068  12.201   7.716  1.00  0.00           H  
ATOM   1238  C4  XYP    68      24.096  13.824   6.959  1.00  0.00           C  
ATOM   1239  H4  XYP    68      24.687  13.989   6.259  1.00  0.00           H  
ATOM   1240  C5  XYP    68      22.970  14.650   7.133  1.00  0.00           C  
ATOM   1241  C6  XYP    68      22.732  15.807   6.186  1.00  0.00           C  
ATOM   1242  H6a XYP    68      22.018  16.387   6.534  1.00  0.00           H  
ATOM   1243  H6b XYP    68      23.552  16.333   6.099  1.00  0.00           H  
ATOM   1244  H6c XYP    68      22.464  15.462   5.311  1.00  0.00           H  
ATOM   1245  C7  XYP    68      22.077  14.395   8.192  1.00  0.00           C  
ATOM   1246  H7  XYP    68      21.335  14.942   8.313  1.00  0.00           H  
ATOM   1247  C8  XYP    68      22.301  13.313   9.065  1.00  0.00           C  
ATOM   1248  H8  XYP    68      21.710  13.149   9.763  1.00  0.00           H  
TER    1249      XYP    68 
ATOM   1249  C1  XYP    69      25.142  15.777   9.977  1.00  0.00           C  
ATOM   1250  H1a XYP    69      24.306  15.276  10.067  1.00  0.00           H  
ATOM   1251  H1b XYP    69      25.605  15.484   9.165  1.00  0.00           H  
ATOM   1252  H1c XYP    69      25.707  15.594  10.757  1.00  0.00           H  
ATOM   1253  C2  XYP    69      24.841  17.257   9.879  1.00  0.00           C  
ATOM   1254  C3  XYP    69      25.614  18.191  10.591  1.00  0.00           C  
ATOM   1255  H3  XYP    69      26.311  17.900  11.129  1.00  0.00           H  
ATOM   1256  C4  XYP    69      25.335  19.568  10.492  1.00  0.00           C  
ATOM   1257  H4  XYP    69      25.851  20.181  10.963  1.00  0.00           H  
ATOM   1258  C5  XYP    69      24.271  20.018   9.688  1.00  0.00           C  
ATOM   1259  C6  XYP    69      23.969  21.496   9.589  1.00  0.00           C  
ATOM   1260  H6a XYP    69      23.677  21.830  10.462  1.00  0.00           H  
ATOM   1261  H6b XYP    69      24.773  21.975   9.302  1.00  0.00           H  
ATOM   1262  H6c XYP    69      23.257  21.651   8.938  1.00  0.00           H  
ATOM   1263  C7  XYP    69      23.493  19.083   8.980  1.00  0.00           C  
ATOM   1264  H7  XYP    69      22.781  19.376   8.458  1.00  0.00           H  
ATOM   1265  C8  XYP    69      23.782  17.708   9.071  1.00  0.00           C  
ATOM   1266  H8  XYP    69      23.263  17.094   8.608  1.00  0.00           H  
TER    1267      XYP    69 
ATOM   1267  C1  XYP    70      24.935  30.303  39.726  1.00  0.00           C  
ATOM   1268  H1a XYP    70      24.495  29.639  39.151  1.00  0.00           H  
ATOM   1269  H1b XYP    70      25.882  30.362  39.482  1.00  0.00           H  
ATOM   1270  H1c XYP    70      24.855  30.020  40.662  1.00  0.00           H  
ATOM   1271  C2  XYP    70      24.282  31.657  39.551  1.00  0.00           C  
ATOM   1272  C3  XYP    70      24.599  32.710  40.429  1.00  0.00           C  
ATOM   1273  H3  XYP    70      25.214  32.572  41.113  1.00  0.00           H  
ATOM   1274  C4  XYP    70      23.978  33.965  40.280  1.00  0.00           C  
ATOM   1275  H4  XYP    70      24.185  34.656  40.866  1.00  0.00           H  
ATOM   1276  C5  XYP    70      23.045  34.176  39.248  1.00  0.00           C  
ATOM   1277  C6  XYP    70      22.365  35.518  39.085  1.00  0.00           C  
ATOM   1278  H6a XYP    70      21.395  35.387  39.004  1.00  0.00           H  
ATOM   1279  H6b XYP    70      22.544  36.088  39.863  1.00  0.00           H  
ATOM   1280  H6c XYP    70      22.701  35.956  38.273  1.00  0.00           H  
ATOM   1281  C7  XYP    70      22.742  33.127  38.361  1.00  0.00           C  
ATOM   1282  H7  XYP    70      22.125  33.265  37.678  1.00  0.00           H  
ATOM   1283  C8  XYP    70      23.356  31.869  38.515  1.00  0.00           C  
ATOM   1284  H8  XYP    70      23.144  31.174  37.933  1.00  0.00           H  
TER    1285      XYP    70 
ATOM   1285  C1  XYP    71      22.826  25.243  43.167  1.00  0.00           C  
ATOM   1286  H1a XYP    71      22.412  24.994  44.020  1.00  0.00           H  
ATOM   1287  H1b XYP    71      22.387  24.751  42.442  1.00  0.00           H  
ATOM   1288  H1c XYP    71      23.776  25.010  43.186  1.00  0.00           H  
ATOM   1289  C2  XYP    71      22.685  26.733  42.944  1.00  0.00           C  
ATOM   1290  C3  XYP    71      22.854  27.627  44.017  1.00  0.00           C  
ATOM   1291  H3  XYP    71      23.058  27.301  44.864  1.00  0.00           H  
ATOM   1292  C4  XYP    71      22.709  29.014  43.811  1.00  0.00           C  
ATOM   1293  H4  XYP    71      22.815  29.604  44.521  1.00  0.00           H  
ATOM   1294  C5  XYP    71      22.393  29.510  42.533  1.00  0.00           C  
ATOM   1295  C6  XYP    71      22.220  30.997  42.322  1.00  0.00           C  
ATOM   1296  H6a XYP    71      21.450  31.311  42.839  1.00  0.00           H  
ATOM   1297  H6b XYP    71      23.026  31.466  42.620  1.00  0.00           H  
ATOM   1298  H6c XYP    71      22.067  31.193  41.375  1.00  0.00           H  
ATOM   1299  C7  XYP    71      22.233  28.616  41.459  1.00  0.00           C  
ATOM   1300  H7  XYP    71      22.015  28.942  40.616  1.00  0.00           H  
ATOM   1301  C8  XYP    71      22.381  27.231  41.665  1.00  0.00           C  
ATOM   1302  H8  XYP    71      22.272  26.642  40.956  1.00  0.00           H  
TER    1303      XYP    71 
ATOM   1303  C1  XYP    72      14.136   9.930  27.959  1.00  0.00           C  
ATOM   1304  H1a XYP    72      13.670   9.505  28.709  1.00  0.00           H  
ATOM   1305  H1b XYP    72      14.003   9.396  27.149  1.00  0.00           H  
ATOM   1306  H1c XYP    72      15.095   9.975  28.152  1.00  0.00           H  
ATOM   1307  C2  XYP    72      13.587  11.325  27.752  1.00  0.00           C  
ATOM   1308  C3  XYP    72      14.218  12.434  28.347  1.00  0.00           C  
ATOM   1309  H3  XYP    72      14.971  12.307  28.878  1.00  0.00           H  
ATOM   1310  C4  XYP    72      13.718  13.733  28.131  1.00  0.00           C  
ATOM   1311  H4  XYP    72      14.139  14.467  28.520  1.00  0.00           H  
ATOM   1312  C5  XYP    72      12.592  13.931  27.310  1.00  0.00           C  
ATOM   1313  C6  XYP    72      12.076  15.329  27.052  1.00  0.00           C  
ATOM   1314  H6a XYP    72      11.494  15.602  27.791  1.00  0.00           H  
ATOM   1315  H6b XYP    72      12.830  15.951  26.983  1.00  0.00           H  
ATOM   1316  H6c XYP    72      11.572  15.353  26.213  1.00  0.00           H  
ATOM   1317  C7  XYP    72      11.952  12.821  26.729  1.00  0.00           C  
ATOM   1318  H7  XYP    72      11.203  12.949  26.191  1.00  0.00           H  
ATOM   1319  C8  XYP    72      12.446  11.521  26.951  1.00  0.00           C  
ATOM   1320  H8  XYP    72      12.024  10.790  26.559  1.00  0.00           H  
TER    1321      XYP    72 
ATOM   1321  C1  XYP    73      35.803  41.447  18.652  1.00  0.00           C  
ATOM   1322  H1a XYP    73      34.923  41.051  18.484  1.00  0.00           H  
ATOM   1323  H1b XYP    73      36.418  41.182  17.938  1.00  0.00           H  
ATOM   1324  H1c XYP    73      36.142  41.119  19.510  1.00  0.00           H  
ATOM   1325  C2  XYP    73      35.701  42.956  18.694  1.00  0.00           C  
ATOM   1326  C3  XYP    73      36.868  43.735  18.775  1.00  0.00           C  
ATOM   1327  H3  XYP    73      37.700  43.317  18.781  1.00  0.00           H  
ATOM   1328  C4  XYP    73      36.780  45.139  18.854  1.00  0.00           C  
ATOM   1329  H4  XYP    73      37.556  45.650  18.913  1.00  0.00           H  
ATOM   1330  C5  XYP    73      35.521  45.769  18.853  1.00  0.00           C  
ATOM   1331  C6  XYP    73      35.421  47.275  18.964  1.00  0.00           C  
ATOM   1332  H6a XYP    73      34.627  47.517  19.486  1.00  0.00           H  
ATOM   1333  H6b XYP    73      36.216  47.633  19.411  1.00  0.00           H  
ATOM   1334  H6c XYP    73      35.351  47.662  18.066  1.00  0.00           H  
ATOM   1335  C7  XYP    73      34.353  44.991  18.753  1.00  0.00           C  
ATOM   1336  H7  XYP    73      33.519  45.404  18.754  1.00  0.00           H  
ATOM   1337  C8  XYP    73      34.443  43.588  18.669  1.00  0.00           C  
ATOM   1338  H8  XYP    73      33.670  43.074  18.613  1.00  0.00           H  
TER    1339      XYP    73 
ATOM   1339  C1  XYP    74      40.074  15.603  27.406  1.00  0.00           C  
ATOM   1340  H1a XYP    74      40.592  15.270  28.169  1.00  0.00           H  
ATOM   1341  H1b XYP    74      39.179  15.210  27.432  1.00  0.00           H  
ATOM   1342  H1c XYP    74      40.515  15.342  26.573  1.00  0.00           H  
ATOM   1343  C2  XYP    74      39.964  17.110  27.466  1.00  0.00           C  
ATOM   1344  C3  XYP    74      40.799  17.856  28.318  1.00  0.00           C  
ATOM   1345  H3  XYP    74      41.427  17.424  28.852  1.00  0.00           H  
ATOM   1346  C4  XYP    74      40.689  19.260  28.360  1.00  0.00           C  
ATOM   1347  H4  XYP    74      41.244  19.754  28.917  1.00  0.00           H  
ATOM   1348  C5  XYP    74      39.750  19.925  27.551  1.00  0.00           C  
ATOM   1349  C6  XYP    74      39.639  21.431  27.594  1.00  0.00           C  
ATOM   1350  H6a XYP    74      39.322  21.764  26.727  1.00  0.00           H  
ATOM   1351  H6b XYP    74      39.003  21.692  28.292  1.00  0.00           H  
ATOM   1352  H6c XYP    74      40.516  21.827  27.779  1.00  0.00           H  
ATOM   1353  C7  XYP    74      38.916  19.178  26.702  1.00  0.00           C  
ATOM   1354  H7  XYP    74      38.297  19.614  26.159  1.00  0.00           H  
ATOM   1355  C8  XYP    74      39.024  17.776  26.660  1.00  0.00           C  
ATOM   1356  H8  XYP    74      38.475  17.294  26.088  1.00  0.00           H  
TER    1357      XYP    74 
ATOM   1357  C1  XYP    75      28.968   8.175  38.693  1.00  0.00           C  
ATOM   1358  H1a XYP    75      29.649   7.886  39.336  1.00  0.00           H  
ATOM   1359  H1b XYP    75      28.088   8.120  39.118  1.00  0.00           H  
ATOM   1360  H1c XYP    75      28.990   7.583  37.913  1.00  0.00           H  
ATOM   1361  C2  XYP    75      29.228   9.600  38.253  1.00  0.00           C  
ATOM   1362  C3  XYP    75      30.412  10.258  38.634  1.00  0.00           C  
ATOM   1363  H3  XYP    75      31.038   9.820  39.165  1.00  0.00           H  
ATOM   1364  C4  XYP    75      30.657  11.577  38.205  1.00  0.00           C  
ATOM   1365  H4  XYP    75      31.444  12.009  38.452  1.00  0.00           H  
ATOM   1366  C5  XYP    75      29.719  12.245  37.396  1.00  0.00           C  
ATOM   1367  C6  XYP    75      29.989  13.663  36.943  1.00  0.00           C  
ATOM   1368  H6a XYP    75      29.801  14.283  37.678  1.00  0.00           H  
ATOM   1369  H6b XYP    75      30.928  13.747  36.678  1.00  0.00           H  
ATOM   1370  H6c XYP    75      29.422  13.885  36.176  1.00  0.00           H  
ATOM   1371  C7  XYP    75      28.533  11.588  37.019  1.00  0.00           C  
ATOM   1372  H7  XYP    75      27.916  12.023  36.476  1.00  0.00           H  
ATOM   1373  C8  XYP    75      28.290  10.267  37.443  1.00  0.00           C  
ATOM   1374  H8  XYP    75      27.512   9.830  37.181  1.00  0.00           H  
TER    1375      XYP    75 
ATOM   1375  C1  XYP    76      48.930  17.421  22.263  1.00  0.00           C  
ATOM   1376  H1a XYP    76      48.631  17.282  23.186  1.00  0.00           H  
ATOM   1377  H1b XYP    76      48.251  17.072  21.648  1.00  0.00           H  
ATOM   1378  H1c XYP    76      49.770  16.940  22.116  1.00  0.00           H  
ATOM   1379  C2  XYP    76      49.139  18.900  22.023  1.00  0.00           C  
ATOM   1380  C3  XYP    76      50.279  19.539  22.546  1.00  0.00           C  
ATOM   1381  H3  XYP    76      50.898  19.050  23.039  1.00  0.00           H  
ATOM   1382  C4  XYP    76      50.486  20.915  22.322  1.00  0.00           C  
ATOM   1383  H4  XYP    76      51.241  21.334  22.667  1.00  0.00           H  
ATOM   1384  C5  XYP    76      49.552  21.658  21.576  1.00  0.00           C  
ATOM   1385  C6  XYP    76      49.785  23.135  21.339  1.00  0.00           C  
ATOM   1386  H6a XYP    76      48.954  23.566  21.050  1.00  0.00           H  
ATOM   1387  H6b XYP    76      50.084  23.559  22.170  1.00  0.00           H  
ATOM   1388  H6c XYP    76      50.469  23.250  20.647  1.00  0.00           H  
ATOM   1389  C7  XYP    76      48.410  21.019  21.057  1.00  0.00           C  
ATOM   1390  H7  XYP    76      47.787  21.508  20.568  1.00  0.00           H  
ATOM   1391  C8  XYP    76      48.203  19.644  21.281  1.00  0.00           C  
ATOM   1392  H8  XYP    76      47.444  19.226  20.941  1.00  0.00           H  
TER    1393      XYP    76 
ATOM   1393  C1  XYP    77      39.469  38.015  27.646  1.00  0.00           C  
ATOM   1394  H1a XYP    77      39.779  37.391  28.334  1.00  0.00           H  
ATOM   1395  H1b XYP    77      38.733  37.604  27.149  1.00  0.00           H  
ATOM   1396  H1c XYP    77      40.205  38.205  27.028  1.00  0.00           H  
ATOM   1397  C2  XYP    77      39.012  39.301  28.295  1.00  0.00           C  
ATOM   1398  C3  XYP    77      39.961  40.180  28.847  1.00  0.00           C  
ATOM   1399  H3  XYP    77      40.865  39.964  28.817  1.00  0.00           H  
ATOM   1400  C4  XYP    77      39.546  41.389  29.437  1.00  0.00           C  
ATOM   1401  H4  XYP    77      40.176  41.973  29.797  1.00  0.00           H  
ATOM   1402  C5  XYP    77      38.180  41.723  29.483  1.00  0.00           C  
ATOM   1403  C6  XYP    77      37.752  43.036  30.098  1.00  0.00           C  
ATOM   1404  H6a XYP    77      36.781  43.146  30.027  1.00  0.00           H  
ATOM   1405  H6b XYP    77      38.013  43.051  31.042  1.00  0.00           H  
ATOM   1406  H6c XYP    77      38.191  43.776  29.630  1.00  0.00           H  
ATOM   1407  C7  XYP    77      37.228  40.837  28.944  1.00  0.00           C  
ATOM   1408  H7  XYP    77      36.325  41.058  28.972  1.00  0.00           H  
ATOM   1409  C8  XYP    77      37.644  39.631  28.346  1.00  0.00           C  
ATOM   1410  H8  XYP    77      37.016  39.056  27.975  1.00  0.00           H  
TER    1411      XYP    77 
ATOM   1411  C1  XYP    78      47.793  23.174  12.710  1.00  0.00           C  
ATOM   1412  H1a XYP    78      47.071  22.981  13.345  1.00  0.00           H  
ATOM   1413  H1b XYP    78      47.637  22.674  11.882  1.00  0.00           H  
ATOM   1414  H1c XYP    78      48.649  22.891  13.095  1.00  0.00           H  
ATOM   1415  C2  XYP    78      47.824  24.660  12.423  1.00  0.00           C  
ATOM   1416  C3  XYP    78      48.542  25.529  13.265  1.00  0.00           C  
ATOM   1417  H3  XYP    78      49.005  25.187  13.996  1.00  0.00           H  
ATOM   1418  C4  XYP    78      48.556  26.914  13.009  1.00  0.00           C  
ATOM   1419  H4  XYP    78      49.029  27.487  13.570  1.00  0.00           H  
ATOM   1420  C5  XYP    78      47.845  27.439  11.914  1.00  0.00           C  
ATOM   1421  C6  XYP    78      47.856  28.928  11.640  1.00  0.00           C  
ATOM   1422  H6a XYP    78      47.000  29.199  11.245  1.00  0.00           H  
ATOM   1423  H6b XYP    78      47.987  29.421  12.477  1.00  0.00           H  
ATOM   1424  H6c XYP    78      48.584  29.139  11.019  1.00  0.00           H  
ATOM   1425  C7  XYP    78      47.128  26.570  11.070  1.00  0.00           C  
ATOM   1426  H7  XYP    78      46.655  26.914  10.346  1.00  0.00           H  
ATOM   1427  C8  XYP    78      47.117  25.184  11.324  1.00  0.00           C  
ATOM   1428  H8  XYP    78      46.635  24.614  10.769  1.00  0.00           H  
TER    1429      XYP    78 
ATOM   1429  C1  XYP    79      37.382  18.896   7.755  1.00  0.00           C  
ATOM   1430  H1a XYP    79      36.722  18.650   8.437  1.00  0.00           H  
ATOM   1431  H1b XYP    79      37.226  18.364   6.948  1.00  0.00           H  
ATOM   1432  H1c XYP    79      38.283  18.709   8.092  1.00  0.00           H  
ATOM   1433  C2  XYP    79      37.255  20.372   7.446  1.00  0.00           C  
ATOM   1434  C3  XYP    79      37.613  21.322   8.419  1.00  0.00           C  
ATOM   1435  H3  XYP    79      37.926  21.038   9.247  1.00  0.00           H  
ATOM   1436  C4  XYP    79      37.488  22.698   8.146  1.00  0.00           C  
ATOM   1437  H4  XYP    79      37.721  23.322   8.793  1.00  0.00           H  
ATOM   1438  C5  XYP    79      37.001  23.132   6.899  1.00  0.00           C  
ATOM   1439  C6  XYP    79      36.854  24.612   6.615  1.00  0.00           C  
ATOM   1440  H6a XYP    79      36.467  25.061   7.395  1.00  0.00           H  
ATOM   1441  H6b XYP    79      37.734  24.995   6.421  1.00  0.00           H  
ATOM   1442  H6c XYP    79      36.262  24.751   5.847  1.00  0.00           H  
ATOM   1443  C7  XYP    79      36.650  22.182   5.922  1.00  0.00           C  
ATOM   1444  H7  XYP    79      36.327  22.465   5.096  1.00  0.00           H  
ATOM   1445  C8  XYP    79      36.775  20.805   6.194  1.00  0.00           C  
ATOM   1446  H8  XYP    79      36.536  20.180   5.547  1.00  0.00           H  
TER    1447      XYP    79 
ATOM   1447  C1  XYP    80      45.664  15.850  30.385  1.00  0.00           C  
ATOM   1448  H1a XYP    80      45.208  15.534  31.193  1.00  0.00           H  
ATOM   1449  H1b XYP    80      45.414  15.283  29.627  1.00  0.00           H  
ATOM   1450  H1c XYP    80      46.633  15.797  30.526  1.00  0.00           H  
ATOM   1451  C2  XYP    80      45.268  17.280  30.092  1.00  0.00           C  
ATOM   1452  C3  XYP    80      46.124  18.111  29.345  1.00  0.00           C  
ATOM   1453  H3  XYP    80      46.935  17.779  29.032  1.00  0.00           H  
ATOM   1454  C4  XYP    80      45.756  19.443  29.069  1.00  0.00           C  
ATOM   1455  H4  XYP    80      46.324  19.990  28.575  1.00  0.00           H  
ATOM   1456  C5  XYP    80      44.530  19.949  29.540  1.00  0.00           C  
ATOM   1457  C6  XYP    80      44.132  21.381  29.262  1.00  0.00           C  
ATOM   1458  H6a XYP    80      43.205  21.410  28.945  1.00  0.00           H  
ATOM   1459  H6b XYP    80      44.214  21.908  30.084  1.00  0.00           H  
ATOM   1460  H6c XYP    80      44.712  21.766  28.575  1.00  0.00           H  
ATOM   1461  C7  XYP    80      43.677  19.117  30.288  1.00  0.00           C  
ATOM   1462  H7  XYP    80      42.869  19.452  30.603  1.00  0.00           H  
ATOM   1463  C8  XYP    80      44.041  17.785  30.559  1.00  0.00           C  
ATOM   1464  H8  XYP    80      43.469  17.240  31.051  1.00  0.00           H  
TER    1465      XYP    80 
ATOM   1465  C1  XYP    81      11.428  21.005  34.589  1.00  0.00           C  
ATOM   1466  H1a XYP    81      10.672  20.404  34.428  1.00  0.00           H  
ATOM   1467  H1b XYP    81      12.171  20.755  34.005  1.00  0.00           H  
ATOM   1468  H1c XYP    81      11.705  20.920  35.524  1.00  0.00           H  
ATOM   1469  C2  XYP    81      11.016  22.431  34.305  1.00  0.00           C  
ATOM   1470  C3  XYP    81      11.535  23.483  35.081  1.00  0.00           C  
ATOM   1471  H3  XYP    81      12.147  23.300  35.757  1.00  0.00           H  
ATOM   1472  C4  XYP    81      11.129  24.809  34.837  1.00  0.00           C  
ATOM   1473  H4  XYP    81      11.469  25.501  35.357  1.00  0.00           H  
ATOM   1474  C5  XYP    81      10.211  25.090  33.809  1.00  0.00           C  
ATOM   1475  C6  XYP    81       9.778  26.516  33.559  1.00  0.00           C  
ATOM   1476  H6a XYP    81       9.255  26.838  34.322  1.00  0.00           H  
ATOM   1477  H6b XYP    81      10.568  27.082  33.443  1.00  0.00           H  
ATOM   1478  H6c XYP    81       9.233  26.567  32.747  1.00  0.00           H  
ATOM   1479  C7  XYP    81       9.698  24.039  33.027  1.00  0.00           C  
ATOM   1480  H7  XYP    81       9.085  24.221  32.352  1.00  0.00           H  
ATOM   1481  C8  XYP    81      10.101  22.712  33.274  1.00  0.00           C  
ATOM   1482  H8  XYP    81       9.757  22.015  32.764  1.00  0.00           H  
TER    1483      XYP    81 
ATOM   1483  C1  XYP    82      37.896  23.143  18.155  1.00  0.00           C  
ATOM   1484  H1a XYP    82      37.448  22.760  18.938  1.00  0.00           H  
ATOM   1485  H1b XYP    82      37.541  22.727  17.342  1.00  0.00           H  
ATOM   1486  H1c XYP    82      38.856  22.960  18.223  1.00  0.00           H  
ATOM   1487  C2  XYP    82      37.648  24.634  18.112  1.00  0.00           C  
ATOM   1488  C3  XYP    82      38.644  25.502  17.628  1.00  0.00           C  
ATOM   1489  H3  XYP    82      39.451  25.152  17.329  1.00  0.00           H  
ATOM   1490  C4  XYP    82      38.426  26.894  17.609  1.00  0.00           C  
ATOM   1491  H4  XYP    82      39.091  27.467  17.302  1.00  0.00           H  
ATOM   1492  C5  XYP    82      37.205  27.423  18.064  1.00  0.00           C  
ATOM   1493  C6  XYP    82      36.961  28.916  18.065  1.00  0.00           C  
ATOM   1494  H6a XYP    82      36.978  29.241  18.987  1.00  0.00           H  
ATOM   1495  H6b XYP    82      37.651  29.375  17.542  1.00  0.00           H  
ATOM   1496  H6c XYP    82      36.082  29.104  17.674  1.00  0.00           H  
ATOM   1497  C7  XYP    82      36.207  26.554  18.535  1.00  0.00           C  
ATOM   1498  H7  XYP    82      35.399  26.902  18.832  1.00  0.00           H  
ATOM   1499  C8  XYP    82      36.424  25.163  18.558  1.00  0.00           C  
ATOM   1500  H8  XYP    82      35.756  24.593  18.872  1.00  0.00           H  
TER    1501      XYP    82 
ATOM   1501  C1  XYP    83      47.784  22.614  29.568  1.00  0.00           C  
ATOM   1502  H1a XYP    83      47.327  21.990  30.170  1.00  0.00           H  
ATOM   1503  H1b XYP    83      47.827  22.223  28.669  1.00  0.00           H  
ATOM   1504  H1c XYP    83      48.696  22.768  29.892  1.00  0.00           H  
ATOM   1505  C2  XYP    83      47.027  23.923  29.535  1.00  0.00           C  
ATOM   1506  C3  XYP    83      47.113  24.814  30.620  1.00  0.00           C  
ATOM   1507  H3  XYP    83      47.644  24.597  31.354  1.00  0.00           H  
ATOM   1508  C4  XYP    83      46.394  26.025  30.601  1.00  0.00           C  
ATOM   1509  H4  XYP    83      46.449  26.610  31.322  1.00  0.00           H  
ATOM   1510  C5  XYP    83      45.586  26.352  29.496  1.00  0.00           C  
ATOM   1511  C6  XYP    83      44.798  27.645  29.487  1.00  0.00           C  
ATOM   1512  H6a XYP    83      43.916  27.489  29.885  1.00  0.00           H  
ATOM   1513  H6b XYP    83      45.269  28.329  30.007  1.00  0.00           H  
ATOM   1514  H6c XYP    83      44.686  27.963  28.566  1.00  0.00           H  
ATOM   1515  C7  XYP    83      45.507  25.464  28.407  1.00  0.00           C  
ATOM   1516  H7  XYP    83      44.976  25.674  27.674  1.00  0.00           H  
ATOM   1517  C8  XYP    83      46.225  24.253  28.427  1.00  0.00           C  
ATOM   1518  H8  XYP    83      46.165  23.667  27.707  1.00  0.00           H  
TER    1519      XYP    83 
ATOM   1519  C1  XYP    84      29.678  42.430  17.408  1.00  0.00           C  
ATOM   1520  H1a XYP    84      29.314  42.303  18.308  1.00  0.00           H  
ATOM   1521  H1b XYP    84      29.089  41.998  16.756  1.00  0.00           H  
ATOM   1522  H1c XYP    84      30.567  42.021  17.357  1.00  0.00           H  
ATOM   1523  C2  XYP    84      29.766  43.911  17.115  1.00  0.00           C  
ATOM   1524  C3  XYP    84      31.005  44.576  17.160  1.00  0.00           C  
ATOM   1525  H3  XYP    84      31.778  44.099  17.359  1.00  0.00           H  
ATOM   1526  C4  XYP    84      31.078  45.959  16.900  1.00  0.00           C  
ATOM   1527  H4  XYP    84      31.901  46.393  16.927  1.00  0.00           H  
ATOM   1528  C5  XYP    84      29.910  46.686  16.603  1.00  0.00           C  
ATOM   1529  C6  XYP    84      29.982  48.172  16.327  1.00  0.00           C  
ATOM   1530  H6a XYP    84      29.220  48.624  16.745  1.00  0.00           H  
ATOM   1531  H6b XYP    84      30.812  48.544  16.694  1.00  0.00           H  
ATOM   1532  H6c XYP    84      29.960  48.324  15.359  1.00  0.00           H  
ATOM   1533  C7  XYP    84      28.671  46.021  16.559  1.00  0.00           C  
ATOM   1534  H7  XYP    84      27.896  46.498  16.361  1.00  0.00           H  
ATOM   1535  C8  XYP    84      28.601  44.636  16.811  1.00  0.00           C  
ATOM   1536  H8  XYP    84      27.782  44.196  16.778  1.00  0.00           H  
TER    1537      XYP    84 
ATOM   1537  C1  XYP    85      27.125   3.276  41.344  1.00  0.00           C  
ATOM   1538  H1a XYP    85      26.689   2.844  42.108  1.00  0.00           H  
ATOM   1539  H1b XYP    85      26.670   3.012  40.517  1.00  0.00           H  
ATOM   1540  H1c XYP    85      28.060   2.985  41.300  1.00  0.00           H  
ATOM   1541  C2  XYP    85      27.049   4.780  41.506  1.00  0.00           C  
ATOM   1542  C3  XYP    85      28.213   5.532  41.752  1.00  0.00           C  
ATOM   1543  H3  XYP    85      29.037   5.105  41.816  1.00  0.00           H  
ATOM   1544  C4  XYP    85      28.133   6.931  41.903  1.00  0.00           C  
ATOM   1545  H4  XYP    85      28.904   7.427  42.065  1.00  0.00           H  
ATOM   1546  C5  XYP    85      26.891   7.584  41.808  1.00  0.00           C  
ATOM   1547  C6  XYP    85      26.817   9.089  41.958  1.00  0.00           C  
ATOM   1548  H6a XYP    85      25.895   9.398  41.834  1.00  0.00           H  
ATOM   1549  H6b XYP    85      27.123   9.343  42.853  1.00  0.00           H  
ATOM   1550  H6c XYP    85      27.389   9.514  41.285  1.00  0.00           H  
ATOM   1551  C7  XYP    85      25.727   6.830  41.568  1.00  0.00           C  
ATOM   1552  H7  XYP    85      24.902   7.259  41.505  1.00  0.00           H  
ATOM   1553  C8  XYP    85      25.806   5.432  41.417  1.00  0.00           C  
ATOM   1554  H8  XYP    85      25.034   4.937  41.258  1.00  0.00           H  
TER    1555      XYP    85 
ATOM   1555  C1  XYP    86      12.637  28.713   9.500  1.00  0.00           C  
ATOM   1556  H1a XYP    86      12.049  28.642  10.280  1.00  0.00           H  
ATOM   1557  H1b XYP    86      12.378  28.043   8.833  1.00  0.00           H  
ATOM   1558  H1c XYP    86      13.564  28.545   9.772  1.00  0.00           H  
ATOM   1559  C2  XYP    86      12.519  30.100   8.907  1.00  0.00           C  
ATOM   1560  C3  XYP    86      13.371  31.131   9.345  1.00  0.00           C  
ATOM   1561  H3  XYP    86      14.013  30.957   9.996  1.00  0.00           H  
ATOM   1562  C4  XYP    86      13.253  32.424   8.799  1.00  0.00           C  
ATOM   1563  H4  XYP    86      13.817  33.102   9.090  1.00  0.00           H  
ATOM   1564  C5  XYP    86      12.288  32.693   7.812  1.00  0.00           C  
ATOM   1565  C6  XYP    86      12.162  34.081   7.223  1.00  0.00           C  
ATOM   1566  H6a XYP    86      11.339  34.500   7.552  1.00  0.00           H  
ATOM   1567  H6b XYP    86      12.930  34.632   7.481  1.00  0.00           H  
ATOM   1568  H6c XYP    86      12.129  34.021   6.245  1.00  0.00           H  
ATOM   1569  C7  XYP    86      11.434  31.663   7.377  1.00  0.00           C  
ATOM   1570  H7  XYP    86      10.793  31.838   6.726  1.00  0.00           H  
ATOM   1571  C8  XYP    86      11.549  30.370   7.924  1.00  0.00           C  
ATOM   1572  H8  XYP    86      10.982  29.691   7.634  1.00  0.00           H  
TER    1573      XYP    86 
ATOM   1573  C1  XYP    87      38.188  13.742  33.757  1.00  0.00           C  
ATOM   1574  H1a XYP    87      38.130  13.179  34.558  1.00  0.00           H  
ATOM   1575  H1b XYP    87      37.593  13.380  33.069  1.00  0.00           H  
ATOM   1576  H1c XYP    87      39.109  13.738  33.422  1.00  0.00           H  
ATOM   1577  C2  XYP    87      37.786  15.158  34.111  1.00  0.00           C  
ATOM   1578  C3  XYP    87      38.529  15.878  35.063  1.00  0.00           C  
ATOM   1579  H3  XYP    87      39.269  15.483  35.467  1.00  0.00           H  
ATOM   1580  C4  XYP    87      38.147  17.187  35.414  1.00  0.00           C  
ATOM   1581  H4  XYP    87      38.637  17.660  36.047  1.00  0.00           H  
ATOM   1582  C5  XYP    87      37.021  17.781  34.814  1.00  0.00           C  
ATOM   1583  C6  XYP    87      36.605  19.179  35.207  1.00  0.00           C  
ATOM   1584  H6a XYP    87      36.104  19.141  36.047  1.00  0.00           H  
ATOM   1585  H6b XYP    87      37.399  19.738  35.325  1.00  0.00           H  
ATOM   1586  H6c XYP    87      36.038  19.568  34.510  1.00  0.00           H  
ATOM   1587  C7  XYP    87      36.280  17.064  33.858  1.00  0.00           C  
ATOM   1588  H7  XYP    87      35.534  17.454  33.461  1.00  0.00           H  
ATOM   1589  C8  XYP    87      36.665  15.757  33.506  1.00  0.00           C  
ATOM   1590  H8  XYP    87      36.174  15.289  32.873  1.00  0.00           H  
TER    1591      XYP    87 
ATOM   1591  C1  XYP    88      18.015   2.919  31.469  1.00  0.00           C  
ATOM   1592  H1a XYP    88      17.475   2.722  32.263  1.00  0.00           H  
ATOM   1593  H1b XYP    88      17.742   2.327  30.737  1.00  0.00           H  
ATOM   1594  H1c XYP    88      18.961   2.761  31.670  1.00  0.00           H  
ATOM   1595  C2  XYP    88      17.805   4.363  31.068  1.00  0.00           C  
ATOM   1596  C3  XYP    88      18.646   5.370  31.577  1.00  0.00           C  
ATOM   1597  H3  XYP    88      19.340   5.147  32.155  1.00  0.00           H  
ATOM   1598  C4  XYP    88      18.438   6.715  31.217  1.00  0.00           C  
ATOM   1599  H4  XYP    88      18.994   7.379  31.557  1.00  0.00           H  
ATOM   1600  C5  XYP    88      17.392   7.058  30.340  1.00  0.00           C  
ATOM   1601  C6  XYP    88      17.175   8.498  29.934  1.00  0.00           C  
ATOM   1602  H6a XYP    88      16.219   8.705  29.960  1.00  0.00           H  
ATOM   1603  H6b XYP    88      17.647   9.096  30.549  1.00  0.00           H  
ATOM   1604  H6c XYP    88      17.511   8.636  29.025  1.00  0.00           H  
ATOM   1605  C7  XYP    88      16.551   6.052  29.831  1.00  0.00           C  
ATOM   1606  H7  XYP    88      15.855   6.279  29.256  1.00  0.00           H  
ATOM   1607  C8  XYP    88      16.754   4.707  30.197  1.00  0.00           C  
ATOM   1608  H8  XYP    88      16.191   4.045  29.865  1.00  0.00           H  
TER    1609      XYP    88 
ATOM   1609  C1  XYP    89      33.312  40.470  46.915  1.00  0.00           C  
ATOM   1610  H1a XYP    89      32.426  40.227  47.254  1.00  0.00           H  
ATOM   1611  H1b XYP    89      33.592  39.814  46.243  1.00  0.00           H  
ATOM   1612  H1c XYP    89      33.949  40.467  47.659  1.00  0.00           H  
ATOM   1613  C2  XYP    89      33.270  41.842  46.279  1.00  0.00           C  
ATOM   1614  C3  XYP    89      34.444  42.612  46.185  1.00  0.00           C  
ATOM   1615  H3  XYP    89      35.243  42.279  46.525  1.00  0.00           H  
ATOM   1616  C4  XYP    89      34.411  43.881  45.574  1.00  0.00           C  
ATOM   1617  H4  XYP    89      35.190  44.385  45.507  1.00  0.00           H  
ATOM   1618  C5  XYP    89      33.203  44.385  45.056  1.00  0.00           C  
ATOM   1619  C6  XYP    89      33.167  45.741  44.384  1.00  0.00           C  
ATOM   1620  H6a XYP    89      32.285  46.151  44.506  1.00  0.00           H  
ATOM   1621  H6b XYP    89      33.845  46.328  44.779  1.00  0.00           H  
ATOM   1622  H6c XYP    89      33.347  45.633  43.427  1.00  0.00           H  
ATOM   1623  C7  XYP    89      32.030  43.615  45.151  1.00  0.00           C  
ATOM   1624  H7  XYP    89      31.230  43.942  44.809  1.00  0.00           H  
ATOM   1625  C8  XYP    89      32.065  42.345  45.757  1.00  0.00           C  
ATOM   1626  H8  XYP    89      31.289  41.835  45.805  1.00  0.00           H  
TER    1627      XYP    89 
ATOM   1627  C1  XYP    90      43.613  31.839  28.267  1.00  0.00           C  
ATOM   1628  H1a XYP    90      43.186  31.335  28.992  1.00  0.00           H  
ATOM   1629  H1b XYP    90      43.226  31.557  27.412  1.00  0.00           H  
ATOM   1630  H1c XYP    90      44.574  31.647  28.262  1.00  0.00           H  
ATOM   1631  C2  XYP    90      43.393  33.321  28.485  1.00  0.00           C  
ATOM   1632  C3  XYP    90      43.891  33.937  29.648  1.00  0.00           C  
ATOM   1633  H3  XYP    90      44.353  33.432  30.278  1.00  0.00           H  
ATOM   1634  C4  XYP    90      43.688  35.316  29.861  1.00  0.00           C  
ATOM   1635  H4  XYP    90      44.015  35.721  30.633  1.00  0.00           H  
ATOM   1636  C5  XYP    90      42.987  36.084  28.913  1.00  0.00           C  
ATOM   1637  C6  XYP    90      42.777  37.565  29.143  1.00  0.00           C  
ATOM   1638  H6a XYP    90      41.949  37.698  29.649  1.00  0.00           H  
ATOM   1639  H6b XYP    90      43.528  37.935  29.651  1.00  0.00           H  
ATOM   1640  H6c XYP    90      42.713  38.032  28.284  1.00  0.00           H  
ATOM   1641  C7  XYP    90      42.485  35.467  27.752  1.00  0.00           C  
ATOM   1642  H7  XYP    90      42.018  35.971  27.125  1.00  0.00           H  
ATOM   1643  C8  XYP    90      42.693  34.090  27.537  1.00  0.00           C  
ATOM   1644  H8  XYP    90      42.366  33.688  26.765  1.00  0.00           H  
TER    1645      XYP    90 
ATOM   1645  C1  XYP    91      33.279  16.292  20.270  1.00  0.00           C  
ATOM   1646  H1a XYP    91      33.203  16.296  21.247  1.00  0.00           H  
ATOM   1647  H1b XYP    91      32.424  16.010  19.885  1.00  0.00           H  
ATOM   1648  H1c XYP    91      33.977  15.664  19.993  1.00  0.00           H  
ATOM   1649  C2  XYP    91      33.626  17.677  19.771  1.00  0.00           C  
ATOM   1650  C3  XYP    91      34.251  18.607  20.620  1.00  0.00           C  
ATOM   1651  H3  XYP    91      34.453  18.371  21.497  1.00  0.00           H  
ATOM   1652  C4  XYP    91      34.561  19.899  20.152  1.00  0.00           C  
ATOM   1653  H4  XYP    91      34.957  20.518  20.725  1.00  0.00           H  
ATOM   1654  C5  XYP    91      34.260  20.261  18.825  1.00  0.00           C  
ATOM   1655  C6  XYP    91      34.589  21.645  18.311  1.00  0.00           C  
ATOM   1656  H6a XYP    91      33.797  22.032  17.881  1.00  0.00           H  
ATOM   1657  H6b XYP    91      34.861  22.224  19.053  1.00  0.00           H  
ATOM   1658  H6c XYP    91      35.317  21.587  17.660  1.00  0.00           H  
ATOM   1659  C7  XYP    91      33.653  19.324  17.971  1.00  0.00           C  
ATOM   1660  H7  XYP    91      33.465  19.554  17.090  1.00  0.00           H  
ATOM   1661  C8  XYP    91      33.329  18.040  18.446  1.00  0.00           C  
ATOM   1662  H8  XYP    91      32.906  17.429  17.888  1.00  0.00           H  
TER    1663      XYP    91 
ATOM   1663  C1  XYP    92      40.889  26.561  39.156  1.00  0.00           C  
ATOM   1664  H1a XYP    92      40.367  26.199  39.902  1.00  0.00           H  
ATOM   1665  H1b XYP    92      40.600  26.131  38.324  1.00  0.00           H  
ATOM   1666  H1c XYP    92      41.840  26.373  39.304  1.00  0.00           H  
ATOM   1667  C2  XYP    92      40.682  28.058  39.071  1.00  0.00           C  
ATOM   1668  C3  XYP    92      40.575  28.820  40.248  1.00  0.00           C  
ATOM   1669  H3  XYP    92      40.628  28.400  41.076  1.00  0.00           H  
ATOM   1670  C4  XYP    92      40.391  30.214  40.178  1.00  0.00           C  
ATOM   1671  H4  XYP    92      40.320  30.712  40.961  1.00  0.00           H  
ATOM   1672  C5  XYP    92      40.324  30.856  38.928  1.00  0.00           C  
ATOM   1673  C6  XYP    92      40.136  32.356  38.854  1.00  0.00           C  
ATOM   1674  H6a XYP    92      39.188  32.573  38.975  1.00  0.00           H  
ATOM   1675  H6b XYP    92      40.659  32.791  39.560  1.00  0.00           H  
ATOM   1676  H6c XYP    92      40.436  32.692  37.983  1.00  0.00           H  
ATOM   1677  C7  XYP    92      40.440  30.095  37.750  1.00  0.00           C  
ATOM   1678  H7  XYP    92      40.406  30.517  36.923  1.00  0.00           H  
ATOM   1679  C8  XYP    92      40.615  28.698  37.820  1.00  0.00           C  
ATOM   1680  H8  XYP    92      40.696  28.199  37.038  1.00  0.00           H  
TER    1681      XYP    92 
ATOM   1681  C1  XYP    93      22.165  19.430   5.576  1.00  0.00           C  
ATOM   1682  H1a XYP    93      21.517  19.259   6.290  1.00  0.00           H  
ATOM   1683  H1b XYP    93      21.777  19.172   4.714  1.00  0.00           H  
ATOM   1684  H1c XYP    93      22.969  18.893   5.737  1.00  0.00           H  
ATOM   1685  C2  XYP    93      22.518  20.901   5.564  1.00  0.00           C  
ATOM   1686  C3  XYP    93      23.714  21.350   6.153  1.00  0.00           C  
ATOM   1687  H3  XYP    93      24.299  20.736   6.539  1.00  0.00           H  
ATOM   1688  C4  XYP    93      24.029  22.722   6.161  1.00  0.00           C  
ATOM   1689  H4  XYP    93      24.819  23.013   6.554  1.00  0.00           H  
ATOM   1690  C5  XYP    93      23.156  23.653   5.571  1.00  0.00           C  
ATOM   1691  C6  XYP    93      23.486  25.130   5.590  1.00  0.00           C  
ATOM   1692  H6a XYP    93      22.977  25.568   6.303  1.00  0.00           H  
ATOM   1693  H6b XYP    93      24.445  25.261   5.749  1.00  0.00           H  
ATOM   1694  H6c XYP    93      23.248  25.533   4.728  1.00  0.00           H  
ATOM   1695  C7  XYP    93      21.964  23.204   4.973  1.00  0.00           C  
ATOM   1696  H7  XYP    93      21.383  23.817   4.581  1.00  0.00           H  
ATOM   1697  C8  XYP    93      21.646  21.832   4.971  1.00  0.00           C  
ATOM   1698  H8  XYP    93      20.857  21.539   4.575  1.00  0.00           H  
TER    1699      XYP    93 
ATOM   1699  C1  XYP    94      15.244   5.144  33.490  1.00  0.00           C  
ATOM   1700  H1a XYP    94      14.965   5.061  34.425  1.00  0.00           H  
ATOM   1701  H1b XYP    94      14.765   4.482  32.949  1.00  0.00           H  
ATOM   1702  H1c XYP    94      16.205   4.973  33.421  1.00  0.00           H  
ATOM   1703  C2  XYP    94      14.944   6.542  32.993  1.00  0.00           C  
ATOM   1704  C3  XYP    94      15.695   7.635  33.465  1.00  0.00           C  
ATOM   1705  H3  XYP    94      16.381   7.495  34.077  1.00  0.00           H  
ATOM   1706  C4  XYP    94      15.416   8.937  33.003  1.00  0.00           C  
ATOM   1707  H4  XYP    94      15.922   9.656  33.304  1.00  0.00           H  
ATOM   1708  C5  XYP    94      14.383   9.151  32.072  1.00  0.00           C  
ATOM   1709  C6  XYP    94      14.100  10.543  31.553  1.00  0.00           C  
ATOM   1710  H6a XYP    94      13.167  10.609  31.263  1.00  0.00           H  
ATOM   1711  H6b XYP    94      14.261  11.204  32.256  1.00  0.00           H  
ATOM   1712  H6c XYP    94      14.690  10.729  30.796  1.00  0.00           H  
ATOM   1713  C7  XYP    94      13.633   8.058  31.600  1.00  0.00           C  
ATOM   1714  H7  XYP    94      12.953   8.196  30.980  1.00  0.00           H  
ATOM   1715  C8  XYP    94      13.910   6.757  32.063  1.00  0.00           C  
ATOM   1716  H8  XYP    94      13.412   6.037  31.749  1.00  0.00           H  
TER    1717      XYP    94 
ATOM   1717  C1  XYP    95       6.302  27.251  32.976  1.00  0.00           C  
ATOM   1718  H1a XYP    95       5.392  26.901  32.877  1.00  0.00           H  
ATOM   1719  H1b XYP    95       6.852  26.913  32.239  1.00  0.00           H  
ATOM   1720  H1c XYP    95       6.677  26.944  33.828  1.00  0.00           H  
ATOM   1721  C2  XYP    95       6.292  28.763  32.947  1.00  0.00           C  
ATOM   1722  C3  XYP    95       7.505  29.476  32.992  1.00  0.00           C  
ATOM   1723  H3  XYP    95       8.312  29.016  33.039  1.00  0.00           H  
ATOM   1724  C4  XYP    95       7.499  30.884  32.973  1.00  0.00           C  
ATOM   1725  H4  XYP    95       8.302  31.349  33.012  1.00  0.00           H  
ATOM   1726  C5  XYP    95       6.281  31.586  32.906  1.00  0.00           C  
ATOM   1727  C6  XYP    95       6.265  33.100  32.892  1.00  0.00           C  
ATOM   1728  H6a XYP    95       5.734  33.427  33.647  1.00  0.00           H  
ATOM   1729  H6b XYP    95       7.177  33.452  32.966  1.00  0.00           H  
ATOM   1730  H6c XYP    95       5.867  33.414  32.053  1.00  0.00           H  
ATOM   1731  C7  XYP    95       5.069  30.874  32.856  1.00  0.00           C  
ATOM   1732  H7  XYP    95       4.263  31.336  32.811  1.00  0.00           H  
ATOM   1733  C8  XYP    95       5.074  29.465  32.878  1.00  0.00           C  
ATOM   1734  H8  XYP    95       4.270  28.998  32.847  1.00  0.00           H  
TER    1735      XYP    95 
ATOM   1735  C1  XYP    96      18.487  34.657  41.400  1.00  0.00           C  
ATOM   1736  H1a XYP    96      18.072  34.121  42.110  1.00  0.00           H  
ATOM   1737  H1b XYP    96      18.032  34.469  40.552  1.00  0.00           H  
ATOM   1738  H1c XYP    96      19.435  34.411  41.325  1.00  0.00           H  
ATOM   1739  C2  XYP    96      18.355  36.129  41.725  1.00  0.00           C  
ATOM   1740  C3  XYP    96      19.269  37.055  41.187  1.00  0.00           C  
ATOM   1741  H3  XYP    96      19.965  36.757  40.649  1.00  0.00           H  
ATOM   1742  C4  XYP    96      19.127  38.429  41.460  1.00  0.00           C  
ATOM   1743  H4  XYP    96      19.728  39.038  41.097  1.00  0.00           H  
ATOM   1744  C5  XYP    96      18.069  38.883  42.269  1.00  0.00           C  
ATOM   1745  C6  XYP    96      17.894  40.361  42.546  1.00  0.00           C  
ATOM   1746  H6a XYP    96      17.803  40.507  43.512  1.00  0.00           H  
ATOM   1747  H6b XYP    96      18.670  40.864  42.216  1.00  0.00           H  
ATOM   1748  H6c XYP    96      17.087  40.684  42.090  1.00  0.00           H  
ATOM   1749  C7  XYP    96      17.163  37.956  42.818  1.00  0.00           C  
ATOM   1750  H7  XYP    96      16.464  38.255  43.355  1.00  0.00           H  
ATOM   1751  C8  XYP    96      17.309  36.582  42.548  1.00  0.00           C  
ATOM   1752  H8  XYP    96      16.704  35.972  42.905  1.00  0.00           H  
TER    1753      XYP    96 
ATOM   1753  C1  XYP    97      13.139   7.020  36.009  1.00  0.00           C  
ATOM   1754  H1a XYP    97      12.610   6.380  36.529  1.00  0.00           H  
ATOM   1755  H1b XYP    97      12.863   6.986  35.070  1.00  0.00           H  
ATOM   1756  H1c XYP    97      14.087   6.781  36.077  1.00  0.00           H  
ATOM   1757  C2  XYP    97      12.913   8.416  36.544  1.00  0.00           C  
ATOM   1758  C3  XYP    97      13.982   9.326  36.636  1.00  0.00           C  
ATOM   1759  H3  XYP    97      14.833   9.068  36.363  1.00  0.00           H  
ATOM   1760  C4  XYP    97      13.764  10.624  37.139  1.00  0.00           C  
ATOM   1761  H4  XYP    97      14.472  11.225  37.200  1.00  0.00           H  
ATOM   1762  C5  XYP    97      12.475  11.019  37.545  1.00  0.00           C  
ATOM   1763  C6  XYP    97      12.243  12.417  38.074  1.00  0.00           C  
ATOM   1764  H6a XYP    97      12.625  12.493  38.973  1.00  0.00           H  
ATOM   1765  H6b XYP    97      12.673  13.065  37.480  1.00  0.00           H  
ATOM   1766  H6c XYP    97      11.284  12.610  38.110  1.00  0.00           H  
ATOM   1767  C7  XYP    97      11.405  10.109  37.448  1.00  0.00           C  
ATOM   1768  H7  XYP    97      10.550  10.369  37.708  1.00  0.00           H  
ATOM   1769  C8  XYP    97      11.624   8.811  36.948  1.00  0.00           C  
ATOM   1770  H8  XYP    97      10.914   8.213  36.881  1.00  0.00           H  
TER    1771      XYP    97 
ATOM   1771  C1  XYP    98      36.541  28.987  37.675  1.00  0.00           C  
ATOM   1772  H1a XYP    98      36.143  28.247  38.177  1.00  0.00           H  
ATOM   1773  H1b XYP    98      36.461  28.812  36.715  1.00  0.00           H  
ATOM   1774  H1c XYP    98      37.488  29.058  37.917  1.00  0.00           H  
ATOM   1775  C2  XYP    98      35.826  30.276  38.014  1.00  0.00           C  
ATOM   1776  C3  XYP    98      36.496  31.507  37.897  1.00  0.00           C  
ATOM   1777  H3  XYP    98      37.379  31.528  37.605  1.00  0.00           H  
ATOM   1778  C4  XYP    98      35.830  32.706  38.219  1.00  0.00           C  
ATOM   1779  H4  XYP    98      36.276  33.520  38.140  1.00  0.00           H  
ATOM   1780  C5  XYP    98      34.489  32.682  38.646  1.00  0.00           C  
ATOM   1781  C6  XYP    98      33.764  33.968  38.977  1.00  0.00           C  
ATOM   1782  H6a XYP    98      33.719  34.079  39.949  1.00  0.00           H  
ATOM   1783  H6b XYP    98      34.237  34.732  38.585  1.00  0.00           H  
ATOM   1784  H6c XYP    98      32.856  33.938  38.613  1.00  0.00           H  
ATOM   1785  C7  XYP    98      33.819  31.450  38.760  1.00  0.00           C  
ATOM   1786  H7  XYP    98      32.935  31.433  39.049  1.00  0.00           H  
ATOM   1787  C8  XYP    98      34.488  30.249  38.447  1.00  0.00           C  
ATOM   1788  H8  XYP    98      34.047  29.436  38.531  1.00  0.00           H  
TER    1789      XYP    98 
ATOM   1789  C1  XYP    99       9.611  17.697  36.924  1.00  0.00           C  
ATOM   1790  H1a XYP    99       8.938  17.242  37.471  1.00  0.00           H  
ATOM   1791  H1b XYP    99       9.650  17.279  36.039  1.00  0.00           H  
ATOM   1792  H1c XYP    99      10.488  17.617  37.354  1.00  0.00           H  
ATOM   1793  C2  XYP    99       9.234  19.154  36.776  1.00  0.00           C  
ATOM   1794  C3  XYP    99       9.829  20.130  37.597  1.00  0.00           C  
ATOM   1795  H3  XYP    99      10.454  19.882  38.240  1.00  0.00           H  
ATOM   1796  C4  XYP    99       9.474  21.485  37.452  1.00  0.00           C  
ATOM   1797  H4  XYP    99       9.857  22.129  38.003  1.00  0.00           H  
ATOM   1798  C5  XYP    99       8.525  21.871  36.487  1.00  0.00           C  
ATOM   1799  C6  XYP    99       8.140  23.325  36.336  1.00  0.00           C  
ATOM   1800  H6a XYP    99       7.377  23.520  36.917  1.00  0.00           H  
ATOM   1801  H6b XYP    99       8.892  23.897  36.588  1.00  0.00           H  
ATOM   1802  H6c XYP    99       7.900  23.511  35.404  1.00  0.00           H  
ATOM   1803  C7  XYP    99       7.931  20.894  35.669  1.00  0.00           C  
ATOM   1804  H7  XYP    99       7.308  21.147  35.027  1.00  0.00           H  
ATOM   1805  C8  XYP    99       8.281  19.538  35.815  1.00  0.00           C  
ATOM   1806  H8  XYP    99       7.885  18.895  35.271  1.00  0.00           H  
TER    1807      XYP    99 
ATOM   1807  C1  XYP   100      21.340  34.768  11.036  1.00  0.00           C  
ATOM   1808  H1a XYP   100      20.750  34.408  11.731  1.00  0.00           H  
ATOM   1809  H1b XYP   100      20.990  34.519  10.155  1.00  0.00           H  
ATOM   1810  H1c XYP   100      22.238  34.390  11.141  1.00  0.00           H  
ATOM   1811  C2  XYP   100      21.393  36.274  11.160  1.00  0.00           C  
ATOM   1812  C3  XYP   100      22.409  36.894  11.909  1.00  0.00           C  
ATOM   1813  H3  XYP   100      23.056  36.373  12.330  1.00  0.00           H  
ATOM   1814  C4  XYP   100      22.438  38.296  12.042  1.00  0.00           C  
ATOM   1815  H4  XYP   100      23.108  38.701  12.544  1.00  0.00           H  
ATOM   1816  C5  XYP   100      21.455  39.087  11.419  1.00  0.00           C  
ATOM   1817  C6  XYP   100      21.484  40.592  11.573  1.00  0.00           C  
ATOM   1818  H6a XYP   100      20.653  40.986  11.232  1.00  0.00           H  
ATOM   1819  H6b XYP   100      21.577  40.823  12.521  1.00  0.00           H  
ATOM   1820  H6c XYP   100      22.244  40.957  11.073  1.00  0.00           H  
ATOM   1821  C7  XYP   100      20.447  38.467  10.658  1.00  0.00           C  
ATOM   1822  H7  XYP   100      19.797  38.984  10.240  1.00  0.00           H  
ATOM   1823  C8  XYP   100      20.412  37.065  10.536  1.00  0.00           C  
ATOM   1824  H8  XYP   100      19.735  36.656  10.046  1.00  0.00           H  
TER    1825      XYP   100 
ATOM   1825  C1  XYP   101      42.613  30.314  23.237  1.00  0.00           C  
ATOM   1826  H1a XYP   101      41.700  30.092  22.955  1.00  0.00           H  
ATOM   1827  H1b XYP   101      43.254  29.857  22.655  1.00  0.00           H  
ATOM   1828  H1c XYP   101      42.746  30.012  24.160  1.00  0.00           H  
ATOM   1829  C2  XYP   101      42.828  31.810  23.142  1.00  0.00           C  
ATOM   1830  C3  XYP   101      43.493  32.501  24.173  1.00  0.00           C  
ATOM   1831  H3  XYP   101      43.811  32.036  24.913  1.00  0.00           H  
ATOM   1832  C4  XYP   101      43.686  33.894  24.082  1.00  0.00           C  
ATOM   1833  H4  XYP   101      44.128  34.348  24.764  1.00  0.00           H  
ATOM   1834  C5  XYP   101      43.211  34.604  22.964  1.00  0.00           C  
ATOM   1835  C6  XYP   101      43.417  36.102  22.875  1.00  0.00           C  
ATOM   1836  H6a XYP   101      42.850  36.548  23.537  1.00  0.00           H  
ATOM   1837  H6b XYP   101      44.357  36.316  23.054  1.00  0.00           H  
ATOM   1838  H6c XYP   101      43.183  36.424  21.979  1.00  0.00           H  
ATOM   1839  C7  XYP   101      42.541  33.914  21.937  1.00  0.00           C  
ATOM   1840  H7  XYP   101      42.220  34.382  21.199  1.00  0.00           H  
ATOM   1841  C8  XYP   101      42.356  32.520  22.022  1.00  0.00           C  
ATOM   1842  H8  XYP   101      41.917  32.067  21.339  1.00  0.00           H  
TER    1843      XYP   101 
ATOM   1843  C1  XYP   102      16.581  25.435  30.848  1.00  0.00           C  
ATOM   1844  H1a XYP   102      16.813  24.818  31.573  1.00  0.00           H  
ATOM   1845  H1b XYP   102      15.689  25.209  30.511  1.00  0.00           H  
ATOM   1846  H1c XYP   102      17.234  25.340  30.126  1.00  0.00           H  
ATOM   1847  C2  XYP   102      16.605  26.860  31.356  1.00  0.00           C  
ATOM   1848  C3  XYP   102      17.558  27.246  32.316  1.00  0.00           C  
ATOM   1849  H3  XYP   102      18.159  26.618  32.647  1.00  0.00           H  
ATOM   1850  C4  XYP   102      17.617  28.579  32.761  1.00  0.00           C  
ATOM   1851  H4  XYP   102      18.261  28.831  33.381  1.00  0.00           H  
ATOM   1852  C5  XYP   102      16.713  29.533  32.260  1.00  0.00           C  
ATOM   1853  C6  XYP   102      16.797  30.971  32.721  1.00  0.00           C  
ATOM   1854  H6a XYP   102      16.413  31.564  32.041  1.00  0.00           H  
ATOM   1855  H6b XYP   102      16.304  31.073  33.561  1.00  0.00           H  
ATOM   1856  H6c XYP   102      17.734  31.219  32.860  1.00  0.00           H  
ATOM   1857  C7  XYP   102      15.744  29.144  31.318  1.00  0.00           C  
ATOM   1858  H7  XYP   102      15.144  29.772  30.986  1.00  0.00           H  
ATOM   1859  C8  XYP   102      15.693  27.811  30.863  1.00  0.00           C  
ATOM   1860  H8  XYP   102      15.061  27.562  30.226  1.00  0.00           H  
TER    1861      XYP   102 
ATOM   1861  C1  XYP   103      16.409  22.397  37.862  1.00  0.00           C  
ATOM   1862  H1a XYP   103      15.631  21.977  38.281  1.00  0.00           H  
ATOM   1863  H1b XYP   103      16.517  22.049  36.954  1.00  0.00           H  
ATOM   1864  H1c XYP   103      17.211  22.183  38.382  1.00  0.00           H  
ATOM   1865  C2  XYP   103      16.204  23.893  37.797  1.00  0.00           C  
ATOM   1866  C3  XYP   103      17.139  24.774  38.372  1.00  0.00           C  
ATOM   1867  H3  XYP   103      17.892  24.435  38.799  1.00  0.00           H  
ATOM   1868  C4  XYP   103      16.938  26.166  38.293  1.00  0.00           C  
ATOM   1869  H4  XYP   103      17.556  26.748  38.671  1.00  0.00           H  
ATOM   1870  C5  XYP   103      15.804  26.681  37.637  1.00  0.00           C  
ATOM   1871  C6  XYP   103      15.582  28.173  37.539  1.00  0.00           C  
ATOM   1872  H6a XYP   103      14.795  28.417  38.066  1.00  0.00           H  
ATOM   1873  H6b XYP   103      16.362  28.656  37.883  1.00  0.00           H  
ATOM   1874  H6c XYP   103      15.441  28.421  36.602  1.00  0.00           H  
ATOM   1875  C7  XYP   103      14.871  25.799  37.066  1.00  0.00           C  
ATOM   1876  H7  XYP   103      14.114  26.134  36.643  1.00  0.00           H  
ATOM   1877  C8  XYP   103      15.071  24.408  37.145  1.00  0.00           C  
ATOM   1878  H8  XYP   103      14.452  23.828  36.764  1.00  0.00           H  
TER    1879      XYP   103 
ATOM   1879  C1  XYP   104      42.658  13.103  23.581  1.00  0.00           C  
ATOM   1880  H1a XYP   104      41.965  12.593  24.050  1.00  0.00           H  
ATOM   1881  H1b XYP   104      42.747  12.765  22.665  1.00  0.00           H  
ATOM   1882  H1c XYP   104      43.514  12.992  24.045  1.00  0.00           H  
ATOM   1883  C2  XYP   104      42.273  14.567  23.560  1.00  0.00           C  
ATOM   1884  C3  XYP   104      42.552  15.381  24.673  1.00  0.00           C  
ATOM   1885  H3  XYP   104      42.981  15.023  25.416  1.00  0.00           H  
ATOM   1886  C4  XYP   104      42.172  16.737  24.669  1.00  0.00           C  
ATOM   1887  H4  XYP   104      42.344  17.271  25.412  1.00  0.00           H  
ATOM   1888  C5  XYP   104      41.522  17.288  23.550  1.00  0.00           C  
ATOM   1889  C6  XYP   104      41.084  18.736  23.560  1.00  0.00           C  
ATOM   1890  H6a XYP   104      40.853  19.008  24.472  1.00  0.00           H  
ATOM   1891  H6b XYP   104      41.810  19.300  23.224  1.00  0.00           H  
ATOM   1892  H6c XYP   104      40.295  18.852  22.993  1.00  0.00           H  
ATOM   1893  C7  XYP   104      41.264  16.479  22.428  1.00  0.00           C  
ATOM   1894  H7  XYP   104      40.845  16.846  21.684  1.00  0.00           H  
ATOM   1895  C8  XYP   104      41.629  15.118  22.437  1.00  0.00           C  
ATOM   1896  H8  XYP   104      41.446  14.585  21.697  1.00  0.00           H  
TER    1897      XYP   104 
ATOM   1897  C1  XYP   105      25.612  37.675  25.011  1.00  0.00           C  
ATOM   1898  H1a XYP   105      24.863  37.536  25.627  1.00  0.00           H  
ATOM   1899  H1b XYP   105      25.627  36.956  24.346  1.00  0.00           H  
ATOM   1900  H1c XYP   105      26.455  37.658  25.511  1.00  0.00           H  
ATOM   1901  C2  XYP   105      25.447  39.009  24.314  1.00  0.00           C  
ATOM   1902  C3  XYP   105      26.115  40.150  24.796  1.00  0.00           C  
ATOM   1903  H3  XYP   105      26.675  40.080  25.535  1.00  0.00           H  
ATOM   1904  C4  XYP   105      25.925  41.399  24.171  1.00  0.00           C  
ATOM   1905  H4  XYP   105      26.359  42.155  24.498  1.00  0.00           H  
ATOM   1906  C5  XYP   105      25.065  41.513  23.063  1.00  0.00           C  
ATOM   1907  C6  XYP   105      24.824  42.864  22.424  1.00  0.00           C  
ATOM   1908  H6a XYP   105      24.212  43.383  22.986  1.00  0.00           H  
ATOM   1909  H6b XYP   105      25.673  43.344  22.337  1.00  0.00           H  
ATOM   1910  H6c XYP   105      24.427  42.751  21.535  1.00  0.00           H  
ATOM   1911  C7  XYP   105      24.407  40.370  22.574  1.00  0.00           C  
ATOM   1912  H7  XYP   105      23.833  40.443  21.846  1.00  0.00           H  
ATOM   1913  C8  XYP   105      24.596  39.122  23.198  1.00  0.00           C  
ATOM   1914  H8  XYP   105      24.144  38.374  22.882  1.00  0.00           H  
TER    1915      XYP   105 
ATOM   1915  C1  XYP   106      19.806   6.495  21.114  1.00  0.00           C  
ATOM   1916  H1a XYP   106      19.278   6.014  21.786  1.00  0.00           H  
ATOM   1917  H1b XYP   106      19.802   5.991  20.274  1.00  0.00           H  
ATOM   1918  H1c XYP   106      20.728   6.581  21.436  1.00  0.00           H  
ATOM   1919  C2  XYP   106      19.205   7.864  20.880  1.00  0.00           C  
ATOM   1920  C3  XYP   106      20.034   8.991  20.736  1.00  0.00           C  
ATOM   1921  H3  XYP   106      20.959   8.898  20.783  1.00  0.00           H  
ATOM   1922  C4  XYP   106      19.469  10.262  20.512  1.00  0.00           C  
ATOM   1923  H4  XYP   106      20.021  11.004  20.412  1.00  0.00           H  
ATOM   1924  C5  XYP   106      18.072  10.410  20.431  1.00  0.00           C  
ATOM   1925  C6  XYP   106      17.456  11.772  20.192  1.00  0.00           C  
ATOM   1926  H6a XYP   106      16.719  11.914  20.822  1.00  0.00           H  
ATOM   1927  H6b XYP   106      18.126  12.473  20.324  1.00  0.00           H  
ATOM   1928  H6c XYP   106      17.114  11.815  19.276  1.00  0.00           H  
ATOM   1929  C7  XYP   106      17.243   9.282  20.572  1.00  0.00           C  
ATOM   1930  H7  XYP   106      16.319   9.378  20.516  1.00  0.00           H  
ATOM   1931  C8  XYP   106      17.808   8.012  20.795  1.00  0.00           C  
ATOM   1932  H8  XYP   106      17.257   7.267  20.886  1.00  0.00           H  
TER    1933      XYP   106 
ATOM   1933  C1  XYP   107      43.006  22.861  20.397  1.00  0.00           C  
ATOM   1934  H1a XYP   107      42.928  22.631  21.346  1.00  0.00           H  
ATOM   1935  H1b XYP   107      42.350  22.338  19.893  1.00  0.00           H  
ATOM   1936  H1c XYP   107      43.909  22.648  20.079  1.00  0.00           H  
ATOM   1937  C2  XYP   107      42.746  24.339  20.215  1.00  0.00           C  
ATOM   1938  C3  XYP   107      43.244  25.257  21.156  1.00  0.00           C  
ATOM   1939  H3  XYP   107      43.732  24.943  21.882  1.00  0.00           H  
ATOM   1940  C4  XYP   107      42.984  26.635  21.015  1.00  0.00           C  
ATOM   1941  H4  XYP   107      43.300  27.235  21.650  1.00  0.00           H  
ATOM   1942  C5  XYP   107      42.233  27.098  19.918  1.00  0.00           C  
ATOM   1943  C6  XYP   107      41.915  28.567  19.762  1.00  0.00           C  
ATOM   1944  H6a XYP   107      40.945  28.696  19.817  1.00  0.00           H  
ATOM   1945  H6b XYP   107      42.350  29.091  20.464  1.00  0.00           H  
ATOM   1946  H6c XYP   107      42.234  28.872  18.888  1.00  0.00           H  
ATOM   1947  C7  XYP   107      41.760  26.184  18.962  1.00  0.00           C  
ATOM   1948  H7  XYP   107      41.267  26.493  18.238  1.00  0.00           H  
ATOM   1949  C8  XYP   107      42.006  24.806  19.113  1.00  0.00           C  
ATOM   1950  H8  XYP   107      41.672  24.203  18.490  1.00  0.00           H  
TER    1951      XYP   107 
ATOM   1951  C1  XYP   108      23.110  10.185   5.664  1.00  0.00           C  
ATOM   1952  H1a XYP   108      22.472  10.320   6.396  1.00  0.00           H  
ATOM   1953  H1b XYP   108      22.873   9.377   5.164  1.00  0.00           H  
ATOM   1954  H1c XYP   108      24.008  10.082   6.043  1.00  0.00           H  
ATOM   1955  C2  XYP   108      23.075  11.376   4.732  1.00  0.00           C  
ATOM   1956  C3  XYP   108      24.254  11.816   4.102  1.00  0.00           C  
ATOM   1957  H3  XYP   108      25.056  11.372   4.261  1.00  0.00           H  
ATOM   1958  C4  XYP   108      24.224  12.932   3.244  1.00  0.00           C  
ATOM   1959  H4  XYP   108      25.005  13.221   2.831  1.00  0.00           H  
ATOM   1960  C5  XYP   108      23.012  13.611   3.010  1.00  0.00           C  
ATOM   1961  C6  XYP   108      22.970  14.822   2.104  1.00  0.00           C  
ATOM   1962  H6a XYP   108      22.439  15.529   2.527  1.00  0.00           H  
ATOM   1963  H6b XYP   108      23.876  15.157   1.942  1.00  0.00           H  
ATOM   1964  H6c XYP   108      22.557  14.572   1.250  1.00  0.00           H  
ATOM   1965  C7  XYP   108      21.831  13.159   3.624  1.00  0.00           C  
ATOM   1966  H7  XYP   108      21.030  13.606   3.466  1.00  0.00           H  
ATOM   1967  C8  XYP   108      21.862  12.046   4.486  1.00  0.00           C  
ATOM   1968  H8  XYP   108      21.080  11.754   4.897  1.00  0.00           H  
TER    1969      XYP   108 
ATOM   1969  C1  XYP   109       9.382  28.078  22.343  1.00  0.00           C  
ATOM   1970  H1a XYP   109       8.585  27.531  22.500  1.00  0.00           H  
ATOM   1971  H1b XYP   109       9.894  27.698  21.599  1.00  0.00           H  
ATOM   1972  H1c XYP   109       9.933  28.076  23.153  1.00  0.00           H  
ATOM   1973  C2  XYP   109       8.991  29.499  22.004  1.00  0.00           C  
ATOM   1974  C3  XYP   109       9.984  30.486  21.887  1.00  0.00           C  
ATOM   1975  H3  XYP   109      10.875  30.259  22.030  1.00  0.00           H  
ATOM   1976  C4  XYP   109       9.636  31.804  21.533  1.00  0.00           C  
ATOM   1977  H4  XYP   109      10.298  32.450  21.443  1.00  0.00           H  
ATOM   1978  C5  XYP   109       8.291  32.143  21.299  1.00  0.00           C  
ATOM   1979  C6  XYP   109       7.925  33.550  20.879  1.00  0.00           C  
ATOM   1980  H6a XYP   109       7.042  33.786  21.235  1.00  0.00           H  
ATOM   1981  H6b XYP   109       8.586  34.186  21.222  1.00  0.00           H  
ATOM   1982  H6c XYP   109       7.903  33.601  19.901  1.00  0.00           H  
ATOM   1983  C7  XYP   109       7.294  31.159  21.433  1.00  0.00           C  
ATOM   1984  H7  XYP   109       6.403  31.379  21.277  1.00  0.00           H  
ATOM   1985  C8  XYP   109       7.643  29.840  21.785  1.00  0.00           C  
ATOM   1986  H8  XYP   109       6.982  29.189  21.862  1.00  0.00           H  
TER    1987      XYP   109 
ATOM   1987  C1  XYP   110       7.347  19.937  40.048  1.00  0.00           C  
ATOM   1988  H1a XYP   110       6.621  19.744  40.677  1.00  0.00           H  
ATOM   1989  H1b XYP   110       7.009  19.877  39.129  1.00  0.00           H  
ATOM   1990  H1c XYP   110       8.064  19.278  40.163  1.00  0.00           H  
ATOM   1991  C2  XYP   110       7.879  21.330  40.306  1.00  0.00           C  
ATOM   1992  C3  XYP   110       8.999  21.523  41.138  1.00  0.00           C  
ATOM   1993  H3  XYP   110       9.415  20.790  41.531  1.00  0.00           H  
ATOM   1994  C4  XYP   110       9.487  22.823  41.378  1.00  0.00           C  
ATOM   1995  H4  XYP   110      10.223  22.951  41.932  1.00  0.00           H  
ATOM   1996  C5  XYP   110       8.860  23.933  40.784  1.00  0.00           C  
ATOM   1997  C6  XYP   110       9.361  25.330  41.070  1.00  0.00           C  
ATOM   1998  H6a XYP   110       8.968  25.650  41.908  1.00  0.00           H  
ATOM   1999  H6b XYP   110      10.337  25.325  41.147  1.00  0.00           H  
ATOM   2000  H6c XYP   110       9.105  25.932  40.340  1.00  0.00           H  
ATOM   2001  C7  XYP   110       7.748  23.739  39.946  1.00  0.00           C  
ATOM   2002  H7  XYP   110       7.326  24.473  39.558  1.00  0.00           H  
ATOM   2003  C8  XYP   110       7.254  22.441  39.713  1.00  0.00           C  
ATOM   2004  H8  XYP   110       6.514  22.318  39.163  1.00  0.00           H  
TER    2005      XYP   110 
ATOM   2005  C1  XYP   111      30.526  42.801  22.916  1.00  0.00           C  
ATOM   2006  H1a XYP   111      29.745  42.850  23.506  1.00  0.00           H  
ATOM   2007  H1b XYP   111      30.405  42.073  22.272  1.00  0.00           H  
ATOM   2008  H1c XYP   111      31.329  42.620  23.448  1.00  0.00           H  
ATOM   2009  C2  XYP   111      30.678  44.109  22.175  1.00  0.00           C  
ATOM   2010  C3  XYP   111      31.559  45.099  22.652  1.00  0.00           C  
ATOM   2011  H3  XYP   111      32.047  44.950  23.430  1.00  0.00           H  
ATOM   2012  C4  XYP   111      31.717  46.305  21.943  1.00  0.00           C  
ATOM   2013  H4  XYP   111      32.308  46.953  22.253  1.00  0.00           H  
ATOM   2014  C5  XYP   111      30.987  46.532  20.761  1.00  0.00           C  
ATOM   2015  C6  XYP   111      31.167  47.823  19.995  1.00  0.00           C  
ATOM   2016  H6a XYP   111      31.346  48.558  20.617  1.00  0.00           H  
ATOM   2017  H6b XYP   111      31.920  47.729  19.375  1.00  0.00           H  
ATOM   2018  H6c XYP   111      30.353  48.028  19.488  1.00  0.00           H  
ATOM   2019  C7  XYP   111      30.098  45.547  20.293  1.00  0.00           C  
ATOM   2020  H7  XYP   111      29.616  45.692  19.510  1.00  0.00           H  
ATOM   2021  C8  XYP   111      29.948  44.336  20.995  1.00  0.00           C  
ATOM   2022  H8  XYP   111      29.368  43.682  20.674  1.00  0.00           H  
TER    2023      XYP   111 
ATOM   2023  C1  XYP   112      37.189  15.725  14.284  1.00  0.00           C  
ATOM   2024  H1a XYP   112      36.437  15.177  13.975  1.00  0.00           H  
ATOM   2025  H1b XYP   112      37.936  15.640  13.655  1.00  0.00           H  
ATOM   2026  H1c XYP   112      37.477  15.411  15.167  1.00  0.00           H  
ATOM   2027  C2  XYP   112      36.757  17.174  14.357  1.00  0.00           C  
ATOM   2028  C3  XYP   112      36.722  17.847  15.593  1.00  0.00           C  
ATOM   2029  H3  XYP   112      36.956  17.400  16.374  1.00  0.00           H  
ATOM   2030  C4  XYP   112      36.325  19.196  15.652  1.00  0.00           C  
ATOM   2031  H4  XYP   112      36.303  19.639  16.471  1.00  0.00           H  
ATOM   2032  C5  XYP   112      35.953  19.877  14.479  1.00  0.00           C  
ATOM   2033  C6  XYP   112      35.519  21.323  14.544  1.00  0.00           C  
ATOM   2034  H6a XYP   112      34.567  21.370  14.778  1.00  0.00           H  
ATOM   2035  H6b XYP   112      36.045  21.798  15.222  1.00  0.00           H  
ATOM   2036  H6c XYP   112      35.664  21.752  13.675  1.00  0.00           H  
ATOM   2037  C7  XYP   112      35.980  19.202  13.244  1.00  0.00           C  
ATOM   2038  H7  XYP   112      35.736  19.652  12.467  1.00  0.00           H  
ATOM   2039  C8  XYP   112      36.382  17.853  13.183  1.00  0.00           C  
ATOM   2040  H8  XYP   112      36.400  17.410  12.365  1.00  0.00           H  
TER    2041      XYP   112 
ATOM   2041  C1  XYP   113      27.753  17.287   7.756  1.00  0.00           C  
ATOM   2042  H1a XYP   113      27.764  17.103   8.716  1.00  0.00           H  
ATOM   2043  H1b XYP   113      26.855  17.111   7.402  1.00  0.00           H  
ATOM   2044  H1c XYP   113      28.394  16.700   7.303  1.00  0.00           H  
ATOM   2045  C2  XYP   113      28.119  18.736   7.522  1.00  0.00           C  
ATOM   2046  C3  XYP   113      29.457  19.100   7.281  1.00  0.00           C  
ATOM   2047  H3  XYP   113      30.121  18.448   7.275  1.00  0.00           H  
ATOM   2048  C4  XYP   113      29.793  20.449   7.049  1.00  0.00           C  
ATOM   2049  H4  XYP   113      30.679  20.687   6.896  1.00  0.00           H  
ATOM   2050  C5  XYP   113      28.792  21.439   7.062  1.00  0.00           C  
ATOM   2051  C6  XYP   113      29.147  22.890   6.819  1.00  0.00           C  
ATOM   2052  H6a XYP   113      29.115  23.378   7.667  1.00  0.00           H  
ATOM   2053  H6b XYP   113      30.049  22.959   6.441  1.00  0.00           H  
ATOM   2054  H6c XYP   113      28.508  23.285   6.189  1.00  0.00           H  
ATOM   2055  C7  XYP   113      27.457  21.076   7.316  1.00  0.00           C  
ATOM   2056  H7  XYP   113      26.793  21.725   7.330  1.00  0.00           H  
ATOM   2057  C8  XYP   113      27.122  19.727   7.541  1.00  0.00           C  
ATOM   2058  H8  XYP   113      26.237  19.485   7.699  1.00  0.00           H  
TER    2059      XYP   113 
ATOM   2059  C1  XYP   114      34.675  22.066  32.991  1.00  0.00           C  
ATOM   2060  H1a XYP   114      34.951  21.565  33.781  1.00  0.00           H  
ATOM   2061  H1b XYP   114      33.744  21.841  32.772  1.00  0.00           H  
ATOM   2062  H1c XYP   114      35.255  21.813  32.242  1.00  0.00           H  
ATOM   2063  C2  XYP   114      34.795  23.553  33.241  1.00  0.00           C  
ATOM   2064  C3  XYP   114      35.539  24.029  34.334  1.00  0.00           C  
ATOM   2065  H3  XYP   114      35.946  23.422  34.909  1.00  0.00           H  
ATOM   2066  C4  XYP   114      35.717  25.412  34.524  1.00  0.00           C  
ATOM   2067  H4  XYP   114      36.237  25.720  35.233  1.00  0.00           H  
ATOM   2068  C5  XYP   114      35.159  26.326  33.613  1.00  0.00           C  
ATOM   2069  C6  XYP   114      35.393  27.811  33.797  1.00  0.00           C  
ATOM   2070  H6a XYP   114      34.861  28.141  34.548  1.00  0.00           H  
ATOM   2071  H6b XYP   114      36.342  27.962  33.987  1.00  0.00           H  
ATOM   2072  H6c XYP   114      35.159  28.297  32.975  1.00  0.00           H  
ATOM   2073  C7  XYP   114      34.396  25.851  32.531  1.00  0.00           C  
ATOM   2074  H7  XYP   114      34.043  26.441  31.907  1.00  0.00           H  
ATOM   2075  C8  XYP   114      34.203  24.468  32.353  1.00  0.00           C  
ATOM   2076  H8  XYP   114      33.714  24.157  31.625  1.00  0.00           H  
TER    2077      XYP   114 
ATOM   2077  C1  XYP   115      17.601  10.965  35.444  1.00  0.00           C  
ATOM   2078  H1a XYP   115      16.821  10.421  35.678  1.00  0.00           H  
ATOM   2079  H1b XYP   115      18.084  10.550  34.699  1.00  0.00           H  
ATOM   2080  H1c XYP   115      18.190  11.029  36.226  1.00  0.00           H  
ATOM   2081  C2  XYP   115      17.157  12.348  35.031  1.00  0.00           C  
ATOM   2082  C3  XYP   115      18.017  13.446  35.216  1.00  0.00           C  
ATOM   2083  H3  XYP   115      18.859  13.320  35.591  1.00  0.00           H  
ATOM   2084  C4  XYP   115      17.606  14.735  34.825  1.00  0.00           C  
ATOM   2085  H4  XYP   115      18.173  15.463  34.945  1.00  0.00           H  
ATOM   2086  C5  XYP   115      16.339  14.924  34.242  1.00  0.00           C  
ATOM   2087  C6  XYP   115      15.888  16.302  33.822  1.00  0.00           C  
ATOM   2088  H6a XYP   115      14.937  16.413  34.032  1.00  0.00           H  
ATOM   2089  H6b XYP   115      16.406  16.982  34.302  1.00  0.00           H  
ATOM   2090  H6c XYP   115      16.024  16.406  32.859  1.00  0.00           H  
ATOM   2091  C7  XYP   115      15.487  13.823  34.047  1.00  0.00           C  
ATOM   2092  H7  XYP   115      14.657  13.947  33.648  1.00  0.00           H  
ATOM   2093  C8  XYP   115      15.891  12.536  34.448  1.00  0.00           C  
ATOM   2094  H8  XYP   115      15.322  11.811  34.326  1.00  0.00           H  
TER    2095      XYP   115 
ATOM   2095  C1  XYP   116      23.888   4.908  34.084  1.00  0.00           C  
ATOM   2096  H1a XYP   116      23.566   4.262  34.746  1.00  0.00           H  
ATOM   2097  H1b XYP   116      23.660   4.593  33.184  1.00  0.00           H  
ATOM   2098  H1c XYP   116      24.861   4.990  34.155  1.00  0.00           H  
ATOM   2099  C2  XYP   116      23.234   6.249  34.338  1.00  0.00           C  
ATOM   2100  C3  XYP   116      23.892   7.223  35.112  1.00  0.00           C  
ATOM   2101  H3  XYP   116      24.737   7.049  35.460  1.00  0.00           H  
ATOM   2102  C4  XYP   116      23.264   8.454  35.382  1.00  0.00           C  
ATOM   2103  H4  XYP   116      23.695   9.091  35.907  1.00  0.00           H  
ATOM   2104  C5  XYP   116      21.981   8.723  34.872  1.00  0.00           C  
ATOM   2105  C6  XYP   116      21.290  10.032  35.185  1.00  0.00           C  
ATOM   2106  H6a XYP   116      20.481   9.857  35.706  1.00  0.00           H  
ATOM   2107  H6b XYP   116      21.885  10.612  35.705  1.00  0.00           H  
ATOM   2108  H6c XYP   116      21.051  10.484  34.349  1.00  0.00           H  
ATOM   2109  C7  XYP   116      21.331   7.757  34.082  1.00  0.00           C  
ATOM   2110  H7  XYP   116      20.481   7.929  33.747  1.00  0.00           H  
ATOM   2111  C8  XYP   116      21.955   6.521  33.820  1.00  0.00           C  
ATOM   2112  H8  XYP   116      21.514   5.876  33.315  1.00  0.00           H  
TER    2113      XYP   116 
ATOM   2113  C1  XYP   117      11.616  34.645  19.899  1.00  0.00           C  
ATOM   2114  H1a XYP   117      11.695  34.433  20.850  1.00  0.00           H  
ATOM   2115  H1b XYP   117      10.780  34.272  19.548  1.00  0.00           H  
ATOM   2116  H1c XYP   117      12.369  34.246  19.416  1.00  0.00           H  
ATOM   2117  C2  XYP   117      11.626  36.146  19.718  1.00  0.00           C  
ATOM   2118  C3  XYP   117      12.836  36.816  19.464  1.00  0.00           C  
ATOM   2119  H3  XYP   117      13.631  36.335  19.412  1.00  0.00           H  
ATOM   2120  C4  XYP   117      12.843  38.210  19.266  1.00  0.00           C  
ATOM   2121  H4  XYP   117      13.639  38.651  19.079  1.00  0.00           H  
ATOM   2122  C5  XYP   117      11.644  38.942  19.328  1.00  0.00           C  
ATOM   2123  C6  XYP   117      11.654  40.437  19.094  1.00  0.00           C  
ATOM   2124  H6a XYP   117      10.946  40.864  19.619  1.00  0.00           H  
ATOM   2125  H6b XYP   117      12.520  40.811  19.361  1.00  0.00           H  
ATOM   2126  H6c XYP   117      11.507  40.615  18.143  1.00  0.00           H  
ATOM   2127  C7  XYP   117      10.435  38.272  19.591  1.00  0.00           C  
ATOM   2128  H7  XYP   117       9.639  38.752  19.624  1.00  0.00           H  
ATOM   2129  C8  XYP   117      10.425  36.877  19.788  1.00  0.00           C  
ATOM   2130  H8  XYP   117       9.623  36.436  19.956  1.00  0.00           H  
TER    2131      XYP   117 
ATOM   2131  C1  XYP   118      25.663   9.612  32.618  1.00  0.00           C  
ATOM   2132  H1a XYP   118      25.843   8.844  33.199  1.00  0.00           H  
ATOM   2133  H1b XYP   118      25.091   9.323  31.877  1.00  0.00           H  
ATOM   2134  H1c XYP   118      26.506   9.958  32.259  1.00  0.00           H  
ATOM   2135  C2  XYP   118      24.979  10.702  33.412  1.00  0.00           C  
ATOM   2136  C3  XYP   118      25.441  11.028  34.700  1.00  0.00           C  
ATOM   2137  H3  XYP   118      26.166  10.569  35.060  1.00  0.00           H  
ATOM   2138  C4  XYP   118      24.809  12.044  35.442  1.00  0.00           C  
ATOM   2139  H4  XYP   118      25.117  12.257  36.293  1.00  0.00           H  
ATOM   2140  C5  XYP   118      23.721  12.749  34.893  1.00  0.00           C  
ATOM   2141  C6  XYP   118      23.062  13.860  35.681  1.00  0.00           C  
ATOM   2142  H6a XYP   118      22.555  13.476  36.426  1.00  0.00           H  
ATOM   2143  H6b XYP   118      23.751  14.465  36.026  1.00  0.00           H  
ATOM   2144  H6c XYP   118      22.455  14.371  35.105  1.00  0.00           H  
ATOM   2145  C7  XYP   118      23.257  12.420  33.606  1.00  0.00           C  
ATOM   2146  H7  XYP   118      22.536  12.882  33.242  1.00  0.00           H  
ATOM   2147  C8  XYP   118      23.884  11.398  32.868  1.00  0.00           C  
ATOM   2148  H8  XYP   118      23.579  11.185  32.015  1.00  0.00           H  
TER    2149      XYP   118 
ATOM   2149  C1  XYP   119      24.403  41.173  13.848  1.00  0.00           C  
ATOM   2150  H1a XYP   119      23.518  40.909  14.174  1.00  0.00           H  
ATOM   2151  H1b XYP   119      24.507  40.888  12.916  1.00  0.00           H  
ATOM   2152  H1c XYP   119      25.088  40.739  14.399  1.00  0.00           H  
ATOM   2153  C2  XYP   119      24.545  42.676  13.929  1.00  0.00           C  
ATOM   2154  C3  XYP   119      25.779  43.255  14.278  1.00  0.00           C  
ATOM   2155  H3  XYP   119      26.513  42.712  14.456  1.00  0.00           H  
ATOM   2156  C4  XYP   119      25.904  44.656  14.358  1.00  0.00           C  
ATOM   2157  H4  XYP   119      26.724  45.035  14.582  1.00  0.00           H  
ATOM   2158  C5  XYP   119      24.796  45.482  14.098  1.00  0.00           C  
ATOM   2159  C6  XYP   119      24.927  46.987  14.191  1.00  0.00           C  
ATOM   2160  H6a XYP   119      24.100  47.370  14.553  1.00  0.00           H  
ATOM   2161  H6b XYP   119      25.673  47.225  14.779  1.00  0.00           H  
ATOM   2162  H6c XYP   119      25.089  47.353  13.296  1.00  0.00           H  
ATOM   2163  C7  XYP   119      23.565  44.903  13.738  1.00  0.00           C  
ATOM   2164  H7  XYP   119      22.833  45.446  13.554  1.00  0.00           H  
ATOM   2165  C8  XYP   119      23.441  43.503  13.651  1.00  0.00           C  
ATOM   2166  H8  XYP   119      22.626  43.122  13.410  1.00  0.00           H  
TER    2167      XYP   119 
ATOM   2167  C1  XYP   120      44.684  18.302  13.483  1.00  0.00           C  
ATOM   2168  H1a XYP   120      43.989  17.612  13.456  1.00  0.00           H  
ATOM   2169  H1b XYP   120      45.325  18.150  12.758  1.00  0.00           H  
ATOM   2170  H1c XYP   120      45.149  18.250  14.344  1.00  0.00           H  
ATOM   2171  C2  XYP   120      44.049  19.666  13.314  1.00  0.00           C  
ATOM   2172  C3  XYP   120      44.373  20.717  14.191  1.00  0.00           C  
ATOM   2173  H3  XYP   120      44.974  20.572  14.886  1.00  0.00           H  
ATOM   2174  C4  XYP   120      43.779  21.984  14.028  1.00  0.00           C  
ATOM   2175  H4  XYP   120      43.990  22.675  14.612  1.00  0.00           H  
ATOM   2176  C5  XYP   120      42.858  22.206  12.987  1.00  0.00           C  
ATOM   2177  C6  XYP   120      42.227  23.571  12.816  1.00  0.00           C  
ATOM   2178  H6a XYP   120      41.487  23.522  12.177  1.00  0.00           H  
ATOM   2179  H6b XYP   120      41.884  23.885  13.678  1.00  0.00           H  
ATOM   2180  H6c XYP   120      42.897  24.200  12.479  1.00  0.00           H  
ATOM   2181  C7  XYP   120      42.540  21.156  12.105  1.00  0.00           C  
ATOM   2182  H7  XYP   120      41.932  21.300  11.416  1.00  0.00           H  
ATOM   2183  C8  XYP   120      43.135  19.889  12.268  1.00  0.00           C  
ATOM   2184  H8  XYP   120      42.920  19.197  11.685  1.00  0.00           H  
TER    2185      XYP   120 
ATOM   2185  C1  XYP   121      31.844  34.029  32.186  1.00  0.00           C  
ATOM   2186  H1a XYP   121      31.234  33.726  32.891  1.00  0.00           H  
ATOM   2187  H1b XYP   121      31.509  33.727  31.317  1.00  0.00           H  
ATOM   2188  H1c XYP   121      32.730  33.638  32.334  1.00  0.00           H  
ATOM   2189  C2  XYP   121      31.923  35.540  32.202  1.00  0.00           C  
ATOM   2190  C3  XYP   121      33.080  36.187  32.673  1.00  0.00           C  
ATOM   2191  H3  XYP   121      33.797  35.682  32.984  1.00  0.00           H  
ATOM   2192  C4  XYP   121      33.148  37.592  32.698  1.00  0.00           C  
ATOM   2193  H4  XYP   121      33.912  38.014  33.018  1.00  0.00           H  
ATOM   2194  C5  XYP   121      32.061  38.361  32.248  1.00  0.00           C  
ATOM   2195  C6  XYP   121      32.151  39.869  32.253  1.00  0.00           C  
ATOM   2196  H6a XYP   121      31.254  40.261  32.222  1.00  0.00           H  
ATOM   2197  H6b XYP   121      32.601  40.172  33.069  1.00  0.00           H  
ATOM   2198  H6c XYP   121      32.660  40.162  31.470  1.00  0.00           H  
ATOM   2199  C7  XYP   121      30.905  37.717  31.770  1.00  0.00           C  
ATOM   2200  H7  XYP   121      30.188  38.225  31.469  1.00  0.00           H  
ATOM   2201  C8  XYP   121      30.837  36.309  31.745  1.00  0.00           C  
ATOM   2202  H8  XYP   121      30.074  35.882  31.427  1.00  0.00           H  
TER    2203      XYP   121 
ATOM   2203  C1  XYP   122      22.225  26.090  28.359  1.00  0.00           C  
ATOM   2204  H1a XYP   122      21.548  25.771  28.990  1.00  0.00           H  
ATOM   2205  H1b XYP   122      22.105  25.635  27.499  1.00  0.00           H  
ATOM   2206  H1c XYP   122      23.117  25.886  28.709  1.00  0.00           H  
ATOM   2207  C2  XYP   122      22.083  27.581  28.183  1.00  0.00           C  
ATOM   2208  C3  XYP   122      22.441  28.445  29.233  1.00  0.00           C  
ATOM   2209  H3  XYP   122      22.797  28.094  30.018  1.00  0.00           H  
ATOM   2210  C4  XYP   122      22.250  29.834  29.101  1.00  0.00           C  
ATOM   2211  H4  XYP   122      22.478  30.405  29.799  1.00  0.00           H  
ATOM   2212  C5  XYP   122      21.694  30.360  27.922  1.00  0.00           C  
ATOM   2213  C6  XYP   122      21.432  31.843  27.812  1.00  0.00           C  
ATOM   2214  H6a XYP   122      20.765  32.105  28.478  1.00  0.00           H  
ATOM   2215  H6b XYP   122      22.266  32.329  27.970  1.00  0.00           H  
ATOM   2216  H6c XYP   122      21.092  32.059  26.918  1.00  0.00           H  
ATOM   2217  C7  XYP   122      21.368  29.498  26.860  1.00  0.00           C  
ATOM   2218  H7  XYP   122      21.018  29.849  26.076  1.00  0.00           H  
ATOM   2219  C8  XYP   122      21.564  28.110  26.987  1.00  0.00           C  
ATOM   2220  H8  XYP   122      21.340  27.541  26.285  1.00  0.00           H  
TER    2221      XYP   122 
ATOM   2221  C1  XYP   123      18.544  13.292  10.023  1.00  0.00           C  
ATOM   2222  H1a XYP   123      17.892  12.622  10.315  1.00  0.00           H  
ATOM   2223  H1b XYP   123      19.033  12.956   9.244  1.00  0.00           H  
ATOM   2224  H1c XYP   123      19.176  13.461  10.753  1.00  0.00           H  
ATOM   2225  C2  XYP   123      17.824  14.569   9.649  1.00  0.00           C  
ATOM   2226  C3  XYP   123      18.220  15.800  10.203  1.00  0.00           C  
ATOM   2227  H3  XYP   123      18.916  15.824  10.819  1.00  0.00           H  
ATOM   2228  C4  XYP   123      17.572  16.991   9.821  1.00  0.00           C  
ATOM   2229  H4  XYP   123      17.842  17.804  10.182  1.00  0.00           H  
ATOM   2230  C5  XYP   123      16.524  16.955   8.883  1.00  0.00           C  
ATOM   2231  C6  XYP   123      15.847  18.233   8.435  1.00  0.00           C  
ATOM   2232  H6a XYP   123      14.877  18.141   8.532  1.00  0.00           H  
ATOM   2233  H6b XYP   123      16.152  18.988   8.981  1.00  0.00           H  
ATOM   2234  H6c XYP   123      16.068  18.405   7.497  1.00  0.00           H  
ATOM   2235  C7  XYP   123      16.120  15.723   8.337  1.00  0.00           C  
ATOM   2236  H7  XYP   123      15.432  15.699   7.711  1.00  0.00           H  
ATOM   2237  C8  XYP   123      16.768  14.532   8.721  1.00  0.00           C  
ATOM   2238  H8  XYP   123      16.506  13.720   8.349  1.00  0.00           H  
TER    2239      XYP   123 
ATOM   2239  C1  XYP   124      38.933  29.572  34.559  1.00  0.00           C  
ATOM   2240  H1a XYP   124      38.589  29.449  35.467  1.00  0.00           H  
ATOM   2241  H1b XYP   124      38.652  28.818  34.005  1.00  0.00           H  
ATOM   2242  H1c XYP   124      39.912  29.604  34.583  1.00  0.00           H  
ATOM   2243  C2  XYP   124      38.393  30.863  33.988  1.00  0.00           C  
ATOM   2244  C3  XYP   124      38.835  32.095  34.505  1.00  0.00           C  
ATOM   2245  H3  XYP   124      39.464  32.112  35.190  1.00  0.00           H  
ATOM   2246  C4  XYP   124      38.322  33.301  33.990  1.00  0.00           C  
ATOM   2247  H4  XYP   124      38.616  34.116  34.332  1.00  0.00           H  
ATOM   2248  C5  XYP   124      37.359  33.279  32.963  1.00  0.00           C  
ATOM   2249  C6  XYP   124      36.780  34.567  32.427  1.00  0.00           C  
ATOM   2250  H6a XYP   124      37.071  35.327  32.974  1.00  0.00           H  
ATOM   2251  H6b XYP   124      37.083  34.697  31.507  1.00  0.00           H  
ATOM   2252  H6c XYP   124      35.802  34.516  32.441  1.00  0.00           H  
ATOM   2253  C7  XYP   124      36.924  32.047  32.442  1.00  0.00           C  
ATOM   2254  H7  XYP   124      36.283  32.033  31.766  1.00  0.00           H  
ATOM   2255  C8  XYP   124      37.442  30.841  32.951  1.00  0.00           C  
ATOM   2256  H8  XYP   124      37.148  30.029  32.603  1.00  0.00           H  
TER    2257      XYP   124 
ATOM   2257  C1  XYP   125      38.595  45.782  23.543  1.00  0.00           C  
ATOM   2258  H1a XYP   125      37.809  45.236  23.748  1.00  0.00           H  
ATOM   2259  H1b XYP   125      38.871  45.622  22.619  1.00  0.00           H  
ATOM   2260  H1c XYP   125      39.324  45.531  24.147  1.00  0.00           H  
ATOM   2261  C2  XYP   125      38.253  47.245  23.709  1.00  0.00           C  
ATOM   2262  C3  XYP   125      38.995  48.058  24.587  1.00  0.00           C  
ATOM   2263  H3  XYP   125      39.695  47.691  25.078  1.00  0.00           H  
ATOM   2264  C4  XYP   125      38.678  49.424  24.725  1.00  0.00           C  
ATOM   2265  H4  XYP   125      39.170  49.958  25.307  1.00  0.00           H  
ATOM   2266  C5  XYP   125      37.622  49.984  23.982  1.00  0.00           C  
ATOM   2267  C6  XYP   125      37.284  51.452  24.125  1.00  0.00           C  
ATOM   2268  H6a XYP   125      36.612  51.563  24.830  1.00  0.00           H  
ATOM   2269  H6b XYP   125      38.089  51.959  24.360  1.00  0.00           H  
ATOM   2270  H6c XYP   125      36.929  51.797  23.279  1.00  0.00           H  
ATOM   2271  C7  XYP   125      36.879  49.170  23.106  1.00  0.00           C  
ATOM   2272  H7  XYP   125      36.179  49.537  22.615  1.00  0.00           H  
ATOM   2273  C8  XYP   125      37.195  47.805  22.969  1.00  0.00           C  
ATOM   2274  H8  XYP   125      36.707  47.270  22.385  1.00  0.00           H  
TER    2275      XYP   125 
ATOM   2275  C1  XYP   126      12.243  28.489  35.465  1.00  0.00           C  
ATOM   2276  H1a XYP   126      11.391  28.022  35.594  1.00  0.00           H  
ATOM   2277  H1b XYP   126      12.594  28.296  34.571  1.00  0.00           H  
ATOM   2278  H1c XYP   126      12.879  28.171  36.138  1.00  0.00           H  
ATOM   2279  C2  XYP   126      12.025  29.978  35.613  1.00  0.00           C  
ATOM   2280  C3  XYP   126      12.886  30.746  36.417  1.00  0.00           C  
ATOM   2281  H3  XYP   126      13.603  30.340  36.847  1.00  0.00           H  
ATOM   2282  C4  XYP   126      12.656  32.124  36.585  1.00  0.00           C  
ATOM   2283  H4  XYP   126      13.221  32.624  37.126  1.00  0.00           H  
ATOM   2284  C5  XYP   126      11.572  32.747  35.940  1.00  0.00           C  
ATOM   2285  C6  XYP   126      11.317  34.228  36.122  1.00  0.00           C  
ATOM   2286  H6a XYP   126      11.991  34.620  36.718  1.00  0.00           H  
ATOM   2287  H6b XYP   126      11.360  34.677  35.253  1.00  0.00           H  
ATOM   2288  H6c XYP   126      10.427  34.360  36.512  1.00  0.00           H  
ATOM   2289  C7  XYP   126      10.725  31.984  35.116  1.00  0.00           C  
ATOM   2290  H7  XYP   126      10.008  32.392  34.687  1.00  0.00           H  
ATOM   2291  C8  XYP   126      10.949  30.602  34.954  1.00  0.00           C  
ATOM   2292  H8  XYP   126      10.376  30.096  34.423  1.00  0.00           H  
TER    2293      XYP   126 
ATOM   2293  C1  XYP   127      16.386  30.947  20.293  1.00  0.00           C  
ATOM   2294  H1a XYP   127      15.766  30.729  19.567  1.00  0.00           H  
ATOM   2295  H1b XYP   127      17.304  30.787  19.999  1.00  0.00           H  
ATOM   2296  H1c XYP   127      16.195  30.373  21.064  1.00  0.00           H  
ATOM   2297  C2  XYP   127      16.209  32.396  20.690  1.00  0.00           C  
ATOM   2298  C3  XYP   127      17.270  33.314  20.557  1.00  0.00           C  
ATOM   2299  H3  XYP   127      18.097  33.030  20.244  1.00  0.00           H  
ATOM   2300  C4  XYP   127      17.096  34.659  20.938  1.00  0.00           C  
ATOM   2301  H4  XYP   127      17.804  35.259  20.865  1.00  0.00           H  
ATOM   2302  C5  XYP   127      15.862  35.090  21.463  1.00  0.00           C  
ATOM   2303  C6  XYP   127      15.673  36.522  21.912  1.00  0.00           C  
ATOM   2304  H6a XYP   127      15.228  36.535  22.785  1.00  0.00           H  
ATOM   2305  H6b XYP   127      16.540  36.972  21.989  1.00  0.00           H  
ATOM   2306  H6c XYP   127      15.114  36.997  21.264  1.00  0.00           H  
ATOM   2307  C7  XYP   127      14.804  34.174  21.586  1.00  0.00           C  
ATOM   2308  H7  XYP   127      13.990  34.455  21.937  1.00  0.00           H  
ATOM   2309  C8  XYP   127      14.977  32.831  21.206  1.00  0.00           C  
ATOM   2310  H8  XYP   127      14.278  32.227  21.310  1.00  0.00           H  
TER    2311      XYP   127 
ATOM   2311  C1  XYP   128      23.939  13.870  30.358  1.00  0.00           C  
ATOM   2312  H1a XYP   128      23.218  13.706  30.999  1.00  0.00           H  
ATOM   2313  H1b XYP   128      23.864  13.233  29.618  1.00  0.00           H  
ATOM   2314  H1c XYP   128      24.803  13.743  30.803  1.00  0.00           H  
ATOM   2315  C2  XYP   128      23.819  15.280  29.827  1.00  0.00           C  
ATOM   2316  C3  XYP   128      24.825  16.231  30.082  1.00  0.00           C  
ATOM   2317  H3  XYP   128      25.575  15.993  30.578  1.00  0.00           H  
ATOM   2318  C4  XYP   128      24.694  17.545  29.591  1.00  0.00           C  
ATOM   2319  H4  XYP   128      25.357  18.175  29.764  1.00  0.00           H  
ATOM   2320  C5  XYP   128      23.555  17.914  28.850  1.00  0.00           C  
ATOM   2321  C6  XYP   128      23.394  19.328  28.341  1.00  0.00           C  
ATOM   2322  H6a XYP   128      22.472  19.629  28.480  1.00  0.00           H  
ATOM   2323  H6b XYP   128      23.998  19.930  28.824  1.00  0.00           H  
ATOM   2324  H6c XYP   128      23.603  19.360  27.384  1.00  0.00           H  
ATOM   2325  C7  XYP   128      22.554  16.962  28.592  1.00  0.00           C  
ATOM   2326  H7  XYP   128      21.804  17.204  28.099  1.00  0.00           H  
ATOM   2327  C8  XYP   128      22.686  15.649  29.080  1.00  0.00           C  
ATOM   2328  H8  XYP   128      22.022  15.023  28.909  1.00  0.00           H  
TER    2329      XYP   128 
ATOM   2329  C1  XYP   129      33.463  18.097  27.643  1.00  0.00           C  
ATOM   2330  H1a XYP   129      32.503  18.230  27.491  1.00  0.00           H  
ATOM   2331  H1b XYP   129      33.881  17.828  26.801  1.00  0.00           H  
ATOM   2332  H1c XYP   129      33.591  17.399  28.320  1.00  0.00           H  
ATOM   2333  C2  XYP   129      34.064  19.394  28.138  1.00  0.00           C  
ATOM   2334  C3  XYP   129      33.441  20.094  29.186  1.00  0.00           C  
ATOM   2335  H3  XYP   129      32.670  19.751  29.576  1.00  0.00           H  
ATOM   2336  C4  XYP   129      33.958  21.331  29.615  1.00  0.00           C  
ATOM   2337  H4  XYP   129      33.523  21.807  30.285  1.00  0.00           H  
ATOM   2338  C5  XYP   129      35.107  21.865  29.004  1.00  0.00           C  
ATOM   2339  C6  XYP   129      35.615  23.224  29.422  1.00  0.00           C  
ATOM   2340  H6a XYP   129      34.954  23.910  29.187  1.00  0.00           H  
ATOM   2341  H6b XYP   129      35.763  23.232  30.389  1.00  0.00           H  
ATOM   2342  H6c XYP   129      36.460  23.417  28.972  1.00  0.00           H  
ATOM   2343  C7  XYP   129      35.749  21.151  27.977  1.00  0.00           C  
ATOM   2344  H7  XYP   129      36.506  21.500  27.563  1.00  0.00           H  
ATOM   2345  C8  XYP   129      35.231  19.914  27.552  1.00  0.00           C  
ATOM   2346  H8  XYP   129      35.656  19.452  26.868  1.00  0.00           H  
TER    2347      XYP   129 
ATOM   2347  C1  XYP   130      41.092  21.264  46.345  1.00  0.00           C  
ATOM   2348  H1a XYP   130      41.011  20.754  47.178  1.00  0.00           H  
ATOM   2349  H1b XYP   130      40.511  20.861  45.669  1.00  0.00           H  
ATOM   2350  H1c XYP   130      42.023  21.234  46.038  1.00  0.00           H  
ATOM   2351  C2  XYP   130      40.691  22.703  46.590  1.00  0.00           C  
ATOM   2352  C3  XYP   130      41.175  23.375  47.727  1.00  0.00           C  
ATOM   2353  H3  XYP   130      41.740  22.932  48.319  1.00  0.00           H  
ATOM   2354  C4  XYP   130      40.805  24.711  47.970  1.00  0.00           C  
ATOM   2355  H4  XYP   130      41.124  25.152  48.725  1.00  0.00           H  
ATOM   2356  C5  XYP   130      39.948  25.381  47.078  1.00  0.00           C  
ATOM   2357  C6  XYP   130      39.548  26.814  47.357  1.00  0.00           C  
ATOM   2358  H6a XYP   130      39.059  27.183  46.594  1.00  0.00           H  
ATOM   2359  H6b XYP   130      38.975  26.844  48.153  1.00  0.00           H  
ATOM   2360  H6c XYP   130      40.351  27.356  47.511  1.00  0.00           H  
ATOM   2361  C7  XYP   130      39.463  24.711  45.939  1.00  0.00           C  
ATOM   2362  H7  XYP   130      38.890  25.150  45.350  1.00  0.00           H  
ATOM   2363  C8  XYP   130      39.837  23.375  45.693  1.00  0.00           C  
ATOM   2364  H8  XYP   130      39.515  22.933  44.941  1.00  0.00           H  
TER    2365      XYP   130 
ATOM   2365  C1  XYP   131      18.532  28.556  28.737  1.00  0.00           C  
ATOM   2366  H1a XYP   131      19.198  28.431  29.445  1.00  0.00           H  
ATOM   2367  H1b XYP   131      17.733  28.030  28.943  1.00  0.00           H  
ATOM   2368  H1c XYP   131      18.909  28.247  27.888  1.00  0.00           H  
ATOM   2369  C2  XYP   131      18.157  30.016  28.619  1.00  0.00           C  
ATOM   2370  C3  XYP   131      18.410  30.906  29.678  1.00  0.00           C  
ATOM   2371  H3  XYP   131      18.817  30.594  30.453  1.00  0.00           H  
ATOM   2372  C4  XYP   131      18.046  32.262  29.567  1.00  0.00           C  
ATOM   2373  H4  XYP   131      18.209  32.845  30.273  1.00  0.00           H  
ATOM   2374  C5  XYP   131      17.434  32.735  28.391  1.00  0.00           C  
ATOM   2375  C6  XYP   131      17.046  34.190  28.264  1.00  0.00           C  
ATOM   2376  H6a XYP   131      16.935  34.582  29.154  1.00  0.00           H  
ATOM   2377  H6b XYP   131      17.747  34.671  27.779  1.00  0.00           H  
ATOM   2378  H6c XYP   131      16.199  34.265  27.775  1.00  0.00           H  
ATOM   2379  C7  XYP   131      17.182  31.845  27.332  1.00  0.00           C  
ATOM   2380  H7  XYP   131      16.779  32.154  26.553  1.00  0.00           H  
ATOM   2381  C8  XYP   131      17.540  30.489  27.447  1.00  0.00           C  
ATOM   2382  H8  XYP   131      17.375  29.902  26.746  1.00  0.00           H  
TER    2383      XYP   131 
ATOM   2383  C1  XYP   132      30.241  23.346  41.409  1.00  0.00           C  
ATOM   2384  H1a XYP   132      30.018  23.391  42.363  1.00  0.00           H  
ATOM   2385  H1b XYP   132      29.482  22.965  40.920  1.00  0.00           H  
ATOM   2386  H1c XYP   132      31.021  22.772  41.283  1.00  0.00           H  
ATOM   2387  C2  XYP   132      30.552  24.736  40.899  1.00  0.00           C  
ATOM   2388  C3  XYP   132      31.627  25.465  41.438  1.00  0.00           C  
ATOM   2389  H3  XYP   132      32.159  25.085  42.099  1.00  0.00           H  
ATOM   2390  C4  XYP   132      31.880  26.780  41.001  1.00  0.00           C  
ATOM   2391  H4  XYP   132      32.578  27.267  41.377  1.00  0.00           H  
ATOM   2392  C5  XYP   132      31.067  27.363  40.011  1.00  0.00           C  
ATOM   2393  C6  XYP   132      31.307  28.781  39.553  1.00  0.00           C  
ATOM   2394  H6a XYP   132      30.557  29.342  39.840  1.00  0.00           H  
ATOM   2395  H6b XYP   132      32.135  29.127  39.941  1.00  0.00           H  
ATOM   2396  H6c XYP   132      31.374  28.803  38.577  1.00  0.00           H  
ATOM   2397  C7  XYP   132      30.007  26.626  39.456  1.00  0.00           C  
ATOM   2398  H7  XYP   132      29.461  27.012  38.808  1.00  0.00           H  
ATOM   2399  C8  XYP   132      29.750  25.317  39.903  1.00  0.00           C  
ATOM   2400  H8  XYP   132      29.029  24.841  39.559  1.00  0.00           H  
TER    2401      XYP   132 
ATOM   2401  C1  XYP   133      19.105  25.740  43.274  1.00  0.00           C  
ATOM   2402  H1a XYP   133      18.215  25.434  43.545  1.00  0.00           H  
ATOM   2403  H1b XYP   133      19.472  25.129  42.602  1.00  0.00           H  
ATOM   2404  H1c XYP   133      19.699  25.744  44.054  1.00  0.00           H  
ATOM   2405  C2  XYP   133      19.002  27.137  42.704  1.00  0.00           C  
ATOM   2406  C3  XYP   133      19.027  28.251  43.564  1.00  0.00           C  
ATOM   2407  H3  XYP   133      19.112  28.125  44.482  1.00  0.00           H  
ATOM   2408  C4  XYP   133      18.942  29.554  43.037  1.00  0.00           C  
ATOM   2409  H4  XYP   133      18.971  30.288  43.606  1.00  0.00           H  
ATOM   2410  C5  XYP   133      18.834  29.748  41.647  1.00  0.00           C  
ATOM   2411  C6  XYP   133      18.750  31.149  41.085  1.00  0.00           C  
ATOM   2412  H6a XYP   133      18.374  31.753  41.757  1.00  0.00           H  
ATOM   2413  H6b XYP   133      19.647  31.457  40.839  1.00  0.00           H  
ATOM   2414  H6c XYP   133      18.174  31.159  40.292  1.00  0.00           H  
ATOM   2415  C7  XYP   133      18.801  28.635  40.787  1.00  0.00           C  
ATOM   2416  H7  XYP   133      18.727  28.763  39.869  1.00  0.00           H  
ATOM   2417  C8  XYP   133      18.880  27.331  41.315  1.00  0.00           C  
ATOM   2418  H8  XYP   133      18.859  26.595  40.747  1.00  0.00           H  
TER    2419      XYP   133 
ATOM   2419  C1  XYP   134      13.843  17.700  29.351  1.00  0.00           C  
ATOM   2420  H1a XYP   134      13.190  16.970  29.375  1.00  0.00           H  
ATOM   2421  H1b XYP   134      14.555  17.475  28.721  1.00  0.00           H  
ATOM   2422  H1c XYP   134      14.224  17.812  30.247  1.00  0.00           H  
ATOM   2423  C2  XYP   134      13.170  18.983  28.914  1.00  0.00           C  
ATOM   2424  C3  XYP   134      13.719  20.225  29.279  1.00  0.00           C  
ATOM   2425  H3  XYP   134      14.492  20.256  29.794  1.00  0.00           H  
ATOM   2426  C4  XYP   134      13.103  21.423  28.872  1.00  0.00           C  
ATOM   2427  H4  XYP   134      13.469  22.243  29.120  1.00  0.00           H  
ATOM   2428  C5  XYP   134      11.931  21.387  28.097  1.00  0.00           C  
ATOM   2429  C6  XYP   134      11.272  22.681  27.679  1.00  0.00           C  
ATOM   2430  H6a XYP   134      10.858  23.100  28.462  1.00  0.00           H  
ATOM   2431  H6b XYP   134      11.946  23.289  27.308  1.00  0.00           H  
ATOM   2432  H6c XYP   134      10.588  22.511  26.999  1.00  0.00           H  
ATOM   2433  C7  XYP   134      11.380  20.145  27.726  1.00  0.00           C  
ATOM   2434  H7  XYP   134      10.605  20.115  27.212  1.00  0.00           H  
ATOM   2435  C8  XYP   134      12.000  18.946  28.132  1.00  0.00           C  
ATOM   2436  H8  XYP   134      11.634  18.127  27.888  1.00  0.00           H  
TER    2437      XYP   134 
ATOM   2437  C1  XYP   135      12.605  22.670  39.112  1.00  0.00           C  
ATOM   2438  H1a XYP   135      11.872  22.251  39.607  1.00  0.00           H  
ATOM   2439  H1b XYP   135      12.585  22.367  38.180  1.00  0.00           H  
ATOM   2440  H1c XYP   135      13.459  22.406  39.513  1.00  0.00           H  
ATOM   2441  C2  XYP   135      12.448  24.175  39.162  1.00  0.00           C  
ATOM   2442  C3  XYP   135      13.257  24.948  40.016  1.00  0.00           C  
ATOM   2443  H3  XYP   135      13.899  24.535  40.545  1.00  0.00           H  
ATOM   2444  C4  XYP   135      13.099  26.346  40.071  1.00  0.00           C  
ATOM   2445  H4  XYP   135      13.632  26.848  40.645  1.00  0.00           H  
ATOM   2446  C5  XYP   135      12.139  26.982  39.265  1.00  0.00           C  
ATOM   2447  C6  XYP   135      11.959  28.482  39.336  1.00  0.00           C  
ATOM   2448  H6a XYP   135      11.013  28.711  39.234  1.00  0.00           H  
ATOM   2449  H6b XYP   135      12.270  28.817  40.202  1.00  0.00           H  
ATOM   2450  H6c XYP   135      12.472  28.909  38.621  1.00  0.00           H  
ATOM   2451  C7  XYP   135      11.345  26.212  38.394  1.00  0.00           C  
ATOM   2452  H7  XYP   135      10.713  26.626  37.854  1.00  0.00           H  
ATOM   2453  C8  XYP   135      11.492  24.812  38.351  1.00  0.00           C  
ATOM   2454  H8  XYP   135      10.955  24.306  37.787  1.00  0.00           H  
TER    2455      XYP   135 
ATOM   2455  C1  XYP   136       4.410  21.969  36.882  1.00  0.00           C  
ATOM   2456  H1a XYP   136       4.203  21.645  37.784  1.00  0.00           H  
ATOM   2457  H1b XYP   136       3.949  21.410  36.222  1.00  0.00           H  
ATOM   2458  H1c XYP   136       5.377  21.906  36.739  1.00  0.00           H  
ATOM   2459  C2  XYP   136       3.955  23.404  36.731  1.00  0.00           C  
ATOM   2460  C3  XYP   136       4.645  24.280  35.874  1.00  0.00           C  
ATOM   2461  H3  XYP   136       5.385  23.975  35.399  1.00  0.00           H  
ATOM   2462  C4  XYP   136       4.224  25.617  35.738  1.00  0.00           C  
ATOM   2463  H4  XYP   136       4.688  26.194  35.176  1.00  0.00           H  
ATOM   2464  C5  XYP   136       3.108  26.086  36.456  1.00  0.00           C  
ATOM   2465  C6  XYP   136       2.666  27.528  36.327  1.00  0.00           C  
ATOM   2466  H6a XYP   136       1.688  27.576  36.325  1.00  0.00           H  
ATOM   2467  H6b XYP   136       3.015  28.042  37.085  1.00  0.00           H  
ATOM   2468  H6c XYP   136       3.005  27.912  35.492  1.00  0.00           H  
ATOM   2469  C7  XYP   136       2.411  25.207  37.305  1.00  0.00           C  
ATOM   2470  H7  XYP   136       1.673  25.513  37.783  1.00  0.00           H  
ATOM   2471  C8  XYP   136       2.832  23.869  37.441  1.00  0.00           C  
ATOM   2472  H8  XYP   136       2.369  23.291  38.005  1.00  0.00           H  
TER    2473      XYP   136 
ATOM   2473  C1  XYP   137      28.112   9.665  12.679  1.00  0.00           C  
ATOM   2474  H1a XYP   137      27.502   9.085  13.180  1.00  0.00           H  
ATOM   2475  H1b XYP   137      27.861   9.661  11.731  1.00  0.00           H  
ATOM   2476  H1c XYP   137      29.028   9.327  12.766  1.00  0.00           H  
ATOM   2477  C2  XYP   137      28.027  11.074  13.227  1.00  0.00           C  
ATOM   2478  C3  XYP   137      28.898  11.488  14.252  1.00  0.00           C  
ATOM   2479  H3  XYP   137      29.529  10.897  14.592  1.00  0.00           H  
ATOM   2480  C4  XYP   137      28.822  12.801  14.756  1.00  0.00           C  
ATOM   2481  H4  XYP   137      29.405  13.076  15.427  1.00  0.00           H  
ATOM   2482  C5  XYP   137      27.875  13.705  14.239  1.00  0.00           C  
ATOM   2483  C6  XYP   137      27.793  15.112  14.791  1.00  0.00           C  
ATOM   2484  H6a XYP   137      27.299  15.102  15.637  1.00  0.00           H  
ATOM   2485  H6b XYP   137      28.695  15.461  14.943  1.00  0.00           H  
ATOM   2486  H6c XYP   137      27.333  15.697  14.153  1.00  0.00           H  
ATOM   2487  C7  XYP   137      27.002  13.287  13.218  1.00  0.00           C  
ATOM   2488  H7  XYP   137      26.375  13.881  12.874  1.00  0.00           H  
ATOM   2489  C8  XYP   137      27.074  11.974  12.715  1.00  0.00           C  
ATOM   2490  H8  XYP   137      26.493  11.704  12.041  1.00  0.00           H  
TER    2491      XYP   137 
ATOM   2491  C1  XYP   138      28.890  37.801  49.027  1.00  0.00           C  
ATOM   2492  H1a XYP   138      28.843  37.837  50.005  1.00  0.00           H  
ATOM   2493  H1b XYP   138      28.146  37.261  48.689  1.00  0.00           H  
ATOM   2494  H1c XYP   138      29.736  37.386  48.756  1.00  0.00           H  
ATOM   2495  C2  XYP   138      28.819  39.206  48.468  1.00  0.00           C  
ATOM   2496  C3  XYP   138      29.813  40.143  48.809  1.00  0.00           C  
ATOM   2497  H3  XYP   138      30.505  39.896  49.380  1.00  0.00           H  
ATOM   2498  C4  XYP   138      29.766  41.449  48.282  1.00  0.00           C  
ATOM   2499  H4  XYP   138      30.429  42.064  48.506  1.00  0.00           H  
ATOM   2500  C5  XYP   138      28.727  41.823  47.409  1.00  0.00           C  
ATOM   2501  C6  XYP   138      28.678  43.218  46.825  1.00  0.00           C  
ATOM   2502  H6a XYP   138      27.874  43.677  47.145  1.00  0.00           H  
ATOM   2503  H6b XYP   138      29.470  43.730  47.096  1.00  0.00           H  
ATOM   2504  H6c XYP   138      28.655  43.161  45.846  1.00  0.00           H  
ATOM   2505  C7  XYP   138      27.730  40.888  47.074  1.00  0.00           C  
ATOM   2506  H7  XYP   138      27.040  41.134  46.500  1.00  0.00           H  
ATOM   2507  C8  XYP   138      27.774  39.583  47.603  1.00  0.00           C  
ATOM   2508  H8  XYP   138      27.114  38.967  47.376  1.00  0.00           H  
TER    2509      XYP   138 
ATOM   2509  C1  XYP   139      15.462  29.714  40.821  1.00  0.00           C  
ATOM   2510  H1a XYP   139      15.855  29.399  41.661  1.00  0.00           H  
ATOM   2511  H1b XYP   139      14.672  29.174  40.616  1.00  0.00           H  
ATOM   2512  H1c XYP   139      16.119  29.612  40.103  1.00  0.00           H  
ATOM   2513  C2  XYP   139      15.069  31.171  40.934  1.00  0.00           C  
ATOM   2514  C3  XYP   139      15.410  31.918  42.077  1.00  0.00           C  
ATOM   2515  H3  XYP   139      15.885  31.515  42.768  1.00  0.00           H  
ATOM   2516  C4  XYP   139      15.026  33.270  42.180  1.00  0.00           C  
ATOM   2517  H4  XYP   139      15.243  33.759  42.941  1.00  0.00           H  
ATOM   2518  C5  XYP   139      14.304  33.882  41.139  1.00  0.00           C  
ATOM   2519  C6  XYP   139      13.865  35.325  41.269  1.00  0.00           C  
ATOM   2520  H6a XYP   139      13.181  35.395  41.966  1.00  0.00           H  
ATOM   2521  H6b XYP   139      14.634  35.883  41.507  1.00  0.00           H  
ATOM   2522  H6c XYP   139      13.495  35.645  40.419  1.00  0.00           H  
ATOM   2523  C7  XYP   139      13.973  33.138  39.992  1.00  0.00           C  
ATOM   2524  H7  XYP   139      13.490  33.538  39.306  1.00  0.00           H  
ATOM   2525  C8  XYP   139      14.352  31.785  39.891  1.00  0.00           C  
ATOM   2526  H8  XYP   139      14.121  31.290  39.139  1.00  0.00           H  
TER    2527      XYP   139 
ATOM   2527  C1  XYP   140      13.667  30.107  28.322  1.00  0.00           C  
ATOM   2528  H1a XYP   140      13.071  29.716  27.650  1.00  0.00           H  
ATOM   2529  H1b XYP   140      14.593  30.055  28.003  1.00  0.00           H  
ATOM   2530  H1c XYP   140      13.581  29.597  29.154  1.00  0.00           H  
ATOM   2531  C2  XYP   140      13.297  31.552  28.580  1.00  0.00           C  
ATOM   2532  C3  XYP   140      14.132  32.357  29.376  1.00  0.00           C  
ATOM   2533  H3  XYP   140      14.916  32.001  29.728  1.00  0.00           H  
ATOM   2534  C4  XYP   140      13.782  33.695  29.644  1.00  0.00           C  
ATOM   2535  H4  XYP   140      14.333  34.221  30.178  1.00  0.00           H  
ATOM   2536  C5  XYP   140      12.594  34.235  29.116  1.00  0.00           C  
ATOM   2537  C6  XYP   140      12.201  35.665  29.418  1.00  0.00           C  
ATOM   2538  H6a XYP   140      11.243  35.708  29.620  1.00  0.00           H  
ATOM   2539  H6b XYP   140      12.700  35.994  30.195  1.00  0.00           H  
ATOM   2540  H6c XYP   140      12.400  36.229  28.642  1.00  0.00           H  
ATOM   2541  C7  XYP   140      11.763  33.435  28.311  1.00  0.00           C  
ATOM   2542  H7  XYP   140      10.976  33.787  27.960  1.00  0.00           H  
ATOM   2543  C8  XYP   140      12.112  32.096  28.048  1.00  0.00           C  
ATOM   2544  H8  XYP   140      11.554  31.568  27.527  1.00  0.00           H  
TER    2545      XYP   140 
ATOM   2545  C1  XYP   141      24.851  15.561  19.162  1.00  0.00           C  
ATOM   2546  H1a XYP   141      24.306  15.091  19.826  1.00  0.00           H  
ATOM   2547  H1b XYP   141      25.408  14.915  18.681  1.00  0.00           H  
ATOM   2548  H1c XYP   141      25.428  16.205  19.625  1.00  0.00           H  
ATOM   2549  C2  XYP   141      23.956  16.274  18.176  1.00  0.00           C  
ATOM   2550  C3  XYP   141      24.305  17.543  17.683  1.00  0.00           C  
ATOM   2551  H3  XYP   141      25.090  17.958  17.972  1.00  0.00           H  
ATOM   2552  C4  XYP   141      23.479  18.183  16.741  1.00  0.00           C  
ATOM   2553  H4  XYP   141      23.720  19.020  16.406  1.00  0.00           H  
ATOM   2554  C5  XYP   141      22.290  17.574  16.305  1.00  0.00           C  
ATOM   2555  C6  XYP   141      21.365  18.285  15.352  1.00  0.00           C  
ATOM   2556  H6a XYP   141      21.298  17.773  14.521  1.00  0.00           H  
ATOM   2557  H6b XYP   141      20.480  18.370  15.759  1.00  0.00           H  
ATOM   2558  H6c XYP   141      21.706  19.183  15.156  1.00  0.00           H  
ATOM   2559  C7  XYP   141      21.935  16.311  16.803  1.00  0.00           C  
ATOM   2560  H7  XYP   141      21.162  15.893  16.494  1.00  0.00           H  
ATOM   2561  C8  XYP   141      22.773  15.660  17.727  1.00  0.00           C  
ATOM   2562  H8  XYP   141      22.563  14.804  18.019  1.00  0.00           H  
TER    2563      XYP   141 
ATOM   2563  C1  XYP   142      30.588  27.809  12.160  1.00  0.00           C  
ATOM   2564  H1a XYP   142      30.970  27.583  13.034  1.00  0.00           H  
ATOM   2565  H1b XYP   142      29.880  27.166  11.946  1.00  0.00           H  
ATOM   2566  H1c XYP   142      31.286  27.757  11.476  1.00  0.00           H  
ATOM   2567  C2  XYP   142      30.026  29.212  12.199  1.00  0.00           C  
ATOM   2568  C3  XYP   142      30.711  30.229  12.889  1.00  0.00           C  
ATOM   2569  H3  XYP   142      31.509  30.037  13.326  1.00  0.00           H  
ATOM   2570  C4  XYP   142      30.192  31.538  12.917  1.00  0.00           C  
ATOM   2571  H4  XYP   142      30.655  32.212  13.362  1.00  0.00           H  
ATOM   2572  C5  XYP   142      28.981  31.835  12.264  1.00  0.00           C  
ATOM   2573  C6  XYP   142      28.407  33.235  12.296  1.00  0.00           C  
ATOM   2574  H6a XYP   142      27.579  33.236  12.820  1.00  0.00           H  
ATOM   2575  H6b XYP   142      29.046  33.855  12.704  1.00  0.00           H  
ATOM   2576  H6c XYP   142      28.216  33.531  11.382  1.00  0.00           H  
ATOM   2577  C7  XYP   142      28.297  30.817  11.576  1.00  0.00           C  
ATOM   2578  H7  XYP   142      27.497  31.010  11.142  1.00  0.00           H  
ATOM   2579  C8  XYP   142      28.820  29.510  11.539  1.00  0.00           C  
ATOM   2580  H8  XYP   142      28.366  28.840  11.081  1.00  0.00           H  
TER    2581      XYP   142 
ATOM   2581  C1  XYP   143      26.581  14.473  37.835  1.00  0.00           C  
ATOM   2582  H1a XYP   143      25.852  13.841  37.989  1.00  0.00           H  
ATOM   2583  H1b XYP   143      26.820  14.464  36.885  1.00  0.00           H  
ATOM   2584  H1c XYP   143      27.354  14.201  38.370  1.00  0.00           H  
ATOM   2585  C2  XYP   143      26.154  15.868  38.232  1.00  0.00           C  
ATOM   2586  C3  XYP   143      27.122  16.848  38.516  1.00  0.00           C  
ATOM   2587  H3  XYP   143      28.026  16.634  38.460  1.00  0.00           H  
ATOM   2588  C4  XYP   143      26.727  18.147  38.892  1.00  0.00           C  
ATOM   2589  H4  XYP   143      27.370  18.789  39.085  1.00  0.00           H  
ATOM   2590  C5  XYP   143      25.360  18.469  38.986  1.00  0.00           C  
ATOM   2591  C6  XYP   143      24.929  19.860  39.395  1.00  0.00           C  
ATOM   2592  H6a XYP   143      24.149  19.805  39.985  1.00  0.00           H  
ATOM   2593  H6b XYP   143      25.658  20.306  39.874  1.00  0.00           H  
ATOM   2594  H6c XYP   143      24.699  20.377  38.596  1.00  0.00           H  
ATOM   2595  C7  XYP   143      24.391  17.491  38.697  1.00  0.00           C  
ATOM   2596  H7  XYP   143      23.487  17.704  38.753  1.00  0.00           H  
ATOM   2597  C8  XYP   143      24.787  16.193  38.324  1.00  0.00           C  
ATOM   2598  H8  XYP   143      24.145  15.547  38.136  1.00  0.00           H  
TER    2599      XYP   143 
ATOM   2599  C1  XYP   144      36.863  38.347  33.257  1.00  0.00           C  
ATOM   2600  H1a XYP   144      36.225  37.933  33.875  1.00  0.00           H  
ATOM   2601  H1b XYP   144      36.754  37.952  32.368  1.00  0.00           H  
ATOM   2602  H1c XYP   144      37.773  38.171  33.573  1.00  0.00           H  
ATOM   2603  C2  XYP   144      36.610  39.837  33.198  1.00  0.00           C  
ATOM   2604  C3  XYP   144      37.318  40.709  34.047  1.00  0.00           C  
ATOM   2605  H3  XYP   144      37.954  40.368  34.634  1.00  0.00           H  
ATOM   2606  C4  XYP   144      37.060  42.094  34.015  1.00  0.00           C  
ATOM   2607  H4  XYP   144      37.528  42.667  34.579  1.00  0.00           H  
ATOM   2608  C5  XYP   144      36.086  42.613  33.142  1.00  0.00           C  
ATOM   2609  C6  XYP   144      35.808  44.101  33.117  1.00  0.00           C  
ATOM   2610  H6a XYP   144      34.886  44.264  32.831  1.00  0.00           H  
ATOM   2611  H6b XYP   144      35.927  44.476  34.014  1.00  0.00           H  
ATOM   2612  H6c XYP   144      36.425  44.540  32.496  1.00  0.00           H  
ATOM   2613  C7  XYP   144      35.384  41.742  32.287  1.00  0.00           C  
ATOM   2614  H7  XYP   144      34.745  42.083  31.704  1.00  0.00           H  
ATOM   2615  C8  XYP   144      35.649  40.359  32.312  1.00  0.00           C  
ATOM   2616  H8  XYP   144      35.185  39.786  31.746  1.00  0.00           H  
TER    2617      XYP   144 
ATOM   2617  C1  XYP   145      18.556  17.936  40.081  1.00  0.00           C  
ATOM   2618  H1a XYP   145      17.831  17.292  40.226  1.00  0.00           H  
ATOM   2619  H1b XYP   145      18.800  17.945  39.132  1.00  0.00           H  
ATOM   2620  H1c XYP   145      19.332  17.663  40.614  1.00  0.00           H  
ATOM   2621  C2  XYP   145      18.110  19.321  40.497  1.00  0.00           C  
ATOM   2622  C3  XYP   145      19.066  20.292  40.845  1.00  0.00           C  
ATOM   2623  H3  XYP   145      19.972  20.077  40.826  1.00  0.00           H  
ATOM   2624  C4  XYP   145      18.658  21.587  41.221  1.00  0.00           C  
ATOM   2625  H4  XYP   145      19.294  22.227  41.449  1.00  0.00           H  
ATOM   2626  C5  XYP   145      17.290  21.912  41.258  1.00  0.00           C  
ATOM   2627  C6  XYP   145      16.854  23.305  41.653  1.00  0.00           C  
ATOM   2628  H6a XYP   145      16.805  23.361  42.630  1.00  0.00           H  
ATOM   2629  H6b XYP   145      17.498  23.963  41.320  1.00  0.00           H  
ATOM   2630  H6c XYP   145      15.975  23.503  41.269  1.00  0.00           H  
ATOM   2631  C7  XYP   145      16.332  20.937  40.922  1.00  0.00           C  
ATOM   2632  H7  XYP   145      15.426  21.149  40.947  1.00  0.00           H  
ATOM   2633  C8  XYP   145      16.741  19.646  40.533  1.00  0.00           C  
ATOM   2634  H8  XYP   145      16.105  19.007  40.300  1.00  0.00           H  
TER    2635      XYP   145 
ATOM   2635  C1  XYP   146      20.960  35.120  26.804  1.00  0.00           C  
ATOM   2636  H1a XYP   146      20.010  35.181  27.033  1.00  0.00           H  
ATOM   2637  H1b XYP   146      21.054  34.598  25.979  1.00  0.00           H  
ATOM   2638  H1c XYP   146      21.434  34.670  27.531  1.00  0.00           H  
ATOM   2639  C2  XYP   146      21.511  36.512  26.608  1.00  0.00           C  
ATOM   2640  C3  XYP   146      22.070  37.208  27.694  1.00  0.00           C  
ATOM   2641  H3  XYP   146      22.110  36.805  28.531  1.00  0.00           H  
ATOM   2642  C4  XYP   146      22.522  38.531  27.533  1.00  0.00           C  
ATOM   2643  H4  XYP   146      22.859  39.000  28.263  1.00  0.00           H  
ATOM   2644  C5  XYP   146      22.424  39.163  26.281  1.00  0.00           C  
ATOM   2645  C6  XYP   146      22.861  40.603  26.129  1.00  0.00           C  
ATOM   2646  H6a XYP   146      22.233  41.184  26.605  1.00  0.00           H  
ATOM   2647  H6b XYP   146      23.759  40.716  26.505  1.00  0.00           H  
ATOM   2648  H6c XYP   146      22.877  40.855  25.182  1.00  0.00           H  
ATOM   2649  C7  XYP   146      21.895  38.453  25.186  1.00  0.00           C  
ATOM   2650  H7  XYP   146      21.828  38.867  24.358  1.00  0.00           H  
ATOM   2651  C8  XYP   146      21.439  37.131  25.348  1.00  0.00           C  
ATOM   2652  H8  XYP   146      21.060  36.677  24.629  1.00  0.00           H  
TER    2653      XYP   146 
ATOM   2653  C1  XYP   147      19.194  18.775  34.816  1.00  0.00           C  
ATOM   2654  H1a XYP   147      19.031  18.389  35.701  1.00  0.00           H  
ATOM   2655  H1b XYP   147      18.489  18.474  34.205  1.00  0.00           H  
ATOM   2656  H1c XYP   147      20.065  18.471  34.486  1.00  0.00           H  
ATOM   2657  C2  XYP   147      19.188  20.286  34.892  1.00  0.00           C  
ATOM   2658  C3  XYP   147      19.297  20.933  36.137  1.00  0.00           C  
ATOM   2659  H3  XYP   147      19.388  20.433  36.915  1.00  0.00           H  
ATOM   2660  C4  XYP   147      19.255  22.339  36.207  1.00  0.00           C  
ATOM   2661  H4  XYP   147      19.317  22.768  37.030  1.00  0.00           H  
ATOM   2662  C5  XYP   147      19.090  23.104  35.040  1.00  0.00           C  
ATOM   2663  C6  XYP   147      18.979  24.609  35.146  1.00  0.00           C  
ATOM   2664  H6a XYP   147      18.154  24.843  35.618  1.00  0.00           H  
ATOM   2665  H6b XYP   147      19.747  24.960  35.643  1.00  0.00           H  
ATOM   2666  H6c XYP   147      18.961  25.012  34.254  1.00  0.00           H  
ATOM   2667  C7  XYP   147      19.009  22.459  33.792  1.00  0.00           C  
ATOM   2668  H7  XYP   147      18.903  22.961  33.015  1.00  0.00           H  
ATOM   2669  C8  XYP   147      19.060  21.052  33.719  1.00  0.00           C  
ATOM   2670  H8  XYP   147      18.992  20.629  32.893  1.00  0.00           H  
TER    2671      XYP   147 
ATOM   2671  C1  XYP   148      39.625  11.786  39.226  1.00  0.00           C  
ATOM   2672  H1a XYP   148      39.298  11.696  40.146  1.00  0.00           H  
ATOM   2673  H1b XYP   148      38.923  11.511  38.600  1.00  0.00           H  
ATOM   2674  H1c XYP   148      40.405  11.206  39.100  1.00  0.00           H  
ATOM   2675  C2  XYP   148      40.002  13.229  38.968  1.00  0.00           C  
ATOM   2676  C3  XYP   148      41.349  13.634  39.016  1.00  0.00           C  
ATOM   2677  H3  XYP   148      42.014  13.010  39.203  1.00  0.00           H  
ATOM   2678  C4  XYP   148      41.693  14.981  38.786  1.00  0.00           C  
ATOM   2679  H4  XYP   148      42.584  15.245  38.822  1.00  0.00           H  
ATOM   2680  C5  XYP   148      40.690  15.930  38.508  1.00  0.00           C  
ATOM   2681  C6  XYP   148      41.047  17.379  38.265  1.00  0.00           C  
ATOM   2682  H6a XYP   148      40.742  17.647  37.373  1.00  0.00           H  
ATOM   2683  H6b XYP   148      40.609  17.937  38.941  1.00  0.00           H  
ATOM   2684  H6c XYP   148      42.017  17.507  38.323  1.00  0.00           H  
ATOM   2685  C7  XYP   148      39.344  15.525  38.462  1.00  0.00           C  
ATOM   2686  H7  XYP   148      38.679  16.150  38.279  1.00  0.00           H  
ATOM   2687  C8  XYP   148      39.001  14.178  38.692  1.00  0.00           C  
ATOM   2688  H8  XYP   148      38.110  13.913  38.667  1.00  0.00           H  
TER    2689      XYP   148 
ATOM   2689  C1  XYP   149      33.355  31.266  10.350  1.00  0.00           C  
ATOM   2690  H1a XYP   149      32.572  30.677  10.328  1.00  0.00           H  
ATOM   2691  H1b XYP   149      33.670  31.426   9.437  1.00  0.00           H  
ATOM   2692  H1c XYP   149      34.066  30.829  10.866  1.00  0.00           H  
ATOM   2693  C2  XYP   149      32.976  32.584  10.991  1.00  0.00           C  
ATOM   2694  C3  XYP   149      33.759  33.128  12.027  1.00  0.00           C  
ATOM   2695  H3  XYP   149      34.524  32.684  12.310  1.00  0.00           H  
ATOM   2696  C4  XYP   149      33.381  34.335  12.645  1.00  0.00           C  
ATOM   2697  H4  XYP   149      33.893  34.685  13.338  1.00  0.00           H  
ATOM   2698  C5  XYP   149      32.227  35.017  12.217  1.00  0.00           C  
ATOM   2699  C6  XYP   149      31.823  36.309  12.894  1.00  0.00           C  
ATOM   2700  H6a XYP   149      31.748  36.159  13.860  1.00  0.00           H  
ATOM   2701  H6b XYP   149      32.504  36.994  12.723  1.00  0.00           H  
ATOM   2702  H6c XYP   149      30.960  36.619  12.551  1.00  0.00           H  
ATOM   2703  C7  XYP   149      31.459  34.490  11.161  1.00  0.00           C  
ATOM   2704  H7  XYP   149      30.698  34.939  10.872  1.00  0.00           H  
ATOM   2705  C8  XYP   149      31.830  33.274  10.553  1.00  0.00           C  
ATOM   2706  H8  XYP   149      31.311  32.919   9.868  1.00  0.00           H  
TER    2707      XYP   149 
ATOM   2707  C1  XYP   150      38.670  17.081  47.497  1.00  0.00           C  
ATOM   2708  H1a XYP   150      39.128  16.653  48.250  1.00  0.00           H  
ATOM   2709  H1b XYP   150      37.809  16.636  47.355  1.00  0.00           H  
ATOM   2710  H1c XYP   150      39.221  16.992  46.692  1.00  0.00           H  
ATOM   2711  C2  XYP   150      38.437  18.548  47.790  1.00  0.00           C  
ATOM   2712  C3  XYP   150      39.083  19.168  48.875  1.00  0.00           C  
ATOM   2713  H3  XYP   150      39.661  18.676  49.414  1.00  0.00           H  
ATOM   2714  C4  XYP   150      38.852  20.529  49.154  1.00  0.00           C  
ATOM   2715  H4  XYP   150      39.277  20.935  49.875  1.00  0.00           H  
ATOM   2716  C5  XYP   150      37.976  21.278  48.346  1.00  0.00           C  
ATOM   2717  C6  XYP   150      37.715  22.737  48.652  1.00  0.00           C  
ATOM   2718  H6a XYP   150      36.839  22.828  49.082  1.00  0.00           H  
ATOM   2719  H6b XYP   150      38.408  23.087  49.250  1.00  0.00           H  
ATOM   2720  H6c XYP   150      37.727  23.254  47.821  1.00  0.00           H  
ATOM   2721  C7  XYP   150      37.336  20.659  47.256  1.00  0.00           C  
ATOM   2722  H7  XYP   150      36.755  21.150  46.721  1.00  0.00           H  
ATOM   2723  C8  XYP   150      37.567  19.298  46.977  1.00  0.00           C  
ATOM   2724  H8  XYP   150      37.139  18.891  46.258  1.00  0.00           H  
TER    2725      XYP   150 
ATOM   2725  C1  XYP   151      15.486  37.112  29.683  1.00  0.00           C  
ATOM   2726  H1a XYP   151      14.823  37.206  30.396  1.00  0.00           H  
ATOM   2727  H1b XYP   151      15.255  36.339  29.130  1.00  0.00           H  
ATOM   2728  H1c XYP   151      16.372  36.974  30.076  1.00  0.00           H  
ATOM   2729  C2  XYP   151      15.485  38.365  28.839  1.00  0.00           C  
ATOM   2730  C3  XYP   151      16.134  39.526  29.301  1.00  0.00           C  
ATOM   2731  H3  XYP   151      16.570  39.517  30.123  1.00  0.00           H  
ATOM   2732  C4  XYP   151      16.119  40.700  28.522  1.00  0.00           C  
ATOM   2733  H4  XYP   151      16.548  41.467  28.828  1.00  0.00           H  
ATOM   2734  C5  XYP   151      15.457  40.717  27.281  1.00  0.00           C  
ATOM   2735  C6  XYP   151      15.426  41.983  26.454  1.00  0.00           C  
ATOM   2736  H6a XYP   151      14.631  42.505  26.690  1.00  0.00           H  
ATOM   2737  H6b XYP   151      16.229  42.515  26.629  1.00  0.00           H  
ATOM   2738  H6c XYP   151      15.397  41.758  25.501  1.00  0.00           H  
ATOM   2739  C7  XYP   151      14.805  39.556  26.823  1.00  0.00           C  
ATOM   2740  H7  XYP   151      14.368  39.565  26.003  1.00  0.00           H  
ATOM   2741  C8  XYP   151      14.818  38.383  27.601  1.00  0.00           C  
ATOM   2742  H8  XYP   151      14.386  37.617  27.296  1.00  0.00           H  
TER    2743      XYP   151 
ATOM   2743  C1  XYP   152      19.051  37.155  37.403  1.00  0.00           C  
ATOM   2744  H1a XYP   152      19.055  36.911  38.351  1.00  0.00           H  
ATOM   2745  H1b XYP   152      18.475  36.525  36.922  1.00  0.00           H  
ATOM   2746  H1c XYP   152      19.961  37.101  37.046  1.00  0.00           H  
ATOM   2747  C2  XYP   152      18.526  38.565  37.246  1.00  0.00           C  
ATOM   2748  C3  XYP   152      19.054  39.601  38.037  1.00  0.00           C  
ATOM   2749  H3  XYP   152      19.726  39.414  38.652  1.00  0.00           H  
ATOM   2750  C4  XYP   152      18.562  40.915  37.908  1.00  0.00           C  
ATOM   2751  H4  XYP   152      18.907  41.596  38.439  1.00  0.00           H  
ATOM   2752  C5  XYP   152      17.544  41.199  36.977  1.00  0.00           C  
ATOM   2753  C6  XYP   152      17.003  42.606  36.847  1.00  0.00           C  
ATOM   2754  H6a XYP   152      16.241  42.718  37.453  1.00  0.00           H  
ATOM   2755  H6b XYP   152      17.699  43.256  37.076  1.00  0.00           H  
ATOM   2756  H6c XYP   152      16.711  42.767  35.925  1.00  0.00           H  
ATOM   2757  C7  XYP   152      17.021  40.165  36.180  1.00  0.00           C  
ATOM   2758  H7  XYP   152      16.341  40.347  35.572  1.00  0.00           H  
ATOM   2759  C8  XYP   152      17.510  38.851  36.315  1.00  0.00           C  
ATOM   2760  H8  XYP   152      17.147  38.166  35.800  1.00  0.00           H  
TER    2761      XYP   152 
ATOM   2761  C1  XYP   153      13.816  16.507  11.703  1.00  0.00           C  
ATOM   2762  H1a XYP   153      12.842  16.400  11.685  1.00  0.00           H  
ATOM   2763  H1b XYP   153      14.212  16.012  10.955  1.00  0.00           H  
ATOM   2764  H1c XYP   153      14.160  16.146  12.547  1.00  0.00           H  
ATOM   2765  C2  XYP   153      14.184  17.970  11.584  1.00  0.00           C  
ATOM   2766  C3  XYP   153      15.458  18.406  11.989  1.00  0.00           C  
ATOM   2767  H3  XYP   153      16.061  17.790  12.332  1.00  0.00           H  
ATOM   2768  C4  XYP   153      15.827  19.758  11.852  1.00  0.00           C  
ATOM   2769  H4  XYP   153      16.676  20.037  12.114  1.00  0.00           H  
ATOM   2770  C5  XYP   153      14.916  20.683  11.308  1.00  0.00           C  
ATOM   2771  C6  XYP   153      15.305  22.136  11.138  1.00  0.00           C  
ATOM   2772  H6a XYP   153      14.635  22.707  11.568  1.00  0.00           H  
ATOM   2773  H6b XYP   153      16.178  22.303  11.549  1.00  0.00           H  
ATOM   2774  H6c XYP   153      15.352  22.350  10.183  1.00  0.00           H  
ATOM   2775  C7  XYP   153      13.639  20.250  10.907  1.00  0.00           C  
ATOM   2776  H7  XYP   153      13.037  20.859  10.543  1.00  0.00           H  
ATOM   2777  C8  XYP   153      13.273  18.896  11.043  1.00  0.00           C  
ATOM   2778  H8  XYP   153      12.431  18.611  10.768  1.00  0.00           H  
TER    2779      XYP   153 
ATOM   2779  C1  XYP   154      13.286  39.813   9.598  1.00  0.00           C  
ATOM   2780  H1a XYP   154      13.551  39.131  10.251  1.00  0.00           H  
ATOM   2781  H1b XYP   154      12.459  39.523   9.160  1.00  0.00           H  
ATOM   2782  H1c XYP   154      13.993  39.917   8.929  1.00  0.00           H  
ATOM   2783  C2  XYP   154      13.054  41.136  10.290  1.00  0.00           C  
ATOM   2784  C3  XYP   154      13.483  41.334  11.615  1.00  0.00           C  
ATOM   2785  H3  XYP   154      13.897  40.640  12.077  1.00  0.00           H  
ATOM   2786  C4  XYP   154      13.280  42.578  12.244  1.00  0.00           C  
ATOM   2787  H4  XYP   154      13.567  42.708  13.119  1.00  0.00           H  
ATOM   2788  C5  XYP   154      12.642  43.625  11.552  1.00  0.00           C  
ATOM   2789  C6  XYP   154      12.421  44.958  12.232  1.00  0.00           C  
ATOM   2790  H6a XYP   154      11.596  44.918  12.760  1.00  0.00           H  
ATOM   2791  H6b XYP   154      13.178  45.159  12.820  1.00  0.00           H  
ATOM   2792  H6c XYP   154      12.344  45.668  11.560  1.00  0.00           H  
ATOM   2793  C7  XYP   154      12.204  43.423  10.231  1.00  0.00           C  
ATOM   2794  H7  XYP   154      11.778  44.112   9.772  1.00  0.00           H  
ATOM   2795  C8  XYP   154      12.413  42.182   9.600  1.00  0.00           C  
ATOM   2796  H8  XYP   154      12.127  42.051   8.724  1.00  0.00           H  
TER    2797      XYP   154 
ATOM   2797  C1  XYP   155      37.234  37.610  16.585  1.00  0.00           C  
ATOM   2798  H1a XYP   155      36.361  37.701  17.020  1.00  0.00           H  
ATOM   2799  H1b XYP   155      37.108  37.301  15.664  1.00  0.00           H  
ATOM   2800  H1c XYP   155      37.771  36.947  17.069  1.00  0.00           H  
ATOM   2801  C2  XYP   155      37.939  38.949  16.590  1.00  0.00           C  
ATOM   2802  C3  XYP   155      38.762  39.313  17.672  1.00  0.00           C  
ATOM   2803  H3  XYP   155      38.881  38.726  18.383  1.00  0.00           H  
ATOM   2804  C4  XYP   155      39.420  40.558  17.675  1.00  0.00           C  
ATOM   2805  H4  XYP   155      39.971  40.787  18.389  1.00  0.00           H  
ATOM   2806  C5  XYP   155      39.238  41.457  16.609  1.00  0.00           C  
ATOM   2807  C6  XYP   155      39.926  42.806  16.619  1.00  0.00           C  
ATOM   2808  H6a XYP   155      39.264  43.511  16.459  1.00  0.00           H  
ATOM   2809  H6b XYP   155      40.355  42.962  17.486  1.00  0.00           H  
ATOM   2810  H6c XYP   155      40.605  42.829  15.914  1.00  0.00           H  
ATOM   2811  C7  XYP   155      38.413  41.096  15.529  1.00  0.00           C  
ATOM   2812  H7  XYP   155      38.293  41.688  14.820  1.00  0.00           H  
ATOM   2813  C8  XYP   155      37.771  39.842  15.516  1.00  0.00           C  
ATOM   2814  H8  XYP   155      37.228  39.606  14.797  1.00  0.00           H  
TER    2815      XYP   155 
ATOM   2815  C1  XYP   156      33.872  21.891   8.276  1.00  0.00           C  
ATOM   2816  H1a XYP   156      33.013  21.487   8.521  1.00  0.00           H  
ATOM   2817  H1b XYP   156      34.064  21.702   7.335  1.00  0.00           H  
ATOM   2818  H1c XYP   156      34.579  21.502   8.833  1.00  0.00           H  
ATOM   2819  C2  XYP   156      33.800  23.387   8.490  1.00  0.00           C  
ATOM   2820  C3  XYP   156      34.575  24.008   9.489  1.00  0.00           C  
ATOM   2821  H3  XYP   156      35.144  23.495  10.017  1.00  0.00           H  
ATOM   2822  C4  XYP   156      34.481  25.398   9.695  1.00  0.00           C  
ATOM   2823  H4  XYP   156      34.993  25.804  10.358  1.00  0.00           H  
ATOM   2824  C5  XYP   156      33.606  26.172   8.910  1.00  0.00           C  
ATOM   2825  C6  XYP   156      33.477  27.662   9.141  1.00  0.00           C  
ATOM   2826  H6a XYP   156      32.533  27.895   9.260  1.00  0.00           H  
ATOM   2827  H6b XYP   156      33.974  27.924   9.945  1.00  0.00           H  
ATOM   2828  H6c XYP   156      33.837  28.143   8.368  1.00  0.00           H  
ATOM   2829  C7  XYP   156      32.842  25.553   7.903  1.00  0.00           C  
ATOM   2830  H7  XYP   156      32.267  26.064   7.379  1.00  0.00           H  
ATOM   2831  C8  XYP   156      32.941  24.164   7.693  1.00  0.00           C  
ATOM   2832  H8  XYP   156      32.430  23.754   7.033  1.00  0.00           H  
TER    2833      XYP   156 
ATOM   2833  C1  XYP   157      29.422  38.965  41.635  1.00  0.00           C  
ATOM   2834  H1a XYP   157      28.958  38.574  42.403  1.00  0.00           H  
ATOM   2835  H1b XYP   157      28.910  38.782  40.821  1.00  0.00           H  
ATOM   2836  H1c XYP   157      30.310  38.560  41.557  1.00  0.00           H  
ATOM   2837  C2  XYP   157      29.542  40.461  41.824  1.00  0.00           C  
ATOM   2838  C3  XYP   157      30.802  41.063  41.996  1.00  0.00           C  
ATOM   2839  H3  XYP   157      31.568  40.537  41.995  1.00  0.00           H  
ATOM   2840  C4  XYP   157      30.906  42.459  42.149  1.00  0.00           C  
ATOM   2841  H4  XYP   157      31.743  42.852  42.254  1.00  0.00           H  
ATOM   2842  C5  XYP   157      29.748  43.259  42.141  1.00  0.00           C  
ATOM   2843  C6  XYP   157      29.851  44.761  42.294  1.00  0.00           C  
ATOM   2844  H6a XYP   157      29.476  45.027  43.160  1.00  0.00           H  
ATOM   2845  H6b XYP   157      30.788  45.044  42.247  1.00  0.00           H  
ATOM   2846  H6c XYP   157      29.350  45.199  41.575  1.00  0.00           H  
ATOM   2847  C7  XYP   157      28.487  42.656  41.985  1.00  0.00           C  
ATOM   2848  H7  XYP   157      27.719  43.180  41.978  1.00  0.00           H  
ATOM   2849  C8  XYP   157      28.387  41.261  41.823  1.00  0.00           C  
ATOM   2850  H8  XYP   157      27.555  40.863  41.700  1.00  0.00           H  
TER    2851      XYP   157 
ATOM   2851  C1  XYP   158      40.388  37.887  21.430  1.00  0.00           C  
ATOM   2852  H1a XYP   158      39.501  37.479  21.502  1.00  0.00           H  
ATOM   2853  H1b XYP   158      40.849  37.526  20.644  1.00  0.00           H  
ATOM   2854  H1c XYP   158      40.901  37.670  22.235  1.00  0.00           H  
ATOM   2855  C2  XYP   158      40.265  39.387  21.297  1.00  0.00           C  
ATOM   2856  C3  XYP   158      41.419  40.187  21.368  1.00  0.00           C  
ATOM   2857  H3  XYP   158      42.247  39.787  21.505  1.00  0.00           H  
ATOM   2858  C4  XYP   158      41.324  41.584  21.215  1.00  0.00           C  
ATOM   2859  H4  XYP   158      42.091  42.109  21.251  1.00  0.00           H  
ATOM   2860  C5  XYP   158      40.073  42.187  20.995  1.00  0.00           C  
ATOM   2861  C6  XYP   158      39.980  43.682  20.790  1.00  0.00           C  
ATOM   2862  H6a XYP   158      39.053  43.979  20.900  1.00  0.00           H  
ATOM   2863  H6b XYP   158      40.544  44.140  21.447  1.00  0.00           H  
ATOM   2864  H6c XYP   158      40.284  43.905  19.886  1.00  0.00           H  
ATOM   2865  C7  XYP   158      38.916  41.388  20.940  1.00  0.00           C  
ATOM   2866  H7  XYP   158      38.088  41.783  20.789  1.00  0.00           H  
ATOM   2867  C8  XYP   158      39.011  39.990  21.089  1.00  0.00           C  
ATOM   2868  H8  XYP   158      38.245  39.466  21.035  1.00  0.00           H  
TER    2869      XYP   158 
ATOM   2869  C1  XYP   159      13.898  39.648  22.768  1.00  0.00           C  
ATOM   2870  H1a XYP   159      13.596  39.493  23.686  1.00  0.00           H  
ATOM   2871  H1b XYP   159      13.304  39.179  22.146  1.00  0.00           H  
ATOM   2872  H1c XYP   159      14.807  39.301  22.661  1.00  0.00           H  
ATOM   2873  C2  XYP   159      13.869  41.131  22.479  1.00  0.00           C  
ATOM   2874  C3  XYP   159      15.056  41.886  22.511  1.00  0.00           C  
ATOM   2875  H3  XYP   159      15.863  41.472  22.713  1.00  0.00           H  
ATOM   2876  C4  XYP   159      15.025  43.266  22.229  1.00  0.00           C  
ATOM   2877  H4  XYP   159      15.813  43.761  22.247  1.00  0.00           H  
ATOM   2878  C5  XYP   159      13.806  43.897  21.921  1.00  0.00           C  
ATOM   2879  C6  XYP   159      13.773  45.377  21.608  1.00  0.00           C  
ATOM   2880  H6a XYP   159      12.921  45.762  21.901  1.00  0.00           H  
ATOM   2881  H6b XYP   159      14.504  45.834  22.074  1.00  0.00           H  
ATOM   2882  H6c XYP   159      13.873  45.506  20.641  1.00  0.00           H  
ATOM   2883  C7  XYP   159      12.618  43.142  21.895  1.00  0.00           C  
ATOM   2884  H7  XYP   159      11.810  43.555  21.689  1.00  0.00           H  
ATOM   2885  C8  XYP   159      12.650  41.762  22.176  1.00  0.00           C  
ATOM   2886  H8  XYP   159      11.864  41.264  22.159  1.00  0.00           H  
TER    2887      XYP   159 
ATOM   2887  C1  XYP   160      26.098  22.897  11.996  1.00  0.00           C  
ATOM   2888  H1a XYP   160      25.269  22.447  12.262  1.00  0.00           H  
ATOM   2889  H1b XYP   160      26.336  22.642  11.082  1.00  0.00           H  
ATOM   2890  H1c XYP   160      26.811  22.610  12.601  1.00  0.00           H  
ATOM   2891  C2  XYP   160      25.911  24.395  12.071  1.00  0.00           C  
ATOM   2892  C3  XYP   160      26.945  25.221  12.551  1.00  0.00           C  
ATOM   2893  H3  XYP   160      27.744  24.837  12.840  1.00  0.00           H  
ATOM   2894  C4  XYP   160      26.788  26.620  12.562  1.00  0.00           C  
ATOM   2895  H4  XYP   160      27.485  27.164  12.854  1.00  0.00           H  
ATOM   2896  C5  XYP   160      25.602  27.203  12.079  1.00  0.00           C  
ATOM   2897  C6  XYP   160      25.440  28.707  12.055  1.00  0.00           C  
ATOM   2898  H6a XYP   160      24.499  28.947  12.180  1.00  0.00           H  
ATOM   2899  H6b XYP   160      25.973  29.114  12.770  1.00  0.00           H  
ATOM   2900  H6c XYP   160      25.745  29.048  11.189  1.00  0.00           H  
ATOM   2901  C7  XYP   160      24.555  26.375  11.634  1.00  0.00           C  
ATOM   2902  H7  XYP   160      23.767  26.757  11.320  1.00  0.00           H  
ATOM   2903  C8  XYP   160      24.706  24.975  11.636  1.00  0.00           C  
ATOM   2904  H8  XYP   160      24.018  24.430  11.324  1.00  0.00           H  
TER    2905      XYP   160 
ATOM   2905  C1  XYP   161      45.517  18.625  33.745  1.00  0.00           C  
ATOM   2906  H1a XYP   161      45.553  18.137  34.594  1.00  0.00           H  
ATOM   2907  H1b XYP   161      44.628  18.514  33.349  1.00  0.00           H  
ATOM   2908  H1c XYP   161      46.190  18.259  33.132  1.00  0.00           H  
ATOM   2909  C2  XYP   161      45.790  20.097  33.970  1.00  0.00           C  
ATOM   2910  C3  XYP   161      46.151  20.572  35.245  1.00  0.00           C  
ATOM   2911  H3  XYP   161      46.226  19.978  35.957  1.00  0.00           H  
ATOM   2912  C4  XYP   161      46.402  21.944  35.443  1.00  0.00           C  
ATOM   2913  H4  XYP   161      46.639  22.257  36.287  1.00  0.00           H  
ATOM   2914  C5  XYP   161      46.289  22.848  34.371  1.00  0.00           C  
ATOM   2915  C6  XYP   161      46.575  24.318  34.593  1.00  0.00           C  
ATOM   2916  H6a XYP   161      45.876  24.701  35.163  1.00  0.00           H  
ATOM   2917  H6b XYP   161      47.445  24.420  35.032  1.00  0.00           H  
ATOM   2918  H6c XYP   161      46.590  24.796  33.737  1.00  0.00           H  
ATOM   2919  C7  XYP   161      45.920  22.374  33.098  1.00  0.00           C  
ATOM   2920  H7  XYP   161      45.838  22.966  32.386  1.00  0.00           H  
ATOM   2921  C8  XYP   161      45.677  21.001  32.899  1.00  0.00           C  
ATOM   2922  H8  XYP   161      45.435  20.688  32.057  1.00  0.00           H  
TER    2923      XYP   161 
ATOM   2923  C1  XYP   162      31.189  34.173  21.162  1.00  0.00           C  
ATOM   2924  H1a XYP   162      30.398  33.769  21.576  1.00  0.00           H  
ATOM   2925  H1b XYP   162      31.424  33.668  20.356  1.00  0.00           H  
ATOM   2926  H1c XYP   162      31.937  34.131  21.791  1.00  0.00           H  
ATOM   2927  C2  XYP   162      30.888  35.609  20.788  1.00  0.00           C  
ATOM   2928  C3  XYP   162      31.732  36.651  21.217  1.00  0.00           C  
ATOM   2929  H3  XYP   162      32.479  36.457  21.735  1.00  0.00           H  
ATOM   2930  C4  XYP   162      31.446  37.984  20.862  1.00  0.00           C  
ATOM   2931  H4  XYP   162      32.000  38.671  21.149  1.00  0.00           H  
ATOM   2932  C5  XYP   162      30.323  38.283  20.072  1.00  0.00           C  
ATOM   2933  C6  XYP   162      30.028  39.719  19.695  1.00  0.00           C  
ATOM   2934  H6a XYP   162      29.690  40.199  20.478  1.00  0.00           H  
ATOM   2935  H6b XYP   162      30.849  40.151  19.377  1.00  0.00           H  
ATOM   2936  H6c XYP   162      29.357  39.750  18.982  1.00  0.00           H  
ATOM   2937  C7  XYP   162      29.479  37.243  19.644  1.00  0.00           C  
ATOM   2938  H7  XYP   162      28.733  37.431  19.123  1.00  0.00           H  
ATOM   2939  C8  XYP   162      29.761  35.911  20.001  1.00  0.00           C  
ATOM   2940  H8  XYP   162      29.199  35.227  19.718  1.00  0.00           H  
TER    2941      XYP   162 
ATOM   2941  C1  XYP   163      40.932  27.809  44.199  1.00  0.00           C  
ATOM   2942  H1a XYP   163      40.178  27.184  44.208  1.00  0.00           H  
ATOM   2943  H1b XYP   163      41.378  27.763  43.328  1.00  0.00           H  
ATOM   2944  H1c XYP   163      41.566  27.551  44.901  1.00  0.00           H  
ATOM   2945  C2  XYP   163      40.451  29.222  44.452  1.00  0.00           C  
ATOM   2946  C3  XYP   163      41.373  30.285  44.435  1.00  0.00           C  
ATOM   2947  H3  XYP   163      42.271  30.114  44.262  1.00  0.00           H  
ATOM   2948  C4  XYP   163      40.943  31.602  44.694  1.00  0.00           C  
ATOM   2949  H4  XYP   163      41.557  32.301  44.690  1.00  0.00           H  
ATOM   2950  C5  XYP   163      39.588  31.863  44.969  1.00  0.00           C  
ATOM   2951  C6  XYP   163      39.135  33.276  45.265  1.00  0.00           C  
ATOM   2952  H6a XYP   163      38.156  33.333  45.242  1.00  0.00           H  
ATOM   2953  H6b XYP   163      39.453  33.539  46.153  1.00  0.00           H  
ATOM   2954  H6c XYP   163      39.505  33.889  44.596  1.00  0.00           H  
ATOM   2955  C7  XYP   163      38.664  30.802  44.974  1.00  0.00           C  
ATOM   2956  H7  XYP   163      37.768  30.973  45.154  1.00  0.00           H  
ATOM   2957  C8  XYP   163      39.093  29.485  44.716  1.00  0.00           C  
ATOM   2958  H8  XYP   163      38.477  28.786  44.726  1.00  0.00           H  
TER    2959      XYP   163 
ATOM   2959  C1  XYP   164      19.343  39.336  14.626  1.00  0.00           C  
ATOM   2960  H1a XYP   164      19.357  38.927  15.516  1.00  0.00           H  
ATOM   2961  H1b XYP   164      18.479  39.154  14.203  1.00  0.00           H  
ATOM   2962  H1c XYP   164      20.059  38.951  14.078  1.00  0.00           H  
ATOM   2963  C2  XYP   164      19.555  40.828  14.754  1.00  0.00           C  
ATOM   2964  C3  XYP   164      20.645  41.320  15.494  1.00  0.00           C  
ATOM   2965  H3  XYP   164      21.234  40.726  15.901  1.00  0.00           H  
ATOM   2966  C4  XYP   164      20.843  42.707  15.629  1.00  0.00           C  
ATOM   2967  H4  XYP   164      21.565  43.027  16.122  1.00  0.00           H  
ATOM   2968  C5  XYP   164      19.956  43.612  15.016  1.00  0.00           C  
ATOM   2969  C6  XYP   164      20.160  45.104  15.162  1.00  0.00           C  
ATOM   2970  H6a XYP   164      19.451  45.475  15.727  1.00  0.00           H  
ATOM   2971  H6b XYP   164      21.030  45.289  15.574  1.00  0.00           H  
ATOM   2972  H6c XYP   164      20.129  45.528  14.279  1.00  0.00           H  
ATOM   2973  C7  XYP   164      18.870  43.121  14.267  1.00  0.00           C  
ATOM   2974  H7  XYP   164      18.283  43.717  13.860  1.00  0.00           H  
ATOM   2975  C8  XYP   164      18.669  41.732  14.136  1.00  0.00           C  
ATOM   2976  H8  XYP   164      17.949  41.412  13.642  1.00  0.00           H  
TER    2977      XYP   164 
ATOM   2977  C1  XYP   165      26.255  39.108  18.738  1.00  0.00           C  
ATOM   2978  H1a XYP   165      26.452  38.860  19.665  1.00  0.00           H  
ATOM   2979  H1b XYP   165      25.448  38.633  18.448  1.00  0.00           H  
ATOM   2980  H1c XYP   165      27.003  38.850  18.163  1.00  0.00           H  
ATOM   2981  C2  XYP   165      26.041  40.602  18.636  1.00  0.00           C  
ATOM   2982  C3  XYP   165      26.686  41.473  19.534  1.00  0.00           C  
ATOM   2983  H3  XYP   165      27.241  41.128  20.196  1.00  0.00           H  
ATOM   2984  C4  XYP   165      26.489  42.865  19.434  1.00  0.00           C  
ATOM   2985  H4  XYP   165      26.914  43.439  20.030  1.00  0.00           H  
ATOM   2986  C5  XYP   165      25.637  43.391  18.446  1.00  0.00           C  
ATOM   2987  C6  XYP   165      25.404  44.884  18.355  1.00  0.00           C  
ATOM   2988  H6a XYP   165      24.619  45.122  18.891  1.00  0.00           H  
ATOM   2989  H6b XYP   165      26.188  45.366  18.693  1.00  0.00           H  
ATOM   2990  H6c XYP   165      25.251  45.141  17.421  1.00  0.00           H  
ATOM   2991  C7  XYP   165      24.995  42.520  17.547  1.00  0.00           C  
ATOM   2992  H7  XYP   165      24.432  42.866  16.890  1.00  0.00           H  
ATOM   2993  C8  XYP   165      25.199  41.130  17.638  1.00  0.00           C  
ATOM   2994  H8  XYP   165      24.769  40.557  17.044  1.00  0.00           H  
TER    2995      XYP   165 
ATOM   2995  C1  XYP   166      22.735  10.681  14.116  1.00  0.00           C  
ATOM   2996  H1a XYP   166      21.948  10.600  14.694  1.00  0.00           H  
ATOM   2997  H1b XYP   166      22.514  10.348  13.221  1.00  0.00           H  
ATOM   2998  H1c XYP   166      23.466  10.143  14.485  1.00  0.00           H  
ATOM   2999  C2  XYP   166      23.157  12.132  14.046  1.00  0.00           C  
ATOM   3000  C3  XYP   166      23.827  12.725  15.132  1.00  0.00           C  
ATOM   3001  H3  XYP   166      24.021  12.218  15.888  1.00  0.00           H  
ATOM   3002  C4  XYP   166      24.214  14.078  15.072  1.00  0.00           C  
ATOM   3003  H4  XYP   166      24.668  14.464  15.786  1.00  0.00           H  
ATOM   3004  C5  XYP   166      23.928  14.846  13.927  1.00  0.00           C  
ATOM   3005  C6  XYP   166      24.361  16.292  13.843  1.00  0.00           C  
ATOM   3006  H6a XYP   166      24.842  16.552  14.656  1.00  0.00           H  
ATOM   3007  H6b XYP   166      24.949  16.414  13.070  1.00  0.00           H  
ATOM   3008  H6c XYP   166      23.571  16.860  13.743  1.00  0.00           H  
ATOM   3009  C7  XYP   166      23.248  14.256  12.847  1.00  0.00           C  
ATOM   3010  H7  XYP   166      23.054  14.761  12.090  1.00  0.00           H  
ATOM   3011  C8  XYP   166      22.864  12.903  12.906  1.00  0.00           C  
ATOM   3012  H8  XYP   166      22.410  12.519  12.191  1.00  0.00           H  
TER    3013      XYP   166 
ATOM   3013  C1  XYP   167      42.470  18.044  41.743  1.00  0.00           C  
ATOM   3014  H1a XYP   167      42.500  17.717  42.667  1.00  0.00           H  
ATOM   3015  H1b XYP   167      41.729  17.607  41.274  1.00  0.00           H  
ATOM   3016  H1c XYP   167      43.314  17.822  41.297  1.00  0.00           H  
ATOM   3017  C2  XYP   167      42.265  19.543  41.721  1.00  0.00           C  
ATOM   3018  C3  XYP   167      42.137  20.269  42.920  1.00  0.00           C  
ATOM   3019  H3  XYP   167      42.170  19.823  43.736  1.00  0.00           H  
ATOM   3020  C4  XYP   167      41.956  21.666  42.887  1.00  0.00           C  
ATOM   3021  H4  XYP   167      41.871  22.145  43.680  1.00  0.00           H  
ATOM   3022  C5  XYP   167      41.906  22.345  41.657  1.00  0.00           C  
ATOM   3023  C6  XYP   167      41.701  23.844  41.629  1.00  0.00           C  
ATOM   3024  H6a XYP   167      40.771  24.050  41.858  1.00  0.00           H  
ATOM   3025  H6b XYP   167      42.299  24.270  42.279  1.00  0.00           H  
ATOM   3026  H6c XYP   167      41.902  24.193  40.735  1.00  0.00           H  
ATOM   3027  C7  XYP   167      42.038  21.620  40.458  1.00  0.00           C  
ATOM   3028  H7  XYP   167      42.002  22.065  39.641  1.00  0.00           H  
ATOM   3029  C8  XYP   167      42.212  20.223  40.491  1.00  0.00           C  
ATOM   3030  H8  XYP   167      42.295  19.745  39.699  1.00  0.00           H  
TER    3031      XYP   167 
ATOM   3031  C1  XYP   168      15.988  13.738  16.646  1.00  0.00           C  
ATOM   3032  H1a XYP   168      16.159  13.595  17.600  1.00  0.00           H  
ATOM   3033  H1b XYP   168      15.218  13.195  16.375  1.00  0.00           H  
ATOM   3034  H1c XYP   168      16.771  13.462  16.128  1.00  0.00           H  
ATOM   3035  C2  XYP   168      15.711  15.204  16.393  1.00  0.00           C  
ATOM   3036  C3  XYP   168      16.599  16.182  16.880  1.00  0.00           C  
ATOM   3037  H3  XYP   168      17.358  15.922  17.349  1.00  0.00           H  
ATOM   3038  C4  XYP   168      16.337  17.548  16.657  1.00  0.00           C  
ATOM   3039  H4  XYP   168      16.923  18.194  16.979  1.00  0.00           H  
ATOM   3040  C5  XYP   168      15.184  17.943  15.951  1.00  0.00           C  
ATOM   3041  C6  XYP   168      14.880  19.407  15.723  1.00  0.00           C  
ATOM   3042  H6a XYP   168      13.997  19.617  16.093  1.00  0.00           H  
ATOM   3043  H6b XYP   168      15.550  19.969  16.165  1.00  0.00           H  
ATOM   3044  H6c XYP   168      14.882  19.596  14.762  1.00  0.00           H  
ATOM   3045  C7  XYP   168      14.306  16.964  15.453  1.00  0.00           C  
ATOM   3046  H7  XYP   168      13.546  17.224  14.981  1.00  0.00           H  
ATOM   3047  C8  XYP   168      14.568  15.598  15.672  1.00  0.00           C  
ATOM   3048  H8  XYP   168      13.982  14.955  15.344  1.00  0.00           H  
TER    3049      XYP   168 
ATOM   3049  C1  XYP   169      13.560  31.136  24.964  1.00  0.00           C  
ATOM   3050  H1a XYP   169      12.799  30.666  25.358  1.00  0.00           H  
ATOM   3051  H1b XYP   169      13.797  30.708  24.115  1.00  0.00           H  
ATOM   3052  H1c XYP   169      14.323  31.085  25.577  1.00  0.00           H  
ATOM   3053  C2  XYP   169      13.187  32.578  24.708  1.00  0.00           C  
ATOM   3054  C3  XYP   169      14.011  33.626  25.158  1.00  0.00           C  
ATOM   3055  H3  XYP   169      14.782  33.435  25.642  1.00  0.00           H  
ATOM   3056  C4  XYP   169      13.674  34.963  24.869  1.00  0.00           C  
ATOM   3057  H4  XYP   169      14.227  35.654  25.157  1.00  0.00           H  
ATOM   3058  C5  XYP   169      12.515  35.254  24.123  1.00  0.00           C  
ATOM   3059  C6  XYP   169      12.186  36.680  23.742  1.00  0.00           C  
ATOM   3060  H6a XYP   169      11.232  36.850  23.879  1.00  0.00           H  
ATOM   3061  H6b XYP   169      12.701  37.303  24.295  1.00  0.00           H  
ATOM   3062  H6c XYP   169      12.407  36.823  22.798  1.00  0.00           H  
ATOM   3063  C7  XYP   169      11.683  34.205  23.693  1.00  0.00           C  
ATOM   3064  H7  XYP   169      10.919  34.392  23.197  1.00  0.00           H  
ATOM   3065  C8  XYP   169      12.016  32.870  23.989  1.00  0.00           C  
ATOM   3066  H8  XYP   169      11.467  32.177  23.701  1.00  0.00           H  
TER    3067      XYP   169 
ATOM   3067  C1  XYP   170      13.742  32.645  33.169  1.00  0.00           C  
ATOM   3068  H1a XYP   170      12.773  32.549  33.259  1.00  0.00           H  
ATOM   3069  H1b XYP   170      14.028  32.235  32.327  1.00  0.00           H  
ATOM   3070  H1c XYP   170      14.171  32.188  33.921  1.00  0.00           H  
ATOM   3071  C2  XYP   170      14.122  34.107  33.176  1.00  0.00           C  
ATOM   3072  C3  XYP   170      15.465  34.482  33.354  1.00  0.00           C  
ATOM   3073  H3  XYP   170      16.116  33.826  33.462  1.00  0.00           H  
ATOM   3074  C4  XYP   170      15.821  35.843  33.388  1.00  0.00           C  
ATOM   3075  H4  XYP   170      16.708  36.087  33.515  1.00  0.00           H  
ATOM   3076  C5  XYP   170      14.837  36.838  33.238  1.00  0.00           C  
ATOM   3077  C6  XYP   170      15.215  38.302  33.286  1.00  0.00           C  
ATOM   3078  H6a XYP   170      14.941  38.678  34.149  1.00  0.00           H  
ATOM   3079  H6b XYP   170      16.184  38.407  33.181  1.00  0.00           H  
ATOM   3080  H6c XYP   170      14.762  38.785  32.563  1.00  0.00           H  
ATOM   3081  C7  XYP   170      13.495  36.463  33.046  1.00  0.00           C  
ATOM   3082  H7  XYP   170      12.841  37.118  32.942  1.00  0.00           H  
ATOM   3083  C8  XYP   170      13.138  35.100  33.011  1.00  0.00           C  
ATOM   3084  H8  XYP   170      12.250  34.854  32.881  1.00  0.00           H  
TER    3085      XYP   170 
ATOM   3085  C1  XYP   171      23.685   6.287  38.499  1.00  0.00           C  
ATOM   3086  H1a XYP   171      23.165   5.891  39.229  1.00  0.00           H  
ATOM   3087  H1b XYP   171      23.261   6.071  37.643  1.00  0.00           H  
ATOM   3088  H1c XYP   171      24.591   5.913  38.512  1.00  0.00           H  
ATOM   3089  C2  XYP   171      23.733   7.790  38.671  1.00  0.00           C  
ATOM   3090  C3  XYP   171      24.968   8.464  38.724  1.00  0.00           C  
ATOM   3091  H3  XYP   171      25.759   7.982  38.650  1.00  0.00           H  
ATOM   3092  C4  XYP   171      25.007   9.860  38.909  1.00  0.00           C  
ATOM   3093  H4  XYP   171      25.825  10.300  38.957  1.00  0.00           H  
ATOM   3094  C5  XYP   171      23.811  10.590  39.034  1.00  0.00           C  
ATOM   3095  C6  XYP   171      23.850  12.086  39.255  1.00  0.00           C  
ATOM   3096  H6a XYP   171      23.143  12.348  39.881  1.00  0.00           H  
ATOM   3097  H6b XYP   171      24.716  12.349  39.630  1.00  0.00           H  
ATOM   3098  H6c XYP   171      23.712  12.544  38.401  1.00  0.00           H  
ATOM   3099  C7  XYP   171      22.576   9.920  38.960  1.00  0.00           C  
ATOM   3100  H7  XYP   171      21.783  10.402  39.035  1.00  0.00           H  
ATOM   3101  C8  XYP   171      22.537   8.523  38.782  1.00  0.00           C  
ATOM   3102  H8  XYP   171      21.719   8.083  38.738  1.00  0.00           H  
TER    3103      XYP   171 
ATOM   3103  C1  XYP   172      36.020  35.669  44.285  1.00  0.00           C  
ATOM   3104  H1a XYP   172      35.734  35.449  45.195  1.00  0.00           H  
ATOM   3105  H1b XYP   172      35.612  35.035  43.659  1.00  0.00           H  
ATOM   3106  H1c XYP   172      36.995  35.594  44.224  1.00  0.00           H  
ATOM   3107  C2  XYP   172      35.599  37.084  43.948  1.00  0.00           C  
ATOM   3108  C3  XYP   172      36.234  38.175  44.570  1.00  0.00           C  
ATOM   3109  H3  XYP   172      36.913  38.022  45.188  1.00  0.00           H  
ATOM   3110  C4  XYP   172      35.847  39.493  44.257  1.00  0.00           C  
ATOM   3111  H4  XYP   172      36.271  40.213  44.668  1.00  0.00           H  
ATOM   3112  C5  XYP   172      34.820  39.727  43.323  1.00  0.00           C  
ATOM   3113  C6  XYP   172      34.404  41.139  42.973  1.00  0.00           C  
ATOM   3114  H6a XYP   172      33.545  41.338  43.398  1.00  0.00           H  
ATOM   3115  H6b XYP   172      35.075  41.779  43.289  1.00  0.00           H  
ATOM   3116  H6c XYP   172      34.314  41.227  42.001  1.00  0.00           H  
ATOM   3117  C7  XYP   172      34.177  38.636  42.712  1.00  0.00           C  
ATOM   3118  H7  XYP   172      33.488  38.786  42.106  1.00  0.00           H  
ATOM   3119  C8  XYP   172      34.571  37.319  43.017  1.00  0.00           C  
ATOM   3120  H8  XYP   172      34.151  36.602  42.602  1.00  0.00           H  
TER    3121      XYP   172 
ATOM   3121  C1  XYP   173      12.016  25.390  19.541  1.00  0.00           C  
ATOM   3122  H1a XYP   173      11.462  25.110  20.299  1.00  0.00           H  
ATOM   3123  H1b XYP   173      11.638  25.031  18.711  1.00  0.00           H  
ATOM   3124  H1c XYP   173      12.923  25.038  19.650  1.00  0.00           H  
ATOM   3125  C2  XYP   173      12.064  26.902  19.481  1.00  0.00           C  
ATOM   3126  C3  XYP   173      12.887  27.615  20.372  1.00  0.00           C  
ATOM   3127  H3  XYP   173      13.388  27.152  21.002  1.00  0.00           H  
ATOM   3128  C4  XYP   173      12.960  29.019  20.303  1.00  0.00           C  
ATOM   3129  H4  XYP   173      13.515  29.485  20.887  1.00  0.00           H  
ATOM   3130  C5  XYP   173      12.197  29.719  19.350  1.00  0.00           C  
ATOM   3131  C6  XYP   173      12.295  31.225  19.258  1.00  0.00           C  
ATOM   3132  H6a XYP   173      12.302  31.609  20.158  1.00  0.00           H  
ATOM   3133  H6b XYP   173      13.122  31.471  18.792  1.00  0.00           H  
ATOM   3134  H6c XYP   173      11.527  31.584  18.768  1.00  0.00           H  
ATOM   3135  C7  XYP   173      11.355  29.008  18.474  1.00  0.00           C  
ATOM   3136  H7  XYP   173      10.845  29.468  17.846  1.00  0.00           H  
ATOM   3137  C8  XYP   173      11.290  27.603  18.538  1.00  0.00           C  
ATOM   3138  H8  XYP   173      10.740  27.135  17.951  1.00  0.00           H  
TER    3139      XYP   173 
ATOM   3139  C1  XYP   174      47.162  21.025  17.506  1.00  0.00           C  
ATOM   3140  H1a XYP   174      46.854  20.482  18.262  1.00  0.00           H  
ATOM   3141  H1b XYP   174      46.774  20.676  16.677  1.00  0.00           H  
ATOM   3142  H1c XYP   174      48.139  20.975  17.447  1.00  0.00           H  
ATOM   3143  C2  XYP   174      46.728  22.460  17.713  1.00  0.00           C  
ATOM   3144  C3  XYP   174      47.588  23.379  18.343  1.00  0.00           C  
ATOM   3145  H3  XYP   174      48.433  23.106  18.621  1.00  0.00           H  
ATOM   3146  C4  XYP   174      47.174  24.709  18.552  1.00  0.00           C  
ATOM   3147  H4  XYP   174      47.744  25.315  18.969  1.00  0.00           H  
ATOM   3148  C5  XYP   174      45.899  25.126  18.130  1.00  0.00           C  
ATOM   3149  C6  XYP   174      45.464  26.557  18.351  1.00  0.00           C  
ATOM   3150  H6a XYP   174      44.640  26.742  17.852  1.00  0.00           H  
ATOM   3151  H6b XYP   174      45.304  26.700  19.306  1.00  0.00           H  
ATOM   3152  H6c XYP   174      46.166  27.167  18.043  1.00  0.00           H  
ATOM   3153  C7  XYP   174      45.037  24.207  17.504  1.00  0.00           C  
ATOM   3154  H7  XYP   174      44.191  24.477  17.229  1.00  0.00           H  
ATOM   3155  C8  XYP   174      45.454  22.879  17.291  1.00  0.00           C  
ATOM   3156  H8  XYP   174      44.886  22.275  16.872  1.00  0.00           H  
TER    3157      XYP   174 
ATOM   3157  C1  XYP   175      18.348  23.561   5.705  1.00  0.00           C  
ATOM   3158  H1a XYP   175      17.542  23.348   6.223  1.00  0.00           H  
ATOM   3159  H1b XYP   175      18.292  23.139   4.823  1.00  0.00           H  
ATOM   3160  H1c XYP   175      19.132  23.212   6.178  1.00  0.00           H  
ATOM   3161  C2  XYP   175      18.461  25.061   5.540  1.00  0.00           C  
ATOM   3162  C3  XYP   175      19.578  25.754   6.043  1.00  0.00           C  
ATOM   3163  H3  XYP   175      20.253  25.285   6.477  1.00  0.00           H  
ATOM   3164  C4  XYP   175      19.671  27.151   5.897  1.00  0.00           C  
ATOM   3165  H4  XYP   175      20.409  27.606   6.234  1.00  0.00           H  
ATOM   3166  C5  XYP   175      18.649  27.863   5.242  1.00  0.00           C  
ATOM   3167  C6  XYP   175      18.758  29.364   5.081  1.00  0.00           C  
ATOM   3168  H6a XYP   175      17.913  29.732   4.747  1.00  0.00           H  
ATOM   3169  H6b XYP   175      18.961  29.773   5.948  1.00  0.00           H  
ATOM   3170  H6c XYP   175      19.476  29.573   4.446  1.00  0.00           H  
ATOM   3171  C7  XYP   175      17.535  27.170   4.732  1.00  0.00           C  
ATOM   3172  H7  XYP   175      16.855  27.638   4.303  1.00  0.00           H  
ATOM   3173  C8  XYP   175      17.440  25.772   4.883  1.00  0.00           C  
ATOM   3174  H8  XYP   175      16.700  25.318   4.551  1.00  0.00           H  
TER    3175      XYP   175 
ATOM   3175  C1  XYP   176      38.004  41.762  25.673  1.00  0.00           C  
ATOM   3176  H1a XYP   176      37.216  41.184  25.735  1.00  0.00           H  
ATOM   3177  H1b XYP   176      38.331  41.774  24.749  1.00  0.00           H  
ATOM   3178  H1c XYP   176      38.706  41.408  26.257  1.00  0.00           H  
ATOM   3179  C2  XYP   176      37.647  43.170  26.097  1.00  0.00           C  
ATOM   3180  C3  XYP   176      38.617  43.994  26.698  1.00  0.00           C  
ATOM   3181  H3  XYP   176      39.472  43.662  26.853  1.00  0.00           H  
ATOM   3182  C4  XYP   176      38.297  45.317  27.060  1.00  0.00           C  
ATOM   3183  H4  XYP   176      38.941  45.860  27.454  1.00  0.00           H  
ATOM   3184  C5  XYP   176      37.007  45.825  26.814  1.00  0.00           C  
ATOM   3185  C6  XYP   176      36.667  47.254  27.177  1.00  0.00           C  
ATOM   3186  H6a XYP   176      36.234  47.273  28.056  1.00  0.00           H  
ATOM   3187  H6b XYP   176      37.482  47.798  27.206  1.00  0.00           H  
ATOM   3188  H6c XYP   176      36.063  47.631  26.504  1.00  0.00           H  
ATOM   3189  C7  XYP   176      36.035  44.999  26.222  1.00  0.00           C  
ATOM   3190  H7  XYP   176      35.184  45.334  26.056  1.00  0.00           H  
ATOM   3191  C8  XYP   176      36.353  43.672  25.869  1.00  0.00           C  
ATOM   3192  H8  XYP   176      35.710  43.130  25.470  1.00  0.00           H  
TER    3193      XYP   176 
ATOM   3193  C1  XYP   177      11.957  26.109  30.228  1.00  0.00           C  
ATOM   3194  H1a XYP   177      11.514  25.562  30.909  1.00  0.00           H  
ATOM   3195  H1b XYP   177      11.632  25.846  29.341  1.00  0.00           H  
ATOM   3196  H1c XYP   177      12.925  25.959  30.269  1.00  0.00           H  
ATOM   3197  C2  XYP   177      11.656  27.570  30.484  1.00  0.00           C  
ATOM   3198  C3  XYP   177      12.303  28.252  31.530  1.00  0.00           C  
ATOM   3199  H3  XYP   177      12.924  27.806  32.059  1.00  0.00           H  
ATOM   3200  C4  XYP   177      12.019  29.608  31.777  1.00  0.00           C  
ATOM   3201  H4  XYP   177      12.454  30.056  32.467  1.00  0.00           H  
ATOM   3202  C5  XYP   177      11.082  30.291  30.981  1.00  0.00           C  
ATOM   3203  C6  XYP   177      10.789  31.750  31.244  1.00  0.00           C  
ATOM   3204  H6a XYP   177      10.448  31.860  32.154  1.00  0.00           H  
ATOM   3205  H6b XYP   177      11.613  32.269  31.140  1.00  0.00           H  
ATOM   3206  H6c XYP   177      10.129  32.081  30.604  1.00  0.00           H  
ATOM   3207  C7  XYP   177      10.434  29.610  29.934  1.00  0.00           C  
ATOM   3208  H7  XYP   177       9.818  30.057  29.399  1.00  0.00           H  
ATOM   3209  C8  XYP   177      10.721  28.255  29.686  1.00  0.00           C  
ATOM   3210  H8  XYP   177      10.289  27.811  28.993  1.00  0.00           H  
TER    3211      XYP   177 
ATOM   3211  C1  XYP   178       7.294  26.616  37.178  1.00  0.00           C  
ATOM   3212  H1a XYP   178       6.451  26.372  37.613  1.00  0.00           H  
ATOM   3213  H1b XYP   178       7.346  26.182  36.302  1.00  0.00           H  
ATOM   3214  H1c XYP   178       8.039  26.307  37.736  1.00  0.00           H  
ATOM   3215  C2  XYP   178       7.360  28.116  36.996  1.00  0.00           C  
ATOM   3216  C3  XYP   178       8.523  28.823  37.348  1.00  0.00           C  
ATOM   3217  H3  XYP   178       9.253  28.371  37.697  1.00  0.00           H  
ATOM   3218  C4  XYP   178       8.584  30.218  37.175  1.00  0.00           C  
ATOM   3219  H4  XYP   178       9.358  30.680  37.412  1.00  0.00           H  
ATOM   3220  C5  XYP   178       7.482  30.917  36.650  1.00  0.00           C  
ATOM   3221  C6  XYP   178       7.546  32.417  36.456  1.00  0.00           C  
ATOM   3222  H6a XYP   178       6.733  32.830  36.809  1.00  0.00           H  
ATOM   3223  H6b XYP   178       8.321  32.787  36.928  1.00  0.00           H  
ATOM   3224  H6c XYP   178       7.625  32.617  35.502  1.00  0.00           H  
ATOM   3225  C7  XYP   178       6.317  30.210  36.299  1.00  0.00           C  
ATOM   3226  H7  XYP   178       5.590  30.668  35.942  1.00  0.00           H  
ATOM   3227  C8  XYP   178       6.257  28.813  36.472  1.00  0.00           C  
ATOM   3228  H8  XYP   178       5.488  28.350  36.233  1.00  0.00           H  
TER    3229      XYP   178 
ATOM   3229  C1  XYP   179      15.348  23.484  17.718  1.00  0.00           C  
ATOM   3230  H1a XYP   179      15.240  23.293  18.673  1.00  0.00           H  
ATOM   3231  H1b XYP   179      14.716  22.939  17.204  1.00  0.00           H  
ATOM   3232  H1c XYP   179      16.262  23.258  17.446  1.00  0.00           H  
ATOM   3233  C2  XYP   179      15.100  24.955  17.468  1.00  0.00           C  
ATOM   3234  C3  XYP   179      15.855  25.912  18.167  1.00  0.00           C  
ATOM   3235  H3  XYP   179      16.494  25.628  18.779  1.00  0.00           H  
ATOM   3236  C4  XYP   179      15.639  27.287  17.949  1.00  0.00           C  
ATOM   3237  H4  XYP   179      16.135  27.915  18.422  1.00  0.00           H  
ATOM   3238  C5  XYP   179      14.672  27.710  17.017  1.00  0.00           C  
ATOM   3239  C6  XYP   179      14.464  29.185  16.752  1.00  0.00           C  
ATOM   3240  H6a XYP   179      13.537  29.348  16.479  1.00  0.00           H  
ATOM   3241  H6b XYP   179      14.651  29.699  17.564  1.00  0.00           H  
ATOM   3242  H6c XYP   179      15.066  29.475  16.036  1.00  0.00           H  
ATOM   3243  C7  XYP   179      13.918  26.751  16.314  1.00  0.00           C  
ATOM   3244  H7  XYP   179      13.278  27.027  15.698  1.00  0.00           H  
ATOM   3245  C8  XYP   179      14.128  25.376  16.542  1.00  0.00           C  
ATOM   3246  H8  XYP   179      13.629  24.745  16.076  1.00  0.00           H  
TER    3247      XYP   179 
ATOM   3247  C1  XYP   180      36.855  23.640  42.317  1.00  0.00           C  
ATOM   3248  H1a XYP   180      36.690  23.471  43.266  1.00  0.00           H  
ATOM   3249  H1b XYP   180      36.168  23.195  41.779  1.00  0.00           H  
ATOM   3250  H1c XYP   180      37.732  23.278  42.071  1.00  0.00           H  
ATOM   3251  C2  XYP   180      36.830  25.130  42.062  1.00  0.00           C  
ATOM   3252  C3  XYP   180      37.962  25.908  42.363  1.00  0.00           C  
ATOM   3253  H3  XYP   180      38.719  25.504  42.722  1.00  0.00           H  
ATOM   3254  C4  XYP   180      37.948  27.295  42.123  1.00  0.00           C  
ATOM   3255  H4  XYP   180      38.695  27.810  42.321  1.00  0.00           H  
ATOM   3256  C5  XYP   180      36.808  27.911  41.582  1.00  0.00           C  
ATOM   3257  C6  XYP   180      36.814  29.402  41.332  1.00  0.00           C  
ATOM   3258  H6a XYP   180      37.067  29.867  42.155  1.00  0.00           H  
ATOM   3259  H6b XYP   180      37.463  29.610  40.628  1.00  0.00           H  
ATOM   3260  H6c XYP   180      35.927  29.706  41.050  1.00  0.00           H  
ATOM   3261  C7  XYP   180      35.675  27.134  41.277  1.00  0.00           C  
ATOM   3262  H7  XYP   180      34.920  27.539  40.916  1.00  0.00           H  
ATOM   3263  C8  XYP   180      35.684  25.746  41.522  1.00  0.00           C  
ATOM   3264  H8  XYP   180      34.932  25.235  41.327  1.00  0.00           H  
TER    3265      XYP   180 
ATOM   3265  C1  XYP   181      36.361  31.771  28.665  1.00  0.00           C  
ATOM   3266  H1a XYP   181      37.153  31.523  29.187  1.00  0.00           H  
ATOM   3267  H1b XYP   181      35.604  31.219  28.955  1.00  0.00           H  
ATOM   3268  H1c XYP   181      36.531  31.612  27.714  1.00  0.00           H  
ATOM   3269  C2  XYP   181      36.053  33.236  28.881  1.00  0.00           C  
ATOM   3270  C3  XYP   181      37.014  34.213  28.563  1.00  0.00           C  
ATOM   3271  H3  XYP   181      37.837  33.958  28.212  1.00  0.00           H  
ATOM   3272  C4  XYP   181      36.740  35.575  28.796  1.00  0.00           C  
ATOM   3273  H4  XYP   181      37.382  36.218  28.599  1.00  0.00           H  
ATOM   3274  C5  XYP   181      35.508  35.967  29.349  1.00  0.00           C  
ATOM   3275  C6  XYP   181      35.232  37.426  29.626  1.00  0.00           C  
ATOM   3276  H6a XYP   181      34.499  37.512  30.269  1.00  0.00           H  
ATOM   3277  H6b XYP   181      36.032  37.845  30.006  1.00  0.00           H  
ATOM   3278  H6c XYP   181      34.989  37.876  28.793  1.00  0.00           H  
ATOM   3279  C7  XYP   181      34.537  34.993  29.639  1.00  0.00           C  
ATOM   3280  H7  XYP   181      33.720  35.239  30.013  1.00  0.00           H  
ATOM   3281  C8  XYP   181      34.811  33.631  29.408  1.00  0.00           C  
ATOM   3282  H8  XYP   181      34.170  32.989  29.625  1.00  0.00           H  
TER    3283      XYP   181 
ATOM   3283  C1  XYP   182      45.001  25.412  14.301  1.00  0.00           C  
ATOM   3284  H1a XYP   182      44.191  25.161  14.791  1.00  0.00           H  
ATOM   3285  H1b XYP   182      45.041  24.913  13.459  1.00  0.00           H  
ATOM   3286  H1c XYP   182      45.792  25.189  14.835  1.00  0.00           H  
ATOM   3287  C2  XYP   182      44.967  26.893  14.008  1.00  0.00           C  
ATOM   3288  C3  XYP   182      45.716  27.792  14.790  1.00  0.00           C  
ATOM   3289  H3  XYP   182      46.245  27.471  15.484  1.00  0.00           H  
ATOM   3290  C4  XYP   182      45.678  29.172  14.511  1.00  0.00           C  
ATOM   3291  H4  XYP   182      46.181  29.763  15.025  1.00  0.00           H  
ATOM   3292  C5  XYP   182      44.885  29.660  13.457  1.00  0.00           C  
ATOM   3293  C6  XYP   182      44.836  31.145  13.172  1.00  0.00           C  
ATOM   3294  H6a XYP   182      44.143  31.559  13.728  1.00  0.00           H  
ATOM   3295  H6b XYP   182      45.705  31.550  13.379  1.00  0.00           H  
ATOM   3296  H6c XYP   182      44.630  31.297  12.227  1.00  0.00           H  
ATOM   3297  C7  XYP   182      44.129  28.761  12.680  1.00  0.00           C  
ATOM   3298  H7  XYP   182      43.597  29.080  11.987  1.00  0.00           H  
ATOM   3299  C8  XYP   182      44.174  27.380  12.954  1.00  0.00           C  
ATOM   3300  H8  XYP   182      43.677  26.785  12.439  1.00  0.00           H  
TER    3301      XYP   182 
ATOM   3301  C1  XYP   183      16.176  25.634   8.374  1.00  0.00           C  
ATOM   3302  H1a XYP   183      16.081  25.529   9.343  1.00  0.00           H  
ATOM   3303  H1b XYP   183      15.461  25.138   7.923  1.00  0.00           H  
ATOM   3304  H1c XYP   183      17.041  25.273   8.089  1.00  0.00           H  
ATOM   3305  C2  XYP   183      16.107  27.102   8.015  1.00  0.00           C  
ATOM   3306  C3  XYP   183      17.069  27.994   8.524  1.00  0.00           C  
ATOM   3307  H3  XYP   183      17.749  27.674   9.073  1.00  0.00           H  
ATOM   3308  C4  XYP   183      17.011  29.361   8.192  1.00  0.00           C  
ATOM   3309  H4  XYP   183      17.653  29.946   8.524  1.00  0.00           H  
ATOM   3310  C5  XYP   183      15.998  29.841   7.341  1.00  0.00           C  
ATOM   3311  C6  XYP   183      15.955  31.306   6.965  1.00  0.00           C  
ATOM   3312  H6a XYP   183      16.016  31.853   7.775  1.00  0.00           H  
ATOM   3313  H6b XYP   183      16.707  31.513   6.372  1.00  0.00           H  
ATOM   3314  H6c XYP   183      15.115  31.513   6.505  1.00  0.00           H  
ATOM   3315  C7  XYP   183      15.036  28.949   6.832  1.00  0.00           C  
ATOM   3316  H7  XYP   183      14.363  29.263   6.272  1.00  0.00           H  
ATOM   3317  C8  XYP   183      15.089  27.583   7.171  1.00  0.00           C  
ATOM   3318  H8  XYP   183      14.453  26.995   6.829  1.00  0.00           H  
TER    3319      XYP   183 
ATOM   3319  C1  XYP   184      39.703  15.044  42.135  1.00  0.00           C  
ATOM   3320  H1a XYP   184      39.890  14.532  42.949  1.00  0.00           H  
ATOM   3321  H1b XYP   184      38.960  14.617  41.658  1.00  0.00           H  
ATOM   3322  H1c XYP   184      40.498  15.047  41.562  1.00  0.00           H  
ATOM   3323  C2  XYP   184      39.334  16.468  42.488  1.00  0.00           C  
ATOM   3324  C3  XYP   184      39.765  17.031  43.703  1.00  0.00           C  
ATOM   3325  H3  XYP   184      40.272  16.523  44.294  1.00  0.00           H  
ATOM   3326  C4  XYP   184      39.432  18.362  44.024  1.00  0.00           C  
ATOM   3327  H4  XYP   184      39.719  18.733  44.827  1.00  0.00           H  
ATOM   3328  C5  XYP   184      38.669  19.135  43.129  1.00  0.00           C  
ATOM   3329  C6  XYP   184      38.315  20.568  43.461  1.00  0.00           C  
ATOM   3330  H6a XYP   184      38.336  20.704  44.430  1.00  0.00           H  
ATOM   3331  H6b XYP   184      38.962  21.167  43.033  1.00  0.00           H  
ATOM   3332  H6c XYP   184      37.414  20.770  43.130  1.00  0.00           H  
ATOM   3333  C7  XYP   184      38.243  18.573  41.913  1.00  0.00           C  
ATOM   3334  H7  XYP   184      37.746  19.086  41.319  1.00  0.00           H  
ATOM   3335  C8  XYP   184      38.572  17.242  41.593  1.00  0.00           C  
ATOM   3336  H8  XYP   184      38.291  16.872  40.787  1.00  0.00           H  
TER    3337      XYP   184 
ATOM   3337  C1  XYP   185      29.026  13.305  40.891  1.00  0.00           C  
ATOM   3338  H1a XYP   185      29.207  12.763  41.687  1.00  0.00           H  
ATOM   3339  H1b XYP   185      28.455  12.797  40.277  1.00  0.00           H  
ATOM   3340  H1c XYP   185      29.871  13.511  40.439  1.00  0.00           H  
ATOM   3341  C2  XYP   185      28.333  14.586  41.303  1.00  0.00           C  
ATOM   3342  C3  XYP   185      29.082  15.753  41.548  1.00  0.00           C  
ATOM   3343  H3  XYP   185      30.007  15.737  41.455  1.00  0.00           H  
ATOM   3344  C4  XYP   185      28.432  16.944  41.931  1.00  0.00           C  
ATOM   3345  H4  XYP   185      28.928  17.715  42.090  1.00  0.00           H  
ATOM   3346  C5  XYP   185      27.031  16.972  42.069  1.00  0.00           C  
ATOM   3347  C6  XYP   185      26.331  18.251  42.475  1.00  0.00           C  
ATOM   3348  H6a XYP   185      26.295  18.305  43.452  1.00  0.00           H  
ATOM   3349  H6b XYP   185      26.818  19.025  42.121  1.00  0.00           H  
ATOM   3350  H6c XYP   185      25.420  18.261  42.115  1.00  0.00           H  
ATOM   3351  C7  XYP   185      26.285  15.803  41.833  1.00  0.00           C  
ATOM   3352  H7  XYP   185      25.359  15.819  41.920  1.00  0.00           H  
ATOM   3353  C8  XYP   185      26.934  14.612  41.452  1.00  0.00           C  
ATOM   3354  H8  XYP   185      26.436  13.842  41.292  1.00  0.00           H  
TER    3355      XYP   185 
ATOM   3355  C1  XYP   186      21.255   8.059  17.232  1.00  0.00           C  
ATOM   3356  H1a XYP   186      20.788   7.549  17.927  1.00  0.00           H  
ATOM   3357  H1b XYP   186      21.042   7.682  16.353  1.00  0.00           H  
ATOM   3358  H1c XYP   186      22.221   7.997  17.381  1.00  0.00           H  
ATOM   3359  C2  XYP   186      20.805   9.503  17.285  1.00  0.00           C  
ATOM   3360  C3  XYP   186      21.703  10.518  17.667  1.00  0.00           C  
ATOM   3361  H3  XYP   186      22.581  10.302  17.884  1.00  0.00           H  
ATOM   3362  C4  XYP   186      21.271  11.857  17.728  1.00  0.00           C  
ATOM   3363  H4  XYP   186      21.868  12.522  17.983  1.00  0.00           H  
ATOM   3364  C5  XYP   186      19.940  12.188  17.412  1.00  0.00           C  
ATOM   3365  C6  XYP   186      19.455  13.617  17.515  1.00  0.00           C  
ATOM   3366  H6a XYP   186      18.706  13.662  18.144  1.00  0.00           H  
ATOM   3367  H6b XYP   186      20.174  14.196  17.833  1.00  0.00           H  
ATOM   3368  H6c XYP   186      19.157  13.926  16.635  1.00  0.00           H  
ATOM   3369  C7  XYP   186      19.047  11.175  17.018  1.00  0.00           C  
ATOM   3370  H7  XYP   186      18.167  11.391  16.808  1.00  0.00           H  
ATOM   3371  C8  XYP   186      19.478   9.836  16.956  1.00  0.00           C  
ATOM   3372  H8  XYP   186      18.882   9.166  16.707  1.00  0.00           H  
TER    3373      XYP   186 
ATOM   3373  C1  XYP   187      30.180  19.088  15.279  1.00  0.00           C  
ATOM   3374  H1a XYP   187      30.747  18.843  16.040  1.00  0.00           H  
ATOM   3375  H1b XYP   187      29.244  18.903  15.499  1.00  0.00           H  
ATOM   3376  H1c XYP   187      30.436  18.559  14.497  1.00  0.00           H  
ATOM   3377  C2  XYP   187      30.341  20.557  14.958  1.00  0.00           C  
ATOM   3378  C3  XYP   187      31.321  21.332  15.604  1.00  0.00           C  
ATOM   3379  H3  XYP   187      31.871  20.948  16.245  1.00  0.00           H  
ATOM   3380  C4  XYP   187      31.461  22.699  15.294  1.00  0.00           C  
ATOM   3381  H4  XYP   187      32.104  23.212  15.730  1.00  0.00           H  
ATOM   3382  C5  XYP   187      30.608  23.299  14.351  1.00  0.00           C  
ATOM   3383  C6  XYP   187      30.742  24.772  14.037  1.00  0.00           C  
ATOM   3384  H6a XYP   187      30.395  25.296  14.786  1.00  0.00           H  
ATOM   3385  H6b XYP   187      31.685  24.995  13.893  1.00  0.00           H  
ATOM   3386  H6c XYP   187      30.234  24.994  13.232  1.00  0.00           H  
ATOM   3387  C7  XYP   187      29.629  22.522  13.708  1.00  0.00           C  
ATOM   3388  H7  XYP   187      29.065  22.913  13.084  1.00  0.00           H  
ATOM   3389  C8  XYP   187      29.498  21.154  14.005  1.00  0.00           C  
ATOM   3390  H8  XYP   187      28.845  20.647  13.577  1.00  0.00           H  
TER    3391      XYP   187 
ATOM   3391  C1  XYP   188      42.873  20.800  36.898  1.00  0.00           C  
ATOM   3392  H1a XYP   188      41.926  20.564  36.987  1.00  0.00           H  
ATOM   3393  H1b XYP   188      43.238  20.389  36.088  1.00  0.00           H  
ATOM   3394  H1c XYP   188      43.366  20.459  37.673  1.00  0.00           H  
ATOM   3395  C2  XYP   188      43.015  22.304  36.807  1.00  0.00           C  
ATOM   3396  C3  XYP   188      43.900  22.991  37.660  1.00  0.00           C  
ATOM   3397  H3  XYP   188      44.402  22.518  38.285  1.00  0.00           H  
ATOM   3398  C4  XYP   188      44.035  24.390  37.563  1.00  0.00           C  
ATOM   3399  H4  XYP   188      44.627  24.840  38.122  1.00  0.00           H  
ATOM   3400  C5  XYP   188      43.285  25.110  36.615  1.00  0.00           C  
ATOM   3401  C6  XYP   188      43.455  26.609  36.495  1.00  0.00           C  
ATOM   3402  H6a XYP   188      43.391  27.022  37.381  1.00  0.00           H  
ATOM   3403  H6b XYP   188      44.335  26.805  36.110  1.00  0.00           H  
ATOM   3404  H6c XYP   188      42.761  26.985  35.914  1.00  0.00           H  
ATOM   3405  C7  XYP   188      42.394  24.424  35.769  1.00  0.00           C  
ATOM   3406  H7  XYP   188      41.900  24.895  35.137  1.00  0.00           H  
ATOM   3407  C8  XYP   188      42.262  23.025  35.863  1.00  0.00           C  
ATOM   3408  H8  XYP   188      41.679  22.574  35.295  1.00  0.00           H  
TER    3409      XYP   188 
ATOM   3409  C1  XYP   189      15.500  14.192  37.799  1.00  0.00           C  
ATOM   3410  H1a XYP   189      15.070  13.985  38.656  1.00  0.00           H  
ATOM   3411  H1b XYP   189      15.140  13.607  37.101  1.00  0.00           H  
ATOM   3412  H1c XYP   189      16.465  14.040  37.871  1.00  0.00           H  
ATOM   3413  C2  XYP   189      15.224  15.634  37.437  1.00  0.00           C  
ATOM   3414  C3  XYP   189      16.229  16.608  37.579  1.00  0.00           C  
ATOM   3415  H3  XYP   189      17.070  16.362  37.893  1.00  0.00           H  
ATOM   3416  C4  XYP   189      15.967  17.950  37.244  1.00  0.00           C  
ATOM   3417  H4  XYP   189      16.632  18.594  37.341  1.00  0.00           H  
ATOM   3418  C5  XYP   189      14.698  18.320  36.761  1.00  0.00           C  
ATOM   3419  C6  XYP   189      14.414  19.757  36.396  1.00  0.00           C  
ATOM   3420  H6a XYP   189      13.964  20.202  37.144  1.00  0.00           H  
ATOM   3421  H6b XYP   189      15.252  20.220  36.195  1.00  0.00           H  
ATOM   3422  H6c XYP   189      13.841  19.787  35.603  1.00  0.00           H  
ATOM   3423  C7  XYP   189      13.691  17.347  36.621  1.00  0.00           C  
ATOM   3424  H7  XYP   189      12.851  17.593  36.302  1.00  0.00           H  
ATOM   3425  C8  XYP   189      13.953  16.006  36.959  1.00  0.00           C  
ATOM   3426  H8  XYP   189      13.288  15.363  36.867  1.00  0.00           H  
TER    3427      XYP   189 
ATOM   3427  C1  XYP   190      22.104  31.592  34.922  1.00  0.00           C  
ATOM   3428  H1a XYP   190      21.445  30.904  35.150  1.00  0.00           H  
ATOM   3429  H1b XYP   190      22.589  31.327  34.113  1.00  0.00           H  
ATOM   3430  H1c XYP   190      22.740  31.677  35.661  1.00  0.00           H  
ATOM   3431  C2  XYP   190      21.412  32.914  34.680  1.00  0.00           C  
ATOM   3432  C3  XYP   190      22.082  34.125  34.939  1.00  0.00           C  
ATOM   3433  H3  XYP   190      22.946  34.109  35.286  1.00  0.00           H  
ATOM   3434  C4  XYP   190      21.440  35.354  34.705  1.00  0.00           C  
ATOM   3435  H4  XYP   190      21.890  36.153  34.867  1.00  0.00           H  
ATOM   3436  C5  XYP   190      20.135  35.382  34.174  1.00  0.00           C  
ATOM   3437  C6  XYP   190      19.457  36.700  33.879  1.00  0.00           C  
ATOM   3438  H6a XYP   190      18.726  36.839  34.512  1.00  0.00           H  
ATOM   3439  H6b XYP   190      20.097  37.439  33.956  1.00  0.00           H  
ATOM   3440  H6c XYP   190      19.098  36.686  32.968  1.00  0.00           H  
ATOM   3441  C7  XYP   190      19.469  34.171  33.907  1.00  0.00           C  
ATOM   3442  H7  XYP   190      18.603  34.187  33.567  1.00  0.00           H  
ATOM   3443  C8  XYP   190      20.100  32.942  34.171  1.00  0.00           C  
ATOM   3444  H8  XYP   190      19.662  32.142  33.987  1.00  0.00           H  
TER    3445      XYP   190 
ATOM   3445  C1  XYP   191      17.142  19.720  28.734  1.00  0.00           C  
ATOM   3446  H1a XYP   191      16.879  19.650  29.674  1.00  0.00           H  
ATOM   3447  H1b XYP   191      16.399  19.435  28.165  1.00  0.00           H  
ATOM   3448  H1c XYP   191      17.911  19.138  28.563  1.00  0.00           H  
ATOM   3449  C2  XYP   191      17.509  21.154  28.425  1.00  0.00           C  
ATOM   3450  C3  XYP   191      18.812  21.616  28.683  1.00  0.00           C  
ATOM   3451  H3  XYP   191      19.448  21.036  29.038  1.00  0.00           H  
ATOM   3452  C4  XYP   191      19.165  22.945  28.377  1.00  0.00           C  
ATOM   3453  H4  XYP   191      20.033  23.244  28.531  1.00  0.00           H  
ATOM   3454  C5  XYP   191      18.215  23.816  27.815  1.00  0.00           C  
ATOM   3455  C6  XYP   191      18.599  25.240  27.482  1.00  0.00           C  
ATOM   3456  H6a XYP   191      17.795  25.790  27.380  1.00  0.00           H  
ATOM   3457  H6b XYP   191      19.147  25.610  28.205  1.00  0.00           H  
ATOM   3458  H6c XYP   191      19.111  25.253  26.648  1.00  0.00           H  
ATOM   3459  C7  XYP   191      16.910  23.355  27.558  1.00  0.00           C  
ATOM   3460  H7  XYP   191      16.282  23.928  27.181  1.00  0.00           H  
ATOM   3461  C8  XYP   191      16.557  22.025  27.862  1.00  0.00           C  
ATOM   3462  H8  XYP   191      15.698  21.720  27.681  1.00  0.00           H  
TER    3463      XYP   191 
ATOM   3463  C1  XYP   192      40.513  33.732  31.259  1.00  0.00           C  
ATOM   3464  H1a XYP   192      40.725  33.218  32.065  1.00  0.00           H  
ATOM   3465  H1b XYP   192      39.634  33.453  30.929  1.00  0.00           H  
ATOM   3466  H1c XYP   192      41.188  33.554  30.572  1.00  0.00           H  
ATOM   3467  C2  XYP   192      40.503  35.211  31.582  1.00  0.00           C  
ATOM   3468  C3  XYP   192      41.424  35.746  32.501  1.00  0.00           C  
ATOM   3469  H3  XYP   192      42.045  35.186  32.911  1.00  0.00           H  
ATOM   3470  C4  XYP   192      41.413  37.124  32.795  1.00  0.00           C  
ATOM   3471  H4  XYP   192      42.027  37.476  33.399  1.00  0.00           H  
ATOM   3472  C5  XYP   192      40.476  37.974  32.176  1.00  0.00           C  
ATOM   3473  C6  XYP   192      40.473  39.455  32.486  1.00  0.00           C  
ATOM   3474  H6a XYP   192      39.650  39.870  32.150  1.00  0.00           H  
ATOM   3475  H6b XYP   192      40.524  39.590  33.455  1.00  0.00           H  
ATOM   3476  H6c XYP   192      41.244  39.878  32.055  1.00  0.00           H  
ATOM   3477  C7  XYP   192      39.554  37.438  31.259  1.00  0.00           C  
ATOM   3478  H7  XYP   192      38.934  37.996  30.847  1.00  0.00           H  
ATOM   3479  C8  XYP   192      39.574  36.063  30.959  1.00  0.00           C  
ATOM   3480  H8  XYP   192      38.970  35.711  30.348  1.00  0.00           H  
TER    3481      XYP   192 
ATOM   3481  C1  XYP   193      45.738  36.519  19.955  1.00  0.00           C  
ATOM   3482  H1a XYP   193      46.189  36.596  20.821  1.00  0.00           H  
ATOM   3483  H1b XYP   193      45.013  35.862  20.028  1.00  0.00           H  
ATOM   3484  H1c XYP   193      46.386  36.217  19.285  1.00  0.00           H  
ATOM   3485  C2  XYP   193      45.167  37.857  19.538  1.00  0.00           C  
ATOM   3486  C3  XYP   193      45.112  38.927  20.452  1.00  0.00           C  
ATOM   3487  H3  XYP   193      45.433  38.813  21.318  1.00  0.00           H  
ATOM   3488  C4  XYP   193      44.577  40.169  20.056  1.00  0.00           C  
ATOM   3489  H4  XYP   193      44.541  40.873  20.663  1.00  0.00           H  
ATOM   3490  C5  XYP   193      44.080  40.343  18.751  1.00  0.00           C  
ATOM   3491  C6  XYP   193      43.471  41.664  18.331  1.00  0.00           C  
ATOM   3492  H6a XYP   193      42.494  41.597  18.375  1.00  0.00           H  
ATOM   3493  H6b XYP   193      43.775  42.381  18.925  1.00  0.00           H  
ATOM   3494  H6c XYP   193      43.740  41.876  17.412  1.00  0.00           H  
ATOM   3495  C7  XYP   193      44.139  39.276  17.838  1.00  0.00           C  
ATOM   3496  H7  XYP   193      43.813  39.389  16.973  1.00  0.00           H  
ATOM   3497  C8  XYP   193      44.685  38.037  18.229  1.00  0.00           C  
ATOM   3498  H8  XYP   193      44.722  37.333  17.621  1.00  0.00           H  
TER    3499      XYP   193 
ATOM   3499  C1  XYP   194      31.090  11.881  11.439  1.00  0.00           C  
ATOM   3500  H1a XYP   194      30.403  11.282  11.080  1.00  0.00           H  
ATOM   3501  H1b XYP   194      31.873  11.869  10.849  1.00  0.00           H  
ATOM   3502  H1c XYP   194      31.349  11.569  12.331  1.00  0.00           H  
ATOM   3503  C2  XYP   194      30.552  13.293  11.530  1.00  0.00           C  
ATOM   3504  C3  XYP   194      31.132  14.213  12.424  1.00  0.00           C  
ATOM   3505  H3  XYP   194      31.841  13.949  12.966  1.00  0.00           H  
ATOM   3506  C4  XYP   194      30.634  15.527  12.507  1.00  0.00           C  
ATOM   3507  H4  XYP   194      31.014  16.129  13.102  1.00  0.00           H  
ATOM   3508  C5  XYP   194      29.555  15.931  11.700  1.00  0.00           C  
ATOM   3509  C6  XYP   194      29.010  17.338  11.808  1.00  0.00           C  
ATOM   3510  H6a XYP   194      28.223  17.335  12.391  1.00  0.00           H  
ATOM   3511  H6b XYP   194      29.686  17.935  12.190  1.00  0.00           H  
ATOM   3512  H6c XYP   194      28.764  17.670  10.920  1.00  0.00           H  
ATOM   3513  C7  XYP   194      28.976  15.012  10.804  1.00  0.00           C  
ATOM   3514  H7  XYP   194      28.258  15.272  10.274  1.00  0.00           H  
ATOM   3515  C8  XYP   194      29.476  13.698  10.716  1.00  0.00           C  
ATOM   3516  H8  XYP   194      29.088  13.092  10.128  1.00  0.00           H  
TER    3517      XYP   194 
ATOM   3517  C1  XYP   195      32.626  15.616  34.992  1.00  0.00           C  
ATOM   3518  H1a XYP   195      31.679  15.418  34.846  1.00  0.00           H  
ATOM   3519  H1b XYP   195      33.143  15.350  34.203  1.00  0.00           H  
ATOM   3520  H1c XYP   195      32.939  15.109  35.769  1.00  0.00           H  
ATOM   3521  C2  XYP   195      32.788  17.099  35.227  1.00  0.00           C  
ATOM   3522  C3  XYP   195      33.202  17.583  36.482  1.00  0.00           C  
ATOM   3523  H3  XYP   195      33.395  16.989  37.171  1.00  0.00           H  
ATOM   3524  C4  XYP   195      33.317  18.970  36.699  1.00  0.00           C  
ATOM   3525  H4  XYP   195      33.592  19.289  37.528  1.00  0.00           H  
ATOM   3526  C5  XYP   195      33.010  19.877  35.671  1.00  0.00           C  
ATOM   3527  C6  XYP   195      33.101  21.363  35.933  1.00  0.00           C  
ATOM   3528  H6a XYP   195      32.604  21.577  36.748  1.00  0.00           H  
ATOM   3529  H6b XYP   195      34.039  21.617  36.053  1.00  0.00           H  
ATOM   3530  H6c XYP   195      32.716  21.868  35.187  1.00  0.00           H  
ATOM   3531  C7  XYP   195      32.611  19.392  34.411  1.00  0.00           C  
ATOM   3532  H7  XYP   195      32.409  19.986  33.724  1.00  0.00           H  
ATOM   3533  C8  XYP   195      32.500  18.005  34.191  1.00  0.00           C  
ATOM   3534  H8  XYP   195      32.226  17.687  33.360  1.00  0.00           H  
TER    3535      XYP   195 
ATOM   3535  C1  XYP   196      21.093  14.199  20.633  1.00  0.00           C  
ATOM   3536  H1a XYP   196      20.283  13.732  20.345  1.00  0.00           H  
ATOM   3537  H1b XYP   196      21.799  14.080  19.970  1.00  0.00           H  
ATOM   3538  H1c XYP   196      21.391  13.805  21.479  1.00  0.00           H  
ATOM   3539  C2  XYP   196      20.809  15.673  20.832  1.00  0.00           C  
ATOM   3540  C3  XYP   196      21.685  16.449  21.610  1.00  0.00           C  
ATOM   3541  H3  XYP   196      22.450  16.062  21.973  1.00  0.00           H  
ATOM   3542  C4  XYP   196      21.378  17.792  21.898  1.00  0.00           C  
ATOM   3543  H4  XYP   196      21.950  18.299  22.434  1.00  0.00           H  
ATOM   3544  C5  XYP   196      20.199  18.374  21.403  1.00  0.00           C  
ATOM   3545  C6  XYP   196      19.854  19.802  21.758  1.00  0.00           C  
ATOM   3546  H6a XYP   196      19.353  20.225  21.030  1.00  0.00           H  
ATOM   3547  H6b XYP   196      19.322  19.811  22.579  1.00  0.00           H  
ATOM   3548  H6c XYP   196      20.676  20.317  21.911  1.00  0.00           H  
ATOM   3549  C7  XYP   196      19.351  17.617  20.570  1.00  0.00           C  
ATOM   3550  H7  XYP   196      18.561  17.997  20.253  1.00  0.00           H  
ATOM   3551  C8  XYP   196      19.656  16.270  20.284  1.00  0.00           C  
ATOM   3552  H8  XYP   196      19.066  15.756  19.778  1.00  0.00           H  
TER    3553      XYP   196 
ATOM   3553  C1  XYP   197      30.204  11.247  26.905  1.00  0.00           C  
ATOM   3554  H1a XYP   197      29.297  10.908  27.059  1.00  0.00           H  
ATOM   3555  H1b XYP   197      30.571  10.837  26.095  1.00  0.00           H  
ATOM   3556  H1c XYP   197      30.764  11.012  27.674  1.00  0.00           H  
ATOM   3557  C2  XYP   197      30.166  12.750  26.734  1.00  0.00           C  
ATOM   3558  C3  XYP   197      31.270  13.537  27.114  1.00  0.00           C  
ATOM   3559  H3  XYP   197      32.023  13.131  27.479  1.00  0.00           H  
ATOM   3560  C4  XYP   197      31.234  14.935  26.943  1.00  0.00           C  
ATOM   3561  H4  XYP   197      31.961  15.457  27.197  1.00  0.00           H  
ATOM   3562  C5  XYP   197      30.096  15.552  26.390  1.00  0.00           C  
ATOM   3563  C6  XYP   197      30.066  17.052  26.195  1.00  0.00           C  
ATOM   3564  H6a XYP   197      29.971  17.497  27.063  1.00  0.00           H  
ATOM   3565  H6b XYP   197      30.894  17.349  25.762  1.00  0.00           H  
ATOM   3566  H6c XYP   197      29.310  17.301  25.624  1.00  0.00           H  
ATOM   3567  C7  XYP   197      28.990  14.766  26.018  1.00  0.00           C  
ATOM   3568  H7  XYP   197      28.232  15.171  25.660  1.00  0.00           H  
ATOM   3569  C8  XYP   197      29.028  13.368  26.185  1.00  0.00           C  
ATOM   3570  H8  XYP   197      28.295  12.851  25.940  1.00  0.00           H  
TER    3571      XYP   197 
ATOM   3571  C1  XYP   198      10.664  31.528  11.769  1.00  0.00           C  
ATOM   3572  H1a XYP   198      10.144  31.103  11.056  1.00  0.00           H  
ATOM   3573  H1b XYP   198      11.577  31.684  11.453  1.00  0.00           H  
ATOM   3574  H1c XYP   198      10.683  30.934  12.548  1.00  0.00           H  
ATOM   3575  C2  XYP   198      10.041  32.853  12.151  1.00  0.00           C  
ATOM   3576  C3  XYP   198      10.357  33.448  13.386  1.00  0.00           C  
ATOM   3577  H3  XYP   198      10.940  33.020  13.971  1.00  0.00           H  
ATOM   3578  C4  XYP   198       9.794  34.691  13.737  1.00  0.00           C  
ATOM   3579  H4  XYP   198      10.003  35.085  14.553  1.00  0.00           H  
ATOM   3580  C5  XYP   198       8.915  35.344  12.853  1.00  0.00           C  
ATOM   3581  C6  XYP   198       8.317  36.681  13.234  1.00  0.00           C  
ATOM   3582  H6a XYP   198       7.626  36.546  13.915  1.00  0.00           H  
ATOM   3583  H6b XYP   198       9.020  37.263  13.590  1.00  0.00           H  
ATOM   3584  H6c XYP   198       7.921  37.110  12.447  1.00  0.00           H  
ATOM   3585  C7  XYP   198       8.594  34.744  11.621  1.00  0.00           C  
ATOM   3586  H7  XYP   198       8.015  35.175  11.034  1.00  0.00           H  
ATOM   3587  C8  XYP   198       9.158  33.503  11.269  1.00  0.00           C  
ATOM   3588  H8  XYP   198       8.952  33.114  10.449  1.00  0.00           H  
TER    3589      XYP   198 
ATOM   3589  C1  XYP   199      19.229  14.209   5.851  1.00  0.00           C  
ATOM   3590  H1a XYP   199      18.732  13.896   6.635  1.00  0.00           H  
ATOM   3591  H1b XYP   199      18.895  13.743   5.056  1.00  0.00           H  
ATOM   3592  H1c XYP   199      20.179  14.007   5.971  1.00  0.00           H  
ATOM   3593  C2  XYP   199      19.048  15.703   5.698  1.00  0.00           C  
ATOM   3594  C3  XYP   199      19.196  16.542   6.816  1.00  0.00           C  
ATOM   3595  H3  XYP   199      19.403  16.174   7.644  1.00  0.00           H  
ATOM   3596  C4  XYP   199      19.007  17.930   6.694  1.00  0.00           C  
ATOM   3597  H4  XYP   199      19.093  18.476   7.441  1.00  0.00           H  
ATOM   3598  C5  XYP   199      18.672  18.491   5.449  1.00  0.00           C  
ATOM   3599  C6  XYP   199      18.441  19.981   5.328  1.00  0.00           C  
ATOM   3600  H6a XYP   199      19.027  20.459   5.951  1.00  0.00           H  
ATOM   3601  H6b XYP   199      18.634  20.278   4.415  1.00  0.00           H  
ATOM   3602  H6c XYP   199      17.507  20.182   5.545  1.00  0.00           H  
ATOM   3603  C7  XYP   199      18.539  17.655   4.323  1.00  0.00           C  
ATOM   3604  H7  XYP   199      18.317  18.022   3.498  1.00  0.00           H  
ATOM   3605  C8  XYP   199      18.729  16.264   4.447  1.00  0.00           C  
ATOM   3606  H8  XYP   199      18.633  15.713   3.703  1.00  0.00           H  
TER    3607      XYP   199 
ATOM   3607  C1  XYP   200      29.653  38.303  35.024  1.00  0.00           C  
ATOM   3608  H1a XYP   200      29.270  38.215  35.921  1.00  0.00           H  
ATOM   3609  H1b XYP   200      29.260  37.626  34.434  1.00  0.00           H  
ATOM   3610  H1c XYP   200      30.621  38.161  35.064  1.00  0.00           H  
ATOM   3611  C2  XYP   200      29.364  39.689  34.490  1.00  0.00           C  
ATOM   3612  C3  XYP   200      30.153  40.779  34.902  1.00  0.00           C  
ATOM   3613  H3  XYP   200      30.857  40.644  35.496  1.00  0.00           H  
ATOM   3614  C4  XYP   200      29.881  42.073  34.417  1.00  0.00           C  
ATOM   3615  H4  XYP   200      30.396  42.794  34.699  1.00  0.00           H  
ATOM   3616  C5  XYP   200      28.829  42.282  33.509  1.00  0.00           C  
ATOM   3617  C6  XYP   200      28.557  43.677  32.987  1.00  0.00           C  
ATOM   3618  H6a XYP   200      28.266  44.249  33.728  1.00  0.00           H  
ATOM   3619  H6b XYP   200      29.376  44.044  32.594  1.00  0.00           H  
ATOM   3620  H6c XYP   200      27.856  43.655  32.303  1.00  0.00           H  
ATOM   3621  C7  XYP   200      28.040  41.192  33.094  1.00  0.00           C  
ATOM   3622  H7  XYP   200      27.338  41.327  32.499  1.00  0.00           H  
ATOM   3623  C8  XYP   200      28.306  39.899  33.586  1.00  0.00           C  
ATOM   3624  H8  XYP   200      27.776  39.182  33.319  1.00  0.00           H  
TER    3625      XYP   200 
ATOM   3625  C1  XYP   201      19.702  28.335  16.144  1.00  0.00           C  
ATOM   3626  H1a XYP   201      18.972  27.925  15.639  1.00  0.00           H  
ATOM   3627  H1b XYP   201      20.522  28.275  15.611  1.00  0.00           H  
ATOM   3628  H1c XYP   201      19.828  27.850  16.987  1.00  0.00           H  
ATOM   3629  C2  XYP   201      19.371  29.781  16.433  1.00  0.00           C  
ATOM   3630  C3  XYP   201      20.356  30.781  16.325  1.00  0.00           C  
ATOM   3631  H3  XYP   201      21.222  30.548  16.068  1.00  0.00           H  
ATOM   3632  C4  XYP   201      20.031  32.130  16.577  1.00  0.00           C  
ATOM   3633  H4  XYP   201      20.684  32.792  16.489  1.00  0.00           H  
ATOM   3634  C5  XYP   201      18.718  32.489  16.934  1.00  0.00           C  
ATOM   3635  C6  XYP   201      18.371  33.935  17.197  1.00  0.00           C  
ATOM   3636  H6a XYP   201      17.399  34.060  17.158  1.00  0.00           H  
ATOM   3637  H6b XYP   201      18.693  34.195  18.085  1.00  0.00           H  
ATOM   3638  H6c XYP   201      18.791  34.505  16.520  1.00  0.00           H  
ATOM   3639  C7  XYP   201      17.746  31.483  17.089  1.00  0.00           C  
ATOM   3640  H7  XYP   201      16.873  31.714  17.324  1.00  0.00           H  
ATOM   3641  C8  XYP   201      18.074  30.135  16.841  1.00  0.00           C  
ATOM   3642  H8  XYP   201      17.420  29.475  16.913  1.00  0.00           H  
TER    3643      XYP   201 
ATOM   3643  C1  XYP   202      21.692  21.710  38.825  1.00  0.00           C  
ATOM   3644  H1a XYP   202      20.728  21.539  38.843  1.00  0.00           H  
ATOM   3645  H1b XYP   202      22.097  21.147  38.132  1.00  0.00           H  
ATOM   3646  H1c XYP   202      22.080  21.488  39.697  1.00  0.00           H  
ATOM   3647  C2  XYP   202      21.947  23.169  38.521  1.00  0.00           C  
ATOM   3648  C3  XYP   202      23.098  23.549  37.807  1.00  0.00           C  
ATOM   3649  H3  XYP   202      23.695  22.900  37.511  1.00  0.00           H  
ATOM   3650  C4  XYP   202      23.345  24.909  37.537  1.00  0.00           C  
ATOM   3651  H4  XYP   202      24.108  25.155  37.067  1.00  0.00           H  
ATOM   3652  C5  XYP   202      22.442  25.894  37.977  1.00  0.00           C  
ATOM   3653  C6  XYP   202      22.725  27.358  37.718  1.00  0.00           C  
ATOM   3654  H6a XYP   202      22.534  27.878  38.524  1.00  0.00           H  
ATOM   3655  H6b XYP   202      23.666  27.484  37.476  1.00  0.00           H  
ATOM   3656  H6c XYP   202      22.157  27.672  36.984  1.00  0.00           H  
ATOM   3657  C7  XYP   202      21.282  25.513  38.678  1.00  0.00           C  
ATOM   3658  H7  XYP   202      20.681  26.162  38.965  1.00  0.00           H  
ATOM   3659  C8  XYP   202      21.040  24.153  38.957  1.00  0.00           C  
ATOM   3660  H8  XYP   202      20.279  23.903  39.429  1.00  0.00           H  
TER    3661      XYP   202 
ATOM   3661  C1  XYP   203      21.502  33.783  30.999  1.00  0.00           C  
ATOM   3662  H1a XYP   203      20.698  33.224  31.037  1.00  0.00           H  
ATOM   3663  H1b XYP   203      22.050  33.512  30.235  1.00  0.00           H  
ATOM   3664  H1c XYP   203      22.011  33.656  31.826  1.00  0.00           H  
ATOM   3665  C2  XYP   203      21.116  35.239  30.851  1.00  0.00           C  
ATOM   3666  C3  XYP   203      21.953  36.251  31.356  1.00  0.00           C  
ATOM   3667  H3  XYP   203      22.744  36.023  31.792  1.00  0.00           H  
ATOM   3668  C4  XYP   203      21.593  37.605  31.213  1.00  0.00           C  
ATOM   3669  H4  XYP   203      22.146  38.272  31.553  1.00  0.00           H  
ATOM   3670  C5  XYP   203      20.392  37.954  30.566  1.00  0.00           C  
ATOM   3671  C6  XYP   203      20.012  39.411  30.416  1.00  0.00           C  
ATOM   3672  H6a XYP   203      19.183  39.495  29.901  1.00  0.00           H  
ATOM   3673  H6b XYP   203      19.880  39.806  31.303  1.00  0.00           H  
ATOM   3674  H6c XYP   203      20.729  39.889  29.949  1.00  0.00           H  
ATOM   3675  C7  XYP   203      19.557  36.942  30.058  1.00  0.00           C  
ATOM   3676  H7  XYP   203      18.765  37.168  29.625  1.00  0.00           H  
ATOM   3677  C8  XYP   203      19.921  35.589  30.196  1.00  0.00           C  
ATOM   3678  H8  XYP   203      19.370  34.922  29.856  1.00  0.00           H  
TER    3679      XYP   203 
ATOM   3679  C1  XYP   204      39.519  19.302  13.432  1.00  0.00           C  
ATOM   3680  H1a XYP   204      39.189  18.908  14.266  1.00  0.00           H  
ATOM   3681  H1b XYP   204      39.080  18.859  12.676  1.00  0.00           H  
ATOM   3682  H1c XYP   204      40.487  19.169  13.369  1.00  0.00           H  
ATOM   3683  C2  XYP   204      39.214  20.784  13.410  1.00  0.00           C  
ATOM   3684  C3  XYP   204      39.212  21.523  14.606  1.00  0.00           C  
ATOM   3685  H3  XYP   204      39.371  21.093  15.416  1.00  0.00           H  
ATOM   3686  C4  XYP   204      38.982  22.912  14.579  1.00  0.00           C  
ATOM   3687  H4  XYP   204      38.998  23.401  15.370  1.00  0.00           H  
ATOM   3688  C5  XYP   204      38.740  23.565  13.356  1.00  0.00           C  
ATOM   3689  C6  XYP   204      38.547  25.064  13.318  1.00  0.00           C  
ATOM   3690  H6a XYP   204      38.393  25.403  14.223  1.00  0.00           H  
ATOM   3691  H6b XYP   204      39.351  25.486  12.950  1.00  0.00           H  
ATOM   3692  H6c XYP   204      37.776  25.286  12.757  1.00  0.00           H  
ATOM   3693  C7  XYP   204      38.714  22.821  12.162  1.00  0.00           C  
ATOM   3694  H7  XYP   204      38.555  23.251  11.353  1.00  0.00           H  
ATOM   3695  C8  XYP   204      38.957  21.434  12.189  1.00  0.00           C  
ATOM   3696  H8  XYP   204      38.959  20.946  11.398  1.00  0.00           H  
TER    3697      XYP   204 
ATOM   3697  C1  XYP   205      36.273  12.498  25.061  1.00  0.00           C  
ATOM   3698  H1a XYP   205      35.516  12.726  25.640  1.00  0.00           H  
ATOM   3699  H1b XYP   205      36.014  11.766  24.462  1.00  0.00           H  
ATOM   3700  H1c XYP   205      37.027  12.201  25.612  1.00  0.00           H  
ATOM   3701  C2  XYP   205      36.668  13.706  24.240  1.00  0.00           C  
ATOM   3702  C3  XYP   205      37.827  14.438  24.558  1.00  0.00           C  
ATOM   3703  H3  XYP   205      38.372  14.166  25.265  1.00  0.00           H  
ATOM   3704  C4  XYP   205      38.194  15.558  23.786  1.00  0.00           C  
ATOM   3705  H4  XYP   205      38.973  16.031  23.989  1.00  0.00           H  
ATOM   3706  C5  XYP   205      37.406  15.960  22.691  1.00  0.00           C  
ATOM   3707  C6  XYP   205      37.788  17.171  21.873  1.00  0.00           C  
ATOM   3708  H6a XYP   205      37.003  17.535  21.412  1.00  0.00           H  
ATOM   3709  H6b XYP   205      38.150  17.869  22.460  1.00  0.00           H  
ATOM   3710  H6c XYP   205      38.463  16.920  21.211  1.00  0.00           H  
ATOM   3711  C7  XYP   205      36.228  15.249  22.398  1.00  0.00           C  
ATOM   3712  H7  XYP   205      35.698  15.517  21.679  1.00  0.00           H  
ATOM   3713  C8  XYP   205      35.858  14.129  23.170  1.00  0.00           C  
ATOM   3714  H8  XYP   205      35.085  13.652  22.954  1.00  0.00           H  
TER    3715      XYP   205 
ATOM   3715  C1  XYP   206      31.761  12.990  18.647  1.00  0.00           C  
ATOM   3716  H1a XYP   206      31.622  13.451  19.501  1.00  0.00           H  
ATOM   3717  H1b XYP   206      30.930  12.546  18.378  1.00  0.00           H  
ATOM   3718  H1c XYP   206      32.464  12.315  18.751  1.00  0.00           H  
ATOM   3719  C2  XYP   206      32.161  14.002  17.596  1.00  0.00           C  
ATOM   3720  C3  XYP   206      33.514  14.168  17.243  1.00  0.00           C  
ATOM   3721  H3  XYP   206      34.168  13.651  17.655  1.00  0.00           H  
ATOM   3722  C4  XYP   206      33.880  15.129  16.280  1.00  0.00           C  
ATOM   3723  H4  XYP   206      34.775  15.251  16.059  1.00  0.00           H  
ATOM   3724  C5  XYP   206      32.897  15.924  15.665  1.00  0.00           C  
ATOM   3725  C6  XYP   206      33.303  16.984  14.668  1.00  0.00           C  
ATOM   3726  H6a XYP   206      32.520  17.477  14.355  1.00  0.00           H  
ATOM   3727  H6b XYP   206      33.913  17.616  15.100  1.00  0.00           H  
ATOM   3728  H6c XYP   206      33.749  16.565  13.903  1.00  0.00           H  
ATOM   3729  C7  XYP   206      31.545  15.755  16.016  1.00  0.00           C  
ATOM   3730  H7  XYP   206      30.892  16.287  15.624  1.00  0.00           H  
ATOM   3731  C8  XYP   206      31.179  14.798  16.981  1.00  0.00           C  
ATOM   3732  H8  XYP   206      30.286  14.701  17.220  1.00  0.00           H  
TER    3733      XYP   206 
ATOM   3733  C1  XYP   207      15.402  34.555  36.803  1.00  0.00           C  
ATOM   3734  H1a XYP   207      14.641  34.391  36.208  1.00  0.00           H  
ATOM   3735  H1b XYP   207      16.229  34.535  36.279  1.00  0.00           H  
ATOM   3736  H1c XYP   207      15.433  33.856  37.488  1.00  0.00           H  
ATOM   3737  C2  XYP   207      15.263  35.911  37.458  1.00  0.00           C  
ATOM   3738  C3  XYP   207      15.984  36.199  38.632  1.00  0.00           C  
ATOM   3739  H3  XYP   207      16.530  35.550  39.011  1.00  0.00           H  
ATOM   3740  C4  XYP   207      15.890  37.473  39.224  1.00  0.00           C  
ATOM   3741  H4  XYP   207      16.381  37.665  39.992  1.00  0.00           H  
ATOM   3742  C5  XYP   207      15.074  38.462  38.652  1.00  0.00           C  
ATOM   3743  C6  XYP   207      14.996  39.835  39.282  1.00  0.00           C  
ATOM   3744  H6a XYP   207      14.375  39.811  40.039  1.00  0.00           H  
ATOM   3745  H6b XYP   207      15.886  40.101  39.598  1.00  0.00           H  
ATOM   3746  H6c XYP   207      14.686  40.491  38.624  1.00  0.00           H  
ATOM   3747  C7  XYP   207      14.336  38.168  37.486  1.00  0.00           C  
ATOM   3748  H7  XYP   207      13.795  38.820  37.105  1.00  0.00           H  
ATOM   3749  C8  XYP   207      14.436  36.895  36.890  1.00  0.00           C  
ATOM   3750  H8  XYP   207      13.959  36.707  36.111  1.00  0.00           H  
TER    3751      XYP   207 
ATOM   3751  C1  XYP   208      17.297  36.639  25.498  1.00  0.00           C  
ATOM   3752  H1a XYP   208      16.666  36.474  26.228  1.00  0.00           H  
ATOM   3753  H1b XYP   208      16.847  36.479  24.643  1.00  0.00           H  
ATOM   3754  H1c XYP   208      18.057  36.027  25.573  1.00  0.00           H  
ATOM   3755  C2  XYP   208      17.790  38.067  25.572  1.00  0.00           C  
ATOM   3756  C3  XYP   208      18.589  38.480  26.655  1.00  0.00           C  
ATOM   3757  H3  XYP   208      18.813  37.873  27.322  1.00  0.00           H  
ATOM   3758  C4  XYP   208      19.063  39.805  26.721  1.00  0.00           C  
ATOM   3759  H4  XYP   208      19.599  40.072  27.433  1.00  0.00           H  
ATOM   3760  C5  XYP   208      18.740  40.724  25.708  1.00  0.00           C  
ATOM   3761  C6  XYP   208      19.259  42.143  25.780  1.00  0.00           C  
ATOM   3762  H6a XYP   208      18.686  42.738  25.255  1.00  0.00           H  
ATOM   3763  H6b XYP   208      19.264  42.446  26.712  1.00  0.00           H  
ATOM   3764  H6c XYP   208      20.171  42.168  25.423  1.00  0.00           H  
ATOM   3765  C7  XYP   208      17.937  40.313  24.628  1.00  0.00           C  
ATOM   3766  H7  XYP   208      17.731  40.917  23.953  1.00  0.00           H  
ATOM   3767  C8  XYP   208      17.462  38.988  24.561  1.00  0.00           C  
ATOM   3768  H8  XYP   208      16.936  38.720  23.843  1.00  0.00           H  
TER    3769      XYP   208 
ATOM   3769  C1  XYP   209       9.883  36.404  26.758  1.00  0.00           C  
ATOM   3770  H1a XYP   209       9.861  36.386  27.735  1.00  0.00           H  
ATOM   3771  H1b XYP   209       9.081  35.962  26.411  1.00  0.00           H  
ATOM   3772  H1c XYP   209      10.674  35.920  26.441  1.00  0.00           H  
ATOM   3773  C2  XYP   209       9.938  37.840  26.285  1.00  0.00           C  
ATOM   3774  C3  XYP   209      11.128  38.578  26.415  1.00  0.00           C  
ATOM   3775  H3  XYP   209      11.875  38.186  26.808  1.00  0.00           H  
ATOM   3776  C4  XYP   209      11.197  39.903  25.940  1.00  0.00           C  
ATOM   3777  H4  XYP   209      11.988  40.387  26.024  1.00  0.00           H  
ATOM   3778  C5  XYP   209      10.073  40.497  25.337  1.00  0.00           C  
ATOM   3779  C6  XYP   209      10.141  41.916  24.814  1.00  0.00           C  
ATOM   3780  H6a XYP   209       9.608  42.501  25.392  1.00  0.00           H  
ATOM   3781  H6b XYP   209      11.069  42.230  24.804  1.00  0.00           H  
ATOM   3782  H6c XYP   209       9.785  41.947  23.901  1.00  0.00           H  
ATOM   3783  C7  XYP   209       8.876  39.766  25.226  1.00  0.00           C  
ATOM   3784  H7  XYP   209       8.128  40.156  24.832  1.00  0.00           H  
ATOM   3785  C8  XYP   209       8.807  38.443  25.704  1.00  0.00           C  
ATOM   3786  H8  XYP   209       8.016  37.959  25.619  1.00  0.00           H  
TER    3787      XYP   209 
ATOM   3787  C1  XYP   210      38.201  19.845  38.397  1.00  0.00           C  
ATOM   3788  H1a XYP   210      37.332  19.393  38.440  1.00  0.00           H  
ATOM   3789  H1b XYP   210      38.656  19.604  37.564  1.00  0.00           H  
ATOM   3790  H1c XYP   210      38.750  19.557  39.155  1.00  0.00           H  
ATOM   3791  C2  XYP   210      38.001  21.343  38.438  1.00  0.00           C  
ATOM   3792  C3  XYP   210      38.797  22.142  39.280  1.00  0.00           C  
ATOM   3793  H3  XYP   210      39.438  21.743  39.822  1.00  0.00           H  
ATOM   3794  C4  XYP   210      38.630  23.540  39.297  1.00  0.00           C  
ATOM   3795  H4  XYP   210      39.163  24.064  39.849  1.00  0.00           H  
ATOM   3796  C5  XYP   210      37.652  24.144  38.486  1.00  0.00           C  
ATOM   3797  C6  XYP   210      37.466  25.644  38.488  1.00  0.00           C  
ATOM   3798  H6a XYP   210      36.510  25.855  38.497  1.00  0.00           H  
ATOM   3799  H6b XYP   210      37.883  26.037  39.283  1.00  0.00           H  
ATOM   3800  H6c XYP   210      37.880  26.025  37.686  1.00  0.00           H  
ATOM   3801  C7  XYP   210      36.843  23.344  37.662  1.00  0.00           C  
ATOM   3802  H7  XYP   210      36.189  23.743  37.136  1.00  0.00           H  
ATOM   3803  C8  XYP   210      37.020  21.948  37.631  1.00  0.00           C  
ATOM   3804  H8  XYP   210      36.484  21.423  37.082  1.00  0.00           H  
TER    3805      XYP   210 
ATOM   3805  C1  XYP   211      26.153  34.069  17.904  1.00  0.00           C  
ATOM   3806  H1a XYP   211      26.162  33.093  17.815  1.00  0.00           H  
ATOM   3807  H1b XYP   211      25.725  34.463  17.117  1.00  0.00           H  
ATOM   3808  H1c XYP   211      27.076  34.394  17.970  1.00  0.00           H  
ATOM   3809  C2  XYP   211      25.376  34.459  19.141  1.00  0.00           C  
ATOM   3810  C3  XYP   211      25.723  35.618  19.861  1.00  0.00           C  
ATOM   3811  H3  XYP   211      26.444  36.135  19.584  1.00  0.00           H  
ATOM   3812  C4  XYP   211      24.983  35.990  21.001  1.00  0.00           C  
ATOM   3813  H4  XYP   211      25.214  36.756  21.474  1.00  0.00           H  
ATOM   3814  C5  XYP   211      23.890  35.208  21.421  1.00  0.00           C  
ATOM   3815  C6  XYP   211      23.076  35.627  22.624  1.00  0.00           C  
ATOM   3816  H6a XYP   211      23.672  35.808  23.379  1.00  0.00           H  
ATOM   3817  H6b XYP   211      22.564  36.433  22.404  1.00  0.00           H  
ATOM   3818  H6c XYP   211      22.456  34.910  22.878  1.00  0.00           H  
ATOM   3819  C7  XYP   211      23.547  34.050  20.702  1.00  0.00           C  
ATOM   3820  H7  XYP   211      22.828  33.528  20.979  1.00  0.00           H  
ATOM   3821  C8  XYP   211      24.289  33.673  19.566  1.00  0.00           C  
ATOM   3822  H8  XYP   211      24.060  32.902  19.099  1.00  0.00           H  
TER    3823      XYP   211 
ATOM   3823  C1  XYP   212      31.582  32.302  16.209  1.00  0.00           C  
ATOM   3824  H1a XYP   212      30.878  31.636  16.061  1.00  0.00           H  
ATOM   3825  H1b XYP   212      32.242  32.239  15.487  1.00  0.00           H  
ATOM   3826  H1c XYP   212      32.018  32.116  17.067  1.00  0.00           H  
ATOM   3827  C2  XYP   212      30.989  33.695  16.226  1.00  0.00           C  
ATOM   3828  C3  XYP   212      31.693  34.752  16.831  1.00  0.00           C  
ATOM   3829  H3  XYP   212      32.515  34.588  17.236  1.00  0.00           H  
ATOM   3830  C4  XYP   212      31.157  36.054  16.827  1.00  0.00           C  
ATOM   3831  H4  XYP   212      31.623  36.748  17.236  1.00  0.00           H  
ATOM   3832  C5  XYP   212      29.917  36.308  16.211  1.00  0.00           C  
ATOM   3833  C6  XYP   212      29.354  37.713  16.168  1.00  0.00           C  
ATOM   3834  H6a XYP   212      28.409  37.696  16.425  1.00  0.00           H  
ATOM   3835  H6b XYP   212      29.844  38.295  16.786  1.00  0.00           H  
ATOM   3836  H6c XYP   212      29.437  38.067  15.258  1.00  0.00           H  
ATOM   3837  C7  XYP   212      29.208  35.250  15.614  1.00  0.00           C  
ATOM   3838  H7  XYP   212      28.386  35.412  15.209  1.00  0.00           H  
ATOM   3839  C8  XYP   212      29.740  33.945  15.628  1.00  0.00           C  
ATOM   3840  H8  XYP   212      29.267  33.246  15.236  1.00  0.00           H  
TER    3841      XYP   212 
ATOM   3841  C1  XYP   213      32.470  25.825  35.969  1.00  0.00           C  
ATOM   3842  H1a XYP   213      32.415  25.150  35.260  1.00  0.00           H  
ATOM   3843  H1b XYP   213      33.413  25.987  36.181  1.00  0.00           H  
ATOM   3844  H1c XYP   213      32.018  25.491  36.772  1.00  0.00           H  
ATOM   3845  C2  XYP   213      31.808  27.109  35.517  1.00  0.00           C  
ATOM   3846  C3  XYP   213      32.312  28.353  35.938  1.00  0.00           C  
ATOM   3847  H3  XYP   213      33.054  28.384  36.502  1.00  0.00           H  
ATOM   3848  C4  XYP   213      31.670  29.548  35.557  1.00  0.00           C  
ATOM   3849  H4  XYP   213      31.988  30.367  35.868  1.00  0.00           H  
ATOM   3850  C5  XYP   213      30.519  29.512  34.748  1.00  0.00           C  
ATOM   3851  C6  XYP   213      29.837  30.796  34.335  1.00  0.00           C  
ATOM   3852  H6a XYP   213      28.871  30.648  34.246  1.00  0.00           H  
ATOM   3853  H6b XYP   213      29.988  31.491  35.009  1.00  0.00           H  
ATOM   3854  H6c XYP   213      30.200  31.097  33.476  1.00  0.00           H  
ATOM   3855  C7  XYP   213      30.041  28.269  34.289  1.00  0.00           C  
ATOM   3856  H7  XYP   213      29.280  28.237  33.749  1.00  0.00           H  
ATOM   3857  C8  XYP   213      30.684  27.074  34.671  1.00  0.00           C  
ATOM   3858  H8  XYP   213      30.342  26.252  34.386  1.00  0.00           H  
TER    3859      XYP   213 
ATOM   3859  C1  XYP   214      29.446  20.444  37.482  1.00  0.00           C  
ATOM   3860  H1a XYP   214      29.475  20.164  38.420  1.00  0.00           H  
ATOM   3861  H1b XYP   214      28.878  19.828  36.974  1.00  0.00           H  
ATOM   3862  H1c XYP   214      30.354  20.417  37.108  1.00  0.00           H  
ATOM   3863  C2  XYP   214      28.878  21.844  37.389  1.00  0.00           C  
ATOM   3864  C3  XYP   214      29.672  22.913  36.929  1.00  0.00           C  
ATOM   3865  H3  XYP   214      30.556  22.764  36.688  1.00  0.00           H  
ATOM   3866  C4  XYP   214      29.124  24.206  36.825  1.00  0.00           C  
ATOM   3867  H4  XYP   214      29.648  24.909  36.520  1.00  0.00           H  
ATOM   3868  C5  XYP   214      27.784  24.439  37.184  1.00  0.00           C  
ATOM   3869  C6  XYP   214      27.193  25.828  37.079  1.00  0.00           C  
ATOM   3870  H6a XYP   214      26.974  26.155  37.977  1.00  0.00           H  
ATOM   3871  H6b XYP   214      27.833  26.441  36.655  1.00  0.00           H  
ATOM   3872  H6c XYP   214      26.380  25.792  36.535  1.00  0.00           H  
ATOM   3873  C7  XYP   214      26.998  23.376  37.662  1.00  0.00           C  
ATOM   3874  H7  XYP   214      26.116  23.531  37.914  1.00  0.00           H  
ATOM   3875  C8  XYP   214      27.544  22.083  37.765  1.00  0.00           C  
ATOM   3876  H8  XYP   214      27.021  21.380  38.073  1.00  0.00           H  
TER    3877      XYP   214 
ATOM   3877  C1  XYP   215      21.747  35.287  47.652  1.00  0.00           C  
ATOM   3878  H1a XYP   215      21.040  34.637  47.455  1.00  0.00           H  
ATOM   3879  H1b XYP   215      22.616  34.849  47.542  1.00  0.00           H  
ATOM   3880  H1c XYP   215      21.653  35.602  48.575  1.00  0.00           H  
ATOM   3881  C2  XYP   215      21.641  36.464  46.707  1.00  0.00           C  
ATOM   3882  C3  XYP   215      22.796  37.171  46.327  1.00  0.00           C  
ATOM   3883  H3  XYP   215      23.628  36.912  46.654  1.00  0.00           H  
ATOM   3884  C4  XYP   215      22.697  38.271  45.453  1.00  0.00           C  
ATOM   3885  H4  XYP   215      23.464  38.735  45.201  1.00  0.00           H  
ATOM   3886  C5  XYP   215      21.441  38.669  44.956  1.00  0.00           C  
ATOM   3887  C6  XYP   215      21.332  39.856  44.026  1.00  0.00           C  
ATOM   3888  H6a XYP   215      20.477  40.312  44.170  1.00  0.00           H  
ATOM   3889  H6b XYP   215      22.060  40.486  44.202  1.00  0.00           H  
ATOM   3890  H6c XYP   215      21.384  39.545  43.098  1.00  0.00           H  
ATOM   3891  C7  XYP   215      20.286  37.957  45.329  1.00  0.00           C  
ATOM   3892  H7  XYP   215      19.456  38.211  44.995  1.00  0.00           H  
ATOM   3893  C8  XYP   215      20.386  36.859  46.206  1.00  0.00           C  
ATOM   3894  H8  XYP   215      19.621  36.388  46.451  1.00  0.00           H  
TER    3895      XYP   215 
ATOM   3895  C1  XYP   216      41.253  18.248  33.819  1.00  0.00           C  
ATOM   3896  H1a XYP   216      41.096  18.471  34.760  1.00  0.00           H  
ATOM   3897  H1b XYP   216      40.558  17.626  33.515  1.00  0.00           H  
ATOM   3898  H1c XYP   216      42.128  17.818  33.726  1.00  0.00           H  
ATOM   3899  C2  XYP   216      41.221  19.514  32.992  1.00  0.00           C  
ATOM   3900  C3  XYP   216      42.205  20.501  33.183  1.00  0.00           C  
ATOM   3901  H3  XYP   216      42.875  20.371  33.813  1.00  0.00           H  
ATOM   3902  C4  XYP   216      42.187  21.682  32.417  1.00  0.00           C  
ATOM   3903  H4  XYP   216      42.844  22.327  32.547  1.00  0.00           H  
ATOM   3904  C5  XYP   216      41.182  21.887  31.454  1.00  0.00           C  
ATOM   3905  C6  XYP   216      41.163  23.163  30.641  1.00  0.00           C  
ATOM   3906  H6a XYP   216      40.925  23.914  31.222  1.00  0.00           H  
ATOM   3907  H6b XYP   216      42.046  23.322  30.250  1.00  0.00           H  
ATOM   3908  H6c XYP   216      40.501  23.099  29.921  1.00  0.00           H  
ATOM   3909  C7  XYP   216      40.196  20.900  31.264  1.00  0.00           C  
ATOM   3910  H7  XYP   216      39.527  21.028  30.630  1.00  0.00           H  
ATOM   3911  C8  XYP   216      40.217  19.716  32.028  1.00  0.00           C  
ATOM   3912  H8  XYP   216      39.565  19.066  31.894  1.00  0.00           H  
TER    3913      XYP   216 
ATOM   3913  C1  XYP   217      22.264  32.692  13.944  1.00  0.00           C  
ATOM   3914  H1a XYP   217      22.620  32.054  14.595  1.00  0.00           H  
ATOM   3915  H1b XYP   217      21.315  32.500  13.790  1.00  0.00           H  
ATOM   3916  H1c XYP   217      22.752  32.602  13.099  1.00  0.00           H  
ATOM   3917  C2  XYP   217      22.435  34.097  14.474  1.00  0.00           C  
ATOM   3918  C3  XYP   217      23.721  34.573  14.784  1.00  0.00           C  
ATOM   3919  H3  XYP   217      24.461  34.018  14.673  1.00  0.00           H  
ATOM   3920  C4  XYP   217      23.893  35.891  15.250  1.00  0.00           C  
ATOM   3921  H4  XYP   217      24.746  36.210  15.444  1.00  0.00           H  
ATOM   3922  C5  XYP   217      22.780  36.735  15.411  1.00  0.00           C  
ATOM   3923  C6  XYP   217      22.983  38.162  15.864  1.00  0.00           C  
ATOM   3924  H6a XYP   217      22.137  38.538  16.181  1.00  0.00           H  
ATOM   3925  H6b XYP   217      23.635  38.187  16.595  1.00  0.00           H  
ATOM   3926  H6c XYP   217      23.314  38.693  15.113  1.00  0.00           H  
ATOM   3927  C7  XYP   217      21.491  36.252  15.117  1.00  0.00           C  
ATOM   3928  H7  XYP   217      20.754  36.810  15.217  1.00  0.00           H  
ATOM   3929  C8  XYP   217      21.318  34.936  14.647  1.00  0.00           C  
ATOM   3930  H8  XYP   217      20.467  34.627  14.434  1.00  0.00           H  
TER    3931      XYP   217 
ATOM   3931  C1  XYP   218      12.355  35.180  10.731  1.00  0.00           C  
ATOM   3932  H1a XYP   218      11.739  34.545  10.312  1.00  0.00           H  
ATOM   3933  H1b XYP   218      13.128  35.317  10.148  1.00  0.00           H  
ATOM   3934  H1c XYP   218      12.652  34.812  11.588  1.00  0.00           H  
ATOM   3935  C2  XYP   218      11.656  36.503  10.948  1.00  0.00           C  
ATOM   3936  C3  XYP   218      12.002  37.311  12.046  1.00  0.00           C  
ATOM   3937  H3  XYP   218      12.660  37.031  12.640  1.00  0.00           H  
ATOM   3938  C4  XYP   218      11.350  38.543  12.246  1.00  0.00           C  
ATOM   3939  H4  XYP   218      11.579  39.078  12.971  1.00  0.00           H  
ATOM   3940  C5  XYP   218      10.351  38.973  11.356  1.00  0.00           C  
ATOM   3941  C6  XYP   218       9.655  40.296  11.591  1.00  0.00           C  
ATOM   3942  H6a XYP   218       9.147  40.250  12.428  1.00  0.00           H  
ATOM   3943  H6b XYP   218      10.324  41.009  11.658  1.00  0.00           H  
ATOM   3944  H6c XYP   218       9.045  40.497  10.852  1.00  0.00           H  
ATOM   3945  C7  XYP   218      10.009  38.166  10.254  1.00  0.00           C  
ATOM   3946  H7  XYP   218       9.348  38.446   9.661  1.00  0.00           H  
ATOM   3947  C8  XYP   218      10.664  36.936  10.049  1.00  0.00           C  
ATOM   3948  H8  XYP   218      10.434  36.401   9.323  1.00  0.00           H  
TER    3949      XYP   218 
ATOM   3949  C1  XYP   219      48.051  21.935  24.976  1.00  0.00           C  
ATOM   3950  H1a XYP   219      47.755  21.833  25.904  1.00  0.00           H  
ATOM   3951  H1b XYP   219      47.672  21.209  24.437  1.00  0.00           H  
ATOM   3952  H1c XYP   219      49.029  21.884  24.937  1.00  0.00           H  
ATOM   3953  C2  XYP   219      47.599  23.277  24.441  1.00  0.00           C  
ATOM   3954  C3  XYP   219      47.828  24.448  25.186  1.00  0.00           C  
ATOM   3955  H3  XYP   219      48.256  24.396  26.011  1.00  0.00           H  
ATOM   3956  C4  XYP   219      47.406  25.698  24.690  1.00  0.00           C  
ATOM   3957  H4  XYP   219      47.555  26.470  25.188  1.00  0.00           H  
ATOM   3958  C5  XYP   219      46.762  25.783  23.441  1.00  0.00           C  
ATOM   3959  C6  XYP   219      46.314  27.128  22.912  1.00  0.00           C  
ATOM   3960  H6a XYP   219      45.652  27.515  23.521  1.00  0.00           H  
ATOM   3961  H6b XYP   219      47.087  27.727  22.847  1.00  0.00           H  
ATOM   3962  H6c XYP   219      45.914  27.026  22.023  1.00  0.00           H  
ATOM   3963  C7  XYP   219      46.539  24.613  22.692  1.00  0.00           C  
ATOM   3964  H7  XYP   219      46.120  24.662  21.862  1.00  0.00           H  
ATOM   3965  C8  XYP   219      46.949  23.365  23.196  1.00  0.00           C  
ATOM   3966  H8  XYP   219      46.796  22.594  22.700  1.00  0.00           H  
TER    3967      XYP   219 
ATOM   3967  C1  XYP   220      15.530  13.129  25.024  1.00  0.00           C  
ATOM   3968  H1a XYP   220      14.754  12.676  25.412  1.00  0.00           H  
ATOM   3969  H1b XYP   220      15.605  12.880  24.079  1.00  0.00           H  
ATOM   3970  H1c XYP   220      16.341  12.846  25.496  1.00  0.00           H  
ATOM   3971  C2  XYP   220      15.349  14.626  25.149  1.00  0.00           C  
ATOM   3972  C3  XYP   220      15.960  15.332  26.202  1.00  0.00           C  
ATOM   3973  H3  XYP   220      16.477  14.875  26.827  1.00  0.00           H  
ATOM   3974  C4  XYP   220      15.792  16.726  26.311  1.00  0.00           C  
ATOM   3975  H4  XYP   220      16.203  17.190  27.004  1.00  0.00           H  
ATOM   3976  C5  XYP   220      14.996  17.418  25.380  1.00  0.00           C  
ATOM   3977  C6  XYP   220      14.787  18.910  25.518  1.00  0.00           C  
ATOM   3978  H6a XYP   220      13.981  19.182  25.032  1.00  0.00           H  
ATOM   3979  H6b XYP   220      14.678  19.145  26.462  1.00  0.00           H  
ATOM   3980  H6c XYP   220      15.561  19.385  25.154  1.00  0.00           H  
ATOM   3981  C7  XYP   220      14.388  16.713  24.324  1.00  0.00           C  
ATOM   3982  H7  XYP   220      13.865  17.169  23.704  1.00  0.00           H  
ATOM   3983  C8  XYP   220      14.564  15.320  24.210  1.00  0.00           C  
ATOM   3984  H8  XYP   220      14.156  14.855  23.515  1.00  0.00           H  
TER    3985      XYP   220 
ATOM   3985  C1  XYP   221      32.979  38.900  15.550  1.00  0.00           C  
ATOM   3986  H1a XYP   221      32.941  38.720  16.513  1.00  0.00           H  
ATOM   3987  H1b XYP   221      32.158  38.577  15.125  1.00  0.00           H  
ATOM   3988  H1c XYP   221      33.746  38.429  15.162  1.00  0.00           H  
ATOM   3989  C2  XYP   221      33.132  40.389  15.330  1.00  0.00           C  
ATOM   3990  C3  XYP   221      34.372  41.005  15.571  1.00  0.00           C  
ATOM   3991  H3  XYP   221      35.092  40.494  15.862  1.00  0.00           H  
ATOM   3992  C4  XYP   221      34.526  42.391  15.382  1.00  0.00           C  
ATOM   3993  H4  XYP   221      35.347  42.796  15.551  1.00  0.00           H  
ATOM   3994  C5  XYP   221      33.437  43.170  14.951  1.00  0.00           C  
ATOM   3995  C6  XYP   221      33.610  44.661  14.756  1.00  0.00           C  
ATOM   3996  H6a XYP   221      32.752  45.074  14.524  1.00  0.00           H  
ATOM   3997  H6b XYP   221      33.945  45.060  15.586  1.00  0.00           H  
ATOM   3998  H6c XYP   221      34.251  44.823  14.034  1.00  0.00           H  
ATOM   3999  C7  XYP   221      32.194  42.554  14.707  1.00  0.00           C  
ATOM   4000  H7  XYP   221      31.470  43.067  14.425  1.00  0.00           H  
ATOM   4001  C8  XYP   221      32.041  41.166  14.898  1.00  0.00           C  
ATOM   4002  H8  XYP   221      31.217  40.764  14.741  1.00  0.00           H  
TER    4003      XYP   221 
ATOM   4003  C1  XYP   222      37.632  12.525  29.131  1.00  0.00           C  
ATOM   4004  H1a XYP   222      36.771  12.181  28.812  1.00  0.00           H  
ATOM   4005  H1b XYP   222      38.321  12.362  28.455  1.00  0.00           H  
ATOM   4006  H1c XYP   222      37.871  12.058  29.959  1.00  0.00           H  
ATOM   4007  C2  XYP   222      37.530  14.012  29.394  1.00  0.00           C  
ATOM   4008  C3  XYP   222      38.386  14.623  30.329  1.00  0.00           C  
ATOM   4009  H3  XYP   222      39.014  14.112  30.786  1.00  0.00           H  
ATOM   4010  C4  XYP   222      38.294  16.006  30.575  1.00  0.00           C  
ATOM   4011  H4  XYP   222      38.856  16.408  31.199  1.00  0.00           H  
ATOM   4012  C5  XYP   222      37.349  16.787  29.886  1.00  0.00           C  
ATOM   4013  C6  XYP   222      37.238  18.269  30.170  1.00  0.00           C  
ATOM   4014  H6a XYP   222      37.341  18.431  31.131  1.00  0.00           H  
ATOM   4015  H6b XYP   222      37.937  18.748  29.679  1.00  0.00           H  
ATOM   4016  H6c XYP   222      36.361  18.603  29.889  1.00  0.00           H  
ATOM   4017  C7  XYP   222      36.505  16.179  28.936  1.00  0.00           C  
ATOM   4018  H7  XYP   222      35.885  16.699  28.480  1.00  0.00           H  
ATOM   4019  C8  XYP   222      36.590  14.793  28.695  1.00  0.00           C  
ATOM   4020  H8  XYP   222      36.018  14.390  28.083  1.00  0.00           H  
TER    4021      XYP   222 
ATOM   4021  C1  XYP   223       4.990  22.922  42.348  1.00  0.00           C  
ATOM   4022  H1a XYP   223       4.399  22.923  43.129  1.00  0.00           H  
ATOM   4023  H1b XYP   223       4.626  22.323  41.664  1.00  0.00           H  
ATOM   4024  H1c XYP   223       5.878  22.600  42.610  1.00  0.00           H  
ATOM   4025  C2  XYP   223       5.107  24.330  41.803  1.00  0.00           C  
ATOM   4026  C3  XYP   223       5.813  25.306  42.530  1.00  0.00           C  
ATOM   4027  H3  XYP   223       6.202  25.082  43.345  1.00  0.00           H  
ATOM   4028  C4  XYP   223       5.941  26.613  42.022  1.00  0.00           C  
ATOM   4029  H4  XYP   223       6.410  27.254  42.504  1.00  0.00           H  
ATOM   4030  C5  XYP   223       5.363  26.950  40.784  1.00  0.00           C  
ATOM   4031  C6  XYP   223       5.499  28.352  40.234  1.00  0.00           C  
ATOM   4032  H6a XYP   223       4.682  28.601  39.753  1.00  0.00           H  
ATOM   4033  H6b XYP   223       5.644  28.988  40.965  1.00  0.00           H  
ATOM   4034  H6c XYP   223       6.260  28.387  39.619  1.00  0.00           H  
ATOM   4035  C7  XYP   223       4.659  25.974  40.056  1.00  0.00           C  
ATOM   4036  H7  XYP   223       4.283  26.191  39.233  1.00  0.00           H  
ATOM   4037  C8  XYP   223       4.527  24.668  40.566  1.00  0.00           C  
ATOM   4038  H8  XYP   223       4.066  24.024  40.078  1.00  0.00           H  
TER    4039      XYP   223 
ATOM   4039  C1  XYP   224      45.158  14.816  21.580  1.00  0.00           C  
ATOM   4040  H1a XYP   224      45.274  14.325  22.420  1.00  0.00           H  
ATOM   4041  H1b XYP   224      44.356  14.485  21.126  1.00  0.00           H  
ATOM   4042  H1c XYP   224      45.940  14.670  21.008  1.00  0.00           H  
ATOM   4043  C2  XYP   224      45.015  16.295  21.862  1.00  0.00           C  
ATOM   4044  C3  XYP   224      45.608  16.858  23.007  1.00  0.00           C  
ATOM   4045  H3  XYP   224      46.073  16.316  23.603  1.00  0.00           H  
ATOM   4046  C4  XYP   224      45.506  18.242  23.249  1.00  0.00           C  
ATOM   4047  H4  XYP   224      45.906  18.614  24.003  1.00  0.00           H  
ATOM   4048  C5  XYP   224      44.804  19.066  22.350  1.00  0.00           C  
ATOM   4049  C6  XYP   224      44.710  20.555  22.584  1.00  0.00           C  
ATOM   4050  H6a XYP   224      43.775  20.803  22.736  1.00  0.00           H  
ATOM   4051  H6b XYP   224      45.239  20.809  23.369  1.00  0.00           H  
ATOM   4052  H6c XYP   224      45.052  21.031  21.800  1.00  0.00           H  
ATOM   4053  C7  XYP   224      44.198  18.500  21.215  1.00  0.00           C  
ATOM   4054  H7  XYP   224      43.723  19.043  20.627  1.00  0.00           H  
ATOM   4055  C8  XYP   224      44.307  17.119  20.968  1.00  0.00           C  
ATOM   4056  H8  XYP   224      43.905  16.749  20.215  1.00  0.00           H  
TER    4057      XYP   224 
ATOM   4057  C1  XYP   225      38.248  24.631  27.181  1.00  0.00           C  
ATOM   4058  H1a XYP   225      38.596  24.620  28.097  1.00  0.00           H  
ATOM   4059  H1b XYP   225      37.753  23.802  27.012  1.00  0.00           H  
ATOM   4060  H1c XYP   225      38.995  24.674  26.547  1.00  0.00           H  
ATOM   4061  C2  XYP   225      37.347  25.828  26.989  1.00  0.00           C  
ATOM   4062  C3  XYP   225      37.878  27.123  27.112  1.00  0.00           C  
ATOM   4063  H3  XYP   225      38.771  27.229  27.342  1.00  0.00           H  
ATOM   4064  C4  XYP   225      37.058  28.254  26.947  1.00  0.00           C  
ATOM   4065  H4  XYP   225      37.413  29.107  27.075  1.00  0.00           H  
ATOM   4066  C5  XYP   225      35.693  28.100  26.649  1.00  0.00           C  
ATOM   4067  C6  XYP   225      34.809  29.321  26.545  1.00  0.00           C  
ATOM   4068  H6a XYP   225      34.477  29.554  27.437  1.00  0.00           H  
ATOM   4069  H6b XYP   225      35.313  30.079  26.187  1.00  0.00           H  
ATOM   4070  H6c XYP   225      34.049  29.142  25.959  1.00  0.00           H  
ATOM   4071  C7  XYP   225      35.168  26.805  26.469  1.00  0.00           C  
ATOM   4072  H7  XYP   225      34.262  26.690  26.273  1.00  0.00           H  
ATOM   4073  C8  XYP   225      35.991  25.673  26.647  1.00  0.00           C  
ATOM   4074  H8  XYP   225      35.633  24.815  26.553  1.00  0.00           H  
TER    4075      XYP   225 
ATOM   4075  C1  XYP   226      17.492  12.010  31.062  1.00  0.00           C  
ATOM   4076  H1a XYP   226      16.792  11.829  31.722  1.00  0.00           H  
ATOM   4077  H1b XYP   226      17.179  11.753  30.169  1.00  0.00           H  
ATOM   4078  H1c XYP   226      18.288  11.482  31.281  1.00  0.00           H  
ATOM   4079  C2  XYP   226      17.825  13.485  31.081  1.00  0.00           C  
ATOM   4080  C3  XYP   226      18.944  13.948  31.797  1.00  0.00           C  
ATOM   4081  H3  XYP   226      19.477  13.345  32.264  1.00  0.00           H  
ATOM   4082  C4  XYP   226      19.252  15.322  31.817  1.00  0.00           C  
ATOM   4083  H4  XYP   226      19.990  15.626  32.295  1.00  0.00           H  
ATOM   4084  C5  XYP   226      18.437  16.237  31.127  1.00  0.00           C  
ATOM   4085  C6  XYP   226      18.746  17.715  31.174  1.00  0.00           C  
ATOM   4086  H6a XYP   226      17.916  18.222  31.286  1.00  0.00           H  
ATOM   4087  H6b XYP   226      19.334  17.910  31.931  1.00  0.00           H  
ATOM   4088  H6c XYP   226      19.190  17.980  30.342  1.00  0.00           H  
ATOM   4089  C7  XYP   226      17.323  15.774  30.402  1.00  0.00           C  
ATOM   4090  H7  XYP   226      16.784  16.378  29.943  1.00  0.00           H  
ATOM   4091  C8  XYP   226      17.016  14.400  30.382  1.00  0.00           C  
ATOM   4092  H8  XYP   226      16.276  14.096  29.910  1.00  0.00           H  
TER    4093      XYP   226 
ATOM   4093  C1  XYP   227      17.782  27.345  24.359  1.00  0.00           C  
ATOM   4094  H1a XYP   227      18.211  27.118  25.209  1.00  0.00           H  
ATOM   4095  H1b XYP   227      16.840  27.080  24.398  1.00  0.00           H  
ATOM   4096  H1c XYP   227      18.231  26.859  23.636  1.00  0.00           H  
ATOM   4097  C2  XYP   227      17.908  28.834  24.126  1.00  0.00           C  
ATOM   4098  C3  XYP   227      19.181  29.426  24.107  1.00  0.00           C  
ATOM   4099  H3  XYP   227      19.940  28.894  24.198  1.00  0.00           H  
ATOM   4100  C4  XYP   227      19.312  30.823  23.986  1.00  0.00           C  
ATOM   4101  H4  XYP   227      20.155  31.216  24.004  1.00  0.00           H  
ATOM   4102  C5  XYP   227      18.172  31.636  23.873  1.00  0.00           C  
ATOM   4103  C6  XYP   227      18.326  33.140  23.815  1.00  0.00           C  
ATOM   4104  H6a XYP   227      17.456  33.567  23.675  1.00  0.00           H  
ATOM   4105  H6b XYP   227      18.708  33.458  24.660  1.00  0.00           H  
ATOM   4106  H6c XYP   227      18.928  33.377  23.079  1.00  0.00           H  
ATOM   4107  C7  XYP   227      16.897  31.040  23.849  1.00  0.00           C  
ATOM   4108  H7  XYP   227      16.142  31.577  23.765  1.00  0.00           H  
ATOM   4109  C8  XYP   227      16.764  29.641  23.976  1.00  0.00           C  
ATOM   4110  H8  XYP   227      15.919  29.254  23.988  1.00  0.00           H  
TER    4111      XYP   227 
ATOM   4111  C1  XYP   228      34.709  38.895  22.114  1.00  0.00           C  
ATOM   4112  H1a XYP   228      33.920  38.606  22.615  1.00  0.00           H  
ATOM   4113  H1b XYP   228      34.625  38.611  21.179  1.00  0.00           H  
ATOM   4114  H1c XYP   228      35.504  38.479  22.506  1.00  0.00           H  
ATOM   4115  C2  XYP   228      34.818  40.402  22.172  1.00  0.00           C  
ATOM   4116  C3  XYP   228      35.971  41.015  22.697  1.00  0.00           C  
ATOM   4117  H3  XYP   228      36.670  40.494  23.019  1.00  0.00           H  
ATOM   4118  C4  XYP   228      36.081  42.418  22.717  1.00  0.00           C  
ATOM   4119  H4  XYP   228      36.851  42.822  23.049  1.00  0.00           H  
ATOM   4120  C5  XYP   228      35.035  43.217  22.224  1.00  0.00           C  
ATOM   4121  C6  XYP   228      35.169  44.723  22.243  1.00  0.00           C  
ATOM   4122  H6a XYP   228      35.150  45.042  23.169  1.00  0.00           H  
ATOM   4123  H6b XYP   228      36.019  44.975  21.826  1.00  0.00           H  
ATOM   4124  H6c XYP   228      34.437  45.135  21.741  1.00  0.00           H  
ATOM   4125  C7  XYP   228      33.878  42.605  21.710  1.00  0.00           C  
ATOM   4126  H7  XYP   228      33.192  43.131  21.368  1.00  0.00           H  
ATOM   4127  C8  XYP   228      33.769  41.202  21.682  1.00  0.00           C  
ATOM   4128  H8  XYP   228      33.008  40.804  21.326  1.00  0.00           H  
TER    4129      XYP   228 
ATOM   4129  C1  XYP   229      34.150  32.160  35.004  1.00  0.00           C  
ATOM   4130  H1a XYP   229      33.978  31.617  35.800  1.00  0.00           H  
ATOM   4131  H1b XYP   229      33.507  31.933  34.299  1.00  0.00           H  
ATOM   4132  H1c XYP   229      35.056  31.971  34.682  1.00  0.00           H  
ATOM   4133  C2  XYP   229      34.019  33.624  35.361  1.00  0.00           C  
ATOM   4134  C3  XYP   229      35.167  34.427  35.482  1.00  0.00           C  
ATOM   4135  H3  XYP   229      36.008  34.051  35.360  1.00  0.00           H  
ATOM   4136  C4  XYP   229      35.048  35.797  35.783  1.00  0.00           C  
ATOM   4137  H4  XYP   229      35.810  36.327  35.849  1.00  0.00           H  
ATOM   4138  C5  XYP   229      33.778  36.369  35.970  1.00  0.00           C  
ATOM   4139  C6  XYP   229      33.664  37.852  36.233  1.00  0.00           C  
ATOM   4140  H6a XYP   229      34.181  38.085  37.031  1.00  0.00           H  
ATOM   4141  H6b XYP   229      34.018  38.344  35.464  1.00  0.00           H  
ATOM   4142  H6c XYP   229      32.727  38.105  36.367  1.00  0.00           H  
ATOM   4143  C7  XYP   229      32.627  35.561  35.882  1.00  0.00           C  
ATOM   4144  H7  XYP   229      31.785  35.937  36.003  1.00  0.00           H  
ATOM   4145  C8  XYP   229      32.749  34.190  35.578  1.00  0.00           C  
ATOM   4146  H8  XYP   229      31.987  33.661  35.504  1.00  0.00           H  
TER    4147      XYP   229 
ATOM   4147  C1  XYP   230      25.517  10.985  21.980  1.00  0.00           C  
ATOM   4148  H1a XYP   230      24.677  10.779  22.440  1.00  0.00           H  
ATOM   4149  H1b XYP   230      25.398  10.872  21.014  1.00  0.00           H  
ATOM   4150  H1c XYP   230      26.211  10.369  22.296  1.00  0.00           H  
ATOM   4151  C2  XYP   230      25.918  12.415  22.271  1.00  0.00           C  
ATOM   4152  C3  XYP   230      27.264  12.739  22.531  1.00  0.00           C  
ATOM   4153  H3  XYP   230      27.913  12.073  22.523  1.00  0.00           H  
ATOM   4154  C4  XYP   230      27.629  14.072  22.807  1.00  0.00           C  
ATOM   4155  H4  XYP   230      28.519  14.286  22.978  1.00  0.00           H  
ATOM   4156  C5  XYP   230      26.654  15.086  22.814  1.00  0.00           C  
ATOM   4157  C6  XYP   230      27.042  16.523  23.077  1.00  0.00           C  
ATOM   4158  H6a XYP   230      26.376  16.943  23.661  1.00  0.00           H  
ATOM   4159  H6b XYP   230      27.920  16.569  23.509  1.00  0.00           H  
ATOM   4160  H6c XYP   230      27.079  17.013  22.229  1.00  0.00           H  
ATOM   4161  C7  XYP   230      25.310  14.759  22.559  1.00  0.00           C  
ATOM   4162  H7  XYP   230      24.666  15.430  22.570  1.00  0.00           H  
ATOM   4163  C8  XYP   230      24.941  13.427  22.290  1.00  0.00           C  
ATOM   4164  H8  XYP   230      24.050  13.214  22.127  1.00  0.00           H  
TER    4165      XYP   230 
ATOM   4165  C1  XYP   231      29.897  41.965  29.857  1.00  0.00           C  
ATOM   4166  H1a XYP   231      29.266  42.117  30.589  1.00  0.00           H  
ATOM   4167  H1b XYP   231      29.401  41.840  29.021  1.00  0.00           H  
ATOM   4168  H1c XYP   231      30.418  41.156  30.039  1.00  0.00           H  
ATOM   4169  C2  XYP   231      30.821  43.155  29.733  1.00  0.00           C  
ATOM   4170  C3  XYP   231      32.062  43.165  30.397  1.00  0.00           C  
ATOM   4171  H3  XYP   231      32.310  42.440  30.922  1.00  0.00           H  
ATOM   4172  C4  XYP   231      32.935  44.261  30.254  1.00  0.00           C  
ATOM   4173  H4  XYP   231      33.760  44.258  30.682  1.00  0.00           H  
ATOM   4174  C5  XYP   231      32.563  45.359  29.457  1.00  0.00           C  
ATOM   4175  C6  XYP   231      33.498  46.535  29.288  1.00  0.00           C  
ATOM   4176  H6a XYP   231      33.102  47.328  29.706  1.00  0.00           H  
ATOM   4177  H6b XYP   231      34.362  46.344  29.710  1.00  0.00           H  
ATOM   4178  H6c XYP   231      33.641  46.704  28.334  1.00  0.00           H  
ATOM   4179  C7  XYP   231      31.313  45.361  28.811  1.00  0.00           C  
ATOM   4180  H7  XYP   231      31.063  46.088  28.286  1.00  0.00           H  
ATOM   4181  C8  XYP   231      30.444  44.260  28.947  1.00  0.00           C  
ATOM   4182  H8  XYP   231      29.622  44.259  28.511  1.00  0.00           H  
TER    4183      XYP   231 
ATOM   4183  C1  XYP   232       7.414  31.966  29.262  1.00  0.00           C  
ATOM   4184  H1a XYP   232       6.521  31.594  29.104  1.00  0.00           H  
ATOM   4185  H1b XYP   232       8.034  31.622  28.586  1.00  0.00           H  
ATOM   4186  H1c XYP   232       7.716  31.685  30.151  1.00  0.00           H  
ATOM   4187  C2  XYP   232       7.364  33.476  29.177  1.00  0.00           C  
ATOM   4188  C3  XYP   232       8.099  34.269  30.078  1.00  0.00           C  
ATOM   4189  H3  XYP   232       8.620  33.864  30.733  1.00  0.00           H  
ATOM   4190  C4  XYP   232       8.042  35.674  29.997  1.00  0.00           C  
ATOM   4191  H4  XYP   232       8.527  36.195  30.597  1.00  0.00           H  
ATOM   4192  C5  XYP   232       7.253  36.295  29.011  1.00  0.00           C  
ATOM   4193  C6  XYP   232       7.201  37.805  28.929  1.00  0.00           C  
ATOM   4194  H6a XYP   232       6.724  38.158  29.709  1.00  0.00           H  
ATOM   4195  H6b XYP   232       8.112  38.165  28.914  1.00  0.00           H  
ATOM   4196  H6c XYP   232       6.736  38.087  28.113  1.00  0.00           H  
ATOM   4197  C7  XYP   232       6.523  35.503  28.104  1.00  0.00           C  
ATOM   4198  H7  XYP   232       6.003  35.909  27.448  1.00  0.00           H  
ATOM   4199  C8  XYP   232       6.578  34.098  28.188  1.00  0.00           C  
ATOM   4200  H8  XYP   232       6.092  33.576  27.590  1.00  0.00           H  
TER    4201      XYP   232 
ATOM   4201  C1  XYP   233      32.519  18.750  11.433  1.00  0.00           C  
ATOM   4202  H1a XYP   233      32.072  18.383  12.221  1.00  0.00           H  
ATOM   4203  H1b XYP   233      32.314  18.193  10.653  1.00  0.00           H  
ATOM   4204  H1c XYP   233      33.488  18.750  11.578  1.00  0.00           H  
ATOM   4205  C2  XYP   233      32.027  20.161  11.197  1.00  0.00           C  
ATOM   4206  C3  XYP   233      32.744  21.261  11.705  1.00  0.00           C  
ATOM   4207  H3  XYP   233      33.520  21.121  12.199  1.00  0.00           H  
ATOM   4208  C4  XYP   233      32.289  22.572  11.467  1.00  0.00           C  
ATOM   4209  H4  XYP   233      32.765  23.297  11.803  1.00  0.00           H  
ATOM   4210  C5  XYP   233      31.111  22.792  10.728  1.00  0.00           C  
ATOM   4211  C6  XYP   233      30.622  24.199  10.459  1.00  0.00           C  
ATOM   4212  H6a XYP   233      29.735  24.319  10.857  1.00  0.00           H  
ATOM   4213  H6b XYP   233      31.243  24.852  10.845  1.00  0.00           H  
ATOM   4214  H6c XYP   233      30.570  24.346   9.493  1.00  0.00           H  
ATOM   4215  C7  XYP   233      30.384  21.691  10.240  1.00  0.00           C  
ATOM   4216  H7  XYP   233      29.599  21.830   9.762  1.00  0.00           H  
ATOM   4217  C8  XYP   233      30.844  20.380  10.468  1.00  0.00           C  
ATOM   4218  H8  XYP   233      30.362  19.655  10.138  1.00  0.00           H  
TER    4219      XYP   233 
ATOM   4219  C1  XYP   234      41.278  31.487  18.047  1.00  0.00           C  
ATOM   4220  H1a XYP   234      40.434  31.097  17.738  1.00  0.00           H  
ATOM   4221  H1b XYP   234      42.016  31.073  17.555  1.00  0.00           H  
ATOM   4222  H1c XYP   234      41.387  31.311  19.003  1.00  0.00           H  
ATOM   4223  C2  XYP   234      41.290  32.978  17.806  1.00  0.00           C  
ATOM   4224  C3  XYP   234      42.303  33.771  18.372  1.00  0.00           C  
ATOM   4225  H3  XYP   234      42.964  33.373  18.893  1.00  0.00           H  
ATOM   4226  C4  XYP   234      42.323  35.161  18.145  1.00  0.00           C  
ATOM   4227  H4  XYP   234      42.997  35.683  18.515  1.00  0.00           H  
ATOM   4228  C5  XYP   234      41.332  35.760  17.346  1.00  0.00           C  
ATOM   4229  C6  XYP   234      41.383  37.245  17.072  1.00  0.00           C  
ATOM   4230  H6a XYP   234      40.606  37.520  16.544  1.00  0.00           H  
ATOM   4231  H6b XYP   234      41.391  37.738  17.919  1.00  0.00           H  
ATOM   4232  H6c XYP   234      42.195  37.452  16.565  1.00  0.00           H  
ATOM   4233  C7  XYP   234      40.308  34.969  16.795  1.00  0.00           C  
ATOM   4234  H7  XYP   234      39.647  35.362  16.272  1.00  0.00           H  
ATOM   4235  C8  XYP   234      40.284  33.581  17.030  1.00  0.00           C  
ATOM   4236  H8  XYP   234      39.602  33.060  16.674  1.00  0.00           H  
TER    4237      XYP   234 
ATOM   4237  C1  XYP   235      38.102  32.668  41.855  1.00  0.00           C  
ATOM   4238  H1a XYP   235      37.519  32.415  42.600  1.00  0.00           H  
ATOM   4239  H1b XYP   235      37.862  32.144  41.063  1.00  0.00           H  
ATOM   4240  H1c XYP   235      39.033  32.479  42.094  1.00  0.00           H  
ATOM   4241  C2  XYP   235      37.924  34.139  41.557  1.00  0.00           C  
ATOM   4242  C3  XYP   235      38.938  35.064  41.869  1.00  0.00           C  
ATOM   4243  H3  XYP   235      39.732  34.770  42.254  1.00  0.00           H  
ATOM   4244  C4  XYP   235      38.747  36.435  41.607  1.00  0.00           C  
ATOM   4245  H4  XYP   235      39.414  37.048  41.823  1.00  0.00           H  
ATOM   4246  C5  XYP   235      37.548  36.885  41.025  1.00  0.00           C  
ATOM   4247  C6  XYP   235      37.344  38.362  40.761  1.00  0.00           C  
ATOM   4248  H6a XYP   235      36.415  38.536  40.502  1.00  0.00           H  
ATOM   4249  H6b XYP   235      37.546  38.869  41.575  1.00  0.00           H  
ATOM   4250  H6c XYP   235      37.942  38.650  40.040  1.00  0.00           H  
ATOM   4251  C7  XYP   235      36.542  35.957  40.698  1.00  0.00           C  
ATOM   4252  H7  XYP   235      35.747  36.249  40.314  1.00  0.00           H  
ATOM   4253  C8  XYP   235      36.728  34.588  40.974  1.00  0.00           C  
ATOM   4254  H8  XYP   235      36.056  33.977  40.776  1.00  0.00           H  
TER    4255      XYP   235 
ATOM   4255  C1  XYP   236      38.763  22.135  34.240  1.00  0.00           C  
ATOM   4256  H1a XYP   236      38.487  22.263  35.170  1.00  0.00           H  
ATOM   4257  H1b XYP   236      38.180  21.469  33.819  1.00  0.00           H  
ATOM   4258  H1c XYP   236      39.686  21.811  34.217  1.00  0.00           H  
ATOM   4259  C2  XYP   236      38.672  23.446  33.492  1.00  0.00           C  
ATOM   4260  C3  XYP   236      39.110  24.635  34.101  1.00  0.00           C  
ATOM   4261  H3  XYP   236      39.460  24.609  34.963  1.00  0.00           H  
ATOM   4262  C4  XYP   236      39.007  25.861  33.414  1.00  0.00           C  
ATOM   4263  H4  XYP   236      39.299  26.642  33.822  1.00  0.00           H  
ATOM   4264  C5  XYP   236      38.463  25.903  32.115  1.00  0.00           C  
ATOM   4265  C6  XYP   236      38.319  27.214  31.372  1.00  0.00           C  
ATOM   4266  H6a XYP   236      37.388  27.514  31.422  1.00  0.00           H  
ATOM   4267  H6b XYP   236      38.902  27.894  31.764  1.00  0.00           H  
ATOM   4268  H6c XYP   236      38.564  27.087  30.431  1.00  0.00           H  
ATOM   4269  C7  XYP   236      38.037  24.712  31.505  1.00  0.00           C  
ATOM   4270  H7  XYP   236      37.680  24.738  30.647  1.00  0.00           H  
ATOM   4271  C8  XYP   236      38.138  23.486  32.191  1.00  0.00           C  
ATOM   4272  H8  XYP   236      37.848  22.701  31.785  1.00  0.00           H  
TER    4273      XYP   236 
ATOM   4273  C1  XYP   237      22.290  17.981  32.122  1.00  0.00           C  
ATOM   4274  H1a XYP   237      21.856  17.902  32.994  1.00  0.00           H  
ATOM   4275  H1b XYP   237      21.718  17.592  31.429  1.00  0.00           H  
ATOM   4276  H1c XYP   237      23.136  17.488  32.133  1.00  0.00           H  
ATOM   4277  C2  XYP   237      22.548  19.440  31.812  1.00  0.00           C  
ATOM   4278  C3  XYP   237      23.815  20.004  32.052  1.00  0.00           C  
ATOM   4279  H3  XYP   237      24.499  19.481  32.406  1.00  0.00           H  
ATOM   4280  C4  XYP   237      24.055  21.356  31.742  1.00  0.00           C  
ATOM   4281  H4  XYP   237      24.893  21.728  31.897  1.00  0.00           H  
ATOM   4282  C5  XYP   237      23.037  22.149  31.187  1.00  0.00           C  
ATOM   4283  C6  XYP   237      23.318  23.591  30.832  1.00  0.00           C  
ATOM   4284  H6a XYP   237      22.499  24.034  30.533  1.00  0.00           H  
ATOM   4285  H6b XYP   237      23.676  24.062  31.612  1.00  0.00           H  
ATOM   4286  H6c XYP   237      23.977  23.624  30.111  1.00  0.00           H  
ATOM   4287  C7  XYP   237      21.766  21.591  30.962  1.00  0.00           C  
ATOM   4288  H7  XYP   237      21.088  22.115  30.600  1.00  0.00           H  
ATOM   4289  C8  XYP   237      21.523  20.239  31.273  1.00  0.00           C  
ATOM   4290  H8  XYP   237      20.686  19.871  31.112  1.00  0.00           H  
TER    4291      XYP   237 
ATOM   4291  C1  XYP   238      25.110  33.880  31.055  1.00  0.00           C  
ATOM   4292  H1a XYP   238      24.587  33.923  31.883  1.00  0.00           H  
ATOM   4293  H1b XYP   238      24.551  33.536  30.329  1.00  0.00           H  
ATOM   4294  H1c XYP   238      25.868  33.270  31.180  1.00  0.00           H  
ATOM   4295  C2  XYP   238      25.629  35.259  30.713  1.00  0.00           C  
ATOM   4296  C3  XYP   238      26.758  35.767  31.380  1.00  0.00           C  
ATOM   4297  H3  XYP   238      27.179  35.253  32.033  1.00  0.00           H  
ATOM   4298  C4  XYP   238      27.255  37.044  31.058  1.00  0.00           C  
ATOM   4299  H4  XYP   238      27.998  37.376  31.507  1.00  0.00           H  
ATOM   4300  C5  XYP   238      26.634  37.816  30.059  1.00  0.00           C  
ATOM   4301  C6  XYP   238      27.176  39.185  29.705  1.00  0.00           C  
ATOM   4302  H6a XYP   238      26.623  39.873  30.131  1.00  0.00           H  
ATOM   4303  H6b XYP   238      28.100  39.275  30.019  1.00  0.00           H  
ATOM   4304  H6c XYP   238      27.157  39.307  28.733  1.00  0.00           H  
ATOM   4305  C7  XYP   238      25.498  37.312  29.397  1.00  0.00           C  
ATOM   4306  H7  XYP   238      25.078  37.827  28.746  1.00  0.00           H  
ATOM   4307  C8  XYP   238      24.992  36.039  29.728  1.00  0.00           C  
ATOM   4308  H8  XYP   238      24.232  35.715  29.304  1.00  0.00           H  
TER    4309      XYP   238 
ATOM   4309  C1  XYP   239      26.684  14.168  33.480  1.00  0.00           C  
ATOM   4310  H1a XYP   239      27.078  13.583  34.161  1.00  0.00           H  
ATOM   4311  H1b XYP   239      25.836  13.784  33.179  1.00  0.00           H  
ATOM   4312  H1c XYP   239      27.289  14.235  32.714  1.00  0.00           H  
ATOM   4313  C2  XYP   239      26.461  15.544  34.063  1.00  0.00           C  
ATOM   4314  C3  XYP   239      27.514  16.205  34.721  1.00  0.00           C  
ATOM   4315  H3  XYP   239      28.338  15.786  34.813  1.00  0.00           H  
ATOM   4316  C4  XYP   239      27.329  17.509  35.219  1.00  0.00           C  
ATOM   4317  H4  XYP   239      28.032  17.950  35.639  1.00  0.00           H  
ATOM   4318  C5  XYP   239      26.088  18.154  35.071  1.00  0.00           C  
ATOM   4319  C6  XYP   239      25.907  19.574  35.562  1.00  0.00           C  
ATOM   4320  H6a XYP   239      24.955  19.773  35.678  1.00  0.00           H  
ATOM   4321  H6b XYP   239      26.363  19.685  36.419  1.00  0.00           H  
ATOM   4322  H6c XYP   239      26.292  20.193  34.906  1.00  0.00           H  
ATOM   4323  C7  XYP   239      25.027  17.481  34.439  1.00  0.00           C  
ATOM   4324  H7  XYP   239      24.205  17.906  34.346  1.00  0.00           H  
ATOM   4325  C8  XYP   239      25.214  16.182  33.928  1.00  0.00           C  
ATOM   4326  H8  XYP   239      24.515  15.748  33.493  1.00  0.00           H  
TER    4327      XYP   239 
ATOM   4327  C1  XYP   240      33.512  17.628  40.837  1.00  0.00           C  
ATOM   4328  H1a XYP   240      32.623  17.388  41.173  1.00  0.00           H  
ATOM   4329  H1b XYP   240      33.736  17.059  40.071  1.00  0.00           H  
ATOM   4330  H1c XYP   240      34.169  17.486  41.551  1.00  0.00           H  
ATOM   4331  C2  XYP   240      33.529  19.079  40.407  1.00  0.00           C  
ATOM   4332  C3  XYP   240      34.734  19.803  40.422  1.00  0.00           C  
ATOM   4333  H3  XYP   240      35.515  19.391  40.714  1.00  0.00           H  
ATOM   4334  C4  XYP   240      34.761  21.146  40.001  1.00  0.00           C  
ATOM   4335  H4  XYP   240      35.560  21.622  40.015  1.00  0.00           H  
ATOM   4336  C5  XYP   240      33.582  21.773  39.557  1.00  0.00           C  
ATOM   4337  C6  XYP   240      33.612  23.217  39.101  1.00  0.00           C  
ATOM   4338  H6a XYP   240      32.734  23.631  39.233  1.00  0.00           H  
ATOM   4339  H6b XYP   240      34.280  23.714  39.617  1.00  0.00           H  
ATOM   4340  H6c XYP   240      33.847  23.254  38.152  1.00  0.00           H  
ATOM   4341  C7  XYP   240      32.376  21.049  39.542  1.00  0.00           C  
ATOM   4342  H7  XYP   240      31.594  21.460  39.248  1.00  0.00           H  
ATOM   4343  C8  XYP   240      32.348  19.705  39.966  1.00  0.00           C  
ATOM   4344  H8  XYP   240      31.549  19.228  39.950  1.00  0.00           H  
TER    4345      XYP   240 
ATOM   4345  C1  XYP   241      21.988  24.391  17.061  1.00  0.00           C  
ATOM   4346  H1a XYP   241      21.021  24.456  17.188  1.00  0.00           H  
ATOM   4347  H1b XYP   241      22.176  23.715  16.378  1.00  0.00           H  
ATOM   4348  H1c XYP   241      22.411  24.118  17.904  1.00  0.00           H  
ATOM   4349  C2  XYP   241      22.528  25.735  16.636  1.00  0.00           C  
ATOM   4350  C3  XYP   241      22.500  26.817  17.533  1.00  0.00           C  
ATOM   4351  H3  XYP   241      22.150  26.701  18.389  1.00  0.00           H  
ATOM   4352  C4  XYP   241      23.012  28.071  17.145  1.00  0.00           C  
ATOM   4353  H4  XYP   241      22.998  28.782  17.745  1.00  0.00           H  
ATOM   4354  C5  XYP   241      23.564  28.244  15.865  1.00  0.00           C  
ATOM   4355  C6  XYP   241      24.148  29.578  15.455  1.00  0.00           C  
ATOM   4356  H6a XYP   241      23.912  30.267  16.112  1.00  0.00           H  
ATOM   4357  H6b XYP   241      25.124  29.505  15.412  1.00  0.00           H  
ATOM   4358  H6c XYP   241      23.799  29.835  14.577  1.00  0.00           H  
ATOM   4359  C7  XYP   241      23.572  27.166  14.962  1.00  0.00           C  
ATOM   4360  H7  XYP   241      23.901  27.293  14.106  1.00  0.00           H  
ATOM   4361  C8  XYP   241      23.049  25.916  15.341  1.00  0.00           C  
ATOM   4362  H8  XYP   241      23.029  25.206  14.736  1.00  0.00           H  
TER    4363      XYP   241 
ATOM   4363  C1  XYP   242      28.296  14.545  19.428  1.00  0.00           C  
ATOM   4364  H1a XYP   242      27.484  14.471  19.969  1.00  0.00           H  
ATOM   4365  H1b XYP   242      28.094  14.297  18.502  1.00  0.00           H  
ATOM   4366  H1c XYP   242      28.974  13.933  19.782  1.00  0.00           H  
ATOM   4367  C2  XYP   242      28.809  15.968  19.487  1.00  0.00           C  
ATOM   4368  C3  XYP   242      29.621  16.381  20.559  1.00  0.00           C  
ATOM   4369  H3  XYP   242      29.831  15.783  21.240  1.00  0.00           H  
ATOM   4370  C4  XYP   242      30.123  17.696  20.603  1.00  0.00           C  
ATOM   4371  H4  XYP   242      30.663  17.966  21.313  1.00  0.00           H  
ATOM   4372  C5  XYP   242      29.818  18.605  19.573  1.00  0.00           C  
ATOM   4373  C6  XYP   242      30.377  20.011  19.600  1.00  0.00           C  
ATOM   4374  H6a XYP   242      29.654  20.652  19.761  1.00  0.00           H  
ATOM   4375  H6b XYP   242      31.047  20.095  20.311  1.00  0.00           H  
ATOM   4376  H6c XYP   242      30.802  20.213  18.740  1.00  0.00           H  
ATOM   4377  C7  XYP   242      28.980  18.201  18.518  1.00  0.00           C  
ATOM   4378  H7  XYP   242      28.761  18.807  17.848  1.00  0.00           H  
ATOM   4379  C8  XYP   242      28.478  16.885  18.472  1.00  0.00           C  
ATOM   4380  H8  XYP   242      27.932  16.621  17.767  1.00  0.00           H  
TER    4381      XYP   242 
ATOM   4381  C1  XYP   243      21.014   2.269  35.409  1.00  0.00           C  
ATOM   4382  H1a XYP   243      20.522   1.579  35.901  1.00  0.00           H  
ATOM   4383  H1b XYP   243      20.968   2.080  34.448  1.00  0.00           H  
ATOM   4384  H1c XYP   243      21.953   2.261  35.690  1.00  0.00           H  
ATOM   4385  C2  XYP   243      20.400   3.622  35.697  1.00  0.00           C  
ATOM   4386  C3  XYP   243      20.868   4.398  36.774  1.00  0.00           C  
ATOM   4387  H3  XYP   243      21.558   4.079  37.311  1.00  0.00           H  
ATOM   4388  C4  XYP   243      20.294   5.657  37.041  1.00  0.00           C  
ATOM   4389  H4  XYP   243      20.607   6.168  37.751  1.00  0.00           H  
ATOM   4390  C5  XYP   243      19.254   6.148  36.230  1.00  0.00           C  
ATOM   4391  C6  XYP   243      18.639   7.503  36.507  1.00  0.00           C  
ATOM   4392  H6a XYP   243      17.781   7.383  36.967  1.00  0.00           H  
ATOM   4393  H6b XYP   243      19.238   8.036  37.071  1.00  0.00           H  
ATOM   4394  H6c XYP   243      18.494   7.977  35.663  1.00  0.00           H  
ATOM   4395  C7  XYP   243      18.782   5.368  35.158  1.00  0.00           C  
ATOM   4396  H7  XYP   243      18.095   5.690  34.621  1.00  0.00           H  
ATOM   4397  C8  XYP   243      19.351   4.106  34.896  1.00  0.00           C  
ATOM   4398  H8  XYP   243      19.033   3.592  34.190  1.00  0.00           H  
TER    4399      XYP   243 
ATOM   4399  C1  XYP   244      39.365  32.478  24.137  1.00  0.00           C  
ATOM   4400  H1a XYP   244      38.771  32.029  24.773  1.00  0.00           H  
ATOM   4401  H1b XYP   244      39.200  32.133  23.236  1.00  0.00           H  
ATOM   4402  H1c XYP   244      40.296  32.300  24.381  1.00  0.00           H  
ATOM   4403  C2  XYP   244      39.093  33.965  24.163  1.00  0.00           C  
ATOM   4404  C3  XYP   244      40.069  34.861  24.636  1.00  0.00           C  
ATOM   4405  H3  XYP   244      40.894  34.539  24.921  1.00  0.00           H  
ATOM   4406  C4  XYP   244      39.805  36.244  24.665  1.00  0.00           C  
ATOM   4407  H4  XYP   244      40.456  36.833  24.969  1.00  0.00           H  
ATOM   4408  C5  XYP   244      38.561  36.736  24.227  1.00  0.00           C  
ATOM   4409  C6  XYP   244      38.265  38.220  24.261  1.00  0.00           C  
ATOM   4410  H6a XYP   244      37.638  38.413  24.988  1.00  0.00           H  
ATOM   4411  H6b XYP   244      39.090  38.730  24.401  1.00  0.00           H  
ATOM   4412  H6c XYP   244      37.868  38.490  23.409  1.00  0.00           H  
ATOM   4413  C7  XYP   244      37.588  35.839  23.751  1.00  0.00           C  
ATOM   4414  H7  XYP   244      36.766  36.160  23.453  1.00  0.00           H  
ATOM   4415  C8  XYP   244      37.852  34.457  23.721  1.00  0.00           C  
ATOM   4416  H8  XYP   244      37.208  33.868  23.396  1.00  0.00           H  
TER    4417      XYP   244 
ATOM   4417  C1  XYP   245      31.685  33.548  45.939  1.00  0.00           C  
ATOM   4418  H1a XYP   245      31.315  33.216  46.783  1.00  0.00           H  
ATOM   4419  H1b XYP   245      31.319  33.030  45.193  1.00  0.00           H  
ATOM   4420  H1c XYP   245      32.659  33.443  45.950  1.00  0.00           H  
ATOM   4421  C2  XYP   245      31.314  35.002  45.754  1.00  0.00           C  
ATOM   4422  C3  XYP   245      32.295  35.946  45.399  1.00  0.00           C  
ATOM   4423  H3  XYP   245      33.179  35.677  45.288  1.00  0.00           H  
ATOM   4424  C4  XYP   245      31.943  37.294  45.204  1.00  0.00           C  
ATOM   4425  H4  XYP   245      32.594  37.916  44.969  1.00  0.00           H  
ATOM   4426  C5  XYP   245      30.608  37.707  45.361  1.00  0.00           C  
ATOM   4427  C6  XYP   245      30.236  39.154  45.139  1.00  0.00           C  
ATOM   4428  H6a XYP   245      29.309  39.223  44.830  1.00  0.00           H  
ATOM   4429  H6b XYP   245      30.332  39.642  45.980  1.00  0.00           H  
ATOM   4430  H6c XYP   245      30.827  39.552  44.467  1.00  0.00           H  
ATOM   4431  C7  XYP   245      29.629  36.766  45.731  1.00  0.00           C  
ATOM   4432  H7  XYP   245      28.748  37.040  45.852  1.00  0.00           H  
ATOM   4433  C8  XYP   245      29.980  35.416  45.923  1.00  0.00           C  
ATOM   4434  H8  XYP   245      29.330  34.794  46.160  1.00  0.00           H  
TER    4435      XYP   245 
ATOM   4435  C1  XYP   246      28.791  30.677  37.767  1.00  0.00           C  
ATOM   4436  H1a XYP   246      28.449  30.151  38.519  1.00  0.00           H  
ATOM   4437  H1b XYP   246      28.268  30.473  36.964  1.00  0.00           H  
ATOM   4438  H1c XYP   246      29.726  30.440  37.604  1.00  0.00           H  
ATOM   4439  C2  XYP   246      28.674  32.151  38.088  1.00  0.00           C  
ATOM   4440  C3  XYP   246      29.824  32.939  38.280  1.00  0.00           C  
ATOM   4441  H3  XYP   246      30.669  32.556  38.210  1.00  0.00           H  
ATOM   4442  C4  XYP   246      29.698  34.308  38.591  1.00  0.00           C  
ATOM   4443  H4  XYP   246      30.461  34.825  38.724  1.00  0.00           H  
ATOM   4444  C5  XYP   246      28.423  34.892  38.715  1.00  0.00           C  
ATOM   4445  C6  XYP   246      28.276  36.357  39.062  1.00  0.00           C  
ATOM   4446  H6a XYP   246      27.622  36.459  39.785  1.00  0.00           H  
ATOM   4447  H6b XYP   246      29.134  36.718  39.362  1.00  0.00           H  
ATOM   4448  H6c XYP   246      27.973  36.851  38.272  1.00  0.00           H  
ATOM   4449  C7  XYP   246      27.275  34.105  38.515  1.00  0.00           C  
ATOM   4450  H7  XYP   246      26.430  34.488  38.593  1.00  0.00           H  
ATOM   4451  C8  XYP   246      27.402  32.739  38.202  1.00  0.00           C  
ATOM   4452  H8  XYP   246      26.640  32.224  38.070  1.00  0.00           H  
TER    4453      XYP   246 
ATOM   4453  C1  XYP   247      21.203  35.912  18.711  1.00  0.00           C  
ATOM   4454  H1a XYP   247      20.807  35.563  19.537  1.00  0.00           H  
ATOM   4455  H1b XYP   247      20.641  35.675  17.947  1.00  0.00           H  
ATOM   4456  H1c XYP   247      22.089  35.512  18.583  1.00  0.00           H  
ATOM   4457  C2  XYP   247      21.327  37.416  18.806  1.00  0.00           C  
ATOM   4458  C3  XYP   247      22.515  37.998  19.284  1.00  0.00           C  
ATOM   4459  H3  XYP   247      23.223  37.454  19.543  1.00  0.00           H  
ATOM   4460  C4  XYP   247      22.638  39.399  19.355  1.00  0.00           C  
ATOM   4461  H4  XYP   247      23.428  39.780  19.662  1.00  0.00           H  
ATOM   4462  C5  XYP   247      21.574  40.225  18.956  1.00  0.00           C  
ATOM   4463  C6  XYP   247      21.720  41.729  19.033  1.00  0.00           C  
ATOM   4464  H6a XYP   247      22.161  41.974  19.873  1.00  0.00           H  
ATOM   4465  H6b XYP   247      22.261  42.040  18.280  1.00  0.00           H  
ATOM   4466  H6c XYP   247      20.839  42.156  19.000  1.00  0.00           H  
ATOM   4467  C7  XYP   247      20.383  39.644  18.480  1.00  0.00           C  
ATOM   4468  H7  XYP   247      19.674  40.188  18.216  1.00  0.00           H  
ATOM   4469  C8  XYP   247      20.263  38.243  18.405  1.00  0.00           C  
ATOM   4470  H8  XYP   247      19.478  37.864  18.086  1.00  0.00           H  
TER    4471      XYP   247 
ATOM   4471  C1  XYP   248      21.360  17.344  11.423  1.00  0.00           C  
ATOM   4472  H1a XYP   248      20.827  16.807  12.045  1.00  0.00           H  
ATOM   4473  H1b XYP   248      20.976  17.288  10.523  1.00  0.00           H  
ATOM   4474  H1c XYP   248      22.273  16.992  11.402  1.00  0.00           H  
ATOM   4475  C2  XYP   248      21.370  18.787  11.880  1.00  0.00           C  
ATOM   4476  C3  XYP   248      22.545  19.360  12.401  1.00  0.00           C  
ATOM   4477  H3  XYP   248      23.325  18.857  12.453  1.00  0.00           H  
ATOM   4478  C4  XYP   248      22.549  20.698  12.840  1.00  0.00           C  
ATOM   4479  H4  XYP   248      23.327  21.076  13.188  1.00  0.00           H  
ATOM   4480  C5  XYP   248      21.379  21.471  12.749  1.00  0.00           C  
ATOM   4481  C6  XYP   248      21.399  22.913  13.197  1.00  0.00           C  
ATOM   4482  H6a XYP   248      21.822  22.974  14.079  1.00  0.00           H  
ATOM   4483  H6b XYP   248      21.914  23.443  12.553  1.00  0.00           H  
ATOM   4484  H6c XYP   248      20.485  23.262  13.252  1.00  0.00           H  
ATOM   4485  C7  XYP   248      20.201  20.899  12.232  1.00  0.00           C  
ATOM   4486  H7  XYP   248      19.427  21.412  12.174  1.00  0.00           H  
ATOM   4487  C8  XYP   248      20.195  19.557  11.804  1.00  0.00           C  
ATOM   4488  H8  XYP   248      19.417  19.180  11.465  1.00  0.00           H  
TER    4489      XYP   248 
ATOM   4489  C1  XYP   249      31.700  38.304  28.538  1.00  0.00           C  
ATOM   4490  H1a XYP   249      32.319  38.134  29.279  1.00  0.00           H  
ATOM   4491  H1b XYP   249      30.781  38.268  28.879  1.00  0.00           H  
ATOM   4492  H1c XYP   249      31.817  37.621  27.850  1.00  0.00           H  
ATOM   4493  C2  XYP   249      31.959  39.667  27.936  1.00  0.00           C  
ATOM   4494  C3  XYP   249      33.122  40.391  28.262  1.00  0.00           C  
ATOM   4495  H3  XYP   249      33.731  40.045  28.874  1.00  0.00           H  
ATOM   4496  C4  XYP   249      33.368  41.641  27.659  1.00  0.00           C  
ATOM   4497  H4  XYP   249      34.135  42.122  27.874  1.00  0.00           H  
ATOM   4498  C5  XYP   249      32.444  42.179  26.743  1.00  0.00           C  
ATOM   4499  C6  XYP   249      32.698  43.526  26.104  1.00  0.00           C  
ATOM   4500  H6a XYP   249      31.846  43.966  25.904  1.00  0.00           H  
ATOM   4501  H6b XYP   249      33.207  44.093  26.720  1.00  0.00           H  
ATOM   4502  H6c XYP   249      33.206  43.403  25.275  1.00  0.00           H  
ATOM   4503  C7  XYP   249      31.278  41.458  26.426  1.00  0.00           C  
ATOM   4504  H7  XYP   249      30.663  41.814  25.825  1.00  0.00           H  
ATOM   4505  C8  XYP   249      31.037  40.205  27.020  1.00  0.00           C  
ATOM   4506  H8  XYP   249      30.261  39.737  26.814  1.00  0.00           H  
TER    4507      XYP   249 
ATOM   4507  C1  XYP   250      12.013  36.751  16.078  1.00  0.00           C  
ATOM   4508  H1a XYP   250      11.284  36.364  16.608  1.00  0.00           H  
ATOM   4509  H1b XYP   250      12.095  36.267  15.229  1.00  0.00           H  
ATOM   4510  H1c XYP   250      12.848  36.667  16.583  1.00  0.00           H  
ATOM   4511  C2  XYP   250      11.730  38.210  15.797  1.00  0.00           C  
ATOM   4512  C3  XYP   250      12.791  39.095  15.536  1.00  0.00           C  
ATOM   4513  H3  XYP   250      13.666  38.781  15.553  1.00  0.00           H  
ATOM   4514  C4  XYP   250      12.531  40.448  15.243  1.00  0.00           C  
ATOM   4515  H4  XYP   250      13.236  41.028  15.067  1.00  0.00           H  
ATOM   4516  C5  XYP   250      11.206  40.921  15.207  1.00  0.00           C  
ATOM   4517  C6  XYP   250      10.920  42.369  14.872  1.00  0.00           C  
ATOM   4518  H6a XYP   250      10.143  42.682  15.382  1.00  0.00           H  
ATOM   4519  H6b XYP   250      11.694  42.926  15.096  1.00  0.00           H  
ATOM   4520  H6c XYP   250      10.730  42.446  13.912  1.00  0.00           H  
ATOM   4521  C7  XYP   250      10.144  40.036  15.471  1.00  0.00           C  
ATOM   4522  H7  XYP   250       9.266  40.345  15.444  1.00  0.00           H  
ATOM   4523  C8  XYP   250      10.405  38.685  15.768  1.00  0.00           C  
ATOM   4524  H8  XYP   250       9.701  38.101  15.940  1.00  0.00           H  
TER    4525      XYP   250 
ATOM   4525  C1  XYP   251      44.364  16.232  16.994  1.00  0.00           C  
ATOM   4526  H1a XYP   251      43.941  15.673  17.679  1.00  0.00           H  
ATOM   4527  H1b XYP   251      44.244  15.816  16.115  1.00  0.00           H  
ATOM   4528  H1c XYP   251      45.323  16.306  17.182  1.00  0.00           H  
ATOM   4529  C2  XYP   251      43.727  17.605  17.006  1.00  0.00           C  
ATOM   4530  C3  XYP   251      44.269  18.629  17.803  1.00  0.00           C  
ATOM   4531  H3  XYP   251      45.022  18.462  18.324  1.00  0.00           H  
ATOM   4532  C4  XYP   251      43.664  19.901  17.830  1.00  0.00           C  
ATOM   4533  H4  XYP   251      44.016  20.570  18.372  1.00  0.00           H  
ATOM   4534  C5  XYP   251      42.527  20.160  17.044  1.00  0.00           C  
ATOM   4535  C6  XYP   251      41.874  21.525  17.060  1.00  0.00           C  
ATOM   4536  H6a XYP   251      41.053  21.486  17.594  1.00  0.00           H  
ATOM   4537  H6b XYP   251      42.484  22.185  17.446  1.00  0.00           H  
ATOM   4538  H6c XYP   251      41.658  21.796  16.144  1.00  0.00           H  
ATOM   4539  C7  XYP   251      41.988  19.136  16.245  1.00  0.00           C  
ATOM   4540  H7  XYP   251      41.234  19.306  15.730  1.00  0.00           H  
ATOM   4541  C8  XYP   251      42.583  17.860  16.229  1.00  0.00           C  
ATOM   4542  H8  XYP   251      42.218  17.185  15.702  1.00  0.00           H  
TER    4543      XYP   251 
ATOM   4543  C1  XYP   252       4.905  31.674  39.522  1.00  0.00           C  
ATOM   4544  H1a XYP   252       5.161  31.511  40.453  1.00  0.00           H  
ATOM   4545  H1b XYP   252       3.975  31.395  39.395  1.00  0.00           H  
ATOM   4546  H1c XYP   252       5.485  31.152  38.930  1.00  0.00           H  
ATOM   4547  C2  XYP   252       5.050  33.143  39.196  1.00  0.00           C  
ATOM   4548  C3  XYP   252       5.888  33.963  39.972  1.00  0.00           C  
ATOM   4549  H3  XYP   252       6.343  33.600  40.698  1.00  0.00           H  
ATOM   4550  C4  XYP   252       6.045  35.325  39.649  1.00  0.00           C  
ATOM   4551  H4  XYP   252       6.603  35.863  40.163  1.00  0.00           H  
ATOM   4552  C5  XYP   252       5.361  35.873  38.549  1.00  0.00           C  
ATOM   4553  C6  XYP   252       5.529  37.336  38.201  1.00  0.00           C  
ATOM   4554  H6a XYP   252       4.845  37.861  38.667  1.00  0.00           H  
ATOM   4555  H6b XYP   252       6.418  37.645  38.474  1.00  0.00           H  
ATOM   4556  H6c XYP   252       5.434  37.462  37.234  1.00  0.00           H  
ATOM   4557  C7  XYP   252       4.514  35.055  37.777  1.00  0.00           C  
ATOM   4558  H7  XYP   252       4.059  35.415  37.050  1.00  0.00           H  
ATOM   4559  C8  XYP   252       4.360  33.692  38.099  1.00  0.00           C  
ATOM   4560  H8  XYP   252       3.806  33.150  37.584  1.00  0.00           H  
TER    4561      XYP   252 
ATOM   4561  C1  XYP   253       8.568  31.184  44.558  1.00  0.00           C  
ATOM   4562  H1a XYP   253       8.245  31.229  45.482  1.00  0.00           H  
ATOM   4563  H1b XYP   253       7.872  30.796  43.989  1.00  0.00           H  
ATOM   4564  H1c XYP   253       9.365  30.616  44.517  1.00  0.00           H  
ATOM   4565  C2  XYP   253       8.912  32.578  44.079  1.00  0.00           C  
ATOM   4566  C3  XYP   253      10.131  33.173  44.456  1.00  0.00           C  
ATOM   4567  H3  XYP   253      10.727  32.703  44.994  1.00  0.00           H  
ATOM   4568  C4  XYP   253      10.452  34.470  44.012  1.00  0.00           C  
ATOM   4569  H4  XYP   253      11.261  34.859  44.258  1.00  0.00           H  
ATOM   4570  C5  XYP   253       9.553  35.181  43.195  1.00  0.00           C  
ATOM   4571  C6  XYP   253       9.899  36.575  42.718  1.00  0.00           C  
ATOM   4572  H6a XYP   253       9.643  37.225  43.404  1.00  0.00           H  
ATOM   4573  H6b XYP   253      10.862  36.639  42.550  1.00  0.00           H  
ATOM   4574  H6c XYP   253       9.418  36.773  41.887  1.00  0.00           H  
ATOM   4575  C7  XYP   253       8.330  34.591  42.828  1.00  0.00           C  
ATOM   4576  H7  XYP   253       7.734  35.057  42.288  1.00  0.00           H  
ATOM   4577  C8  XYP   253       8.014  33.289  43.263  1.00  0.00           C  
ATOM   4578  H8  XYP   253       7.214  32.894  43.004  1.00  0.00           H  
TER    4579      XYP   253 
ATOM   4579  C1  XYP   254      11.667  13.305  30.903  1.00  0.00           C  
ATOM   4580  H1a XYP   254      11.113  12.806  31.538  1.00  0.00           H  
ATOM   4581  H1b XYP   254      11.419  13.052  29.990  1.00  0.00           H  
ATOM   4582  H1c XYP   254      12.609  13.082  31.048  1.00  0.00           H  
ATOM   4583  C2  XYP   254      11.453  14.789  31.106  1.00  0.00           C  
ATOM   4584  C3  XYP   254      12.304  15.519  31.956  1.00  0.00           C  
ATOM   4585  H3  XYP   254      13.000  15.086  32.395  1.00  0.00           H  
ATOM   4586  C4  XYP   254      12.101  16.900  32.150  1.00  0.00           C  
ATOM   4587  H4  XYP   254      12.665  17.378  32.714  1.00  0.00           H  
ATOM   4588  C5  XYP   254      11.056  17.561  31.476  1.00  0.00           C  
ATOM   4589  C6  XYP   254      10.857  19.049  31.652  1.00  0.00           C  
ATOM   4590  H6a XYP   254      10.195  19.207  32.356  1.00  0.00           H  
ATOM   4591  H6b XYP   254      11.705  19.474  31.898  1.00  0.00           H  
ATOM   4592  H6c XYP   254      10.544  19.445  30.812  1.00  0.00           H  
ATOM   4593  C7  XYP   254      10.202  16.830  30.630  1.00  0.00           C  
ATOM   4594  H7  XYP   254       9.509  17.264  30.186  1.00  0.00           H  
ATOM   4595  C8  XYP   254      10.396  15.446  30.450  1.00  0.00           C  
ATOM   4596  H8  XYP   254       9.830  14.964  29.890  1.00  0.00           H  
TER    4597      XYP   254 
ATOM   4597  C1  XYP   255      24.404   8.596  26.230  1.00  0.00           C  
ATOM   4598  H1a XYP   255      23.793   8.254  26.915  1.00  0.00           H  
ATOM   4599  H1b XYP   255      24.112   8.279  25.350  1.00  0.00           H  
ATOM   4600  H1c XYP   255      25.307   8.264  26.413  1.00  0.00           H  
ATOM   4601  C2  XYP   255      24.408  10.110  26.241  1.00  0.00           C  
ATOM   4602  C3  XYP   255      25.427  10.816  25.577  1.00  0.00           C  
ATOM   4603  H3  XYP   255      26.100  10.352  25.132  1.00  0.00           H  
ATOM   4604  C4  XYP   255      25.432  12.225  25.586  1.00  0.00           C  
ATOM   4605  H4  XYP   255      26.104  12.692  25.145  1.00  0.00           H  
ATOM   4606  C5  XYP   255      24.420  12.936  26.254  1.00  0.00           C  
ATOM   4607  C6  XYP   255      24.436  14.449  26.266  1.00  0.00           C  
ATOM   4608  H6a XYP   255      23.521  14.795  26.335  1.00  0.00           H  
ATOM   4609  H6b XYP   255      24.959  14.762  27.034  1.00  0.00           H  
ATOM   4610  H6c XYP   255      24.842  14.786  25.441  1.00  0.00           H  
ATOM   4611  C7  XYP   255      23.403  12.229  26.921  1.00  0.00           C  
ATOM   4612  H7  XYP   255      22.730  12.694  27.364  1.00  0.00           H  
ATOM   4613  C8  XYP   255      23.399  10.821  26.916  1.00  0.00           C  
ATOM   4614  H8  XYP   255      22.720  10.360  27.353  1.00  0.00           H  
TER    4615      XYP   255 
ATOM   4615  C1  XYP   256      20.756  30.655  46.677  1.00  0.00           C  
ATOM   4616  H1a XYP   256      19.980  30.815  47.252  1.00  0.00           H  
ATOM   4617  H1b XYP   256      20.577  29.887  46.095  1.00  0.00           H  
ATOM   4618  H1c XYP   256      21.535  30.461  47.239  1.00  0.00           H  
ATOM   4619  C2  XYP   256      21.020  31.876  45.823  1.00  0.00           C  
ATOM   4620  C3  XYP   256      22.339  32.303  45.579  1.00  0.00           C  
ATOM   4621  H3  XYP   256      23.054  31.840  45.953  1.00  0.00           H  
ATOM   4622  C4  XYP   256      22.580  33.423  44.759  1.00  0.00           C  
ATOM   4623  H4  XYP   256      23.452  33.700  44.593  1.00  0.00           H  
ATOM   4624  C5  XYP   256      21.503  34.123  44.184  1.00  0.00           C  
ATOM   4625  C6  XYP   256      21.765  35.310  43.284  1.00  0.00           C  
ATOM   4626  H6a XYP   256      20.993  35.912  43.291  1.00  0.00           H  
ATOM   4627  H6b XYP   256      22.547  35.803  43.609  1.00  0.00           H  
ATOM   4628  H6c XYP   256      21.928  34.997  42.371  1.00  0.00           H  
ATOM   4629  C7  XYP   256      20.185  33.706  44.442  1.00  0.00           C  
ATOM   4630  H7  XYP   256      19.472  34.174  44.073  1.00  0.00           H  
ATOM   4631  C8  XYP   256      19.943  32.582  45.257  1.00  0.00           C  
ATOM   4632  H8  XYP   256      19.070  32.305  45.420  1.00  0.00           H  
TER    4633      XYP   256 
ATOM   4633  C1  XYP   257      41.426  26.946  15.222  1.00  0.00           C  
ATOM   4634  H1a XYP   257      40.740  26.369  15.617  1.00  0.00           H  
ATOM   4635  H1b XYP   257      41.733  26.547  14.381  1.00  0.00           H  
ATOM   4636  H1c XYP   257      42.182  27.018  15.840  1.00  0.00           H  
ATOM   4637  C2  XYP   257      40.852  28.318  14.941  1.00  0.00           C  
ATOM   4638  C3  XYP   257      41.680  29.455  14.983  1.00  0.00           C  
ATOM   4639  H3  XYP   257      42.581  29.360  15.197  1.00  0.00           H  
ATOM   4640  C4  XYP   257      41.156  30.727  14.680  1.00  0.00           C  
ATOM   4641  H4  XYP   257      41.710  31.475  14.698  1.00  0.00           H  
ATOM   4642  C5  XYP   257      39.797  30.869  14.341  1.00  0.00           C  
ATOM   4643  C6  XYP   257      39.228  32.223  13.974  1.00  0.00           C  
ATOM   4644  H6a XYP   257      38.433  32.404  14.518  1.00  0.00           H  
ATOM   4645  H6b XYP   257      39.892  32.926  14.129  1.00  0.00           H  
ATOM   4646  H6c XYP   257      38.978  32.224  13.027  1.00  0.00           H  
ATOM   4647  C7  XYP   257      38.966  29.736  14.318  1.00  0.00           C  
ATOM   4648  H7  XYP   257      38.069  29.825  14.085  1.00  0.00           H  
ATOM   4649  C8  XYP   257      39.491  28.464  14.613  1.00  0.00           C  
ATOM   4650  H8  XYP   257      38.938  27.717  14.579  1.00  0.00           H  
TER    4651      XYP   257 
ATOM   4651  C1  XYP   258      38.038  10.757  43.366  1.00  0.00           C  
ATOM   4652  H1a XYP   258      37.558  10.146  43.962  1.00  0.00           H  
ATOM   4653  H1b XYP   258      37.846  10.522  42.434  1.00  0.00           H  
ATOM   4654  H1c XYP   258      39.002  10.674  43.522  1.00  0.00           H  
ATOM   4655  C2  XYP   258      37.596  12.177  43.646  1.00  0.00           C  
ATOM   4656  C3  XYP   258      38.107  12.861  44.764  1.00  0.00           C  
ATOM   4657  H3  XYP   258      38.717  12.438  45.326  1.00  0.00           H  
ATOM   4658  C4  XYP   258      37.696  14.180  45.035  1.00  0.00           C  
ATOM   4659  H4  XYP   258      38.036  14.631  45.774  1.00  0.00           H  
ATOM   4660  C5  XYP   258      36.773  14.822  44.188  1.00  0.00           C  
ATOM   4661  C6  XYP   258      36.332  16.238  44.482  1.00  0.00           C  
ATOM   4662  H6a XYP   258      35.646  16.224  45.180  1.00  0.00           H  
ATOM   4663  H6b XYP   258      37.098  16.764  44.791  1.00  0.00           H  
ATOM   4664  H6c XYP   258      35.971  16.654  43.672  1.00  0.00           H  
ATOM   4665  C7  XYP   258      36.257  14.136  43.073  1.00  0.00           C  
ATOM   4666  H7  XYP   258      35.643  14.558  42.514  1.00  0.00           H  
ATOM   4667  C8  XYP   258      36.667  12.816  42.802  1.00  0.00           C  
ATOM   4668  H8  XYP   258      36.322  12.365  42.066  1.00  0.00           H  
TER    4669      XYP   258 
ATOM   4669  C1  XYP   259      20.848  31.183   7.908  1.00  0.00           C  
ATOM   4670  H1a XYP   259      20.109  30.616   8.214  1.00  0.00           H  
ATOM   4671  H1b XYP   259      21.179  30.842   7.051  1.00  0.00           H  
ATOM   4672  H1c XYP   259      21.568  31.154   8.571  1.00  0.00           H  
ATOM   4673  C2  XYP   259      20.380  32.613   7.733  1.00  0.00           C  
ATOM   4674  C3  XYP   259      21.298  33.611   7.356  1.00  0.00           C  
ATOM   4675  H3  XYP   259      22.190  33.389   7.213  1.00  0.00           H  
ATOM   4676  C4  XYP   259      20.870  34.944   7.196  1.00  0.00           C  
ATOM   4677  H4  XYP   259      21.480  35.602   6.947  1.00  0.00           H  
ATOM   4678  C5  XYP   259      19.522  35.286   7.411  1.00  0.00           C  
ATOM   4679  C6  XYP   259      19.057  36.715   7.231  1.00  0.00           C  
ATOM   4680  H6a XYP   259      18.326  36.909   7.854  1.00  0.00           H  
ATOM   4681  H6b XYP   259      19.797  37.333   7.411  1.00  0.00           H  
ATOM   4682  H6c XYP   259      18.744  36.842   6.312  1.00  0.00           H  
ATOM   4683  C7  XYP   259      18.604  34.288   7.785  1.00  0.00           C  
ATOM   4684  H7  XYP   259      17.712  34.511   7.924  1.00  0.00           H  
ATOM   4685  C8  XYP   259      19.032  32.956   7.947  1.00  0.00           C  
ATOM   4686  H8  XYP   259      18.423  32.300   8.195  1.00  0.00           H  
TER    4687      XYP   259 
ATOM   4687  C1  XYP   260      39.652  25.675  21.903  1.00  0.00           C  
ATOM   4688  H1a XYP   260      39.270  24.854  22.283  1.00  0.00           H  
ATOM   4689  H1b XYP   260      39.657  25.600  20.925  1.00  0.00           H  
ATOM   4690  H1c XYP   260      40.572  25.771  22.224  1.00  0.00           H  
ATOM   4691  C2  XYP   260      38.818  26.866  22.319  1.00  0.00           C  
ATOM   4692  C3  XYP   260      39.272  27.753  23.315  1.00  0.00           C  
ATOM   4693  H3  XYP   260      40.109  27.618  23.702  1.00  0.00           H  
ATOM   4694  C4  XYP   260      38.481  28.855  23.701  1.00  0.00           C  
ATOM   4695  H4  XYP   260      38.798  29.452  24.342  1.00  0.00           H  
ATOM   4696  C5  XYP   260      37.231  29.080  23.091  1.00  0.00           C  
ATOM   4697  C6  XYP   260      36.380  30.267  23.483  1.00  0.00           C  
ATOM   4698  H6a XYP   260      35.460  29.970  23.660  1.00  0.00           H  
ATOM   4699  H6b XYP   260      36.738  30.698  24.286  1.00  0.00           H  
ATOM   4700  H6c XYP   260      36.368  30.918  22.749  1.00  0.00           H  
ATOM   4701  C7  XYP   260      36.766  28.176  22.120  1.00  0.00           C  
ATOM   4702  H7  XYP   260      35.944  28.321  21.705  1.00  0.00           H  
ATOM   4703  C8  XYP   260      37.554  27.073  21.741  1.00  0.00           C  
ATOM   4704  H8  XYP   260      37.248  26.481  21.088  1.00  0.00           H  
TER    4705      XYP   260 
ATOM   4705  C1  XYP   261      43.479  25.206  32.603  1.00  0.00           C  
ATOM   4706  H1a XYP   261      42.631  24.736  32.740  1.00  0.00           H  
ATOM   4707  H1b XYP   261      43.827  24.997  31.711  1.00  0.00           H  
ATOM   4708  H1c XYP   261      44.115  24.903  33.282  1.00  0.00           H  
ATOM   4709  C2  XYP   261      43.261  26.696  32.727  1.00  0.00           C  
ATOM   4710  C3  XYP   261      44.298  27.534  33.178  1.00  0.00           C  
ATOM   4711  H3  XYP   261      45.121  27.166  33.409  1.00  0.00           H  
ATOM   4712  C4  XYP   261      44.093  28.924  33.276  1.00  0.00           C  
ATOM   4713  H4  XYP   261      44.783  29.476  33.570  1.00  0.00           H  
ATOM   4714  C5  XYP   261      42.849  29.483  32.926  1.00  0.00           C  
ATOM   4715  C6  XYP   261      42.625  30.977  33.013  1.00  0.00           C  
ATOM   4716  H6a XYP   261      41.710  31.159  33.314  1.00  0.00           H  
ATOM   4717  H6b XYP   261      43.253  31.376  33.650  1.00  0.00           H  
ATOM   4718  H6c XYP   261      42.760  31.376  32.128  1.00  0.00           H  
ATOM   4719  C7  XYP   261      41.813  28.644  32.479  1.00  0.00           C  
ATOM   4720  H7  XYP   261      40.993  29.013  32.241  1.00  0.00           H  
ATOM   4721  C8  XYP   261      42.019  27.255  32.378  1.00  0.00           C  
ATOM   4722  H8  XYP   261      41.337  26.700  32.072  1.00  0.00           H  
TER    4723      XYP   261 
ATOM   4723  C1  XYP   262      13.327  23.500  43.339  1.00  0.00           C  
ATOM   4724  H1a XYP   262      12.811  23.135  44.088  1.00  0.00           H  
ATOM   4725  H1b XYP   262      12.905  23.236  42.495  1.00  0.00           H  
ATOM   4726  H1c XYP   262      14.236  23.136  43.372  1.00  0.00           H  
ATOM   4727  C2  XYP   262      13.360  25.011  43.436  1.00  0.00           C  
ATOM   4728  C3  XYP   262      14.586  25.704  43.431  1.00  0.00           C  
ATOM   4729  H3  XYP   262      15.385  25.234  43.368  1.00  0.00           H  
ATOM   4730  C4  XYP   262      14.606  27.110  43.522  1.00  0.00           C  
ATOM   4731  H4  XYP   262      15.419  27.564  43.518  1.00  0.00           H  
ATOM   4732  C5  XYP   262      13.400  27.829  43.623  1.00  0.00           C  
ATOM   4733  C6  XYP   262      13.418  29.337  43.737  1.00  0.00           C  
ATOM   4734  H6a XYP   262      12.683  29.638  44.310  1.00  0.00           H  
ATOM   4735  H6b XYP   262      14.266  29.635  44.127  1.00  0.00           H  
ATOM   4736  H6c XYP   262      13.317  29.730  42.846  1.00  0.00           H  
ATOM   4737  C7  XYP   262      12.174  27.137  43.617  1.00  0.00           C  
ATOM   4738  H7  XYP   262      11.375  27.610  43.678  1.00  0.00           H  
ATOM   4739  C8  XYP   262      12.155  25.732  43.526  1.00  0.00           C  
ATOM   4740  H8  XYP   262      11.343  25.276  43.523  1.00  0.00           H  
TER    4741      XYP   262 
END   
