# Supplementary material for: How neocarcerand Octacid4 self-assembles with guests into irreversible noncovalent complexes and what accelerates the assembly
Source: Commun Chem. 2022 Jan 20;5:9. doi: 10.1038/s42004-022-00624-4 (PMC9814096; doi:10.1038/s42004-022-00624-4)
Supplement: Supplementary file 23 — Data S2 [file 42004_2022_624_MOESM23_ESM.zip › data S2/octacid8na10xyp2359wat.pdb]

CRYST1   47.907   47.272   52.948  90.00  90.00  90.00 P 1           1
ATOM      1  C1  HC1     1      31.044  20.345  27.666  1.00  0.00           C  
ATOM      2  H1  HC1     1      31.647  20.771  27.016  1.00  0.00           H  
ATOM      3  C1a HC1     1      31.988  19.599  28.634  1.00  0.00           C  
ATOM      4 H1aa HC1     1      32.612  20.235  29.045  1.00  0.00           H  
ATOM      5 H1ab HC1     1      31.485  19.153  29.347  1.00  0.00           H  
ATOM      6 H1ac HC1     1      32.508  18.925  28.143  1.00  0.00           H  
ATOM      7  C2  HC1     1      30.233  21.486  28.293  1.00  0.00           C  
ATOM      8  C3  HC1     1      29.678  21.330  29.578  1.00  0.00           C  
ATOM      9  H3  HC1     1      29.794  20.528  30.028  1.00  0.00           H  
ATOM     10  C4  HC1     1      28.935  22.363  30.182  1.00  0.00           C  
ATOM     11  C5  HC1     1      28.721  23.570  29.477  1.00  0.00           C  
ATOM     12  O5  HC1     1      27.925  24.545  30.014  1.00  0.00           O  
ATOM     13  C6  HC1     1      29.299  23.756  28.201  1.00  0.00           C  
ATOM     14  C6a HC1     1      30.023  22.703  27.600  1.00  0.00           C  
ATOM     15  O6a HC1     1      30.476  22.847  26.317  1.00  0.00           O  
ATOM     16  C6b HC1     1      29.770  22.247  25.246  1.00  0.00           C  
ATOM     17 H6ba HC1     1      28.812  22.204  25.461  1.00  0.00           H  
ATOM     18 H6bb HC1     1      29.875  22.810  24.452  1.00  0.00           H  
ATOM     19  O7  HC1     1      29.175  24.955  27.550  1.00  0.00           O  
ATOM     20  C8  HC1     1      30.008  26.057  27.902  1.00  0.00           C  
ATOM     21  H8a HC1     1      30.638  25.745  28.586  1.00  0.00           H  
ATOM     22  H8b HC1     1      30.535  26.289  27.110  1.00  0.00           H  
ATOM     23  C9  HC1     1      29.243  27.284  28.406  1.00  0.00           C  
ATOM     24  C10 HC1     1      29.886  28.423  28.965  1.00  0.00           C  
ATOM     25 C10a HC1     1      31.311  28.569  29.067  1.00  0.00           C  
ATOM     26 O10a HC1     1      32.108  27.697  28.664  1.00  0.00           O  
ATOM     27 O10b HC1     1      31.809  29.605  29.572  1.00  0.00           O  
ATOM     28  C11 HC1     1      29.068  29.481  29.437  1.00  0.00           C  
ATOM     29  H11 HC1     1      29.493  30.218  29.822  1.00  0.00           H  
ATOM     30  C12 HC1     1      27.649  29.474  29.349  1.00  0.00           C  
ATOM     31 C12a HC1     1      26.927  30.597  29.886  1.00  0.00           C  
ATOM     32 O12a HC1     1      25.677  30.647  29.932  1.00  0.00           O  
ATOM     33 O12b HC1     1      27.545  31.573  30.389  1.00  0.00           O  
ATOM     34  C13 HC1     1      27.032  28.346  28.732  1.00  0.00           C  
ATOM     35 C13a HC1     1      27.841  27.278  28.292  1.00  0.00           C  
ATOM     36 H13a HC1     1      27.434  26.536  27.907  1.00  0.00           H  
ATOM     37  C14 HC1     1      25.523  28.243  28.500  1.00  0.00           C  
ATOM     38 H14a HC1     1      25.208  29.014  27.981  1.00  0.00           H  
ATOM     39 H14b HC1     1      25.042  28.247  29.354  1.00  0.00           H  
ATOM     40  O15 HC1     1      25.135  27.055  27.816  1.00  0.00           O  
ATOM     41  C16 HC1     1      24.466  27.086  26.619  1.00  0.00           C  
ATOM     42 C16a HC1     1      23.075  26.867  26.610  1.00  0.00           C  
ATOM     43 O16a HC1     1      22.454  26.513  27.775  1.00  0.00           O  
ATOM     44  C17 HC1     1      25.150  27.296  25.399  1.00  0.00           C  
ATOM     45  O17 HC1     1      26.515  27.395  25.384  1.00  0.00           O  
ATOM     46 C17a HC1     1      27.334  26.299  25.007  1.00  0.00           C  
ATOM     47 H17a HC1     1      26.910  25.459  25.291  1.00  0.00           H  
ATOM     48 H17b HC1     1      28.186  26.380  25.490  1.00  0.00           H  
ATOM     49  C18 HC1     1      24.428  27.361  24.182  1.00  0.00           C  
ATOM     50 C18a HC1     1      25.151  27.588  22.853  1.00  0.00           C  
ATOM     51 H18a HC1     1      25.983  28.056  23.080  1.00  0.00           H  
ATOM     52 C18b HC1     1      24.432  28.519  21.850  1.00  0.00           C  
ATOM     53 H18b HC1     1      24.279  29.393  22.264  1.00  0.00           H  
ATOM     54 H18c HC1     1      23.570  28.144  21.581  1.00  0.00           H  
ATOM     55 H18d HC1     1      24.989  28.638  21.052  1.00  0.00           H  
ATOM     56  C19 HC1     1      23.032  27.177  24.197  1.00  0.00           C  
ATOM     57  H19 HC1     1      22.561  27.190  23.400  1.00  0.00           H  
ATOM     58  C20 HC1     1      22.343  26.938  25.401  1.00  0.00           C  
ATOM     59  C1  HC1     2      20.828  26.724  25.389  1.00  0.00           C  
ATOM     60  H1  HC1     2      20.519  26.956  26.295  1.00  0.00           H  
ATOM     61  C1a HC1     2      20.030  27.658  24.453  1.00  0.00           C  
ATOM     62 H1aa HC1     2      19.072  27.463  24.534  1.00  0.00           H  
ATOM     63 H1ab HC1     2      20.183  28.591  24.712  1.00  0.00           H  
ATOM     64 H1ac HC1     2      20.301  27.540  23.520  1.00  0.00           H  
ATOM     65  C2  HC1     2      20.568  25.225  25.218  1.00  0.00           C  
ATOM     66  C3  HC1     2      20.335  24.698  23.933  1.00  0.00           C  
ATOM     67  H3  HC1     2      20.355  25.264  23.201  1.00  0.00           H  
ATOM     68  C4  HC1     2      20.073  23.327  23.746  1.00  0.00           C  
ATOM     69  C5  HC1     2      20.094  22.465  24.869  1.00  0.00           C  
ATOM     70  O5  HC1     2      19.826  21.130  24.733  1.00  0.00           O  
ATOM     71  C6  HC1     2      20.378  22.969  26.151  1.00  0.00           C  
ATOM     72  C6a HC1     2      20.600  24.349  26.332  1.00  0.00           C  
ATOM     73  O6a HC1     2      20.841  24.824  27.592  1.00  0.00           O  
ATOM     74  C6b HC1     2      22.147  25.153  28.026  1.00  0.00           C  
ATOM     75 H6ba HC1     2      22.212  24.982  28.990  1.00  0.00           H  
ATOM     76 H6bb HC1     2      22.801  24.576  27.574  1.00  0.00           H  
ATOM     77  O7  HC1     2      20.483  22.105  27.204  1.00  0.00           O  
ATOM     78  C8  HC1     2      19.353  21.588  27.878  1.00  0.00           C  
ATOM     79  H8a HC1     2      18.646  22.264  27.878  1.00  0.00           H  
ATOM     80  H8b HC1     2      19.046  20.838  27.336  1.00  0.00           H  
ATOM     81  C9  HC1     2      19.754  21.200  29.300  1.00  0.00           C  
ATOM     82  C10 HC1     2      19.535  19.914  29.868  1.00  0.00           C  
ATOM     83 C10a HC1     2      18.857  18.842  29.201  1.00  0.00           C  
ATOM     84 O10a HC1     2      18.118  18.995  28.211  1.00  0.00           O  
ATOM     85 O10b HC1     2      19.098  17.656  29.543  1.00  0.00           O  
ATOM     86  C11 HC1     2      20.091  19.659  31.149  1.00  0.00           C  
ATOM     87  H11 HC1     2      19.928  18.831  31.551  1.00  0.00           H  
ATOM     88  C12 HC1     2      20.905  20.588  31.851  1.00  0.00           C  
ATOM     89 C12a HC1     2      21.418  20.201  33.134  1.00  0.00           C  
ATOM     90 O12a HC1     2      22.044  20.977  33.886  1.00  0.00           O  
ATOM     91 O12b HC1     2      21.175  19.059  33.593  1.00  0.00           O  
ATOM     92  C13 HC1     2      21.210  21.817  31.200  1.00  0.00           C  
ATOM     93 C13a HC1     2      20.573  22.121  29.984  1.00  0.00           C  
ATOM     94 H13a HC1     2      20.790  22.925  29.565  1.00  0.00           H  
ATOM     95  C14 HC1     2      22.364  22.746  31.591  1.00  0.00           C  
ATOM     96 H14a HC1     2      22.728  22.589  32.481  1.00  0.00           H  
ATOM     97 H14b HC1     2      22.075  23.681  31.567  1.00  0.00           H  
ATOM     98  O15 HC1     2      23.432  22.617  30.652  1.00  0.00           O  
ATOM     99  C16 HC1     2      24.538  21.825  30.870  1.00  0.00           C  
ATOM    100 C16a HC1     2      24.427  20.418  30.822  1.00  0.00           C  
ATOM    101 O16a HC1     2      23.238  19.847  30.499  1.00  0.00           O  
ATOM    102  C17 HC1     2      25.809  22.402  31.096  1.00  0.00           C  
ATOM    103  O17 HC1     2      25.950  23.765  31.073  1.00  0.00           O  
ATOM    104 C17a HC1     2      26.509  24.453  29.964  1.00  0.00           C  
ATOM    105 H17a HC1     2      26.240  24.009  29.130  1.00  0.00           H  
ATOM    106 H17b HC1     2      26.146  25.366  29.945  1.00  0.00           H  
ATOM    107  C18 HC1     2      26.934  21.568  31.331  1.00  0.00           C  
ATOM    108 C18a HC1     2      28.322  22.156  31.567  1.00  0.00           C  
ATOM    109 H18a HC1     2      28.184  23.053  31.949  1.00  0.00           H  
ATOM    110 C18b HC1     2      29.210  21.419  32.592  1.00  0.00           C  
ATOM    111 H18b HC1     2      30.041  21.922  32.731  1.00  0.00           H  
ATOM    112 H18c HC1     2      29.439  20.520  32.282  1.00  0.00           H  
ATOM    113 H18d HC1     2      28.737  21.346  33.447  1.00  0.00           H  
ATOM    114  C19 HC1     2      26.788  20.169  31.293  1.00  0.00           C  
ATOM    115  H19 HC1     2      27.532  19.632  31.422  1.00  0.00           H  
ATOM    116  C20 HC1     2      25.537  19.577  31.059  1.00  0.00           C  
ATOM    117  C1  HC1     3      25.381  18.048  31.080  1.00  0.00           C  
ATOM    118  H1  HC1     3      24.462  17.879  31.389  1.00  0.00           H  
ATOM    119  C1a HC1     3      26.276  17.322  32.111  1.00  0.00           C  
ATOM    120 H1aa HC1     3      26.091  16.360  32.098  1.00  0.00           H  
ATOM    121 H1ab HC1     3      27.225  17.457  31.910  1.00  0.00           H  
ATOM    122 H1ac HC1     3      26.092  17.669  33.011  1.00  0.00           H  
ATOM    123  C2  HC1     3      25.457  17.502  29.645  1.00  0.00           C  
ATOM    124  C3  HC1     3      26.690  17.053  29.140  1.00  0.00           C  
ATOM    125  H3  HC1     3      27.448  17.122  29.669  1.00  0.00           H  
ATOM    126  C4  HC1     3      26.800  16.547  27.832  1.00  0.00           C  
ATOM    127  C5  HC1     3      25.649  16.500  27.003  1.00  0.00           C  
ATOM    128  O5  HC1     3      25.754  16.089  25.702  1.00  0.00           O  
ATOM    129  C6  HC1     3      24.396  16.935  27.497  1.00  0.00           C  
ATOM    130  C6a HC1     3      24.319  17.455  28.802  1.00  0.00           C  
ATOM    131  O6a HC1     3      23.127  17.987  29.196  1.00  0.00           O  
ATOM    132  C6b HC1     3      22.983  19.390  29.199  1.00  0.00           C  
ATOM    133 H6ba HC1     3      23.622  19.809  28.575  1.00  0.00           H  
ATOM    134 H6bb HC1     3      22.077  19.667  28.944  1.00  0.00           H  
ATOM    135  O7  HC1     3      23.257  16.963  26.723  1.00  0.00           O  
ATOM    136  C8  HC1     3      22.728  15.850  26.015  1.00  0.00           C  
ATOM    137  H8a HC1     3      23.471  15.298  25.693  1.00  0.00           H  
ATOM    138  H8b HC1     3      22.214  15.291  26.626  1.00  0.00           H  
ATOM    139  C9  HC1     3      21.904  16.343  24.833  1.00  0.00           C  
ATOM    140  C10 HC1     3      20.484  16.353  24.790  1.00  0.00           C  
ATOM    141 C10a HC1     3      19.637  16.082  25.918  1.00  0.00           C  
ATOM    142 O10a HC1     3      20.073  16.049  27.097  1.00  0.00           O  
ATOM    143 O10b HC1     3      18.397  16.013  25.777  1.00  0.00           O  
ATOM    144  C11 HC1     3      19.871  16.743  23.567  1.00  0.00           C  
ATOM    145  H11 HC1     3      18.936  16.749  23.522  1.00  0.00           H  
ATOM    146  C12 HC1     3      20.597  17.247  22.456  1.00  0.00           C  
ATOM    147 C12a HC1     3      19.849  17.812  21.367  1.00  0.00           C  
ATOM    148 O12a HC1     3      20.383  18.345  20.373  1.00  0.00           O  
ATOM    149 O12b HC1     3      18.619  18.014  21.485  1.00  0.00           O  
ATOM    150  C13 HC1     3      22.017  17.305  22.562  1.00  0.00           C  
ATOM    151 C13a HC1     3      22.631  16.811  23.726  1.00  0.00           C  
ATOM    152 H13a HC1     3      23.555  16.851  23.789  1.00  0.00           H  
ATOM    153  C14 HC1     3      22.951  18.015  21.579  1.00  0.00           C  
ATOM    154 H14a HC1     3      22.580  18.165  20.691  1.00  0.00           H  
ATOM    155 H14b HC1     3      23.765  17.491  21.445  1.00  0.00           H  
ATOM    156  O15 HC1     3      23.357  19.260  22.132  1.00  0.00           O  
ATOM    157  C16 HC1     3      22.886  20.489  21.730  1.00  0.00           C  
ATOM    158 C16a HC1     3      23.708  21.344  20.963  1.00  0.00           C  
ATOM    159 O16a HC1     3      24.936  20.903  20.556  1.00  0.00           O  
ATOM    160  C17 HC1     3      21.621  20.953  22.154  1.00  0.00           C  
ATOM    161  O17 HC1     3      20.815  20.145  22.895  1.00  0.00           O  
ATOM    162 C17a HC1     3      20.805  20.216  24.301  1.00  0.00           C  
ATOM    163 H17a HC1     3      20.591  19.327  24.660  1.00  0.00           H  
ATOM    164 H17b HC1     3      21.692  20.488  24.634  1.00  0.00           H  
ATOM    165  C18 HC1     3      21.167  22.249  21.827  1.00  0.00           C  
ATOM    166 C18a HC1     3      19.817  22.767  22.343  1.00  0.00           C  
ATOM    167 H18a HC1     3      19.231  22.003  22.505  1.00  0.00           H  
ATOM    168 C18b HC1     3      19.040  23.687  21.376  1.00  0.00           C  
ATOM    169 H18b HC1     3      18.892  23.233  20.521  1.00  0.00           H  
ATOM    170 H18c HC1     3      19.536  24.514  21.207  1.00  0.00           H  
ATOM    171 H18d HC1     3      18.171  23.922  21.770  1.00  0.00           H  
ATOM    172  C19 HC1     3      22.015  23.097  21.091  1.00  0.00           C  
ATOM    173  H19 HC1     3      21.751  23.969  20.917  1.00  0.00           H  
ATOM    174  C20 HC1     3      23.272  22.652  20.638  1.00  0.00           C  
ATOM    175  C1  HC1     4      24.173  23.609  19.857  1.00  0.00           C  
ATOM    176  H1  HC1     4      24.751  23.042  19.301  1.00  0.00           H  
ATOM    177  C1a HC1     4      23.455  24.541  18.853  1.00  0.00           C  
ATOM    178 H1aa HC1     4      22.849  25.154  19.312  1.00  0.00           H  
ATOM    179 H1ab HC1     4      24.120  25.066  18.359  1.00  0.00           H  
ATOM    180 H1ac HC1     4      22.941  24.004  18.215  1.00  0.00           H  
ATOM    181  C2  HC1     4      25.103  24.302  20.861  1.00  0.00           C  
ATOM    182  C3  HC1     4      24.733  25.544  21.409  1.00  0.00           C  
ATOM    183  H3  HC1     4      23.926  25.926  21.167  1.00  0.00           H  
ATOM    184  C4  HC1     4      25.574  26.220  22.311  1.00  0.00           C  
ATOM    185  C5  HC1     4      26.789  25.614  22.720  1.00  0.00           C  
ATOM    186  O5  HC1     4      27.612  26.248  23.615  1.00  0.00           O  
ATOM    187  C6  HC1     4      27.170  24.361  22.187  1.00  0.00           C  
ATOM    188  C6a HC1     4      26.320  23.702  21.269  1.00  0.00           C  
ATOM    189  O6a HC1     4      26.682  22.481  20.765  1.00  0.00           O  
ATOM    190  C6b HC1     4      26.118  21.271  21.241  1.00  0.00           C  
ATOM    191 H6ba HC1     4      26.780  20.557  21.111  1.00  0.00           H  
ATOM    192 H6bb HC1     4      25.936  21.348  22.204  1.00  0.00           H  
ATOM    193  O7  HC1     4      28.349  23.779  22.581  1.00  0.00           O  
ATOM    194  C8  HC1     4      29.558  23.849  21.833  1.00  0.00           C  
ATOM    195  H8a HC1     4      29.350  24.216  20.948  1.00  0.00           H  
ATOM    196  H8b HC1     4      30.110  24.508  22.305  1.00  0.00           H  
ATOM    197  C9  HC1     4      30.273  22.500  21.698  1.00  0.00           C  
ATOM    198  C10 HC1     4      31.659  22.360  21.424  1.00  0.00           C  
ATOM    199 C10a HC1     4      32.590  23.444  21.341  1.00  0.00           C  
ATOM    200 O10a HC1     4      32.281  24.646  21.473  1.00  0.00           O  
ATOM    201 O10b HC1     4      33.811  23.163  21.272  1.00  0.00           O  
ATOM    202  C11 HC1     4      32.178  21.040  21.292  1.00  0.00           C  
ATOM    203  H11 HC1     4      33.064  20.931  21.015  1.00  0.00           H  
ATOM    204  C12 HC1     4      31.426  19.864  21.545  1.00  0.00           C  
ATOM    205 C12a HC1     4      32.095  18.598  21.442  1.00  0.00           C  
ATOM    206 O12a HC1     4      31.505  17.504  21.479  1.00  0.00           O  
ATOM    207 O12b HC1     4      33.336  18.549  21.257  1.00  0.00           O  
ATOM    208  C13 HC1     4      30.065  20.038  21.893  1.00  0.00           C  
ATOM    209 C13a HC1     4      29.518  21.334  21.923  1.00  0.00           C  
ATOM    210 H13a HC1     4      28.621  21.418  22.152  1.00  0.00           H  
ATOM    211  C14 HC1     4      29.157  18.912  22.367  1.00  0.00           C  
ATOM    212 H14a HC1     4      29.636  18.092  22.611  1.00  0.00           H  
ATOM    213 H14b HC1     4      28.504  18.674  21.673  1.00  0.00           H  
ATOM    214  O15 HC1     4      28.447  19.326  23.522  1.00  0.00           O  
ATOM    215  C16 HC1     4      28.869  18.978  24.775  1.00  0.00           C  
ATOM    216 C16a HC1     4      29.731  19.817  25.518  1.00  0.00           C  
ATOM    217 O16a HC1     4      30.245  20.948  24.939  1.00  0.00           O  
ATOM    218  C17 HC1     4      28.410  17.772  25.337  1.00  0.00           C  
ATOM    219  O17 HC1     4      27.622  16.946  24.582  1.00  0.00           O  
ATOM    220 C17a HC1     4      26.216  16.966  24.692  1.00  0.00           C  
ATOM    221 H17a HC1     4      25.920  17.884  24.884  1.00  0.00           H  
ATOM    222 H17b HC1     4      25.845  16.684  23.830  1.00  0.00           H  
ATOM    223  C18 HC1     4      28.755  17.417  26.662  1.00  0.00           C  
ATOM    224 C18a HC1     4      28.178  16.151  27.303  1.00  0.00           C  
ATOM    225 H18a HC1     4      28.028  15.511  26.573  1.00  0.00           H  
ATOM    226 C18b HC1     4      29.101  15.425  28.304  1.00  0.00           C  
ATOM    227 H18b HC1     4      29.292  15.985  29.084  1.00  0.00           H  
ATOM    228 H18c HC1     4      29.948  15.205  27.864  1.00  0.00           H  
ATOM    229 H18d HC1     4      28.675  14.597  28.609  1.00  0.00           H  
ATOM    230  C19 HC1     4      29.575  18.283  27.411  1.00  0.00           C  
ATOM    231  H19 HC1     4      29.774  18.075  28.290  1.00  0.00           H  
ATOM    232  C20 HC1     4      30.098  19.461  26.842  1.00  0.00           C  
TER     233      HC1     4 
ATOM    233  C1  XYP     5      18.700  25.219  32.100  1.00  0.00           C  
ATOM    234  H1a XYP     5      18.236  25.753  31.423  1.00  0.00           H  
ATOM    235  H1b XYP     5      18.663  24.272  31.848  1.00  0.00           H  
ATOM    236  H1c XYP     5      18.252  25.346  32.960  1.00  0.00           H  
ATOM    237  C2  XYP     5      20.144  25.655  32.202  1.00  0.00           C  
ATOM    238  C3  XYP     5      20.846  25.513  33.414  1.00  0.00           C  
ATOM    239  H3  XYP     5      20.419  25.144  34.153  1.00  0.00           H  
ATOM    240  C4  XYP     5      22.195  25.912  33.501  1.00  0.00           C  
ATOM    241  H4  XYP     5      22.660  25.803  34.296  1.00  0.00           H  
ATOM    242  C5  XYP     5      22.851  26.448  32.377  1.00  0.00           C  
ATOM    243  C6  XYP     5      24.304  26.863  32.455  1.00  0.00           C  
ATOM    244  H6a XYP     5      24.861  26.153  32.073  1.00  0.00           H  
ATOM    245  H6b XYP     5      24.442  27.689  31.945  1.00  0.00           H  
ATOM    246  H6c XYP     5      24.567  27.012  33.386  1.00  0.00           H  
ATOM    247  C7  XYP     5      22.149  26.586  31.168  1.00  0.00           C  
ATOM    248  H7  XYP     5      22.580  26.939  30.421  1.00  0.00           H  
ATOM    249  C8  XYP     5      20.800  26.191  31.079  1.00  0.00           C  
ATOM    250  H8  XYP     5      20.344  26.281  30.272  1.00  0.00           H  
TER     251      XYP     5 
ATOM    251  C1  XYP     6      27.133  25.132  34.191  1.00  0.00           C  
ATOM    252  H1a XYP     6      27.484  26.003  34.469  1.00  0.00           H  
ATOM    253  H1b XYP     6      27.823  24.447  34.320  1.00  0.00           H  
ATOM    254  H1c XYP     6      26.900  25.174  33.240  1.00  0.00           H  
ATOM    255  C2  XYP     6      25.910  24.773  35.008  1.00  0.00           C  
ATOM    256  C3  XYP     6      25.731  25.308  36.299  1.00  0.00           C  
ATOM    257  H3  XYP     6      26.373  25.883  36.655  1.00  0.00           H  
ATOM    258  C4  XYP     6      24.604  24.949  37.067  1.00  0.00           C  
ATOM    259  H4  XYP     6      24.508  25.280  37.932  1.00  0.00           H  
ATOM    260  C5  XYP     6      23.646  24.060  36.545  1.00  0.00           C  
ATOM    261  C6  XYP     6      22.428  23.684  37.361  1.00  0.00           C  
ATOM    262  H6a XYP     6      22.667  23.625  38.310  1.00  0.00           H  
ATOM    263  H6b XYP     6      21.732  24.362  37.240  1.00  0.00           H  
ATOM    264  H6c XYP     6      22.084  22.814  37.070  1.00  0.00           H  
ATOM    265  C7  XYP     6      23.821  23.534  35.252  1.00  0.00           C  
ATOM    266  H7  XYP     6      23.187  22.952  34.897  1.00  0.00           H  
ATOM    267  C8  XYP     6      24.950  23.887  34.488  1.00  0.00           C  
ATOM    268  H8  XYP     6      25.062  23.532  33.634  1.00  0.00           H  
TER     269      XYP     6 
ATOM    269  C1  XYP     7      16.605  21.382  25.001  1.00  0.00           C  
ATOM    270  H1a XYP     7      17.132  20.990  25.729  1.00  0.00           H  
ATOM    271  H1b XYP     7      16.247  20.664  24.439  1.00  0.00           H  
ATOM    272  H1c XYP     7      17.181  21.956  24.455  1.00  0.00           H  
ATOM    273  C2  XYP     7      15.475  22.199  25.586  1.00  0.00           C  
ATOM    274  C3  XYP     7      14.225  21.601  25.835  1.00  0.00           C  
ATOM    275  H3  XYP     7      14.094  20.701  25.641  1.00  0.00           H  
ATOM    276  C4  XYP     7      13.173  22.361  26.383  1.00  0.00           C  
ATOM    277  H4  XYP     7      12.349  21.961  26.551  1.00  0.00           H  
ATOM    278  C5  XYP     7      13.364  23.723  26.683  1.00  0.00           C  
ATOM    279  C6  XYP     7      12.237  24.536  27.283  1.00  0.00           C  
ATOM    280  H6a XYP     7      12.284  24.484  28.261  1.00  0.00           H  
ATOM    281  H6b XYP     7      12.317  25.473  27.007  1.00  0.00           H  
ATOM    282  H6c XYP     7      11.373  24.186  26.980  1.00  0.00           H  
ATOM    283  C7  XYP     7      14.614  24.319  26.432  1.00  0.00           C  
ATOM    284  H7  XYP     7      14.750  25.215  26.644  1.00  0.00           H  
ATOM    285  C8  XYP     7      15.669  23.559  25.889  1.00  0.00           C  
ATOM    286  H8  XYP     7      16.498  23.956  25.741  1.00  0.00           H  
TER     287      XYP     7 
ATOM    287  C1  XYP     8      26.839  22.179  17.520  1.00  0.00           C  
ATOM    288  H1a XYP     8      26.923  23.006  18.039  1.00  0.00           H  
ATOM    289  H1b XYP     8      26.756  22.398  16.569  1.00  0.00           H  
ATOM    290  H1c XYP     8      26.036  21.699  17.813  1.00  0.00           H  
ATOM    291  C2  XYP     8      28.061  21.314  17.734  1.00  0.00           C  
ATOM    292  C3  XYP     8      29.332  21.908  17.847  1.00  0.00           C  
ATOM    293  H3  XYP     8      29.414  22.834  17.820  1.00  0.00           H  
ATOM    294  C4  XYP     8      30.478  21.103  17.999  1.00  0.00           C  
ATOM    295  H4  XYP     8      31.317  21.499  18.072  1.00  0.00           H  
ATOM    296  C5  XYP     8      30.358  19.702  18.040  1.00  0.00           C  
ATOM    297  C6  XYP     8      31.592  18.835  18.157  1.00  0.00           C  
ATOM    298  H6a XYP     8      31.906  18.592  17.263  1.00  0.00           H  
ATOM    299  H6b XYP     8      32.301  19.324  18.624  1.00  0.00           H  
ATOM    300  H6c XYP     8      31.379  18.022  18.661  1.00  0.00           H  
ATOM    301  C7  XYP     8      29.086  19.108  17.940  1.00  0.00           C  
ATOM    302  H7  XYP     8      29.001  18.182  17.977  1.00  0.00           H  
ATOM    303  C8  XYP     8      27.940  19.913  17.787  1.00  0.00           C  
ATOM    304  H8  XYP     8      27.098  19.520  17.721  1.00  0.00           H  
TER     305      XYP     8 
ATOM    305  C1  XYP     9      22.280  30.358  26.789  1.00  0.00           C  
ATOM    306  H1a XYP     9      22.272  31.307  26.547  1.00  0.00           H  
ATOM    307  H1b XYP     9      23.181  30.107  27.082  1.00  0.00           H  
ATOM    308  H1c XYP     9      22.038  29.821  26.007  1.00  0.00           H  
ATOM    309  C2  XYP     9      21.280  30.117  27.897  1.00  0.00           C  
ATOM    310  C3  XYP     9      21.711  29.688  29.167  1.00  0.00           C  
ATOM    311  H3  XYP     9      22.618  29.546  29.326  1.00  0.00           H  
ATOM    312  C4  XYP     9      20.772  29.463  30.192  1.00  0.00           C  
ATOM    313  H4  XYP     9      21.059  29.170  31.027  1.00  0.00           H  
ATOM    314  C5  XYP     9      19.399  29.655  29.952  1.00  0.00           C  
ATOM    315  C6  XYP     9      18.384  29.371  31.039  1.00  0.00           C  
ATOM    316  H6a XYP     9      17.646  28.842  30.669  1.00  0.00           H  
ATOM    317  H6b XYP     9      18.802  28.863  31.766  1.00  0.00           H  
ATOM    318  H6c XYP     9      18.038  30.217  31.390  1.00  0.00           H  
ATOM    319  C7  XYP     9      18.971  30.108  28.690  1.00  0.00           C  
ATOM    320  H7  XYP     9      18.065  30.246  28.529  1.00  0.00           H  
ATOM    321  C8  XYP     9      19.910  30.334  27.664  1.00  0.00           C  
ATOM    322  H8  XYP     9      19.625  30.627  26.828  1.00  0.00           H  
TER     323      XYP     9 
ATOM    323  C1  XYP    10      16.897  21.033  32.311  1.00  0.00           C  
ATOM    324  H1a XYP    10      17.271  20.141  32.471  1.00  0.00           H  
ATOM    325  H1b XYP    10      15.923  20.961  32.231  1.00  0.00           H  
ATOM    326  H1c XYP    10      17.268  21.388  31.477  1.00  0.00           H  
ATOM    327  C2  XYP    10      17.261  21.959  33.449  1.00  0.00           C  
ATOM    328  C3  XYP    10      18.467  21.773  34.146  1.00  0.00           C  
ATOM    329  H3  XYP    10      19.037  21.081  33.901  1.00  0.00           H  
ATOM    330  C4  XYP    10      18.830  22.642  35.192  1.00  0.00           C  
ATOM    331  H4  XYP    10      19.646  22.528  35.628  1.00  0.00           H  
ATOM    332  C5  XYP    10      17.976  23.698  35.559  1.00  0.00           C  
ATOM    333  C6  XYP    10      18.374  24.648  36.665  1.00  0.00           C  
ATOM    334  H6a XYP    10      17.579  24.928  37.161  1.00  0.00           H  
ATOM    335  H6b XYP    10      19.001  24.206  37.274  1.00  0.00           H  
ATOM    336  H6c XYP    10      18.806  25.437  36.275  1.00  0.00           H  
ATOM    337  C7  XYP    10      16.755  23.872  34.880  1.00  0.00           C  
ATOM    338  H7  XYP    10      16.194  24.578  35.113  1.00  0.00           H  
ATOM    339  C8  XYP    10      16.400  23.007  33.825  1.00  0.00           C  
ATOM    340  H8  XYP    10      15.606  23.144  33.361  1.00  0.00           H  
TER     341      XYP    10 
ATOM    341  C1  XYP    11      28.504  28.387  21.139  1.00  0.00           C  
ATOM    342  H1a XYP    11      28.946  27.981  21.914  1.00  0.00           H  
ATOM    343  H1b XYP    11      28.234  29.300  21.369  1.00  0.00           H  
ATOM    344  H1c XYP    11      27.706  27.861  20.918  1.00  0.00           H  
ATOM    345  C2  XYP    11      29.435  28.411  19.949  1.00  0.00           C  
ATOM    346  C3  XYP    11      29.084  29.139  18.797  1.00  0.00           C  
ATOM    347  H3  XYP    11      28.269  29.593  18.768  1.00  0.00           H  
ATOM    348  C4  XYP    11      29.941  29.159  17.678  1.00  0.00           C  
ATOM    349  H4  XYP    11      29.692  29.634  16.913  1.00  0.00           H  
ATOM    350  C5  XYP    11      31.160  28.456  17.703  1.00  0.00           C  
ATOM    351  C6  XYP    11      32.070  28.468  16.494  1.00  0.00           C  
ATOM    352  H6a XYP    11      32.063  29.356  16.080  1.00  0.00           H  
ATOM    353  H6b XYP    11      32.986  28.246  16.761  1.00  0.00           H  
ATOM    354  H6c XYP    11      31.754  27.805  15.845  1.00  0.00           H  
ATOM    355  C7  XYP    11      31.527  27.756  18.868  1.00  0.00           C  
ATOM    356  H7  XYP    11      32.327  27.277  18.891  1.00  0.00           H  
ATOM    357  C8  XYP    11      30.668  27.732  19.985  1.00  0.00           C  
ATOM    358  H8  XYP    11      30.902  27.234  20.740  1.00  0.00           H  
TER     359      XYP    11 
ATOM    359  C1  XYP    12      22.118  15.234  31.335  1.00  0.00           C  
ATOM    360  H1a XYP    12      21.229  15.082  30.953  1.00  0.00           H  
ATOM    361  H1b XYP    12      22.139  14.845  32.235  1.00  0.00           H  
ATOM    362  H1c XYP    12      22.293  16.197  31.404  1.00  0.00           H  
ATOM    363  C2  XYP    12      23.184  14.583  30.481  1.00  0.00           C  
ATOM    364  C3  XYP    12      22.913  14.216  29.149  1.00  0.00           C  
ATOM    365  H3  XYP    12      22.063  14.340  28.791  1.00  0.00           H  
ATOM    366  C4  XYP    12      23.918  13.618  28.362  1.00  0.00           C  
ATOM    367  H4  XYP    12      23.736  13.366  27.484  1.00  0.00           H  
ATOM    368  C5  XYP    12      25.199  13.387  28.897  1.00  0.00           C  
ATOM    369  C6  XYP    12      26.271  12.749  28.040  1.00  0.00           C  
ATOM    370  H6a XYP    12      25.929  11.917  27.650  1.00  0.00           H  
ATOM    371  H6b XYP    12      26.522  13.367  27.321  1.00  0.00           H  
ATOM    372  H6c XYP    12      27.063  12.547  28.580  1.00  0.00           H  
ATOM    373  C7  XYP    12      25.462  13.737  30.233  1.00  0.00           C  
ATOM    374  H7  XYP    12      26.306  13.580  30.597  1.00  0.00           H  
ATOM    375  C8  XYP    12      24.456  14.327  31.022  1.00  0.00           C  
ATOM    376  H8  XYP    12      24.636  14.553  31.908  1.00  0.00           H  
TER     377      XYP    12 
ATOM    377  C1  XYP    13      18.002  26.900  28.028  1.00  0.00           C  
ATOM    378  H1a XYP    13      18.806  27.026  28.573  1.00  0.00           H  
ATOM    379  H1b XYP    13      18.261  26.564  27.145  1.00  0.00           H  
ATOM    380  H1c XYP    13      17.546  27.759  27.918  1.00  0.00           H  
ATOM    381  C2  XYP    13      17.086  25.900  28.694  1.00  0.00           C  
ATOM    382  C3  XYP    13      15.812  26.284  29.153  1.00  0.00           C  
ATOM    383  H3  XYP    13      15.534  27.168  29.071  1.00  0.00           H  
ATOM    384  C4  XYP    13      14.949  25.327  29.721  1.00  0.00           C  
ATOM    385  H4  XYP    13      14.102  25.582  30.014  1.00  0.00           H  
ATOM    386  C5  XYP    13      15.350  23.983  29.828  1.00  0.00           C  
ATOM    387  C6  XYP    13      14.393  22.953  30.389  1.00  0.00           C  
ATOM    388  H6a XYP    13      14.263  23.115  31.345  1.00  0.00           H  
ATOM    389  H6b XYP    13      13.531  23.024  29.928  1.00  0.00           H  
ATOM    390  H6c XYP    13      14.748  22.050  30.254  1.00  0.00           H  
ATOM    391  C7  XYP    13      16.636  23.606  29.397  1.00  0.00           C  
ATOM    392  H7  XYP    13      16.910  22.721  29.473  1.00  0.00           H  
ATOM    393  C8  XYP    13      17.502  24.566  28.836  1.00  0.00           C  
ATOM    394  H8  XYP    13      18.353  24.322  28.551  1.00  0.00           H  
TER     395      XYP    13 
ATOM    395  C1  XYP    14      24.964  31.317  24.659  1.00  0.00           C  
ATOM    396  H1a XYP    14      24.527  31.944  25.273  1.00  0.00           H  
ATOM    397  H1b XYP    14      24.914  31.674  23.748  1.00  0.00           H  
ATOM    398  H1c XYP    14      24.502  30.454  24.696  1.00  0.00           H  
ATOM    399  C2  XYP    14      26.413  31.123  25.052  1.00  0.00           C  
ATOM    400  C3  XYP    14      26.882  31.566  26.302  1.00  0.00           C  
ATOM    401  H3  XYP    14      26.298  31.979  26.899  1.00  0.00           H  
ATOM    402  C4  XYP    14      28.228  31.360  26.666  1.00  0.00           C  
ATOM    403  H4  XYP    14      28.528  31.638  27.503  1.00  0.00           H  
ATOM    404  C5  XYP    14      29.103  30.690  25.791  1.00  0.00           C  
ATOM    405  C6  XYP    14      30.545  30.450  26.180  1.00  0.00           C  
ATOM    406  H6a XYP    14      30.711  29.485  26.225  1.00  0.00           H  
ATOM    407  H6b XYP    14      31.143  30.851  25.516  1.00  0.00           H  
ATOM    408  H6c XYP    14      30.732  30.842  27.060  1.00  0.00           H  
ATOM    409  C7  XYP    14      28.638  30.261  24.535  1.00  0.00           C  
ATOM    410  H7  XYP    14      29.210  29.808  23.959  1.00  0.00           H  
ATOM    411  C8  XYP    14      27.297  30.483  24.165  1.00  0.00           C  
ATOM    412  H8  XYP    14      26.984  30.182  23.343  1.00  0.00           H  
TER     413      XYP    14 
ATOM    413 Na+  Na+    15      17.863  16.845  27.738  1.00  0.00          NA  
ATOM    414 Na+  Na+    16      34.991  21.614  22.377  1.00  0.00          NA  
ATOM    415 Na+  Na+    17      33.906  28.659  29.601  1.00  0.00          NA  
ATOM    416 Na+  Na+    18      19.077  20.101  20.763  1.00  0.00          NA  
ATOM    417 Na+  Na+    19      34.314  25.162  22.306  1.00  0.00          NA  
ATOM    418 Na+  Na+    20      22.170  19.511  35.542  1.00  0.00          NA  
ATOM    419 Na+  Na+    21      33.281  16.221  21.147  1.00  0.00          NA  
ATOM    420 Na+  Na+    22      25.626  32.393  31.305  1.00  0.00          NA  
ATOM    421 Na+  Na+    23      13.998  11.058  30.154  1.00  0.00          NA  
ATOM    422 Na+  Na+    24      17.320  36.574  21.252  1.00  0.00          NA  
ATOM    423 Na+  Na+    25      25.108  11.346  10.699  1.00  0.00          NA  
ATOM    424 Na+  Na+    26      38.467  20.653  40.404  1.00  0.00          NA  
ATOM    425 Na+  Na+    27      30.147  30.946  10.628  1.00  0.00          NA  
ATOM    426 Na+  Na+    28       9.369  27.371  39.645  1.00  0.00          NA  
ATOM    427 Na+  Na+    29      10.667  22.135  10.980  1.00  0.00          NA  
ATOM    428 Na+  Na+    30      24.902  35.839  35.103  1.00  0.00          NA  
ATOM    429 Na+  Na+    31      35.674   9.449  25.696  1.00  0.00          NA  
ATOM    430 Na+  Na+    32      16.367  14.234  40.944  1.00  0.00          NA  
ATOM    431 Na+  Na+    33      33.648  17.670  34.685  1.00  0.00          NA  
ATOM    432 Na+  Na+    34      18.766  18.121  12.643  1.00  0.00          NA  
ATOM    433 Na+  Na+    35      15.324  29.534  19.901  1.00  0.00          NA  
ATOM    434 Na+  Na+    36      40.285  35.781  25.138  1.00  0.00          NA  
ATOM    435 Na+  Na+    37      25.537  32.874  45.287  1.00  0.00          NA  
ATOM    436 Na+  Na+    38      13.704  13.810  25.536  1.00  0.00          NA  
ATOM    437 Na+  Na+    39      19.290  34.480  10.029  1.00  0.00          NA  
ATOM    438 Na+  Na+    40      16.361  34.028  35.380  1.00  0.00          NA  
ATOM    439 Na+  Na+    41      36.529  22.683  31.820  1.00  0.00          NA  
ATOM    440 Na+  Na+    42      20.948   9.482  25.431  1.00  0.00          NA  
ATOM    441 Na+  Na+    43      38.408  22.463  24.593  1.00  0.00          NA  
ATOM    442 Na+  Na+    44       7.944  35.794  18.374  1.00  0.00          NA  
ATOM    443 Na+  Na+    45      39.159  32.665  39.182  1.00  0.00          NA  
ATOM    444 Na+  Na+    46       8.243  15.694  41.293  1.00  0.00          NA  
ATOM    445 Na+  Na+    47      28.769  36.355  18.355  1.00  0.00          NA  
ATOM    446 Na+  Na+    48      31.217   8.882  43.653  1.00  0.00          NA  
ATOM    447 Na+  Na+    49      32.120  14.566  17.740  1.00  0.00          NA  
ATOM    448 Na+  Na+    50      38.445   9.585  17.636  1.00  0.00          NA  
ATOM    449 Na+  Na+    51      22.400  36.271  26.288  1.00  0.00          NA  
ATOM    450 Na+  Na+    52       9.360  16.657  25.223  1.00  0.00          NA  
ATOM    451 Na+  Na+    53      22.171  22.355  43.341  1.00  0.00          NA  
ATOM    452 Na+  Na+    54      35.537  26.753  12.839  1.00  0.00          NA  
ATOM    453 Na+  Na+    55      23.094  27.695  37.063  1.00  0.00          NA  
ATOM    454 Na+  Na+    56      17.637  10.923  38.013  1.00  0.00          NA  
ATOM    455 Na+  Na+    57      28.073  28.152  11.420  1.00  0.00          NA  
ATOM    456 Na+  Na+    58      23.003   9.203  18.697  1.00  0.00          NA  
ATOM    457 Na+  Na+    59       6.629  33.560  30.746  1.00  0.00          NA  
ATOM    458 Na+  Na+    60       9.171  30.052   8.621  1.00  0.00          NA  
ATOM    459 Na+  Na+    61      31.241  30.596  19.590  1.00  0.00          NA  
ATOM    460 Na+  Na+    62      17.983  24.632  39.886  1.00  0.00          NA  
ATOM    461 Na+  Na+    63      33.910  12.126  28.637  1.00  0.00          NA  
ATOM    462 Na+  Na+    64      30.201  37.564  31.433  1.00  0.00          NA  
ATOM    463 Na+  Na+    65      33.164  27.103  42.606  1.00  0.00          NA  
ATOM    464 Na+  Na+    66      30.730  18.045  14.269  1.00  0.00          NA  
ATOM    465 Na+  Na+    67       9.961  21.590  34.649  1.00  0.00          NA  
ATOM    466 Na+  Na+    68      18.324  12.712  16.094  1.00  0.00          NA  
ATOM    467 Na+  Na+    69      29.322   8.883  32.499  1.00  0.00          NA  
ATOM    468 Na+  Na+    70      13.210  26.810  16.196  1.00  0.00          NA  
ATOM    469 Na+  Na+    71      37.494  22.038  13.937  1.00  0.00          NA  
ATOM    470 Na+  Na+    72      13.025  41.234  13.770  1.00  0.00          NA  
ATOM    471 Na+  Na+    73      21.097  16.888  28.858  1.00  0.00          NA  
ATOM    472 Na+  Na+    74      30.918  40.406  42.450  1.00  0.00          NA  
ATOM    473 Na+  Na+    75      37.657  12.970  38.192  1.00  0.00          NA  
ATOM    474 Na+  Na+    76      21.869  15.152  41.887  1.00  0.00          NA  
ATOM    475 Na+  Na+    77      16.434  21.892  12.014  1.00  0.00          NA  
ATOM    476 Na+  Na+    78      32.200   8.902  21.730  1.00  0.00          NA  
ATOM    477 Na+  Na+    79      36.927  37.759  17.843  1.00  0.00          NA  
ATOM    478 Na+  Na+    80       6.962  12.252  16.999  1.00  0.00          NA  
ATOM    479 Na+  Na+    81      14.825  34.380  40.931  1.00  0.00          NA  
ATOM    480 Na+  Na+    82      29.608  16.582  42.644  1.00  0.00          NA  
ATOM    481 Cl-  Cl-    83       7.353  15.131  35.649  1.00  0.00          CL  
ATOM    482 Cl-  Cl-    84      35.114  36.419  34.475  1.00  0.00          CL  
ATOM    483 Cl-  Cl-    85      12.227  35.444  19.839  1.00  0.00          CL  
ATOM    484 Cl-  Cl-    86      14.853   9.051  16.950  1.00  0.00          CL  
ATOM    485 Cl-  Cl-    87      31.544  16.753  35.931  1.00  0.00          CL  
ATOM    486 Cl-  Cl-    88      40.639  18.388  34.998  1.00  0.00          CL  
ATOM    487 Cl-  Cl-    89      23.325  41.257  26.507  1.00  0.00          CL  
ATOM    488 Cl-  Cl-    90      17.976  15.322  44.435  1.00  0.00          CL  
ATOM    489 Cl-  Cl-    91      18.125  23.798  42.425  1.00  0.00          CL  
ATOM    490 Cl-  Cl-    92      20.836  15.250   9.273  1.00  0.00          CL  
ATOM    491 Cl-  Cl-    93      11.358  35.552  29.063  1.00  0.00          CL  
ATOM    492 Cl-  Cl-    94      31.840  20.135  13.146  1.00  0.00          CL  
ATOM    493 Cl-  Cl-    95      11.625  27.217  12.136  1.00  0.00          CL  
ATOM    494 Cl-  Cl-    96      20.542  34.486  25.787  1.00  0.00          CL  
ATOM    495 Cl-  Cl-    97      21.083  10.761  27.695  1.00  0.00          CL  
ATOM    496 Cl-  Cl-    98      19.494  32.552  39.667  1.00  0.00          CL  
ATOM    497 Cl-  Cl-    99      32.525  13.838  20.303  1.00  0.00          CL  
ATOM    498 Cl-  Cl-   100      10.058  19.221  17.488  1.00  0.00          CL  
ATOM    499 Cl-  Cl-   101      41.197  29.749  22.684  1.00  0.00          CL  
ATOM    500 Cl-  Cl-   102      35.657  20.222  31.256  1.00  0.00          CL  
ATOM    501 Cl-  Cl-   103      18.805  22.775  12.851  1.00  0.00          CL  
ATOM    502 Cl-  Cl-   104      30.231  30.499  40.971  1.00  0.00          CL  
ATOM    503 Cl-  Cl-   105      19.695  18.493  42.248  1.00  0.00          CL  
ATOM    504 Cl-  Cl-   106      25.498  38.254  34.028  1.00  0.00          CL  
ATOM    505 Cl-  Cl-   107      12.843  24.232  15.473  1.00  0.00          CL  
ATOM    506 Cl-  Cl-   108      35.340  22.259   9.967  1.00  0.00          CL  
ATOM    507 Cl-  Cl-   109      11.929  27.263  31.390  1.00  0.00          CL  
ATOM    508 Cl-  Cl-   110      33.341  24.569  43.419  1.00  0.00          CL  
ATOM    509 Cl-  Cl-   111      28.776  41.358  20.240  1.00  0.00          CL  
ATOM    510 Cl-  Cl-   112      16.031  12.949  38.649  1.00  0.00          CL  
ATOM    511 Cl-  Cl-   113       9.612  32.706   8.060  1.00  0.00          CL  
ATOM    512 Cl-  Cl-   114      36.179  23.594  23.600  1.00  0.00          CL  
ATOM    513 Cl-  Cl-   115      28.302   8.449  34.942  1.00  0.00          CL  
ATOM    514 Cl-  Cl-   116      27.441  13.947  13.201  1.00  0.00          CL  
ATOM    515 Cl-  Cl-   117      14.473  29.525  35.585  1.00  0.00          CL  
ATOM    516 Cl-  Cl-   118      36.094   9.759  23.119  1.00  0.00          CL  
ATOM    517 Cl-  Cl-   119      28.816  34.156  19.851  1.00  0.00          CL  
ATOM    518 Cl-  Cl-   120      23.894  20.337  42.546  1.00  0.00          CL  
ATOM    519 Cl-  Cl-   121      42.032  27.625  30.732  1.00  0.00          CL  
ATOM    520 Cl-  Cl-   122      34.953  13.260  34.764  1.00  0.00          CL  
ATOM    521 Cl-  Cl-   123       4.415  27.560  34.083  1.00  0.00          CL  
ATOM    522 Cl-  Cl-   124      37.528  17.290  22.384  1.00  0.00          CL  
ATOM    523 Cl-  Cl-   125      20.954   9.400  22.758  1.00  0.00          CL  
ATOM    524 Cl-  Cl-   126      23.493  37.459  21.430  1.00  0.00          CL  
ATOM    525 Cl-  Cl-   127      12.325  10.429  28.133  1.00  0.00          CL  
ATOM    526 Cl-  Cl-   128      24.552  28.129  39.184  1.00  0.00          CL  
ATOM    527 Cl-  Cl-   129      28.924  14.084  41.900  1.00  0.00          CL  
ATOM    528 Cl-  Cl-   130      40.185  32.295  15.778  1.00  0.00          CL  
ATOM    529 Cl-  Cl-   131      25.099  34.428  32.855  1.00  0.00          CL  
ATOM    530 Cl-  Cl-   132      12.965  14.399  23.043  1.00  0.00          CL  
ATOM    531 Cl-  Cl-   133      10.884  16.730  27.570  1.00  0.00          CL  
ATOM    532 Cl-  Cl-   134      31.574  15.858  15.471  1.00  0.00          CL  
ATOM    533 Cl-  Cl-   135      37.430  26.153  42.023  1.00  0.00          CL  
ATOM    534 Cl-  Cl-   136      28.233  31.300  14.449  1.00  0.00          CL  
ATOM    535 Cl-  Cl-   137      16.369  19.378  12.905  1.00  0.00          CL  
ATOM    536 Cl-  Cl-   138      36.815  13.921  16.269  1.00  0.00          CL  
ATOM    537 Cl-  Cl-   139      14.617  28.741  17.552  1.00  0.00          CL  
ATOM    538 Cl-  Cl-   140      36.210  27.342  29.359  1.00  0.00          CL  
ATOM    539 Cl-  Cl-   141      20.706  27.832  38.166  1.00  0.00          CL  
ATOM    540 Cl-  Cl-   142      33.615   9.825  27.272  1.00  0.00          CL  
ATOM    541  O   WAT   143      45.671  41.804  41.893  1.00  0.00           O  
ATOM    542  H1  WAT   143      45.649  40.830  41.752  1.00  0.00           H  
ATOM    543  H2  WAT   143      45.276  42.097  41.045  1.00  0.00           H  
ATOM    544  O   WAT   144      46.121  42.229  44.501  1.00  0.00           O  
ATOM    545  H1  WAT   144      46.700  42.999  44.435  1.00  0.00           H  
ATOM    546  H2  WAT   144      45.916  42.078  43.543  1.00  0.00           H  
ATOM    547  O   WAT   145      39.161  43.095  44.504  1.00  0.00           O  
ATOM    548  H1  WAT   145      38.267  42.994  44.897  1.00  0.00           H  
ATOM    549  H2  WAT   145      39.454  42.168  44.481  1.00  0.00           H  
ATOM    550  O   WAT   146      36.633  38.678  38.838  1.00  0.00           O  
ATOM    551  H1  WAT   146      35.662  38.814  38.737  1.00  0.00           H  
ATOM    552  H2  WAT   146      36.820  38.338  37.915  1.00  0.00           H  
ATOM    553  O   WAT   147      35.217  40.763  44.140  1.00  0.00           O  
ATOM    554  H1  WAT   147      35.696  39.908  44.189  1.00  0.00           H  
ATOM    555  H2  WAT   147      35.411  41.000  43.193  1.00  0.00           H  
ATOM    556  O   WAT   148      36.077  37.148  46.828  1.00  0.00           O  
ATOM    557  H1  WAT   148      36.163  36.217  47.144  1.00  0.00           H  
ATOM    558  H2  WAT   148      35.302  37.429  47.376  1.00  0.00           H  
ATOM    559  O   WAT   149      44.836  38.620  43.529  1.00  0.00           O  
ATOM    560  H1  WAT   149      44.995  37.651  43.563  1.00  0.00           H  
ATOM    561  H2  WAT   149      44.985  38.789  42.572  1.00  0.00           H  
ATOM    562  O   WAT   150      38.508  37.024  40.031  1.00  0.00           O  
ATOM    563  H1  WAT   150      38.297  37.220  40.974  1.00  0.00           H  
ATOM    564  H2  WAT   150      37.799  37.563  39.600  1.00  0.00           H  
ATOM    565  O   WAT   151      36.930  38.727  44.839  1.00  0.00           O  
ATOM    566  H1  WAT   151      37.532  39.250  45.416  1.00  0.00           H  
ATOM    567  H2  WAT   151      36.554  38.115  45.522  1.00  0.00           H  
ATOM    568  O   WAT   152      40.838  40.267  44.880  1.00  0.00           O  
ATOM    569  H1  WAT   152      41.549  40.484  45.538  1.00  0.00           H  
ATOM    570  H2  WAT   152      41.226  39.423  44.527  1.00  0.00           H  
ATOM    571  O   WAT   153      39.282  35.029  47.648  1.00  0.00           O  
ATOM    572  H1  WAT   153      39.239  36.013  47.696  1.00  0.00           H  
ATOM    573  H2  WAT   153      38.326  34.822  47.628  1.00  0.00           H  
ATOM    574  O   WAT   154      41.437  44.476  45.020  1.00  0.00           O  
ATOM    575  H1  WAT   154      41.627  44.689  44.087  1.00  0.00           H  
ATOM    576  H2  WAT   154      40.554  44.048  44.920  1.00  0.00           H  
ATOM    577  O   WAT   155      38.647  37.679  47.605  1.00  0.00           O  
ATOM    578  H1  WAT   155      38.762  38.611  47.348  1.00  0.00           H  
ATOM    579  H2  WAT   155      37.704  37.541  47.379  1.00  0.00           H  
ATOM    580  O   WAT   156      42.104  34.600  41.928  1.00  0.00           O  
ATOM    581  H1  WAT   156      42.438  33.706  41.678  1.00  0.00           H  
ATOM    582  H2  WAT   156      41.214  34.556  41.497  1.00  0.00           H  
ATOM    583  O   WAT   157      44.283  41.539  39.387  1.00  0.00           O  
ATOM    584  H1  WAT   157      43.389  41.892  39.601  1.00  0.00           H  
ATOM    585  H2  WAT   157      44.368  41.852  38.462  1.00  0.00           H  
ATOM    586  O   WAT   158      43.850  38.112  35.993  1.00  0.00           O  
ATOM    587  H1  WAT   158      43.118  38.253  36.645  1.00  0.00           H  
ATOM    588  H2  WAT   158      43.921  39.038  35.649  1.00  0.00           H  
ATOM    589  O   WAT   159      41.037  41.481  42.429  1.00  0.00           O  
ATOM    590  H1  WAT   159      40.356  40.827  42.119  1.00  0.00           H  
ATOM    591  H2  WAT   159      41.198  41.107  43.326  1.00  0.00           H  
ATOM    592  O   WAT   160      38.623  40.251  46.389  1.00  0.00           O  
ATOM    593  H1  WAT   160      39.395  40.174  45.763  1.00  0.00           H  
ATOM    594  H2  WAT   160      39.087  40.788  47.091  1.00  0.00           H  
ATOM    595  O   WAT   161      37.643  40.939  39.854  1.00  0.00           O  
ATOM    596  H1  WAT   161      37.745  41.577  39.114  1.00  0.00           H  
ATOM    597  H2  WAT   161      37.313  40.154  39.356  1.00  0.00           H  
ATOM    598  O   WAT   162      34.655  43.792  46.464  1.00  0.00           O  
ATOM    599  H1  WAT   162      35.064  44.659  46.584  1.00  0.00           H  
ATOM    600  H2  WAT   162      35.440  43.249  46.220  1.00  0.00           H  
ATOM    601  O   WAT   163      38.806  34.947  43.247  1.00  0.00           O  
ATOM    602  H1  WAT   163      38.406  35.837  43.177  1.00  0.00           H  
ATOM    603  H2  WAT   163      39.611  35.166  43.775  1.00  0.00           H  
ATOM    604  O   WAT   164      41.240  33.614  38.388  1.00  0.00           O  
ATOM    605  H1  WAT   164      41.465  34.234  39.096  1.00  0.00           H  
ATOM    606  H2  WAT   164      42.045  33.058  38.345  1.00  0.00           H  
ATOM    607  O   WAT   165      41.213  35.597  44.335  1.00  0.00           O  
ATOM    608  H1  WAT   165      41.547  36.522  44.362  1.00  0.00           H  
ATOM    609  H2  WAT   165      41.731  35.256  43.571  1.00  0.00           H  
ATOM    610  O   WAT   166      39.232  39.708  41.651  1.00  0.00           O  
ATOM    611  H1  WAT   166      38.661  38.994  42.004  1.00  0.00           H  
ATOM    612  H2  WAT   166      38.593  40.154  41.046  1.00  0.00           H  
ATOM    613  O   WAT   167      45.091  39.303  40.880  1.00  0.00           O  
ATOM    614  H1  WAT   167      44.741  39.961  40.239  1.00  0.00           H  
ATOM    615  H2  WAT   167      45.008  38.484  40.347  1.00  0.00           H  
ATOM    616  O   WAT   168      34.320  34.951  44.310  1.00  0.00           O  
ATOM    617  H1  WAT   168      34.526  35.591  45.012  1.00  0.00           H  
ATOM    618  H2  WAT   168      34.844  34.173  44.629  1.00  0.00           H  
ATOM    619  O   WAT   169      33.251  38.758  34.455  1.00  0.00           O  
ATOM    620  H1  WAT   169      33.888  39.377  34.901  1.00  0.00           H  
ATOM    621  H2  WAT   169      33.834  37.948  34.449  1.00  0.00           H  
ATOM    622  O   WAT   170      45.122  40.067  45.751  1.00  0.00           O  
ATOM    623  H1  WAT   170      45.569  40.889  45.415  1.00  0.00           H  
ATOM    624  H2  WAT   170      45.062  39.581  44.885  1.00  0.00           H  
ATOM    625  O   WAT   171      42.161  38.175  43.841  1.00  0.00           O  
ATOM    626  H1  WAT   171      42.215  37.883  42.894  1.00  0.00           H  
ATOM    627  H2  WAT   171      43.118  38.390  43.973  1.00  0.00           H  
ATOM    628  O   WAT   172      37.722  37.556  42.581  1.00  0.00           O  
ATOM    629  H1  WAT   172      37.467  38.012  43.428  1.00  0.00           H  
ATOM    630  H2  WAT   172      36.850  37.108  42.402  1.00  0.00           H  
ATOM    631  O   WAT   173      41.759  38.493  37.628  1.00  0.00           O  
ATOM    632  H1  WAT   173      41.697  38.833  38.561  1.00  0.00           H  
ATOM    633  H2  WAT   173      41.419  39.292  37.158  1.00  0.00           H  
ATOM    634  O   WAT   174      44.788  35.962  44.305  1.00  0.00           O  
ATOM    635  H1  WAT   174      44.899  36.394  45.184  1.00  0.00           H  
ATOM    636  H2  WAT   174      44.466  35.081  44.589  1.00  0.00           H  
ATOM    637  O   WAT   175      41.108  40.560  36.041  1.00  0.00           O  
ATOM    638  H1  WAT   175      40.425  40.164  35.444  1.00  0.00           H  
ATOM    639  H2  WAT   175      41.882  40.540  35.438  1.00  0.00           H  
ATOM    640  O   WAT   176      42.722  40.887  46.687  1.00  0.00           O  
ATOM    641  H1  WAT   176      43.629  40.591  46.436  1.00  0.00           H  
ATOM    642  H2  WAT   176      42.904  41.836  46.871  1.00  0.00           H  
ATOM    643  O   WAT   177      35.484  36.198  42.164  1.00  0.00           O  
ATOM    644  H1  WAT   177      35.077  35.533  42.761  1.00  0.00           H  
ATOM    645  H2  WAT   177      35.591  35.651  41.350  1.00  0.00           H  
ATOM    646  O   WAT   178      40.368  41.656  47.868  1.00  0.00           O  
ATOM    647  H1  WAT   178      40.726  42.560  47.969  1.00  0.00           H  
ATOM    648  H2  WAT   178      41.193  41.180  47.616  1.00  0.00           H  
ATOM    649  O   WAT   179      44.162  35.799  37.397  1.00  0.00           O  
ATOM    650  H1  WAT   179      43.419  35.355  36.928  1.00  0.00           H  
ATOM    651  H2  WAT   179      44.236  36.612  36.845  1.00  0.00           H  
ATOM    652  O   WAT   180      40.719  44.112  42.214  1.00  0.00           O  
ATOM    653  H1  WAT   180      40.892  43.146  42.349  1.00  0.00           H  
ATOM    654  H2  WAT   180      39.867  44.192  42.681  1.00  0.00           H  
ATOM    655  O   WAT   181      34.753  40.522  35.791  1.00  0.00           O  
ATOM    656  H1  WAT   181      35.732  40.677  35.734  1.00  0.00           H  
ATOM    657  H2  WAT   181      34.444  41.437  35.593  1.00  0.00           H  
ATOM    658  O   WAT   182      41.819  42.637  39.994  1.00  0.00           O  
ATOM    659  H1  WAT   182      41.597  43.448  40.504  1.00  0.00           H  
ATOM    660  H2  WAT   182      41.616  41.960  40.682  1.00  0.00           H  
ATOM    661  O   WAT   183      37.379  32.693  40.670  1.00  0.00           O  
ATOM    662  H1  WAT   183      36.845  32.020  41.154  1.00  0.00           H  
ATOM    663  H2  WAT   183      36.691  33.374  40.514  1.00  0.00           H  
ATOM    664  O   WAT   184      37.831  42.991  38.011  1.00  0.00           O  
ATOM    665  H1  WAT   184      38.350  43.698  38.428  1.00  0.00           H  
ATOM    666  H2  WAT   184      38.205  43.012  37.098  1.00  0.00           H  
ATOM    667  O   WAT   185      44.993  37.428  46.605  1.00  0.00           O  
ATOM    668  H1  WAT   185      44.609  37.512  47.486  1.00  0.00           H  
ATOM    669  H2  WAT   185      45.147  38.368  46.371  1.00  0.00           H  
ATOM    670  O   WAT   186      41.438  39.232  40.129  1.00  0.00           O  
ATOM    671  H1  WAT   186      40.636  39.369  40.678  1.00  0.00           H  
ATOM    672  H2  WAT   186      41.884  38.529  40.655  1.00  0.00           H  
ATOM    673  O   WAT   187      44.809  36.798  39.785  1.00  0.00           O  
ATOM    674  H1  WAT   187      44.526  36.438  38.904  1.00  0.00           H  
ATOM    675  H2  WAT   187      45.633  36.302  39.911  1.00  0.00           H  
ATOM    676  O   WAT   188      39.981  36.449  37.851  1.00  0.00           O  
ATOM    677  H1  WAT   188      40.709  37.115  37.806  1.00  0.00           H  
ATOM    678  H2  WAT   188      39.532  36.761  38.673  1.00  0.00           H  
ATOM    679  O   WAT   189      39.103  43.090  35.554  1.00  0.00           O  
ATOM    680  H1  WAT   189      40.001  43.219  35.920  1.00  0.00           H  
ATOM    681  H2  WAT   189      39.311  43.054  34.591  1.00  0.00           H  
ATOM    682  O   WAT   190      37.327  41.064  35.365  1.00  0.00           O  
ATOM    683  H1  WAT   190      38.008  40.351  35.274  1.00  0.00           H  
ATOM    684  H2  WAT   190      37.931  41.840  35.456  1.00  0.00           H  
ATOM    685  O   WAT   191      44.006  42.752  36.827  1.00  0.00           O  
ATOM    686  H1  WAT   191      43.048  42.953  36.945  1.00  0.00           H  
ATOM    687  H2  WAT   191      44.354  43.633  36.627  1.00  0.00           H  
ATOM    688  O   WAT   192      41.341  42.926  37.304  1.00  0.00           O  
ATOM    689  H1  WAT   192      41.402  42.783  38.276  1.00  0.00           H  
ATOM    690  H2  WAT   192      41.181  42.000  37.007  1.00  0.00           H  
ATOM    691  O   WAT   193      43.737  40.650  35.078  1.00  0.00           O  
ATOM    692  H1  WAT   193      43.807  41.124  34.211  1.00  0.00           H  
ATOM    693  H2  WAT   193      43.965  41.394  35.683  1.00  0.00           H  
ATOM    694  O   WAT   194      41.280  33.773  46.347  1.00  0.00           O  
ATOM    695  H1  WAT   194      41.169  34.444  45.625  1.00  0.00           H  
ATOM    696  H2  WAT   194      40.590  34.129  46.969  1.00  0.00           H  
ATOM    697  O   WAT   195      42.571  43.562  47.242  1.00  0.00           O  
ATOM    698  H1  WAT   195      43.114  44.320  47.502  1.00  0.00           H  
ATOM    699  H2  WAT   195      42.165  43.917  46.408  1.00  0.00           H  
ATOM    700  O   WAT   196      39.213  39.289  34.624  1.00  0.00           O  
ATOM    701  H1  WAT   196      39.267  38.327  34.861  1.00  0.00           H  
ATOM    702  H2  WAT   196      38.870  39.190  33.701  1.00  0.00           H  
ATOM    703  O   WAT   197      39.244  36.722  35.307  1.00  0.00           O  
ATOM    704  H1  WAT   197      39.484  35.869  34.875  1.00  0.00           H  
ATOM    705  H2  WAT   197      39.603  36.548  36.211  1.00  0.00           H  
ATOM    706  O   WAT   198      41.968  34.792  36.059  1.00  0.00           O  
ATOM    707  H1  WAT   198      41.260  34.579  35.402  1.00  0.00           H  
ATOM    708  H2  WAT   198      41.539  34.422  36.869  1.00  0.00           H  
ATOM    709  O   WAT   199      35.690  41.436  41.641  1.00  0.00           O  
ATOM    710  H1  WAT   199      34.989  41.648  40.986  1.00  0.00           H  
ATOM    711  H2  WAT   199      36.453  41.306  41.033  1.00  0.00           H  
ATOM    712  O   WAT   200      36.790  42.272  45.704  1.00  0.00           O  
ATOM    713  H1  WAT   200      37.287  41.530  46.108  1.00  0.00           H  
ATOM    714  H2  WAT   200      36.171  41.759  45.126  1.00  0.00           H  
ATOM    715  O   WAT   201      34.013  39.068  37.907  1.00  0.00           O  
ATOM    716  H1  WAT   201      33.074  39.328  37.815  1.00  0.00           H  
ATOM    717  H2  WAT   201      34.391  39.584  37.147  1.00  0.00           H  
ATOM    718  O   WAT   202      37.002  37.747  36.431  1.00  0.00           O  
ATOM    719  H1  WAT   202      37.799  37.395  35.972  1.00  0.00           H  
ATOM    720  H2  WAT   202      36.307  37.392  35.821  1.00  0.00           H  
ATOM    721  O   WAT   203      36.743  34.093  35.640  1.00  0.00           O  
ATOM    722  H1  WAT   203      36.221  34.882  35.341  1.00  0.00           H  
ATOM    723  H2  WAT   203      36.849  33.652  34.761  1.00  0.00           H  
ATOM    724  O   WAT   204      35.958  33.082  45.362  1.00  0.00           O  
ATOM    725  H1  WAT   204      35.669  32.178  45.660  1.00  0.00           H  
ATOM    726  H2  WAT   204      36.759  32.801  44.840  1.00  0.00           H  
ATOM    727  O   WAT   205      36.498  34.566  47.525  1.00  0.00           O  
ATOM    728  H1  WAT   205      36.229  33.915  48.191  1.00  0.00           H  
ATOM    729  H2  WAT   205      36.349  34.040  46.698  1.00  0.00           H  
ATOM    730  O   WAT   206      45.410  31.837  46.613  1.00  0.00           O  
ATOM    731  H1  WAT   206      44.884  32.516  46.135  1.00  0.00           H  
ATOM    732  H2  WAT   206      46.126  32.375  46.975  1.00  0.00           H  
ATOM    733  O   WAT   207      43.739  33.486  45.228  1.00  0.00           O  
ATOM    734  H1  WAT   207      42.923  33.673  45.758  1.00  0.00           H  
ATOM    735  H2  WAT   207      43.387  32.750  44.671  1.00  0.00           H  
ATOM    736  O   WAT   208      35.908  34.887  39.823  1.00  0.00           O  
ATOM    737  H1  WAT   208      36.600  34.808  39.131  1.00  0.00           H  
ATOM    738  H2  WAT   208      35.225  35.391  39.319  1.00  0.00           H  
ATOM    739  O   WAT   209      42.647  37.164  41.390  1.00  0.00           O  
ATOM    740  H1  WAT   209      42.506  36.207  41.599  1.00  0.00           H  
ATOM    741  H2  WAT   209      43.457  37.074  40.828  1.00  0.00           H  
ATOM    742  O   WAT   210      38.040  34.445  38.000  1.00  0.00           O  
ATOM    743  H1  WAT   210      37.636  34.354  37.104  1.00  0.00           H  
ATOM    744  H2  WAT   210      38.709  35.137  37.814  1.00  0.00           H  
ATOM    745  O   WAT   211      39.722  34.588  40.694  1.00  0.00           O  
ATOM    746  H1  WAT   211      39.202  34.499  41.530  1.00  0.00           H  
ATOM    747  H2  WAT   211      39.283  35.391  40.326  1.00  0.00           H  
ATOM    748  O   WAT   212      43.280  41.594  24.281  1.00  0.00           O  
ATOM    749  H1  WAT   212      43.606  40.673  24.194  1.00  0.00           H  
ATOM    750  H2  WAT   212      43.205  41.844  23.344  1.00  0.00           H  
ATOM    751  O   WAT   213      43.162  42.437  26.814  1.00  0.00           O  
ATOM    752  H1  WAT   213      42.290  42.018  26.961  1.00  0.00           H  
ATOM    753  H2  WAT   213      43.256  42.284  25.841  1.00  0.00           H  
ATOM    754  O   WAT   214      38.085  42.504  26.453  1.00  0.00           O  
ATOM    755  H1  WAT   214      37.193  42.341  26.865  1.00  0.00           H  
ATOM    756  H2  WAT   214      38.406  41.578  26.424  1.00  0.00           H  
ATOM    757  O   WAT   215      35.597  37.383  19.781  1.00  0.00           O  
ATOM    758  H1  WAT   215      34.761  37.892  19.940  1.00  0.00           H  
ATOM    759  H2  WAT   215      35.210  36.497  19.622  1.00  0.00           H  
ATOM    760  O   WAT   216      33.839  40.644  25.926  1.00  0.00           O  
ATOM    761  H1  WAT   216      34.213  39.750  26.105  1.00  0.00           H  
ATOM    762  H2  WAT   216      34.183  40.774  25.003  1.00  0.00           H  
ATOM    763  O   WAT   217      33.961  36.570  28.500  1.00  0.00           O  
ATOM    764  H1  WAT   217      33.904  35.637  28.859  1.00  0.00           H  
ATOM    765  H2  WAT   217      33.421  37.013  29.202  1.00  0.00           H  
ATOM    766  O   WAT   218      43.708  38.380  26.031  1.00  0.00           O  
ATOM    767  H1  WAT   218      44.141  37.512  26.173  1.00  0.00           H  
ATOM    768  H2  WAT   218      44.003  38.579  25.116  1.00  0.00           H  
ATOM    769  O   WAT   219      37.027  36.209  21.874  1.00  0.00           O  
ATOM    770  H1  WAT   219      36.650  36.569  22.702  1.00  0.00           H  
ATOM    771  H2  WAT   219      36.571  36.768  21.211  1.00  0.00           H  
ATOM    772  O   WAT   220      35.113  38.294  26.613  1.00  0.00           O  
ATOM    773  H1  WAT   220      35.928  38.484  27.138  1.00  0.00           H  
ATOM    774  H2  WAT   220      34.628  37.742  27.271  1.00  0.00           H  
ATOM    775  O   WAT   221      39.332  39.939  26.327  1.00  0.00           O  
ATOM    776  H1  WAT   221      39.925  40.439  26.956  1.00  0.00           H  
ATOM    777  H2  WAT   221      39.946  39.189  26.125  1.00  0.00           H  
ATOM    778  O   WAT   222      39.093  34.725  29.275  1.00  0.00           O  
ATOM    779  H1  WAT   222      38.263  34.951  28.803  1.00  0.00           H  
ATOM    780  H2  WAT   222      38.998  33.742  29.323  1.00  0.00           H  
ATOM    781  O   WAT   223      40.116  44.264  26.896  1.00  0.00           O  
ATOM    782  H1  WAT   223      39.327  43.674  26.860  1.00  0.00           H  
ATOM    783  H2  WAT   223      40.300  44.357  25.943  1.00  0.00           H  
ATOM    784  O   WAT   224      36.932  35.841  27.912  1.00  0.00           O  
ATOM    785  H1  WAT   224      37.101  36.802  28.047  1.00  0.00           H  
ATOM    786  H2  WAT   224      36.003  35.785  28.210  1.00  0.00           H  
ATOM    787  O   WAT   225      40.695  34.472  23.198  1.00  0.00           O  
ATOM    788  H1  WAT   225      41.301  33.752  22.874  1.00  0.00           H  
ATOM    789  H2  WAT   225      39.928  34.277  22.594  1.00  0.00           H  
ATOM    790  O   WAT   226      42.988  40.727  21.456  1.00  0.00           O  
ATOM    791  H1  WAT   226      42.178  41.284  21.529  1.00  0.00           H  
ATOM    792  H2  WAT   226      43.079  40.661  20.495  1.00  0.00           H  
ATOM    793  O   WAT   227      42.316  38.316  16.602  1.00  0.00           O  
ATOM    794  H1  WAT   227      42.094  38.322  17.556  1.00  0.00           H  
ATOM    795  H2  WAT   227      42.474  39.276  16.458  1.00  0.00           H  
ATOM    796  O   WAT   228      39.430  40.802  23.739  1.00  0.00           O  
ATOM    797  H1  WAT   228      38.733  40.204  23.368  1.00  0.00           H  
ATOM    798  H2  WAT   228      39.414  40.492  24.675  1.00  0.00           H  
ATOM    799  O   WAT   229      37.524  38.517  27.886  1.00  0.00           O  
ATOM    800  H1  WAT   229      38.052  39.042  27.238  1.00  0.00           H  
ATOM    801  H2  WAT   229      37.979  38.816  28.716  1.00  0.00           H  
ATOM    802  O   WAT   230      37.913  41.971  30.522  1.00  0.00           O  
ATOM    803  H1  WAT   230      37.869  42.736  29.925  1.00  0.00           H  
ATOM    804  H2  WAT   230      36.965  41.709  30.546  1.00  0.00           H  
ATOM    805  O   WAT   231      35.831  40.315  21.162  1.00  0.00           O  
ATOM    806  H1  WAT   231      36.090  41.074  20.584  1.00  0.00           H  
ATOM    807  H2  WAT   231      35.019  40.025  20.713  1.00  0.00           H  
ATOM    808  O   WAT   232      33.144  43.199  26.562  1.00  0.00           O  
ATOM    809  H1  WAT   232      33.305  42.267  26.294  1.00  0.00           H  
ATOM    810  H2  WAT   232      33.856  43.653  26.091  1.00  0.00           H  
ATOM    811  O   WAT   233      37.988  35.629  25.439  1.00  0.00           O  
ATOM    812  H1  WAT   233      37.294  36.169  24.990  1.00  0.00           H  
ATOM    813  H2  WAT   233      37.593  35.617  26.352  1.00  0.00           H  
ATOM    814  O   WAT   234      42.460  37.197  30.096  1.00  0.00           O  
ATOM    815  H1  WAT   234      42.009  37.252  30.970  1.00  0.00           H  
ATOM    816  H2  WAT   234      42.230  36.273  29.848  1.00  0.00           H  
ATOM    817  O   WAT   235      46.279  40.227  32.746  1.00  0.00           O  
ATOM    818  H1  WAT   235      46.122  39.693  33.534  1.00  0.00           H  
ATOM    819  H2  WAT   235      45.656  40.966  32.875  1.00  0.00           H  
ATOM    820  O   WAT   236      40.376  34.597  19.412  1.00  0.00           O  
ATOM    821  H1  WAT   236      39.772  34.440  20.190  1.00  0.00           H  
ATOM    822  H2  WAT   236      40.657  33.646  19.284  1.00  0.00           H  
ATOM    823  O   WAT   237      41.935  34.758  26.353  1.00  0.00           O  
ATOM    824  H1  WAT   237      42.882  35.035  26.368  1.00  0.00           H  
ATOM    825  H2  WAT   237      42.062  33.777  26.268  1.00  0.00           H  
ATOM    826  O   WAT   238      37.598  39.082  22.804  1.00  0.00           O  
ATOM    827  H1  WAT   238      36.989  38.562  23.371  1.00  0.00           H  
ATOM    828  H2  WAT   238      36.938  39.519  22.210  1.00  0.00           H  
ATOM    829  O   WAT   239      40.952  40.298  32.385  1.00  0.00           O  
ATOM    830  H1  WAT   239      40.946  39.330  32.579  1.00  0.00           H  
ATOM    831  H2  WAT   239      41.453  40.286  31.541  1.00  0.00           H  
ATOM    832  O   WAT   240      43.948  39.060  23.380  1.00  0.00           O  
ATOM    833  H1  WAT   240      43.658  39.611  22.611  1.00  0.00           H  
ATOM    834  H2  WAT   240      44.133  38.217  22.903  1.00  0.00           H  
ATOM    835  O   WAT   241      36.756  36.516  31.924  1.00  0.00           O  
ATOM    836  H1  WAT   241      36.298  36.626  32.805  1.00  0.00           H  
ATOM    837  H2  WAT   241      36.178  35.792  31.573  1.00  0.00           H  
ATOM    838  O   WAT   242      42.873  36.452  34.132  1.00  0.00           O  
ATOM    839  H1  WAT   242      42.562  35.834  34.838  1.00  0.00           H  
ATOM    840  H2  WAT   242      43.325  37.119  34.706  1.00  0.00           H  
ATOM    841  O   WAT   243      32.597  33.966  24.927  1.00  0.00           O  
ATOM    842  H1  WAT   243      32.578  34.778  25.491  1.00  0.00           H  
ATOM    843  H2  WAT   243      33.381  33.516  25.335  1.00  0.00           H  
ATOM    844  O   WAT   244      32.412  37.571  16.142  1.00  0.00           O  
ATOM    845  H1  WAT   244      32.660  38.339  16.718  1.00  0.00           H  
ATOM    846  H2  WAT   244      31.924  38.072  15.439  1.00  0.00           H  
ATOM    847  O   WAT   245      44.637  40.343  27.842  1.00  0.00           O  
ATOM    848  H1  WAT   245      44.259  41.144  27.424  1.00  0.00           H  
ATOM    849  H2  WAT   245      44.348  39.654  27.214  1.00  0.00           H  
ATOM    850  O   WAT   246      41.072  38.014  25.538  1.00  0.00           O  
ATOM    851  H1  WAT   246      41.310  38.059  24.584  1.00  0.00           H  
ATOM    852  H2  WAT   246      41.968  38.199  25.925  1.00  0.00           H  
ATOM    853  O   WAT   247      36.010  37.222  24.257  1.00  0.00           O  
ATOM    854  H1  WAT   247      35.608  37.666  25.048  1.00  0.00           H  
ATOM    855  H2  WAT   247      35.226  36.671  23.993  1.00  0.00           H  
ATOM    856  O   WAT   248      41.343  38.566  19.188  1.00  0.00           O  
ATOM    857  H1  WAT   248      40.751  38.462  19.973  1.00  0.00           H  
ATOM    858  H2  WAT   248      40.956  39.396  18.815  1.00  0.00           H  
ATOM    859  O   WAT   249      44.470  35.713  26.711  1.00  0.00           O  
ATOM    860  H1  WAT   249      44.722  36.199  27.548  1.00  0.00           H  
ATOM    861  H2  WAT   249      44.691  34.801  27.016  1.00  0.00           H  
ATOM    862  O   WAT   250      40.328  40.733  17.950  1.00  0.00           O  
ATOM    863  H1  WAT   250      39.722  40.329  17.280  1.00  0.00           H  
ATOM    864  H2  WAT   250      41.088  40.950  17.351  1.00  0.00           H  
ATOM    865  O   WAT   251      40.924  41.276  27.957  1.00  0.00           O  
ATOM    866  H1  WAT   251      41.377  40.711  28.635  1.00  0.00           H  
ATOM    867  H2  WAT   251      40.988  42.144  28.422  1.00  0.00           H  
ATOM    868  O   WAT   252      34.115  35.573  23.254  1.00  0.00           O  
ATOM    869  H1  WAT   252      33.517  34.954  23.738  1.00  0.00           H  
ATOM    870  H2  WAT   252      34.365  34.996  22.498  1.00  0.00           H  
ATOM    871  O   WAT   253      39.067  39.575  29.859  1.00  0.00           O  
ATOM    872  H1  WAT   253      38.776  40.491  30.075  1.00  0.00           H  
ATOM    873  H2  WAT   253      40.036  39.682  29.914  1.00  0.00           H  
ATOM    874  O   WAT   254      42.569  36.224  19.934  1.00  0.00           O  
ATOM    875  H1  WAT   254      41.864  35.590  19.690  1.00  0.00           H  
ATOM    876  H2  WAT   254      42.211  37.048  19.541  1.00  0.00           H  
ATOM    877  O   WAT   255      44.040  41.919  32.734  1.00  0.00           O  
ATOM    878  H1  WAT   255      44.126  41.465  31.859  1.00  0.00           H  
ATOM    879  H2  WAT   255      43.342  42.582  32.478  1.00  0.00           H  
ATOM    880  O   WAT   256      39.415  43.488  24.161  1.00  0.00           O  
ATOM    881  H1  WAT   256      39.434  42.513  24.014  1.00  0.00           H  
ATOM    882  H2  WAT   256      38.674  43.538  24.801  1.00  0.00           H  
ATOM    883  O   WAT   257      35.115  41.472  30.191  1.00  0.00           O  
ATOM    884  H1  WAT   257      34.760  42.077  30.884  1.00  0.00           H  
ATOM    885  H2  WAT   257      34.627  40.653  30.432  1.00  0.00           H  
ATOM    886  O   WAT   258      39.550  42.522  32.849  1.00  0.00           O  
ATOM    887  H1  WAT   258      38.887  42.358  32.144  1.00  0.00           H  
ATOM    888  H2  WAT   258      40.061  41.673  32.783  1.00  0.00           H  
ATOM    889  O   WAT   259      33.400  39.696  17.504  1.00  0.00           O  
ATOM    890  H1  WAT   259      34.350  39.917  17.462  1.00  0.00           H  
ATOM    891  H2  WAT   259      33.016  40.568  17.231  1.00  0.00           H  
ATOM    892  O   WAT   260      40.792  42.250  21.914  1.00  0.00           O  
ATOM    893  H1  WAT   260      40.627  43.077  22.419  1.00  0.00           H  
ATOM    894  H2  WAT   260      40.349  41.608  22.527  1.00  0.00           H  
ATOM    895  O   WAT   261      36.584  32.372  22.092  1.00  0.00           O  
ATOM    896  H1  WAT   261      36.724  32.531  23.058  1.00  0.00           H  
ATOM    897  H2  WAT   261      35.828  32.980  21.934  1.00  0.00           H  
ATOM    898  O   WAT   262      35.001  34.422  31.981  1.00  0.00           O  
ATOM    899  H1  WAT   262      34.646  34.900  32.763  1.00  0.00           H  
ATOM    900  H2  WAT   262      35.532  33.731  32.445  1.00  0.00           H  
ATOM    901  O   WAT   263      36.464  42.375  19.506  1.00  0.00           O  
ATOM    902  H1  WAT   263      37.423  42.451  19.768  1.00  0.00           H  
ATOM    903  H2  WAT   263      36.565  42.636  18.558  1.00  0.00           H  
ATOM    904  O   WAT   264      44.945  36.766  29.090  1.00  0.00           O  
ATOM    905  H1  WAT   264      45.338  36.325  29.874  1.00  0.00           H  
ATOM    906  H2  WAT   264      44.104  37.090  29.482  1.00  0.00           H  
ATOM    907  O   WAT   265      39.643  38.122  21.245  1.00  0.00           O  
ATOM    908  H1  WAT   265      38.918  38.474  21.815  1.00  0.00           H  
ATOM    909  H2  WAT   265      40.259  37.808  21.947  1.00  0.00           H  
ATOM    910  O   WAT   266      41.983  39.818  29.900  1.00  0.00           O  
ATOM    911  H1  WAT   266      42.912  40.122  30.094  1.00  0.00           H  
ATOM    912  H2  WAT   266      42.171  38.842  29.857  1.00  0.00           H  
ATOM    913  O   WAT   267      43.994  36.681  22.109  1.00  0.00           O  
ATOM    914  H1  WAT   267      43.575  36.484  21.228  1.00  0.00           H  
ATOM    915  H2  WAT   267      44.670  35.985  22.130  1.00  0.00           H  
ATOM    916  O   WAT   268      38.578  36.713  19.182  1.00  0.00           O  
ATOM    917  H1  WAT   268      39.326  36.076  19.117  1.00  0.00           H  
ATOM    918  H2  WAT   268      38.884  37.225  19.973  1.00  0.00           H  
ATOM    919  O   WAT   269      37.285  42.640  16.913  1.00  0.00           O  
ATOM    920  H1  WAT   269      38.112  43.109  17.118  1.00  0.00           H  
ATOM    921  H2  WAT   269      37.383  42.548  15.930  1.00  0.00           H  
ATOM    922  O   WAT   270      36.396  40.040  17.141  1.00  0.00           O  
ATOM    923  H1  WAT   270      37.279  39.950  16.683  1.00  0.00           H  
ATOM    924  H2  WAT   270      36.440  41.016  17.309  1.00  0.00           H  
ATOM    925  O   WAT   271      34.287  42.608  32.561  1.00  0.00           O  
ATOM    926  H1  WAT   271      34.992  41.938  32.747  1.00  0.00           H  
ATOM    927  H2  WAT   271      34.150  42.937  33.482  1.00  0.00           H  
ATOM    928  O   WAT   272      42.035  43.432  31.764  1.00  0.00           O  
ATOM    929  H1  WAT   272      41.128  43.318  32.104  1.00  0.00           H  
ATOM    930  H2  WAT   272      41.858  43.610  30.817  1.00  0.00           H  
ATOM    931  O   WAT   273      44.022  43.194  15.773  1.00  0.00           O  
ATOM    932  H1  WAT   273      44.460  43.993  15.463  1.00  0.00           H  
ATOM    933  H2  WAT   273      43.598  42.870  14.947  1.00  0.00           H  
ATOM    934  O   WAT   274      36.147  40.685  32.984  1.00  0.00           O  
ATOM    935  H1  WAT   274      36.540  40.884  33.871  1.00  0.00           H  
ATOM    936  H2  WAT   274      36.841  40.053  32.661  1.00  0.00           H  
ATOM    937  O   WAT   275      39.125  42.386  19.731  1.00  0.00           O  
ATOM    938  H1  WAT   275      39.761  42.395  20.478  1.00  0.00           H  
ATOM    939  H2  WAT   275      39.608  41.798  19.105  1.00  0.00           H  
ATOM    940  O   WAT   276      37.974  38.885  32.240  1.00  0.00           O  
ATOM    941  H1  WAT   276      37.530  38.017  32.074  1.00  0.00           H  
ATOM    942  H2  WAT   276      38.420  39.003  31.371  1.00  0.00           H  
ATOM    943  O   WAT   277      42.406  41.043  16.295  1.00  0.00           O  
ATOM    944  H1  WAT   277      42.308  41.211  15.323  1.00  0.00           H  
ATOM    945  H2  WAT   277      43.083  41.739  16.487  1.00  0.00           H  
ATOM    946  O   WAT   278      39.282  35.647  31.831  1.00  0.00           O  
ATOM    947  H1  WAT   278      39.250  35.305  30.905  1.00  0.00           H  
ATOM    948  H2  WAT   278      38.340  35.947  31.910  1.00  0.00           H  
ATOM    949  O   WAT   279      41.757  34.735  29.081  1.00  0.00           O  
ATOM    950  H1  WAT   279      41.779  34.809  28.097  1.00  0.00           H  
ATOM    951  H2  WAT   279      40.773  34.770  29.209  1.00  0.00           H  
ATOM    952  O   WAT   280      41.665  43.698  29.019  1.00  0.00           O  
ATOM    953  H1  WAT   280      42.497  43.633  28.509  1.00  0.00           H  
ATOM    954  H2  WAT   280      41.087  44.120  28.333  1.00  0.00           H  
ATOM    955  O   WAT   281      44.517  40.470  30.492  1.00  0.00           O  
ATOM    956  H1  WAT   281      45.360  40.151  30.867  1.00  0.00           H  
ATOM    957  H2  WAT   281      44.738  40.427  29.524  1.00  0.00           H  
ATOM    958  O   WAT   282      38.781  39.497  16.111  1.00  0.00           O  
ATOM    959  H1  WAT   282      38.731  38.527  15.932  1.00  0.00           H  
ATOM    960  H2  WAT   282      39.118  39.794  15.226  1.00  0.00           H  
ATOM    961  O   WAT   283      41.121  37.565  32.419  1.00  0.00           O  
ATOM    962  H1  WAT   283      41.692  37.140  33.101  1.00  0.00           H  
ATOM    963  H2  WAT   283      40.423  36.875  32.333  1.00  0.00           H  
ATOM    964  O   WAT   284      38.267  36.849  16.066  1.00  0.00           O  
ATOM    965  H1  WAT   284      38.061  36.475  15.180  1.00  0.00           H  
ATOM    966  H2  WAT   284      38.982  36.219  16.340  1.00  0.00           H  
ATOM    967  O   WAT   285      40.234  35.129  16.737  1.00  0.00           O  
ATOM    968  H1  WAT   285      40.256  34.190  16.397  1.00  0.00           H  
ATOM    969  H2  WAT   285      40.360  34.929  17.696  1.00  0.00           H  
ATOM    970  O   WAT   286      34.632  41.184  23.462  1.00  0.00           O  
ATOM    971  H1  WAT   286      33.888  41.547  22.921  1.00  0.00           H  
ATOM    972  H2  WAT   286      35.224  40.893  22.735  1.00  0.00           H  
ATOM    973  O   WAT   287      35.819  41.743  27.599  1.00  0.00           O  
ATOM    974  H1  WAT   287      35.524  41.660  28.536  1.00  0.00           H  
ATOM    975  H2  WAT   287      35.045  41.355  27.143  1.00  0.00           H  
ATOM    976  O   WAT   288      34.015  39.408  31.878  1.00  0.00           O  
ATOM    977  H1  WAT   288      33.548  39.185  32.717  1.00  0.00           H  
ATOM    978  H2  WAT   288      34.837  39.798  32.261  1.00  0.00           H  
ATOM    979  O   WAT   289      33.208  38.540  19.924  1.00  0.00           O  
ATOM    980  H1  WAT   289      32.451  38.932  20.432  1.00  0.00           H  
ATOM    981  H2  WAT   289      33.092  39.035  19.076  1.00  0.00           H  
ATOM    982  O   WAT   290      35.052  37.044  16.677  1.00  0.00           O  
ATOM    983  H1  WAT   290      35.051  36.066  16.564  1.00  0.00           H  
ATOM    984  H2  WAT   290      34.120  37.238  16.425  1.00  0.00           H  
ATOM    985  O   WAT   291      35.320  34.380  16.743  1.00  0.00           O  
ATOM    986  H1  WAT   291      35.779  34.448  17.620  1.00  0.00           H  
ATOM    987  H2  WAT   291      36.096  34.095  16.197  1.00  0.00           H  
ATOM    988  O   WAT   292      34.872  32.931  25.919  1.00  0.00           O  
ATOM    989  H1  WAT   292      35.750  32.816  25.502  1.00  0.00           H  
ATOM    990  H2  WAT   292      34.985  32.431  26.742  1.00  0.00           H  
ATOM    991  O   WAT   293      33.836  34.162  29.582  1.00  0.00           O  
ATOM    992  H1  WAT   293      34.258  34.209  30.480  1.00  0.00           H  
ATOM    993  H2  WAT   293      33.272  33.360  29.737  1.00  0.00           H  
ATOM    994  O   WAT   294      43.442  34.637  32.229  1.00  0.00           O  
ATOM    995  H1  WAT   294      43.310  35.373  32.869  1.00  0.00           H  
ATOM    996  H2  WAT   294      44.315  34.892  31.857  1.00  0.00           H  
ATOM    997  O   WAT   295      45.905  35.313  31.218  1.00  0.00           O  
ATOM    998  H1  WAT   295      46.100  34.440  30.787  1.00  0.00           H  
ATOM    999  H2  WAT   295      46.777  35.523  31.581  1.00  0.00           H  
ATOM   1000  O   WAT   296      36.718  32.711  33.235  1.00  0.00           O  
ATOM   1001  H1  WAT   296      36.845  32.246  32.367  1.00  0.00           H  
ATOM   1002  H2  WAT   296      36.987  31.975  33.836  1.00  0.00           H  
ATOM   1003  O   WAT   297      46.309  33.008  29.959  1.00  0.00           O  
ATOM   1004  H1  WAT   297      45.739  33.214  29.186  1.00  0.00           H  
ATOM   1005  H2  WAT   297      46.052  32.082  30.121  1.00  0.00           H  
ATOM   1006  O   WAT   298      44.200  33.400  28.245  1.00  0.00           O  
ATOM   1007  H1  WAT   298      43.454  33.805  28.729  1.00  0.00           H  
ATOM   1008  H2  WAT   298      44.090  32.460  28.509  1.00  0.00           H  
ATOM   1009  O   WAT   299      34.768  34.119  21.024  1.00  0.00           O  
ATOM   1010  H1  WAT   299      35.472  34.278  20.352  1.00  0.00           H  
ATOM   1011  H2  WAT   299      34.013  34.557  20.568  1.00  0.00           H  
ATOM   1012  O   WAT   300      41.427  37.018  23.012  1.00  0.00           O  
ATOM   1013  H1  WAT   300      41.261  36.053  22.861  1.00  0.00           H  
ATOM   1014  H2  WAT   300      42.374  37.048  22.728  1.00  0.00           H  
ATOM   1015  O   WAT   301      36.581  34.740  19.066  1.00  0.00           O  
ATOM   1016  H1  WAT   301      37.083  33.874  19.070  1.00  0.00           H  
ATOM   1017  H2  WAT   301      37.330  35.342  19.275  1.00  0.00           H  
ATOM   1018  O   WAT   302      38.683  34.196  21.473  1.00  0.00           O  
ATOM   1019  H1  WAT   302      38.068  33.433  21.555  1.00  0.00           H  
ATOM   1020  H2  WAT   302      38.040  34.933  21.654  1.00  0.00           H  
ATOM   1021  O   WAT   303      40.132  34.493  34.099  1.00  0.00           O  
ATOM   1022  H1  WAT   303      39.737  34.826  33.253  1.00  0.00           H  
ATOM   1023  H2  WAT   303      40.668  33.749  33.725  1.00  0.00           H  
ATOM   1024  O   WAT   304      42.688  41.544   5.285  1.00  0.00           O  
ATOM   1025  H1  WAT   304      42.699  40.620   4.948  1.00  0.00           H  
ATOM   1026  H2  WAT   304      42.435  42.013   4.452  1.00  0.00           H  
ATOM   1027  O   WAT   305      42.261  42.247   7.825  1.00  0.00           O  
ATOM   1028  H1  WAT   305      41.436  41.722   7.793  1.00  0.00           H  
ATOM   1029  H2  WAT   305      42.559  42.128   6.884  1.00  0.00           H  
ATOM   1030  O   WAT   306      36.578  42.221   7.886  1.00  0.00           O  
ATOM   1031  H1  WAT   306      35.726  41.990   8.329  1.00  0.00           H  
ATOM   1032  H2  WAT   306      36.950  41.327   7.756  1.00  0.00           H  
ATOM   1033  O   WAT   307      32.405  39.862   7.740  1.00  0.00           O  
ATOM   1034  H1  WAT   307      33.104  39.180   7.622  1.00  0.00           H  
ATOM   1035  H2  WAT   307      32.615  40.452   6.980  1.00  0.00           H  
ATOM   1036  O   WAT   308      33.829  36.301   9.737  1.00  0.00           O  
ATOM   1037  H1  WAT   308      33.649  35.447  10.200  1.00  0.00           H  
ATOM   1038  H2  WAT   308      33.102  36.844  10.117  1.00  0.00           H  
ATOM   1039  O   WAT   309      42.585  38.553   7.234  1.00  0.00           O  
ATOM   1040  H1  WAT   309      43.019  37.679   7.243  1.00  0.00           H  
ATOM   1041  H2  WAT   309      42.716  38.811   6.296  1.00  0.00           H  
ATOM   1042  O   WAT   310      37.424  35.492   2.779  1.00  0.00           O  
ATOM   1043  H1  WAT   310      37.423  36.418   3.083  1.00  0.00           H  
ATOM   1044  H2  WAT   310      37.770  35.577   1.881  1.00  0.00           H  
ATOM   1045  O   WAT   311      34.421  38.033   7.732  1.00  0.00           O  
ATOM   1046  H1  WAT   311      35.263  38.282   8.199  1.00  0.00           H  
ATOM   1047  H2  WAT   311      34.130  37.312   8.347  1.00  0.00           H  
ATOM   1048  O   WAT   312      38.188  39.916   7.187  1.00  0.00           O  
ATOM   1049  H1  WAT   312      38.830  40.446   7.745  1.00  0.00           H  
ATOM   1050  H2  WAT   312      38.813  39.170   6.963  1.00  0.00           H  
ATOM   1051  O   WAT   313      37.894  34.182  11.299  1.00  0.00           O  
ATOM   1052  H1  WAT   313      37.348  34.811  10.753  1.00  0.00           H  
ATOM   1053  H2  WAT   313      37.422  33.354  11.123  1.00  0.00           H  
ATOM   1054  O   WAT   314      38.674  44.037   7.938  1.00  0.00           O  
ATOM   1055  H1  WAT   314      37.917  43.422   8.054  1.00  0.00           H  
ATOM   1056  H2  WAT   314      38.576  44.259   6.995  1.00  0.00           H  
ATOM   1057  O   WAT   315      36.503  35.917   9.911  1.00  0.00           O  
ATOM   1058  H1  WAT   315      36.777  36.774   9.512  1.00  0.00           H  
ATOM   1059  H2  WAT   315      35.524  36.023   9.852  1.00  0.00           H  
ATOM   1060  O   WAT   316      39.836  33.900   5.892  1.00  0.00           O  
ATOM   1061  H1  WAT   316      40.241  33.033   6.084  1.00  0.00           H  
ATOM   1062  H2  WAT   316      39.108  33.617   5.285  1.00  0.00           H  
ATOM   1063  O   WAT   317      41.752  42.576   2.976  1.00  0.00           O  
ATOM   1064  H1  WAT   317      40.791  42.706   3.160  1.00  0.00           H  
ATOM   1065  H2  WAT   317      41.765  42.653   2.014  1.00  0.00           H  
ATOM   1066  O   WAT   318      37.658  40.765   4.670  1.00  0.00           O  
ATOM   1067  H1  WAT   318      37.604  39.901   4.213  1.00  0.00           H  
ATOM   1068  H2  WAT   318      37.870  40.456   5.583  1.00  0.00           H  
ATOM   1069  O   WAT   319      36.741  38.493   8.978  1.00  0.00           O  
ATOM   1070  H1  WAT   319      37.280  38.963   8.299  1.00  0.00           H  
ATOM   1071  H2  WAT   319      37.132  38.902   9.792  1.00  0.00           H  
ATOM   1072  O   WAT   320      36.766  42.071  11.777  1.00  0.00           O  
ATOM   1073  H1  WAT   320      36.616  42.845  11.210  1.00  0.00           H  
ATOM   1074  H2  WAT   320      35.853  41.694  11.806  1.00  0.00           H  
ATOM   1075  O   WAT   321      32.288  43.138   8.051  1.00  0.00           O  
ATOM   1076  H1  WAT   321      32.418  42.730   7.166  1.00  0.00           H  
ATOM   1077  H2  WAT   321      33.113  42.844   8.492  1.00  0.00           H  
ATOM   1078  O   WAT   322      36.363  35.041   6.679  1.00  0.00           O  
ATOM   1079  H1  WAT   322      36.143  35.831   6.150  1.00  0.00           H  
ATOM   1080  H2  WAT   322      37.167  35.362   7.148  1.00  0.00           H  
ATOM   1081  O   WAT   323      41.202  37.088  10.696  1.00  0.00           O  
ATOM   1082  H1  WAT   323      40.807  37.123  11.596  1.00  0.00           H  
ATOM   1083  H2  WAT   323      40.865  36.212  10.400  1.00  0.00           H  
ATOM   1084  O   WAT   324      43.520  37.541  12.982  1.00  0.00           O  
ATOM   1085  H1  WAT   324      43.869  36.690  12.646  1.00  0.00           H  
ATOM   1086  H2  WAT   324      42.978  37.227  13.732  1.00  0.00           H  
ATOM   1087  O   WAT   325      38.795  35.719   7.633  1.00  0.00           O  
ATOM   1088  H1  WAT   325      39.201  36.580   7.382  1.00  0.00           H  
ATOM   1089  H2  WAT   325      39.241  35.127   6.986  1.00  0.00           H  
ATOM   1090  O   WAT   326      37.151  38.226   3.518  1.00  0.00           O  
ATOM   1091  H1  WAT   326      36.559  37.900   4.248  1.00  0.00           H  
ATOM   1092  H2  WAT   326      36.479  38.549   2.895  1.00  0.00           H  
ATOM   1093  O   WAT   327      39.733  40.251  13.707  1.00  0.00           O  
ATOM   1094  H1  WAT   327      39.897  39.360  13.323  1.00  0.00           H  
ATOM   1095  H2  WAT   327      40.212  40.808  13.060  1.00  0.00           H  
ATOM   1096  O   WAT   328      42.446  38.916   4.505  1.00  0.00           O  
ATOM   1097  H1  WAT   328      41.609  38.915   3.984  1.00  0.00           H  
ATOM   1098  H2  WAT   328      42.804  38.041   4.256  1.00  0.00           H  
ATOM   1099  O   WAT   329      35.354  36.487  13.028  1.00  0.00           O  
ATOM   1100  H1  WAT   329      34.605  37.106  12.900  1.00  0.00           H  
ATOM   1101  H2  WAT   329      34.858  35.664  13.245  1.00  0.00           H  
ATOM   1102  O   WAT   330      41.731  36.402  14.887  1.00  0.00           O  
ATOM   1103  H1  WAT   330      41.253  35.856  15.566  1.00  0.00           H  
ATOM   1104  H2  WAT   330      42.041  37.125  15.509  1.00  0.00           H  
ATOM   1105  O   WAT   331      32.269  34.427   6.904  1.00  0.00           O  
ATOM   1106  H1  WAT   331      31.922  35.063   7.576  1.00  0.00           H  
ATOM   1107  H2  WAT   331      32.763  33.819   7.509  1.00  0.00           H  
ATOM   1108  O   WAT   332      43.362  40.174   9.342  1.00  0.00           O  
ATOM   1109  H1  WAT   332      43.187  41.011   8.861  1.00  0.00           H  
ATOM   1110  H2  WAT   332      43.155  39.527   8.631  1.00  0.00           H  
ATOM   1111  O   WAT   333      39.973  37.994   6.762  1.00  0.00           O  
ATOM   1112  H1  WAT   333      40.247  37.504   5.952  1.00  0.00           H  
ATOM   1113  H2  WAT   333      40.866  38.282   7.077  1.00  0.00           H  
ATOM   1114  O   WAT   334      35.402  37.328   5.319  1.00  0.00           O  
ATOM   1115  H1  WAT   334      35.051  37.696   6.170  1.00  0.00           H  
ATOM   1116  H2  WAT   334      34.599  36.817   5.042  1.00  0.00           H  
ATOM   1117  O   WAT   335      43.425  35.806   7.274  1.00  0.00           O  
ATOM   1118  H1  WAT   335      43.692  36.136   8.179  1.00  0.00           H  
ATOM   1119  H2  WAT   335      43.000  34.959   7.568  1.00  0.00           H  
ATOM   1120  O   WAT   336      39.867  41.129   8.780  1.00  0.00           O  
ATOM   1121  H1  WAT   336      40.225  40.572   9.518  1.00  0.00           H  
ATOM   1122  H2  WAT   336      40.004  42.017   9.181  1.00  0.00           H  
ATOM   1123  O   WAT   337      33.210  35.835   4.809  1.00  0.00           O  
ATOM   1124  H1  WAT   337      32.982  35.243   5.566  1.00  0.00           H  
ATOM   1125  H2  WAT   337      33.210  35.198   4.079  1.00  0.00           H  
ATOM   1126  O   WAT   338      37.931  39.687  11.053  1.00  0.00           O  
ATOM   1127  H1  WAT   338      37.695  40.610  11.293  1.00  0.00           H  
ATOM   1128  H2  WAT   338      38.913  39.759  11.042  1.00  0.00           H  
ATOM   1129  O   WAT   339      42.644  42.044  13.738  1.00  0.00           O  
ATOM   1130  H1  WAT   339      42.941  41.329  13.114  1.00  0.00           H  
ATOM   1131  H2  WAT   339      41.874  42.378  13.212  1.00  0.00           H  
ATOM   1132  O   WAT   340      37.144  43.326   5.446  1.00  0.00           O  
ATOM   1133  H1  WAT   340      37.224  42.420   5.070  1.00  0.00           H  
ATOM   1134  H2  WAT   340      36.761  43.106   6.323  1.00  0.00           H  
ATOM   1135  O   WAT   341      34.216  41.070  11.754  1.00  0.00           O  
ATOM   1136  H1  WAT   341      33.807  41.545  12.529  1.00  0.00           H  
ATOM   1137  H2  WAT   341      33.969  40.152  12.002  1.00  0.00           H  
ATOM   1138  O   WAT   342      37.862  42.178  14.315  1.00  0.00           O  
ATOM   1139  H1  WAT   342      37.386  42.182  13.455  1.00  0.00           H  
ATOM   1140  H2  WAT   342      38.534  41.484  14.129  1.00  0.00           H  
ATOM   1141  O   WAT   343      39.123  42.818   3.452  1.00  0.00           O  
ATOM   1142  H1  WAT   343      38.562  43.437   3.958  1.00  0.00           H  
ATOM   1143  H2  WAT   343      38.731  41.962   3.729  1.00  0.00           H  
ATOM   1144  O   WAT   344      35.728  31.523   4.798  1.00  0.00           O  
ATOM   1145  H1  WAT   344      35.620  31.844   5.721  1.00  0.00           H  
ATOM   1146  H2  WAT   344      34.859  31.071   4.680  1.00  0.00           H  
ATOM   1147  O   WAT   345      34.022  34.192  13.728  1.00  0.00           O  
ATOM   1148  H1  WAT   345      33.491  34.336  14.531  1.00  0.00           H  
ATOM   1149  H2  WAT   345      34.522  33.381  14.003  1.00  0.00           H  
ATOM   1150  O   WAT   346      43.733  36.626   9.761  1.00  0.00           O  
ATOM   1151  H1  WAT   346      44.061  36.192  10.572  1.00  0.00           H  
ATOM   1152  H2  WAT   346      42.874  36.977  10.090  1.00  0.00           H  
ATOM   1153  O   WAT   347      39.957  38.409   3.391  1.00  0.00           O  
ATOM   1154  H1  WAT   347      38.983  38.401   3.331  1.00  0.00           H  
ATOM   1155  H2  WAT   347      40.117  37.527   3.794  1.00  0.00           H  
ATOM   1156  O   WAT   348      40.651  39.722  10.893  1.00  0.00           O  
ATOM   1157  H1  WAT   348      41.526  39.994  11.270  1.00  0.00           H  
ATOM   1158  H2  WAT   348      40.871  38.774  10.699  1.00  0.00           H  
ATOM   1159  O   WAT   349      43.341  36.219   4.644  1.00  0.00           O  
ATOM   1160  H1  WAT   349      44.185  35.880   4.312  1.00  0.00           H  
ATOM   1161  H2  WAT   349      43.449  36.047   5.614  1.00  0.00           H  
ATOM   1162  O   WAT   350      33.344  41.841  14.158  1.00  0.00           O  
ATOM   1163  H1  WAT   350      33.969  41.168  14.512  1.00  0.00           H  
ATOM   1164  H2  WAT   350      32.935  42.139  15.004  1.00  0.00           H  
ATOM   1165  O   WAT   351      40.465  42.681  12.278  1.00  0.00           O  
ATOM   1166  H1  WAT   351      39.728  43.248  12.553  1.00  0.00           H  
ATOM   1167  H2  WAT   351      40.608  43.013  11.356  1.00  0.00           H  
ATOM   1168  O   WAT   352      35.018  39.794  14.775  1.00  0.00           O  
ATOM   1169  H1  WAT   352      35.408  39.810  15.678  1.00  0.00           H  
ATOM   1170  H2  WAT   352      35.817  39.473  14.276  1.00  0.00           H  
ATOM   1171  O   WAT   353      36.956  38.697  13.385  1.00  0.00           O  
ATOM   1172  H1  WAT   353      36.512  37.868  13.116  1.00  0.00           H  
ATOM   1173  H2  WAT   353      37.377  38.958  12.537  1.00  0.00           H  
ATOM   1174  O   WAT   354      37.918  35.697  13.530  1.00  0.00           O  
ATOM   1175  H1  WAT   354      38.076  35.125  12.733  1.00  0.00           H  
ATOM   1176  H2  WAT   354      36.992  35.981  13.317  1.00  0.00           H  
ATOM   1177  O   WAT   355      40.109  34.752   9.775  1.00  0.00           O  
ATOM   1178  H1  WAT   355      39.500  35.112   9.086  1.00  0.00           H  
ATOM   1179  H2  WAT   355      39.445  34.455  10.438  1.00  0.00           H  
ATOM   1180  O   WAT   356      40.648  43.570   9.730  1.00  0.00           O  
ATOM   1181  H1  WAT   356      41.413  43.452   9.126  1.00  0.00           H  
ATOM   1182  H2  WAT   356      39.999  43.964   9.096  1.00  0.00           H  
ATOM   1183  O   WAT   357      43.113  40.057  12.020  1.00  0.00           O  
ATOM   1184  H1  WAT   357      43.386  39.154  12.310  1.00  0.00           H  
ATOM   1185  H2  WAT   357      43.441  40.035  11.088  1.00  0.00           H  
ATOM   1186  O   WAT   358      40.003  37.502  13.123  1.00  0.00           O  
ATOM   1187  H1  WAT   358      40.635  37.126  13.778  1.00  0.00           H  
ATOM   1188  H2  WAT   358      39.234  36.911  13.273  1.00  0.00           H  
ATOM   1189  O   WAT   359      32.931  41.695   5.784  1.00  0.00           O  
ATOM   1190  H1  WAT   359      32.234  41.645   5.074  1.00  0.00           H  
ATOM   1191  H2  WAT   359      33.673  42.035   5.259  1.00  0.00           H  
ATOM   1192  O   WAT   360      34.264  41.498   9.103  1.00  0.00           O  
ATOM   1193  H1  WAT   360      34.229  41.365  10.083  1.00  0.00           H  
ATOM   1194  H2  WAT   360      33.568  40.863   8.829  1.00  0.00           H  
ATOM   1195  O   WAT   361      33.430  38.608  12.950  1.00  0.00           O  
ATOM   1196  H1  WAT   361      32.557  38.704  13.422  1.00  0.00           H  
ATOM   1197  H2  WAT   361      34.004  39.005  13.660  1.00  0.00           H  
ATOM   1198  O   WAT   362      33.575  32.813   8.616  1.00  0.00           O  
ATOM   1199  H1  WAT   362      34.477  32.676   8.237  1.00  0.00           H  
ATOM   1200  H2  WAT   362      33.811  33.243   9.465  1.00  0.00           H  
ATOM   1201  O   WAT   363      33.408  34.020  11.090  1.00  0.00           O  
ATOM   1202  H1  WAT   363      33.709  34.051  12.031  1.00  0.00           H  
ATOM   1203  H2  WAT   363      32.477  33.727  11.238  1.00  0.00           H  
ATOM   1204  O   WAT   364      41.562  34.493  12.815  1.00  0.00           O  
ATOM   1205  H1  WAT   364      41.616  35.056  13.612  1.00  0.00           H  
ATOM   1206  H2  WAT   364      42.442  34.645  12.425  1.00  0.00           H  
ATOM   1207  O   WAT   365      44.289  35.074  12.034  1.00  0.00           O  
ATOM   1208  H1  WAT   365      44.110  34.274  11.462  1.00  0.00           H  
ATOM   1209  H2  WAT   365      45.149  34.810  12.403  1.00  0.00           H  
ATOM   1210  O   WAT   366      35.393  32.055  14.659  1.00  0.00           O  
ATOM   1211  H1  WAT   366      36.211  32.517  14.967  1.00  0.00           H  
ATOM   1212  H2  WAT   366      35.176  31.551  15.477  1.00  0.00           H  
ATOM   1213  O   WAT   367      43.704  32.976  10.572  1.00  0.00           O  
ATOM   1214  H1  WAT   367      43.256  33.181   9.722  1.00  0.00           H  
ATOM   1215  H2  WAT   367      43.312  32.092  10.758  1.00  0.00           H  
ATOM   1216  O   WAT   368      42.156  33.639   8.393  1.00  0.00           O  
ATOM   1217  H1  WAT   368      41.421  34.027   8.928  1.00  0.00           H  
ATOM   1218  H2  WAT   368      41.683  32.887   7.980  1.00  0.00           H  
ATOM   1219  O   WAT   369      40.642  36.231   4.787  1.00  0.00           O  
ATOM   1220  H1  WAT   369      40.407  35.326   5.100  1.00  0.00           H  
ATOM   1221  H2  WAT   369      41.610  36.108   4.648  1.00  0.00           H  
ATOM   1222  O   WAT   370      37.899  33.203   4.143  1.00  0.00           O  
ATOM   1223  H1  WAT   370      37.035  32.747   4.226  1.00  0.00           H  
ATOM   1224  H2  WAT   370      37.618  34.010   3.649  1.00  0.00           H  
ATOM   1225  O   WAT   371      37.465  33.655  15.289  1.00  0.00           O  
ATOM   1226  H1  WAT   371      37.761  34.334  14.643  1.00  0.00           H  
ATOM   1227  H2  WAT   371      38.335  33.217  15.466  1.00  0.00           H  
ATOM   1228  O   WAT   372      45.264  23.199  43.727  1.00  0.00           O  
ATOM   1229  H1  WAT   372      45.543  22.291  43.452  1.00  0.00           H  
ATOM   1230  H2  WAT   372      45.074  23.559  42.820  1.00  0.00           H  
ATOM   1231  O   WAT   373      43.914  25.279  44.912  1.00  0.00           O  
ATOM   1232  H1  WAT   373      43.131  24.697  45.059  1.00  0.00           H  
ATOM   1233  H2  WAT   373      44.506  24.623  44.468  1.00  0.00           H  
ATOM   1234  O   WAT   374      38.788  24.761  45.583  1.00  0.00           O  
ATOM   1235  H1  WAT   374      37.925  24.604  46.010  1.00  0.00           H  
ATOM   1236  H2  WAT   374      39.173  25.436  46.174  1.00  0.00           H  
ATOM   1237  O   WAT   375      37.855  29.070  44.930  1.00  0.00           O  
ATOM   1238  H1  WAT   375      38.651  28.641  44.552  1.00  0.00           H  
ATOM   1239  H2  WAT   375      37.923  29.959  44.545  1.00  0.00           H  
ATOM   1240  O   WAT   376      36.881  19.503  39.027  1.00  0.00           O  
ATOM   1241  H1  WAT   376      35.919  19.375  39.184  1.00  0.00           H  
ATOM   1242  H2  WAT   376      36.909  19.349  38.054  1.00  0.00           H  
ATOM   1243  O   WAT   377      35.402  22.027  45.017  1.00  0.00           O  
ATOM   1244  H1  WAT   377      36.001  21.260  45.140  1.00  0.00           H  
ATOM   1245  H2  WAT   377      35.805  22.446  44.228  1.00  0.00           H  
ATOM   1246  O   WAT   378      44.596  30.788  41.954  1.00  0.00           O  
ATOM   1247  H1  WAT   378      43.906  31.382  41.574  1.00  0.00           H  
ATOM   1248  H2  WAT   378      45.321  31.413  42.093  1.00  0.00           H  
ATOM   1249  O   WAT   379      42.927  27.808  44.200  1.00  0.00           O  
ATOM   1250  H1  WAT   379      43.303  26.906  44.273  1.00  0.00           H  
ATOM   1251  H2  WAT   379      43.385  28.257  44.932  1.00  0.00           H  
ATOM   1252  O   WAT   380      35.979  18.871  47.860  1.00  0.00           O  
ATOM   1253  H1  WAT   380      36.127  17.949  48.176  1.00  0.00           H  
ATOM   1254  H2  WAT   380      35.006  18.937  47.994  1.00  0.00           H  
ATOM   1255  O   WAT   381      44.321  19.812  44.336  1.00  0.00           O  
ATOM   1256  H1  WAT   381      44.703  18.933  44.567  1.00  0.00           H  
ATOM   1257  H2  WAT   381      44.833  20.018  43.526  1.00  0.00           H  
ATOM   1258  O   WAT   382      38.432  18.419  41.219  1.00  0.00           O  
ATOM   1259  H1  WAT   382      38.102  18.368  42.150  1.00  0.00           H  
ATOM   1260  H2  WAT   382      37.616  18.186  40.735  1.00  0.00           H  
ATOM   1261  O   WAT   383      37.036  20.000  45.662  1.00  0.00           O  
ATOM   1262  H1  WAT   383      37.628  20.614  46.158  1.00  0.00           H  
ATOM   1263  H2  WAT   383      36.620  19.536  46.433  1.00  0.00           H  
ATOM   1264  O   WAT   384      40.070  21.743  44.918  1.00  0.00           O  
ATOM   1265  H1  WAT   384      40.798  22.380  45.126  1.00  0.00           H  
ATOM   1266  H2  WAT   384      40.621  20.951  44.695  1.00  0.00           H  
ATOM   1267  O   WAT   385      39.319  17.011  48.451  1.00  0.00           O  
ATOM   1268  H1  WAT   385      39.206  17.983  48.581  1.00  0.00           H  
ATOM   1269  H2  WAT   385      38.385  16.727  48.514  1.00  0.00           H  
ATOM   1270  O   WAT   386      45.348  26.016  40.100  1.00  0.00           O  
ATOM   1271  H1  WAT   386      44.926  26.059  39.215  1.00  0.00           H  
ATOM   1272  H2  WAT   386      45.085  26.896  40.450  1.00  0.00           H  
ATOM   1273  O   WAT   387      40.266  26.818  46.677  1.00  0.00           O  
ATOM   1274  H1  WAT   387      40.004  27.578  47.268  1.00  0.00           H  
ATOM   1275  H2  WAT   387      40.308  27.303  45.825  1.00  0.00           H  
ATOM   1276  O   WAT   388      38.488  19.594  48.668  1.00  0.00           O  
ATOM   1277  H1  WAT   388      38.600  20.453  48.217  1.00  0.00           H  
ATOM   1278  H2  WAT   388      37.536  19.427  48.496  1.00  0.00           H  
ATOM   1279  O   WAT   389      39.556  28.987  47.992  1.00  0.00           O  
ATOM   1280  H1  WAT   389      39.985  29.806  47.658  1.00  0.00           H  
ATOM   1281  H2  WAT   389      38.618  29.232  47.943  1.00  0.00           H  
ATOM   1282  O   WAT   390      35.379  25.929  36.968  1.00  0.00           O  
ATOM   1283  H1  WAT   390      35.677  26.424  36.185  1.00  0.00           H  
ATOM   1284  H2  WAT   390      34.998  26.663  37.506  1.00  0.00           H  
ATOM   1285  O   WAT   391      41.920  16.306  42.335  1.00  0.00           O  
ATOM   1286  H1  WAT   391      42.349  15.468  42.056  1.00  0.00           H  
ATOM   1287  H2  WAT   391      41.045  16.188  41.878  1.00  0.00           H  
ATOM   1288  O   WAT   392      44.851  23.519  41.033  1.00  0.00           O  
ATOM   1289  H1  WAT   392      43.955  23.611  40.619  1.00  0.00           H  
ATOM   1290  H2  WAT   392      45.234  24.382  40.724  1.00  0.00           H  
ATOM   1291  O   WAT   393      43.944  18.930  36.839  1.00  0.00           O  
ATOM   1292  H1  WAT   393      43.154  19.400  37.202  1.00  0.00           H  
ATOM   1293  H2  WAT   393      44.526  19.683  36.659  1.00  0.00           H  
ATOM   1294  O   WAT   394      40.876  23.181  42.028  1.00  0.00           O  
ATOM   1295  H1  WAT   394      40.040  22.711  42.257  1.00  0.00           H  
ATOM   1296  H2  WAT   394      40.725  24.014  42.545  1.00  0.00           H  
ATOM   1297  O   WAT   395      40.301  28.029  44.061  1.00  0.00           O  
ATOM   1298  H1  WAT   395      40.153  27.135  43.661  1.00  0.00           H  
ATOM   1299  H2  WAT   395      41.300  28.011  44.059  1.00  0.00           H  
ATOM   1300  O   WAT   396      38.440  21.885  47.055  1.00  0.00           O  
ATOM   1301  H1  WAT   396      39.022  21.944  46.250  1.00  0.00           H  
ATOM   1302  H2  WAT   396      39.042  22.364  47.689  1.00  0.00           H  
ATOM   1303  O   WAT   397      44.146  28.526  40.465  1.00  0.00           O  
ATOM   1304  H1  WAT   397      43.934  29.028  39.656  1.00  0.00           H  
ATOM   1305  H2  WAT   397      44.359  29.258  41.084  1.00  0.00           H  
ATOM   1306  O   WAT   398      36.792  22.239  40.373  1.00  0.00           O  
ATOM   1307  H1  WAT   398      36.558  22.856  39.629  1.00  0.00           H  
ATOM   1308  H2  WAT   398      36.411  22.741  41.121  1.00  0.00           H  
ATOM   1309  O   WAT   399      35.139  26.414  46.900  1.00  0.00           O  
ATOM   1310  H1  WAT   399      35.178  26.547  45.924  1.00  0.00           H  
ATOM   1311  H2  WAT   399      35.592  25.539  46.958  1.00  0.00           H  
ATOM   1312  O   WAT   400      34.773  27.330  41.027  1.00  0.00           O  
ATOM   1313  H1  WAT   400      34.803  27.452  40.053  1.00  0.00           H  
ATOM   1314  H2  WAT   400      35.684  26.986  41.182  1.00  0.00           H  
ATOM   1315  O   WAT   401      40.223  30.938  40.611  1.00  0.00           O  
ATOM   1316  H1  WAT   401      39.998  29.984  40.453  1.00  0.00           H  
ATOM   1317  H2  WAT   401      40.091  30.947  41.595  1.00  0.00           H  
ATOM   1318  O   WAT   402      38.293  16.026  44.698  1.00  0.00           O  
ATOM   1319  H1  WAT   402      37.934  16.838  44.256  1.00  0.00           H  
ATOM   1320  H2  WAT   402      39.224  16.342  44.833  1.00  0.00           H  
ATOM   1321  O   WAT   403      41.659  15.683  39.062  1.00  0.00           O  
ATOM   1322  H1  WAT   403      40.919  16.022  39.626  1.00  0.00           H  
ATOM   1323  H2  WAT   403      42.076  15.072  39.712  1.00  0.00           H  
ATOM   1324  O   WAT   404      40.792  17.105  44.725  1.00  0.00           O  
ATOM   1325  H1  WAT   404      40.987  18.069  44.656  1.00  0.00           H  
ATOM   1326  H2  WAT   404      41.289  16.785  43.936  1.00  0.00           H  
ATOM   1327  O   WAT   405      38.615  21.767  42.617  1.00  0.00           O  
ATOM   1328  H1  WAT   405      38.965  21.710  43.536  1.00  0.00           H  
ATOM   1329  H2  WAT   405      37.820  22.319  42.768  1.00  0.00           H  
ATOM   1330  O   WAT   406      45.487  20.963  42.106  1.00  0.00           O  
ATOM   1331  H1  WAT   406      45.313  21.728  41.516  1.00  0.00           H  
ATOM   1332  H2  WAT   406      45.327  20.222  41.483  1.00  0.00           H  
ATOM   1333  O   WAT   407      33.830  16.397  44.840  1.00  0.00           O  
ATOM   1334  H1  WAT   407      33.281  16.796  45.544  1.00  0.00           H  
ATOM   1335  H2  WAT   407      34.583  16.057  45.378  1.00  0.00           H  
ATOM   1336  O   WAT   408      44.522  21.805  46.083  1.00  0.00           O  
ATOM   1337  H1  WAT   408      44.938  22.438  45.458  1.00  0.00           H  
ATOM   1338  H2  WAT   408      44.377  21.047  45.458  1.00  0.00           H  
ATOM   1339  O   WAT   409      41.640  19.673  44.162  1.00  0.00           O  
ATOM   1340  H1  WAT   409      41.746  19.507  43.192  1.00  0.00           H  
ATOM   1341  H2  WAT   409      42.600  19.762  44.395  1.00  0.00           H  
ATOM   1342  O   WAT   410      37.333  18.301  43.627  1.00  0.00           O  
ATOM   1343  H1  WAT   410      37.284  18.971  44.355  1.00  0.00           H  
ATOM   1344  H2  WAT   410      36.378  18.256  43.390  1.00  0.00           H  
ATOM   1345  O   WAT   411      41.988  20.430  38.004  1.00  0.00           O  
ATOM   1346  H1  WAT   411      41.641  20.751  38.865  1.00  0.00           H  
ATOM   1347  H2  WAT   411      41.808  21.225  37.448  1.00  0.00           H  
ATOM   1348  O   WAT   412      45.166  17.478  45.434  1.00  0.00           O  
ATOM   1349  H1  WAT   412      45.239  18.021  46.250  1.00  0.00           H  
ATOM   1350  H2  WAT   412      44.805  16.648  45.810  1.00  0.00           H  
ATOM   1351  O   WAT   413      41.373  22.558  36.402  1.00  0.00           O  
ATOM   1352  H1  WAT   413      40.728  22.067  35.830  1.00  0.00           H  
ATOM   1353  H2  WAT   413      41.861  23.042  35.689  1.00  0.00           H  
ATOM   1354  O   WAT   414      42.192  23.250  45.796  1.00  0.00           O  
ATOM   1355  H1  WAT   414      42.947  22.693  46.079  1.00  0.00           H  
ATOM   1356  H2  WAT   414      42.043  23.776  46.610  1.00  0.00           H  
ATOM   1357  O   WAT   415      34.867  17.746  42.728  1.00  0.00           O  
ATOM   1358  H1  WAT   415      34.494  17.152  43.417  1.00  0.00           H  
ATOM   1359  H2  WAT   415      35.149  17.095  42.058  1.00  0.00           H  
ATOM   1360  O   WAT   416      40.153  23.054  48.708  1.00  0.00           O  
ATOM   1361  H1  WAT   416      40.753  23.782  48.432  1.00  0.00           H  
ATOM   1362  H2  WAT   416      40.439  22.907  49.618  1.00  0.00           H  
ATOM   1363  O   WAT   417      38.622  26.261  39.053  1.00  0.00           O  
ATOM   1364  H1  WAT   417      38.143  25.872  39.816  1.00  0.00           H  
ATOM   1365  H2  WAT   417      39.129  25.469  38.751  1.00  0.00           H  
ATOM   1366  O   WAT   418      44.098  17.089  38.855  1.00  0.00           O  
ATOM   1367  H1  WAT   418      43.253  16.607  38.764  1.00  0.00           H  
ATOM   1368  H2  WAT   418      44.094  17.606  38.016  1.00  0.00           H  
ATOM   1369  O   WAT   419      40.021  25.388  43.318  1.00  0.00           O  
ATOM   1370  H1  WAT   419      39.182  25.596  42.825  1.00  0.00           H  
ATOM   1371  H2  WAT   419      39.606  25.068  44.164  1.00  0.00           H  
ATOM   1372  O   WAT   420      43.711  26.513  37.915  1.00  0.00           O  
ATOM   1373  H1  WAT   420      43.615  27.487  37.914  1.00  0.00           H  
ATOM   1374  H2  WAT   420      42.939  26.265  38.468  1.00  0.00           H  
ATOM   1375  O   WAT   421      42.020  26.809  40.257  1.00  0.00           O  
ATOM   1376  H1  WAT   421      42.725  27.428  40.545  1.00  0.00           H  
ATOM   1377  H2  WAT   421      41.224  27.332  40.491  1.00  0.00           H  
ATOM   1378  O   WAT   422      42.373  24.169  40.067  1.00  0.00           O  
ATOM   1379  H1  WAT   422      42.244  25.137  40.231  1.00  0.00           H  
ATOM   1380  H2  WAT   422      41.827  23.814  40.812  1.00  0.00           H  
ATOM   1381  O   WAT   423      43.710  29.771  46.248  1.00  0.00           O  
ATOM   1382  H1  WAT   423      44.405  30.428  46.498  1.00  0.00           H  
ATOM   1383  H2  WAT   423      44.137  28.950  46.584  1.00  0.00           H  
ATOM   1384  O   WAT   424      37.510  14.177  40.440  1.00  0.00           O  
ATOM   1385  H1  WAT   424      36.816  13.702  40.972  1.00  0.00           H  
ATOM   1386  H2  WAT   424      37.010  15.014  40.278  1.00  0.00           H  
ATOM   1387  O   WAT   425      44.809  27.268  46.539  1.00  0.00           O  
ATOM   1388  H1  WAT   425      44.478  26.511  45.999  1.00  0.00           H  
ATOM   1389  H2  WAT   425      45.712  26.976  46.726  1.00  0.00           H  
ATOM   1390  O   WAT   426      35.911  32.059  37.306  1.00  0.00           O  
ATOM   1391  H1  WAT   426      36.236  32.807  36.754  1.00  0.00           H  
ATOM   1392  H2  WAT   426      34.942  32.177  37.182  1.00  0.00           H  
ATOM   1393  O   WAT   427      40.480  28.625  37.513  1.00  0.00           O  
ATOM   1394  H1  WAT   427      40.704  27.840  36.947  1.00  0.00           H  
ATOM   1395  H2  WAT   427      39.495  28.493  37.537  1.00  0.00           H  
ATOM   1396  O   WAT   428      36.339  23.817  38.322  1.00  0.00           O  
ATOM   1397  H1  WAT   428      35.946  24.584  37.843  1.00  0.00           H  
ATOM   1398  H2  WAT   428      36.769  23.350  37.579  1.00  0.00           H  
ATOM   1399  O   WAT   429      45.124  19.371  47.451  1.00  0.00           O  
ATOM   1400  H1  WAT   429      44.543  19.404  48.221  1.00  0.00           H  
ATOM   1401  H2  WAT   429      45.045  20.279  47.101  1.00  0.00           H  
ATOM   1402  O   WAT   430      43.062  29.319  37.888  1.00  0.00           O  
ATOM   1403  H1  WAT   430      43.150  29.125  36.913  1.00  0.00           H  
ATOM   1404  H2  WAT   430      42.085  29.133  37.963  1.00  0.00           H  
ATOM   1405  O   WAT   431      40.842  20.891  40.449  1.00  0.00           O  
ATOM   1406  H1  WAT   431      41.090  21.662  41.006  1.00  0.00           H  
ATOM   1407  H2  WAT   431      41.365  20.185  40.901  1.00  0.00           H  
ATOM   1408  O   WAT   432      44.945  18.589  40.860  1.00  0.00           O  
ATOM   1409  H1  WAT   432      44.640  18.074  40.063  1.00  0.00           H  
ATOM   1410  H2  WAT   432      45.702  18.039  41.124  1.00  0.00           H  
ATOM   1411  O   WAT   433      42.641  32.184  40.794  1.00  0.00           O  
ATOM   1412  H1  WAT   433      42.943  32.106  39.856  1.00  0.00           H  
ATOM   1413  H2  WAT   433      41.779  31.706  40.720  1.00  0.00           H  
ATOM   1414  O   WAT   434      40.001  18.434  37.963  1.00  0.00           O  
ATOM   1415  H1  WAT   434      40.098  18.416  36.976  1.00  0.00           H  
ATOM   1416  H2  WAT   434      40.725  19.068  38.168  1.00  0.00           H  
ATOM   1417  O   WAT   435      38.429  24.913  35.140  1.00  0.00           O  
ATOM   1418  H1  WAT   435      38.276  24.101  35.648  1.00  0.00           H  
ATOM   1419  H2  WAT   435      38.448  24.566  34.224  1.00  0.00           H  
ATOM   1420  O   WAT   436      37.573  22.105  36.505  1.00  0.00           O  
ATOM   1421  H1  WAT   436      37.234  21.230  36.796  1.00  0.00           H  
ATOM   1422  H2  WAT   436      38.409  21.800  36.060  1.00  0.00           H  
ATOM   1423  O   WAT   437      38.141  32.348  44.014  1.00  0.00           O  
ATOM   1424  H1  WAT   437      38.932  31.830  43.746  1.00  0.00           H  
ATOM   1425  H2  WAT   437      38.387  33.231  43.662  1.00  0.00           H  
ATOM   1426  O   WAT   438      34.594  28.091  38.411  1.00  0.00           O  
ATOM   1427  H1  WAT   438      33.768  28.595  38.615  1.00  0.00           H  
ATOM   1428  H2  WAT   438      35.253  28.815  38.534  1.00  0.00           H  
ATOM   1429  O   WAT   439      40.297  31.161  34.811  1.00  0.00           O  
ATOM   1430  H1  WAT   439      40.855  31.817  34.320  1.00  0.00           H  
ATOM   1431  H2  WAT   439      40.590  30.346  34.320  1.00  0.00           H  
ATOM   1432  O   WAT   440      40.933  26.524  35.891  1.00  0.00           O  
ATOM   1433  H1  WAT   440      40.303  25.847  36.217  1.00  0.00           H  
ATOM   1434  H2  WAT   440      40.962  26.269  34.937  1.00  0.00           H  
ATOM   1435  O   WAT   441      44.540  25.408  35.564  1.00  0.00           O  
ATOM   1436  H1  WAT   441      44.179  25.810  36.391  1.00  0.00           H  
ATOM   1437  H2  WAT   441      45.321  24.955  35.915  1.00  0.00           H  
ATOM   1438  O   WAT   442      40.337  24.296  38.204  1.00  0.00           O  
ATOM   1439  H1  WAT   442      41.085  24.221  38.838  1.00  0.00           H  
ATOM   1440  H2  WAT   442      40.641  23.648  37.524  1.00  0.00           H  
ATOM   1441  O   WAT   443      42.522  23.967  34.378  1.00  0.00           O  
ATOM   1442  H1  WAT   443      42.064  24.713  33.915  1.00  0.00           H  
ATOM   1443  H2  WAT   443      43.304  24.458  34.723  1.00  0.00           H  
ATOM   1444  O   WAT   444      41.569  16.165  47.164  1.00  0.00           O  
ATOM   1445  H1  WAT   444      41.235  16.517  46.307  1.00  0.00           H  
ATOM   1446  H2  WAT   444      40.803  16.409  47.741  1.00  0.00           H  
ATOM   1447  O   WAT   445      41.832  25.016  47.864  1.00  0.00           O  
ATOM   1448  H1  WAT   445      42.491  25.637  48.216  1.00  0.00           H  
ATOM   1449  H2  WAT   445      41.224  25.661  47.409  1.00  0.00           H  
ATOM   1450  O   WAT   446      39.563  21.196  34.997  1.00  0.00           O  
ATOM   1451  H1  WAT   446      39.945  20.274  35.045  1.00  0.00           H  
ATOM   1452  H2  WAT   446      39.322  21.187  34.036  1.00  0.00           H  
ATOM   1453  O   WAT   447      38.001  16.918  35.261  1.00  0.00           O  
ATOM   1454  H1  WAT   447      38.327  16.052  34.908  1.00  0.00           H  
ATOM   1455  H2  WAT   447      38.828  17.448  35.109  1.00  0.00           H  
ATOM   1456  O   WAT   448      42.092  16.055  36.397  1.00  0.00           O  
ATOM   1457  H1  WAT   448      41.670  16.878  36.066  1.00  0.00           H  
ATOM   1458  H2  WAT   448      41.850  16.093  37.341  1.00  0.00           H  
ATOM   1459  O   WAT   449      43.406  31.976  38.237  1.00  0.00           O  
ATOM   1460  H1  WAT   449      44.003  32.222  37.512  1.00  0.00           H  
ATOM   1461  H2  WAT   449      43.303  31.009  38.061  1.00  0.00           H  
ATOM   1462  O   WAT   450      37.045  27.261  35.079  1.00  0.00           O  
ATOM   1463  H1  WAT   450      37.372  27.678  35.918  1.00  0.00           H  
ATOM   1464  H2  WAT   450      37.522  26.396  35.150  1.00  0.00           H  
ATOM   1465  O   WAT   451      34.646  29.439  43.856  1.00  0.00           O  
ATOM   1466  H1  WAT   451      35.076  28.563  43.996  1.00  0.00           H  
ATOM   1467  H2  WAT   451      35.012  29.922  44.633  1.00  0.00           H  
ATOM   1468  O   WAT   452      39.615  28.212  40.678  1.00  0.00           O  
ATOM   1469  H1  WAT   452      38.984  27.898  41.368  1.00  0.00           H  
ATOM   1470  H2  WAT   452      39.329  27.612  39.942  1.00  0.00           H  
ATOM   1471  O   WAT   453      35.272  30.676  46.265  1.00  0.00           O  
ATOM   1472  H1  WAT   453      35.842  30.044  46.770  1.00  0.00           H  
ATOM   1473  H2  WAT   453      34.434  30.568  46.775  1.00  0.00           H  
ATOM   1474  O   WAT   454      36.226  23.435  42.807  1.00  0.00           O  
ATOM   1475  H1  WAT   454      35.293  23.760  42.874  1.00  0.00           H  
ATOM   1476  H2  WAT   454      36.660  24.297  42.570  1.00  0.00           H  
ATOM   1477  O   WAT   455      36.401  23.945  46.742  1.00  0.00           O  
ATOM   1478  H1  WAT   455      36.980  23.244  47.115  1.00  0.00           H  
ATOM   1479  H2  WAT   455      35.797  23.380  46.202  1.00  0.00           H  
ATOM   1480  O   WAT   456      36.784  19.289  36.297  1.00  0.00           O  
ATOM   1481  H1  WAT   456      37.291  18.485  36.041  1.00  0.00           H  
ATOM   1482  H2  WAT   456      36.140  19.320  35.560  1.00  0.00           H  
ATOM   1483  O   WAT   457      35.398  16.367  35.485  1.00  0.00           O  
ATOM   1484  H1  WAT   457      36.366  16.539  35.393  1.00  0.00           H  
ATOM   1485  H2  WAT   457      35.355  15.451  35.140  1.00  0.00           H  
ATOM   1486  O   WAT   458      35.999  15.393  46.120  1.00  0.00           O  
ATOM   1487  H1  WAT   458      35.888  14.413  46.091  1.00  0.00           H  
ATOM   1488  H2  WAT   458      36.836  15.479  45.608  1.00  0.00           H  
ATOM   1489  O   WAT   459      36.568  16.317  48.553  1.00  0.00           O  
ATOM   1490  H1  WAT   459      36.443  15.512  49.075  1.00  0.00           H  
ATOM   1491  H2  WAT   459      36.354  15.980  47.647  1.00  0.00           H  
ATOM   1492  O   WAT   460      41.029  31.012  46.913  1.00  0.00           O  
ATOM   1493  H1  WAT   460      41.113  31.964  46.703  1.00  0.00           H  
ATOM   1494  H2  WAT   460      41.935  30.700  46.759  1.00  0.00           H  
ATOM   1495  O   WAT   461      45.118  12.991  47.702  1.00  0.00           O  
ATOM   1496  H1  WAT   461      44.729  13.800  47.294  1.00  0.00           H  
ATOM   1497  H2  WAT   461      45.700  13.386  48.365  1.00  0.00           H  
ATOM   1498  O   WAT   462      36.738  28.709  47.338  1.00  0.00           O  
ATOM   1499  H1  WAT   462      36.269  27.850  47.334  1.00  0.00           H  
ATOM   1500  H2  WAT   462      37.166  28.677  46.449  1.00  0.00           H  
ATOM   1501  O   WAT   463      40.254  30.731  43.326  1.00  0.00           O  
ATOM   1502  H1  WAT   463      40.255  29.779  43.581  1.00  0.00           H  
ATOM   1503  H2  WAT   463      41.144  30.985  43.673  1.00  0.00           H  
ATOM   1504  O   WAT   464      42.854  31.130  44.088  1.00  0.00           O  
ATOM   1505  H1  WAT   464      43.447  30.758  43.400  1.00  0.00           H  
ATOM   1506  H2  WAT   464      43.104  30.553  44.849  1.00  0.00           H  
ATOM   1507  O   WAT   465      43.945  15.148  46.496  1.00  0.00           O  
ATOM   1508  H1  WAT   465      43.104  15.549  46.846  1.00  0.00           H  
ATOM   1509  H2  WAT   465      43.547  14.485  45.885  1.00  0.00           H  
ATOM   1510  O   WAT   466      35.717  30.780  41.561  1.00  0.00           O  
ATOM   1511  H1  WAT   466      35.385  30.240  42.308  1.00  0.00           H  
ATOM   1512  H2  WAT   466      34.865  31.163  41.239  1.00  0.00           H  
ATOM   1513  O   WAT   467      36.137  16.712  40.292  1.00  0.00           O  
ATOM   1514  H1  WAT   467      36.758  16.742  39.517  1.00  0.00           H  
ATOM   1515  H2  WAT   467      35.442  17.323  39.951  1.00  0.00           H  
ATOM   1516  O   WAT   468      42.332  18.945  41.648  1.00  0.00           O  
ATOM   1517  H1  WAT   468      42.188  17.986  41.837  1.00  0.00           H  
ATOM   1518  H2  WAT   468      43.275  18.905  41.359  1.00  0.00           H  
ATOM   1519  O   WAT   469      36.437  29.981  38.964  1.00  0.00           O  
ATOM   1520  H1  WAT   469      36.275  30.818  38.467  1.00  0.00           H  
ATOM   1521  H2  WAT   469      36.306  30.301  39.882  1.00  0.00           H  
ATOM   1522  O   WAT   470      38.021  16.626  38.438  1.00  0.00           O  
ATOM   1523  H1  WAT   470      38.488  15.894  37.983  1.00  0.00           H  
ATOM   1524  H2  WAT   470      38.678  17.352  38.290  1.00  0.00           H  
ATOM   1525  O   WAT   471      39.711  16.053  40.894  1.00  0.00           O  
ATOM   1526  H1  WAT   471      38.945  15.466  40.736  1.00  0.00           H  
ATOM   1527  H2  WAT   471      39.256  16.927  40.930  1.00  0.00           H  
ATOM   1528  O   WAT   472      39.597  31.205  37.410  1.00  0.00           O  
ATOM   1529  H1  WAT   472      39.894  31.333  36.475  1.00  0.00           H  
ATOM   1530  H2  WAT   472      39.930  30.287  37.547  1.00  0.00           H  
ATOM   1531  O   WAT   473      37.838  28.239  37.452  1.00  0.00           O  
ATOM   1532  H1  WAT   473      37.329  28.846  38.042  1.00  0.00           H  
ATOM   1533  H2  WAT   473      37.936  27.469  38.067  1.00  0.00           H  
ATOM   1534  O   WAT   474      44.286  22.621  24.556  1.00  0.00           O  
ATOM   1535  H1  WAT   474      44.516  21.687  24.333  1.00  0.00           H  
ATOM   1536  H2  WAT   474      44.294  22.993  23.639  1.00  0.00           H  
ATOM   1537  O   WAT   475      42.020  24.021  25.073  1.00  0.00           O  
ATOM   1538  H1  WAT   475      41.810  23.681  25.977  1.00  0.00           H  
ATOM   1539  H2  WAT   475      42.901  23.595  24.947  1.00  0.00           H  
ATOM   1540  O   WAT   476      38.355  24.530  25.739  1.00  0.00           O  
ATOM   1541  H1  WAT   476      38.448  24.977  26.618  1.00  0.00           H  
ATOM   1542  H2  WAT   476      37.400  24.673  25.583  1.00  0.00           H  
ATOM   1543  O   WAT   477      38.029  30.487  26.850  1.00  0.00           O  
ATOM   1544  H1  WAT   477      38.437  29.587  26.837  1.00  0.00           H  
ATOM   1545  H2  WAT   477      38.579  30.919  26.162  1.00  0.00           H  
ATOM   1546  O   WAT   478      43.558  31.377  24.017  1.00  0.00           O  
ATOM   1547  H1  WAT   478      43.416  31.922  23.219  1.00  0.00           H  
ATOM   1548  H2  WAT   478      43.063  30.567  23.763  1.00  0.00           H  
ATOM   1549  O   WAT   479      41.436  26.652  25.734  1.00  0.00           O  
ATOM   1550  H1  WAT   479      41.726  25.754  25.465  1.00  0.00           H  
ATOM   1551  H2  WAT   479      42.110  26.847  26.424  1.00  0.00           H  
ATOM   1552  O   WAT   480      44.158  19.533  25.716  1.00  0.00           O  
ATOM   1553  H1  WAT   480      44.476  18.667  26.076  1.00  0.00           H  
ATOM   1554  H2  WAT   480      44.618  19.536  24.854  1.00  0.00           H  
ATOM   1555  O   WAT   481      35.648  19.583  21.531  1.00  0.00           O  
ATOM   1556  H1  WAT   481      36.167  18.830  21.909  1.00  0.00           H  
ATOM   1557  H2  WAT   481      34.777  19.104  21.404  1.00  0.00           H  
ATOM   1558  O   WAT   482      39.804  21.497  26.200  1.00  0.00           O  
ATOM   1559  H1  WAT   482      40.436  22.049  26.728  1.00  0.00           H  
ATOM   1560  H2  WAT   482      40.439  20.798  25.897  1.00  0.00           H  
ATOM   1561  O   WAT   483      38.615  16.387  29.127  1.00  0.00           O  
ATOM   1562  H1  WAT   483      38.117  17.240  29.082  1.00  0.00           H  
ATOM   1563  H2  WAT   483      37.860  15.767  29.009  1.00  0.00           H  
ATOM   1564  O   WAT   484      43.927  25.428  20.970  1.00  0.00           O  
ATOM   1565  H1  WAT   484      43.355  25.594  20.185  1.00  0.00           H  
ATOM   1566  H2  WAT   484      43.997  26.357  21.302  1.00  0.00           H  
ATOM   1567  O   WAT   485      38.464  25.990  27.970  1.00  0.00           O  
ATOM   1568  H1  WAT   485      37.656  26.351  28.435  1.00  0.00           H  
ATOM   1569  H2  WAT   485      38.779  26.836  27.570  1.00  0.00           H  
ATOM   1570  O   WAT   486      36.641  18.333  28.999  1.00  0.00           O  
ATOM   1571  H1  WAT   486      37.220  19.059  28.647  1.00  0.00           H  
ATOM   1572  H2  WAT   486      36.106  18.880  29.631  1.00  0.00           H  
ATOM   1573  O   WAT   487      38.191  28.890  30.981  1.00  0.00           O  
ATOM   1574  H1  WAT   487      38.871  29.005  30.279  1.00  0.00           H  
ATOM   1575  H2  WAT   487      37.557  28.304  30.489  1.00  0.00           H  
ATOM   1576  O   WAT   488      40.627  16.278  23.095  1.00  0.00           O  
ATOM   1577  H1  WAT   488      40.776  15.346  22.840  1.00  0.00           H  
ATOM   1578  H2  WAT   488      39.719  16.418  22.761  1.00  0.00           H  
ATOM   1579  O   WAT   489      43.971  22.883  21.831  1.00  0.00           O  
ATOM   1580  H1  WAT   489      43.173  22.715  21.304  1.00  0.00           H  
ATOM   1581  H2  WAT   489      44.137  23.831  21.575  1.00  0.00           H  
ATOM   1582  O   WAT   490      41.590  18.965  18.095  1.00  0.00           O  
ATOM   1583  H1  WAT   490      40.730  19.140  18.554  1.00  0.00           H  
ATOM   1584  H2  WAT   490      41.979  19.854  18.121  1.00  0.00           H  
ATOM   1585  O   WAT   491      40.192  23.207  23.245  1.00  0.00           O  
ATOM   1586  H1  WAT   491      40.636  22.459  22.803  1.00  0.00           H  
ATOM   1587  H2  WAT   491      40.919  23.538  23.822  1.00  0.00           H  
ATOM   1588  O   WAT   492      39.232  28.106  26.338  1.00  0.00           O  
ATOM   1589  H1  WAT   492      38.868  27.871  25.458  1.00  0.00           H  
ATOM   1590  H2  WAT   492      40.142  27.729  26.235  1.00  0.00           H  
ATOM   1591  O   WAT   493      38.285  20.236  28.070  1.00  0.00           O  
ATOM   1592  H1  WAT   493      38.849  20.724  27.423  1.00  0.00           H  
ATOM   1593  H2  WAT   493      38.616  20.661  28.904  1.00  0.00           H  
ATOM   1594  O   WAT   494      38.998  27.593  33.162  1.00  0.00           O  
ATOM   1595  H1  WAT   494      38.191  27.534  33.716  1.00  0.00           H  
ATOM   1596  H2  WAT   494      38.616  28.032  32.361  1.00  0.00           H  
ATOM   1597  O   WAT   495      39.244  24.261  29.903  1.00  0.00           O  
ATOM   1598  H1  WAT   495      40.207  24.473  29.793  1.00  0.00           H  
ATOM   1599  H2  WAT   495      38.884  24.875  29.211  1.00  0.00           H  
ATOM   1600  O   WAT   496      43.579  28.174  21.237  1.00  0.00           O  
ATOM   1601  H1  WAT   496      43.300  28.555  20.378  1.00  0.00           H  
ATOM   1602  H2  WAT   496      42.975  28.652  21.843  1.00  0.00           H  
ATOM   1603  O   WAT   497      41.193  29.116  33.341  1.00  0.00           O  
ATOM   1604  H1  WAT   497      41.582  28.845  32.472  1.00  0.00           H  
ATOM   1605  H2  WAT   497      40.366  28.567  33.301  1.00  0.00           H  
ATOM   1606  O   WAT   498      44.113  30.986  29.655  1.00  0.00           O  
ATOM   1607  H1  WAT   498      44.386  30.292  30.311  1.00  0.00           H  
ATOM   1608  H2  WAT   498      43.317  31.332  30.128  1.00  0.00           H  
ATOM   1609  O   WAT   499      38.949  31.017  21.040  1.00  0.00           O  
ATOM   1610  H1  WAT   499      39.582  30.468  21.570  1.00  0.00           H  
ATOM   1611  H2  WAT   499      38.193  31.039  21.657  1.00  0.00           H  
ATOM   1612  O   WAT   500      37.740  16.150  25.297  1.00  0.00           O  
ATOM   1613  H1  WAT   500      37.580  16.576  24.423  1.00  0.00           H  
ATOM   1614  H2  WAT   500      38.577  16.600  25.550  1.00  0.00           H  
ATOM   1615  O   WAT   501      42.320  18.501  29.902  1.00  0.00           O  
ATOM   1616  H1  WAT   501      41.746  18.315  30.696  1.00  0.00           H  
ATOM   1617  H2  WAT   501      41.893  17.878  29.268  1.00  0.00           H  
ATOM   1618  O   WAT   502      45.540  20.306  30.788  1.00  0.00           O  
ATOM   1619  H1  WAT   502      45.455  19.514  30.210  1.00  0.00           H  
ATOM   1620  H2  WAT   502      45.518  19.898  31.665  1.00  0.00           H  
ATOM   1621  O   WAT   503      40.632  15.215  19.707  1.00  0.00           O  
ATOM   1622  H1  WAT   503      39.850  15.066  20.290  1.00  0.00           H  
ATOM   1623  H2  WAT   503      41.111  14.373  19.846  1.00  0.00           H  
ATOM   1624  O   WAT   504      40.256  17.230  25.679  1.00  0.00           O  
ATOM   1625  H1  WAT   504      40.602  18.147  25.610  1.00  0.00           H  
ATOM   1626  H2  WAT   504      40.515  16.882  24.798  1.00  0.00           H  
ATOM   1627  O   WAT   505      38.250  20.159  23.571  1.00  0.00           O  
ATOM   1628  H1  WAT   505      37.887  19.826  24.446  1.00  0.00           H  
ATOM   1629  H2  WAT   505      38.081  19.329  23.052  1.00  0.00           H  
ATOM   1630  O   WAT   506      40.848  22.651  32.617  1.00  0.00           O  
ATOM   1631  H1  WAT   506      41.560  22.977  33.207  1.00  0.00           H  
ATOM   1632  H2  WAT   506      41.378  22.145  31.965  1.00  0.00           H  
ATOM   1633  O   WAT   507      44.773  20.345  23.069  1.00  0.00           O  
ATOM   1634  H1  WAT   507      44.662  21.077  22.433  1.00  0.00           H  
ATOM   1635  H2  WAT   507      44.635  19.572  22.479  1.00  0.00           H  
ATOM   1636  O   WAT   508      36.483  17.404  31.976  1.00  0.00           O  
ATOM   1637  H1  WAT   508      36.299  18.330  31.684  1.00  0.00           H  
ATOM   1638  H2  WAT   508      35.588  17.156  32.291  1.00  0.00           H  
ATOM   1639  O   WAT   509      43.609  17.946  34.194  1.00  0.00           O  
ATOM   1640  H1  WAT   509      42.651  18.176  34.269  1.00  0.00           H  
ATOM   1641  H2  WAT   509      43.878  18.110  35.125  1.00  0.00           H  
ATOM   1642  O   WAT   510      44.134  21.804  27.180  1.00  0.00           O  
ATOM   1643  H1  WAT   510      44.346  22.285  26.345  1.00  0.00           H  
ATOM   1644  H2  WAT   510      44.160  20.879  26.827  1.00  0.00           H  
ATOM   1645  O   WAT   511      41.507  19.656  25.270  1.00  0.00           O  
ATOM   1646  H1  WAT   511      41.665  19.390  24.330  1.00  0.00           H  
ATOM   1647  H2  WAT   511      42.448  19.651  25.583  1.00  0.00           H  
ATOM   1648  O   WAT   512      37.207  19.224  25.797  1.00  0.00           O  
ATOM   1649  H1  WAT   512      37.497  19.555  26.677  1.00  0.00           H  
ATOM   1650  H2  WAT   512      36.810  18.373  26.049  1.00  0.00           H  
ATOM   1651  O   WAT   513      39.440  19.872  19.488  1.00  0.00           O  
ATOM   1652  H1  WAT   513      39.739  20.250  20.344  1.00  0.00           H  
ATOM   1653  H2  WAT   513      39.059  20.679  19.070  1.00  0.00           H  
ATOM   1654  O   WAT   514      44.859  17.225  26.856  1.00  0.00           O  
ATOM   1655  H1  WAT   514      45.041  17.553  27.769  1.00  0.00           H  
ATOM   1656  H2  WAT   514      44.402  16.382  27.079  1.00  0.00           H  
ATOM   1657  O   WAT   515      38.415  21.897  18.017  1.00  0.00           O  
ATOM   1658  H1  WAT   515      37.794  21.624  17.305  1.00  0.00           H  
ATOM   1659  H2  WAT   515      39.150  22.256  17.459  1.00  0.00           H  
ATOM   1660  O   WAT   516      41.646  22.947  27.518  1.00  0.00           O  
ATOM   1661  H1  WAT   516      42.516  22.513  27.661  1.00  0.00           H  
ATOM   1662  H2  WAT   516      41.645  23.575  28.278  1.00  0.00           H  
ATOM   1663  O   WAT   517      39.388  21.567  30.126  1.00  0.00           O  
ATOM   1664  H1  WAT   517      39.358  22.549  30.019  1.00  0.00           H  
ATOM   1665  H2  WAT   517      40.365  21.453  30.236  1.00  0.00           H  
ATOM   1666  O   WAT   518      36.357  25.493  21.181  1.00  0.00           O  
ATOM   1667  H1  WAT   518      36.701  25.101  20.342  1.00  0.00           H  
ATOM   1668  H2  WAT   518      36.706  24.828  21.820  1.00  0.00           H  
ATOM   1669  O   WAT   519      42.665  17.046  19.733  1.00  0.00           O  
ATOM   1670  H1  WAT   519      41.907  16.418  19.768  1.00  0.00           H  
ATOM   1671  H2  WAT   519      42.313  17.690  19.078  1.00  0.00           H  
ATOM   1672  O   WAT   520      44.516  25.138  29.238  1.00  0.00           O  
ATOM   1673  H1  WAT   520      44.620  24.173  29.429  1.00  0.00           H  
ATOM   1674  H2  WAT   520      45.113  25.512  29.905  1.00  0.00           H  
ATOM   1675  O   WAT   521      39.135  26.560  23.979  1.00  0.00           O  
ATOM   1676  H1  WAT   521      40.071  26.695  24.239  1.00  0.00           H  
ATOM   1677  H2  WAT   521      38.933  25.749  24.498  1.00  0.00           H  
ATOM   1678  O   WAT   522      42.156  26.252  19.020  1.00  0.00           O  
ATOM   1679  H1  WAT   522      42.447  27.182  18.839  1.00  0.00           H  
ATOM   1680  H2  WAT   522      41.503  26.451  19.742  1.00  0.00           H  
ATOM   1681  O   WAT   523      38.474  23.894  32.482  1.00  0.00           O  
ATOM   1682  H1  WAT   523      38.727  24.317  31.621  1.00  0.00           H  
ATOM   1683  H2  WAT   523      39.328  23.397  32.635  1.00  0.00           H  
ATOM   1684  O   WAT   524      44.633  29.075  31.474  1.00  0.00           O  
ATOM   1685  H1  WAT   524      43.838  28.535  31.243  1.00  0.00           H  
ATOM   1686  H2  WAT   524      44.911  28.596  32.291  1.00  0.00           H  
ATOM   1687  O   WAT   525      40.562  27.114  21.035  1.00  0.00           O  
ATOM   1688  H1  WAT   525      40.976  27.819  21.594  1.00  0.00           H  
ATOM   1689  H2  WAT   525      39.614  27.365  21.174  1.00  0.00           H  
ATOM   1690  O   WAT   526      39.494  24.580  20.972  1.00  0.00           O  
ATOM   1691  H1  WAT   526      39.985  25.425  21.075  1.00  0.00           H  
ATOM   1692  H2  WAT   526      39.701  24.156  21.833  1.00  0.00           H  
ATOM   1693  O   WAT   527      42.553  29.924  27.640  1.00  0.00           O  
ATOM   1694  H1  WAT   527      43.201  30.190  28.332  1.00  0.00           H  
ATOM   1695  H2  WAT   527      42.828  28.987  27.511  1.00  0.00           H  
ATOM   1696  O   WAT   528      37.411  12.740  22.969  1.00  0.00           O  
ATOM   1697  H1  WAT   528      37.252  13.036  23.892  1.00  0.00           H  
ATOM   1698  H2  WAT   528      36.786  11.982  22.925  1.00  0.00           H  
ATOM   1699  O   WAT   529      43.139  27.209  27.864  1.00  0.00           O  
ATOM   1700  H1  WAT   529      42.745  27.368  28.760  1.00  0.00           H  
ATOM   1701  H2  WAT   529      43.784  26.505  28.111  1.00  0.00           H  
ATOM   1702  O   WAT   530      33.369  31.239  18.857  1.00  0.00           O  
ATOM   1703  H1  WAT   530      33.985  30.940  18.138  1.00  0.00           H  
ATOM   1704  H2  WAT   530      33.220  32.165  18.543  1.00  0.00           H  
ATOM   1705  O   WAT   531      34.009  16.440  32.701  1.00  0.00           O  
ATOM   1706  H1  WAT   531      33.151  15.980  32.504  1.00  0.00           H  
ATOM   1707  H2  WAT   531      34.621  15.705  32.428  1.00  0.00           H  
ATOM   1708  O   WAT   532      34.238  29.845  31.597  1.00  0.00           O  
ATOM   1709  H1  WAT   532      34.724  29.790  32.442  1.00  0.00           H  
ATOM   1710  H2  WAT   532      33.837  30.727  31.658  1.00  0.00           H  
ATOM   1711  O   WAT   533      42.833  28.453  35.369  1.00  0.00           O  
ATOM   1712  H1  WAT   533      42.267  27.667  35.563  1.00  0.00           H  
ATOM   1713  H2  WAT   533      42.311  28.824  34.611  1.00  0.00           H  
ATOM   1714  O   WAT   534      39.935  29.430  18.327  1.00  0.00           O  
ATOM   1715  H1  WAT   534      39.666  29.194  17.413  1.00  0.00           H  
ATOM   1716  H2  WAT   534      39.101  29.204  18.804  1.00  0.00           H  
ATOM   1717  O   WAT   535      44.935  18.021  29.470  1.00  0.00           O  
ATOM   1718  H1  WAT   535      45.121  17.257  30.061  1.00  0.00           H  
ATOM   1719  H2  WAT   535      43.976  18.153  29.662  1.00  0.00           H  
ATOM   1720  O   WAT   536      42.540  28.922  18.746  1.00  0.00           O  
ATOM   1721  H1  WAT   536      42.769  29.543  18.018  1.00  0.00           H  
ATOM   1722  H2  WAT   536      41.560  29.076  18.769  1.00  0.00           H  
ATOM   1723  O   WAT   537      40.388  20.716  21.951  1.00  0.00           O  
ATOM   1724  H1  WAT   537      39.620  20.527  22.541  1.00  0.00           H  
ATOM   1725  H2  WAT   537      40.980  19.972  22.222  1.00  0.00           H  
ATOM   1726  O   WAT   538      42.058  21.272  30.533  1.00  0.00           O  
ATOM   1727  H1  WAT   538      42.915  21.695  30.314  1.00  0.00           H  
ATOM   1728  H2  WAT   538      42.270  20.334  30.328  1.00  0.00           H  
ATOM   1729  O   WAT   539      44.271  18.109  21.555  1.00  0.00           O  
ATOM   1730  H1  WAT   539      43.712  17.714  20.834  1.00  0.00           H  
ATOM   1731  H2  WAT   539      45.078  17.582  21.446  1.00  0.00           H  
ATOM   1732  O   WAT   540      42.065  32.536  21.892  1.00  0.00           O  
ATOM   1733  H1  WAT   540      41.925  32.437  20.922  1.00  0.00           H  
ATOM   1734  H2  WAT   540      41.765  31.631  22.176  1.00  0.00           H  
ATOM   1735  O   WAT   541      36.850  18.769  19.155  1.00  0.00           O  
ATOM   1736  H1  WAT   541      37.806  18.932  19.327  1.00  0.00           H  
ATOM   1737  H2  WAT   541      36.464  19.231  19.932  1.00  0.00           H  
ATOM   1738  O   WAT   542      36.694  25.470  16.853  1.00  0.00           O  
ATOM   1739  H1  WAT   542      36.993  25.045  17.691  1.00  0.00           H  
ATOM   1740  H2  WAT   542      37.158  24.902  16.203  1.00  0.00           H  
ATOM   1741  O   WAT   543      37.354  33.004  24.598  1.00  0.00           O  
ATOM   1742  H1  WAT   543      38.169  32.464  24.731  1.00  0.00           H  
ATOM   1743  H2  WAT   543      37.662  33.867  24.935  1.00  0.00           H  
ATOM   1744  O   WAT   544      37.527  30.857  35.016  1.00  0.00           O  
ATOM   1745  H1  WAT   544      38.506  30.919  34.955  1.00  0.00           H  
ATOM   1746  H2  WAT   544      37.403  30.979  35.976  1.00  0.00           H  
ATOM   1747  O   WAT   545      37.709  30.879  16.768  1.00  0.00           O  
ATOM   1748  H1  WAT   545      38.514  31.395  16.486  1.00  0.00           H  
ATOM   1749  H2  WAT   545      38.027  29.981  16.492  1.00  0.00           H  
ATOM   1750  O   WAT   546      44.911  27.609  33.807  1.00  0.00           O  
ATOM   1751  H1  WAT   546      44.241  28.040  34.384  1.00  0.00           H  
ATOM   1752  H2  WAT   546      44.938  26.722  34.221  1.00  0.00           H  
ATOM   1753  O   WAT   547      40.806  26.785  15.279  1.00  0.00           O  
ATOM   1754  H1  WAT   547      41.190  26.083  15.858  1.00  0.00           H  
ATOM   1755  H2  WAT   547      40.517  26.227  14.523  1.00  0.00           H  
ATOM   1756  O   WAT   548      41.177  25.995  33.232  1.00  0.00           O  
ATOM   1757  H1  WAT   548      41.609  26.387  32.430  1.00  0.00           H  
ATOM   1758  H2  WAT   548      40.284  26.416  33.128  1.00  0.00           H  
ATOM   1759  O   WAT   549      42.087  24.857  16.717  1.00  0.00           O  
ATOM   1760  H1  WAT   549      42.100  25.258  17.627  1.00  0.00           H  
ATOM   1761  H2  WAT   549      42.991  25.146  16.426  1.00  0.00           H  
ATOM   1762  O   WAT   550      36.342  22.088  34.106  1.00  0.00           O  
ATOM   1763  H1  WAT   550      36.585  22.309  35.033  1.00  0.00           H  
ATOM   1764  H2  WAT   550      37.109  21.520  33.867  1.00  0.00           H  
ATOM   1765  O   WAT   551      37.640  24.257  19.109  1.00  0.00           O  
ATOM   1766  H1  WAT   551      38.399  24.395  19.740  1.00  0.00           H  
ATOM   1767  H2  WAT   551      37.866  23.343  18.813  1.00  0.00           H  
ATOM   1768  O   WAT   552      38.318  20.877  32.586  1.00  0.00           O  
ATOM   1769  H1  WAT   552      37.656  20.284  32.161  1.00  0.00           H  
ATOM   1770  H2  WAT   552      38.933  20.999  31.824  1.00  0.00           H  
ATOM   1771  O   WAT   553      40.264  22.909  16.375  1.00  0.00           O  
ATOM   1772  H1  WAT   553      40.570  22.420  15.589  1.00  0.00           H  
ATOM   1773  H2  WAT   553      41.017  23.532  16.506  1.00  0.00           H  
ATOM   1774  O   WAT   554      38.748  16.025  31.847  1.00  0.00           O  
ATOM   1775  H1  WAT   554      38.816  16.055  30.866  1.00  0.00           H  
ATOM   1776  H2  WAT   554      37.901  16.534  31.957  1.00  0.00           H  
ATOM   1777  O   WAT   555      41.144  16.607  28.190  1.00  0.00           O  
ATOM   1778  H1  WAT   555      40.823  16.829  27.282  1.00  0.00           H  
ATOM   1779  H2  WAT   555      40.265  16.460  28.624  1.00  0.00           H  
ATOM   1780  O   WAT   556      41.829  24.825  29.514  1.00  0.00           O  
ATOM   1781  H1  WAT   556      42.816  24.841  29.435  1.00  0.00           H  
ATOM   1782  H2  WAT   556      41.716  25.717  29.942  1.00  0.00           H  
ATOM   1783  O   WAT   557      44.467  22.497  29.734  1.00  0.00           O  
ATOM   1784  H1  WAT   557      44.992  21.769  30.156  1.00  0.00           H  
ATOM   1785  H2  WAT   557      44.484  22.174  28.800  1.00  0.00           H  
ATOM   1786  O   WAT   558      36.679  21.159  15.983  1.00  0.00           O  
ATOM   1787  H1  WAT   558      36.690  20.174  16.115  1.00  0.00           H  
ATOM   1788  H2  WAT   558      35.734  21.331  16.150  1.00  0.00           H  
ATOM   1789  O   WAT   559      39.249  32.069  29.667  1.00  0.00           O  
ATOM   1790  H1  WAT   559      38.428  31.856  30.176  1.00  0.00           H  
ATOM   1791  H2  WAT   559      39.469  31.155  29.354  1.00  0.00           H  
ATOM   1792  O   WAT   560      40.689  17.977  31.929  1.00  0.00           O  
ATOM   1793  H1  WAT   560      40.713  18.223  32.885  1.00  0.00           H  
ATOM   1794  H2  WAT   560      40.047  17.234  31.972  1.00  0.00           H  
ATOM   1795  O   WAT   561      36.614  18.534  16.493  1.00  0.00           O  
ATOM   1796  H1  WAT   561      37.292  17.817  16.410  1.00  0.00           H  
ATOM   1797  H2  WAT   561      36.590  18.594  17.483  1.00  0.00           H  
ATOM   1798  O   WAT   562      41.863  32.291  30.451  1.00  0.00           O  
ATOM   1799  H1  WAT   562      41.924  33.238  30.203  1.00  0.00           H  
ATOM   1800  H2  WAT   562      40.933  32.110  30.176  1.00  0.00           H  
ATOM   1801  O   WAT   563      40.725  15.472  17.027  1.00  0.00           O  
ATOM   1802  H1  WAT   563      39.842  15.847  16.789  1.00  0.00           H  
ATOM   1803  H2  WAT   563      40.621  15.426  18.006  1.00  0.00           H  
ATOM   1804  O   WAT   564      40.912  31.969  19.418  1.00  0.00           O  
ATOM   1805  H1  WAT   564      40.836  31.327  18.679  1.00  0.00           H  
ATOM   1806  H2  WAT   564      40.230  31.580  20.024  1.00  0.00           H  
ATOM   1807  O   WAT   565      35.916  27.980  17.223  1.00  0.00           O  
ATOM   1808  H1  WAT   565      36.512  28.178  17.993  1.00  0.00           H  
ATOM   1809  H2  WAT   565      36.148  27.016  17.119  1.00  0.00           H  
ATOM   1810  O   WAT   566      37.995  27.580  21.723  1.00  0.00           O  
ATOM   1811  H1  WAT   566      38.344  27.327  22.614  1.00  0.00           H  
ATOM   1812  H2  WAT   566      37.344  26.851  21.598  1.00  0.00           H  
ATOM   1813  O   WAT   567      34.833  19.646  34.183  1.00  0.00           O  
ATOM   1814  H1  WAT   567      34.996  19.686  33.200  1.00  0.00           H  
ATOM   1815  H2  WAT   567      34.932  20.608  34.373  1.00  0.00           H  
ATOM   1816  O   WAT   568      34.450  15.073  17.837  1.00  0.00           O  
ATOM   1817  H1  WAT   568      34.900  15.555  18.564  1.00  0.00           H  
ATOM   1818  H2  WAT   568      35.221  14.915  17.241  1.00  0.00           H  
ATOM   1819  O   WAT   569      35.410  13.575  27.684  1.00  0.00           O  
ATOM   1820  H1  WAT   569      36.026  13.726  26.938  1.00  0.00           H  
ATOM   1821  H2  WAT   569      35.633  14.360  28.245  1.00  0.00           H  
ATOM   1822  O   WAT   570      35.990  15.579  29.367  1.00  0.00           O  
ATOM   1823  H1  WAT   570      35.975  16.560  29.340  1.00  0.00           H  
ATOM   1824  H2  WAT   570      35.824  15.426  30.320  1.00  0.00           H  
ATOM   1825  O   WAT   571      35.456  29.317  34.100  1.00  0.00           O  
ATOM   1826  H1  WAT   571      35.899  28.465  34.329  1.00  0.00           H  
ATOM   1827  H2  WAT   571      36.160  29.938  34.412  1.00  0.00           H  
ATOM   1828  O   WAT   572      40.237  29.575  29.224  1.00  0.00           O  
ATOM   1829  H1  WAT   572      40.860  29.701  28.473  1.00  0.00           H  
ATOM   1830  H2  WAT   572      40.781  28.940  29.761  1.00  0.00           H  
ATOM   1831  O   WAT   573      43.476  15.789  32.556  1.00  0.00           O  
ATOM   1832  H1  WAT   573      43.550  16.618  33.093  1.00  0.00           H  
ATOM   1833  H2  WAT   573      44.307  15.871  32.032  1.00  0.00           H  
ATOM   1834  O   WAT   574      45.709  15.917  31.010  1.00  0.00           O  
ATOM   1835  H1  WAT   574      45.555  15.152  30.391  1.00  0.00           H  
ATOM   1836  H2  WAT   574      46.651  15.788  31.198  1.00  0.00           H  
ATOM   1837  O   WAT   575      35.629  14.430  31.990  1.00  0.00           O  
ATOM   1838  H1  WAT   575      36.311  13.785  31.690  1.00  0.00           H  
ATOM   1839  H2  WAT   575      35.434  14.040  32.879  1.00  0.00           H  
ATOM   1840  O   WAT   576      37.010  31.300  30.970  1.00  0.00           O  
ATOM   1841  H1  WAT   576      37.357  30.386  31.135  1.00  0.00           H  
ATOM   1842  H2  WAT   576      36.400  31.092  30.220  1.00  0.00           H  
ATOM   1843  O   WAT   577      45.281  13.928  29.326  1.00  0.00           O  
ATOM   1844  H1  WAT   577      44.590  14.282  28.725  1.00  0.00           H  
ATOM   1845  H2  WAT   577      44.892  13.059  29.553  1.00  0.00           H  
ATOM   1846  O   WAT   578      35.993  30.273  28.603  1.00  0.00           O  
ATOM   1847  H1  WAT   578      36.164  29.308  28.732  1.00  0.00           H  
ATOM   1848  H2  WAT   578      36.688  30.455  27.920  1.00  0.00           H  
ATOM   1849  O   WAT   579      39.666  31.561  24.872  1.00  0.00           O  
ATOM   1850  H1  WAT   579      40.031  30.897  24.238  1.00  0.00           H  
ATOM   1851  H2  WAT   579      40.501  31.785  25.352  1.00  0.00           H  
ATOM   1852  O   WAT   580      42.064  32.088  26.101  1.00  0.00           O  
ATOM   1853  H1  WAT   580      42.719  31.834  25.397  1.00  0.00           H  
ATOM   1854  H2  WAT   580      42.195  31.305  26.698  1.00  0.00           H  
ATOM   1855  O   WAT   581      43.362  15.061  27.710  1.00  0.00           O  
ATOM   1856  H1  WAT   581      42.568  15.578  27.983  1.00  0.00           H  
ATOM   1857  H2  WAT   581      42.923  14.314  27.248  1.00  0.00           H  
ATOM   1858  O   WAT   582      41.885  18.654  22.805  1.00  0.00           O  
ATOM   1859  H1  WAT   582      41.484  17.751  22.827  1.00  0.00           H  
ATOM   1860  H2  WAT   582      42.758  18.432  22.408  1.00  0.00           H  
ATOM   1861  O   WAT   583      35.670  30.450  20.321  1.00  0.00           O  
ATOM   1862  H1  WAT   583      34.825  30.830  20.023  1.00  0.00           H  
ATOM   1863  H2  WAT   583      35.956  31.118  20.977  1.00  0.00           H  
ATOM   1864  O   WAT   584      35.479  16.511  20.085  1.00  0.00           O  
ATOM   1865  H1  WAT   584      36.121  16.532  20.842  1.00  0.00           H  
ATOM   1866  H2  WAT   584      35.848  17.281  19.582  1.00  0.00           H  
ATOM   1867  O   WAT   585      38.431  14.662  21.219  1.00  0.00           O  
ATOM   1868  H1  WAT   585      38.005  14.043  21.857  1.00  0.00           H  
ATOM   1869  H2  WAT   585      38.083  15.517  21.579  1.00  0.00           H  
ATOM   1870  O   WAT   586      41.837  32.680  33.143  1.00  0.00           O  
ATOM   1871  H1  WAT   586      41.806  32.223  32.265  1.00  0.00           H  
ATOM   1872  H2  WAT   586      42.532  33.357  32.915  1.00  0.00           H  
ATOM   1873  O   WAT   587      38.982  14.629  34.126  1.00  0.00           O  
ATOM   1874  H1  WAT   587      38.845  15.028  33.226  1.00  0.00           H  
ATOM   1875  H2  WAT   587      39.973  14.608  34.117  1.00  0.00           H  
ATOM   1876  O   WAT   588      37.777  32.432  19.011  1.00  0.00           O  
ATOM   1877  H1  WAT   588      37.766  31.793  18.263  1.00  0.00           H  
ATOM   1878  H2  WAT   588      38.165  31.858  19.711  1.00  0.00           H  
ATOM   1879  O   WAT   589      37.457  28.735  19.338  1.00  0.00           O  
ATOM   1880  H1  WAT   589      36.801  29.394  19.692  1.00  0.00           H  
ATOM   1881  H2  WAT   589      37.701  28.310  20.201  1.00  0.00           H  
ATOM   1882  O   WAT   590      43.662  23.609   6.610  1.00  0.00           O  
ATOM   1883  H1  WAT   590      44.595  23.711   6.360  1.00  0.00           H  
ATOM   1884  H2  WAT   590      43.278  23.342   5.736  1.00  0.00           H  
ATOM   1885  O   WAT   591      41.755  25.262   7.650  1.00  0.00           O  
ATOM   1886  H1  WAT   591      41.112  24.525   7.768  1.00  0.00           H  
ATOM   1887  H2  WAT   591      42.497  24.758   7.235  1.00  0.00           H  
ATOM   1888  O   WAT   592      35.666  24.544   7.851  1.00  0.00           O  
ATOM   1889  H1  WAT   592      35.499  23.721   8.376  1.00  0.00           H  
ATOM   1890  H2  WAT   592      36.200  25.040   8.511  1.00  0.00           H  
ATOM   1891  O   WAT   593      36.151  29.172   7.595  1.00  0.00           O  
ATOM   1892  H1  WAT   593      36.761  28.441   7.334  1.00  0.00           H  
ATOM   1893  H2  WAT   593      36.739  29.939   7.454  1.00  0.00           H  
ATOM   1894  O   WAT   594      31.656  21.403   8.071  1.00  0.00           O  
ATOM   1895  H1  WAT   594      32.458  20.830   8.013  1.00  0.00           H  
ATOM   1896  H2  WAT   594      31.789  21.929   7.243  1.00  0.00           H  
ATOM   1897  O   WAT   595      42.234  30.544   4.891  1.00  0.00           O  
ATOM   1898  H1  WAT   595      41.421  30.899   4.441  1.00  0.00           H  
ATOM   1899  H2  WAT   595      42.922  30.916   4.320  1.00  0.00           H  
ATOM   1900  O   WAT   596      40.615  27.614   6.922  1.00  0.00           O  
ATOM   1901  H1  WAT   596      41.063  26.773   7.182  1.00  0.00           H  
ATOM   1902  H2  WAT   596      40.897  28.191   7.660  1.00  0.00           H  
ATOM   1903  O   WAT   597      33.796  18.055   9.650  1.00  0.00           O  
ATOM   1904  H1  WAT   597      33.797  17.164  10.086  1.00  0.00           H  
ATOM   1905  H2  WAT   597      32.909  18.367   9.949  1.00  0.00           H  
ATOM   1906  O   WAT   598      42.795  19.956   7.296  1.00  0.00           O  
ATOM   1907  H1  WAT   598      43.093  19.042   7.491  1.00  0.00           H  
ATOM   1908  H2  WAT   598      43.084  20.037   6.357  1.00  0.00           H  
ATOM   1909  O   WAT   599      36.541  16.584   2.158  1.00  0.00           O  
ATOM   1910  H1  WAT   599      37.208  17.184   2.581  1.00  0.00           H  
ATOM   1911  H2  WAT   599      36.628  16.858   1.233  1.00  0.00           H  
ATOM   1912  O   WAT   600      34.080  20.152   7.982  1.00  0.00           O  
ATOM   1913  H1  WAT   600      34.526  20.819   8.556  1.00  0.00           H  
ATOM   1914  H2  WAT   600      34.045  19.397   8.618  1.00  0.00           H  
ATOM   1915  O   WAT   601      38.436  21.665   7.206  1.00  0.00           O  
ATOM   1916  H1  WAT   601      39.035  22.271   7.705  1.00  0.00           H  
ATOM   1917  H2  WAT   601      39.096  20.965   6.962  1.00  0.00           H  
ATOM   1918  O   WAT   602      37.607  16.045  11.309  1.00  0.00           O  
ATOM   1919  H1  WAT   602      37.083  16.440  10.578  1.00  0.00           H  
ATOM   1920  H2  WAT   602      36.914  15.544  11.780  1.00  0.00           H  
ATOM   1921  O   WAT   603      42.498  25.558   3.242  1.00  0.00           O  
ATOM   1922  H1  WAT   603      41.615  25.486   2.835  1.00  0.00           H  
ATOM   1923  H2  WAT   603      42.420  26.438   3.671  1.00  0.00           H  
ATOM   1924  O   WAT   604      37.214  26.224   9.463  1.00  0.00           O  
ATOM   1925  H1  WAT   604      36.888  27.023   9.938  1.00  0.00           H  
ATOM   1926  H2  WAT   604      37.496  26.652   8.614  1.00  0.00           H  
ATOM   1927  O   WAT   605      36.429  17.420   9.231  1.00  0.00           O  
ATOM   1928  H1  WAT   605      36.837  18.325   9.163  1.00  0.00           H  
ATOM   1929  H2  WAT   605      35.494  17.694   9.383  1.00  0.00           H  
ATOM   1930  O   WAT   606      36.426  28.414  10.983  1.00  0.00           O  
ATOM   1931  H1  WAT   606      37.213  28.784  10.488  1.00  0.00           H  
ATOM   1932  H2  WAT   606      36.257  29.211  11.555  1.00  0.00           H  
ATOM   1933  O   WAT   607      39.363  16.040   5.645  1.00  0.00           O  
ATOM   1934  H1  WAT   607      39.386  15.132   5.275  1.00  0.00           H  
ATOM   1935  H2  WAT   607      38.402  16.129   5.832  1.00  0.00           H  
ATOM   1936  O   WAT   608      42.628  23.018   4.212  1.00  0.00           O  
ATOM   1937  H1  WAT   608      41.631  23.080   4.168  1.00  0.00           H  
ATOM   1938  H2  WAT   608      42.824  23.876   3.748  1.00  0.00           H  
ATOM   1939  O   WAT   609      37.585  22.706   4.898  1.00  0.00           O  
ATOM   1940  H1  WAT   609      37.242  21.867   4.497  1.00  0.00           H  
ATOM   1941  H2  WAT   609      37.848  22.337   5.784  1.00  0.00           H  
ATOM   1942  O   WAT   610      37.935  27.208   7.083  1.00  0.00           O  
ATOM   1943  H1  WAT   610      37.737  26.561   6.373  1.00  0.00           H  
ATOM   1944  H2  WAT   610      38.890  27.375   6.897  1.00  0.00           H  
ATOM   1945  O   WAT   611      37.135  19.985   8.944  1.00  0.00           O  
ATOM   1946  H1  WAT   611      36.570  20.686   9.345  1.00  0.00           H  
ATOM   1947  H2  WAT   611      37.588  20.525   8.256  1.00  0.00           H  
ATOM   1948  O   WAT   612      37.816  27.260  13.539  1.00  0.00           O  
ATOM   1949  H1  WAT   612      37.719  27.461  14.494  1.00  0.00           H  
ATOM   1950  H2  WAT   612      38.152  28.138  13.228  1.00  0.00           H  
ATOM   1951  O   WAT   613      35.940  24.918  11.508  1.00  0.00           O  
ATOM   1952  H1  WAT   613      36.499  25.152  10.737  1.00  0.00           H  
ATOM   1953  H2  WAT   613      35.643  24.020  11.228  1.00  0.00           H  
ATOM   1954  O   WAT   614      41.508  27.909   4.416  1.00  0.00           O  
ATOM   1955  H1  WAT   614      41.865  28.821   4.502  1.00  0.00           H  
ATOM   1956  H2  WAT   614      41.164  27.789   5.336  1.00  0.00           H  
ATOM   1957  O   WAT   615      39.064  28.771  15.748  1.00  0.00           O  
ATOM   1958  H1  WAT   615      39.161  29.234  14.888  1.00  0.00           H  
ATOM   1959  H2  WAT   615      39.713  28.038  15.615  1.00  0.00           H  
ATOM   1960  O   WAT   616      31.931  25.861   9.880  1.00  0.00           O  
ATOM   1961  H1  WAT   616      31.741  25.789   8.912  1.00  0.00           H  
ATOM   1962  H2  WAT   616      32.150  24.903  10.046  1.00  0.00           H  
ATOM   1963  O   WAT   617      33.937  26.018   6.356  1.00  0.00           O  
ATOM   1964  H1  WAT   617      34.497  26.024   5.558  1.00  0.00           H  
ATOM   1965  H2  WAT   617      34.492  25.453   6.948  1.00  0.00           H  
ATOM   1966  O   WAT   618      42.331  30.652  11.156  1.00  0.00           O  
ATOM   1967  H1  WAT   618      42.599  29.850  11.674  1.00  0.00           H  
ATOM   1968  H2  WAT   618      41.697  31.046  11.803  1.00  0.00           H  
ATOM   1969  O   WAT   619      37.935  29.869   4.843  1.00  0.00           O  
ATOM   1970  H1  WAT   619      37.712  28.965   4.514  1.00  0.00           H  
ATOM   1971  H2  WAT   619      37.086  30.327   4.649  1.00  0.00           H  
ATOM   1972  O   WAT   620      33.301  27.148  11.869  1.00  0.00           O  
ATOM   1973  H1  WAT   620      32.840  26.749  11.090  1.00  0.00           H  
ATOM   1974  H2  WAT   620      33.153  26.428  12.525  1.00  0.00           H  
ATOM   1975  O   WAT   621      36.863  16.587   6.657  1.00  0.00           O  
ATOM   1976  H1  WAT   621      36.404  17.381   6.287  1.00  0.00           H  
ATOM   1977  H2  WAT   621      36.881  16.862   7.610  1.00  0.00           H  
ATOM   1978  O   WAT   622      41.349  18.796  11.371  1.00  0.00           O  
ATOM   1979  H1  WAT   622      41.051  18.768  12.312  1.00  0.00           H  
ATOM   1980  H2  WAT   622      40.900  17.978  11.043  1.00  0.00           H  
ATOM   1981  O   WAT   623      44.535  20.805  11.625  1.00  0.00           O  
ATOM   1982  H1  WAT   623      44.327  20.027  11.059  1.00  0.00           H  
ATOM   1983  H2  WAT   623      45.181  20.423  12.233  1.00  0.00           H  
ATOM   1984  O   WAT   624      39.598  17.447   7.990  1.00  0.00           O  
ATOM   1985  H1  WAT   624      39.662  18.352   7.621  1.00  0.00           H  
ATOM   1986  H2  WAT   624      39.584  16.920   7.163  1.00  0.00           H  
ATOM   1987  O   WAT   625      36.641  20.295   4.112  1.00  0.00           O  
ATOM   1988  H1  WAT   625      36.267  19.770   4.862  1.00  0.00           H  
ATOM   1989  H2  WAT   625      35.991  20.099   3.421  1.00  0.00           H  
ATOM   1990  O   WAT   626      39.811  21.432  13.991  1.00  0.00           O  
ATOM   1991  H1  WAT   626      40.063  20.472  14.064  1.00  0.00           H  
ATOM   1992  H2  WAT   626      40.109  21.582  13.059  1.00  0.00           H  
ATOM   1993  O   WAT   627      43.147  20.359   4.649  1.00  0.00           O  
ATOM   1994  H1  WAT   627      43.060  21.320   4.445  1.00  0.00           H  
ATOM   1995  H2  WAT   627      42.580  19.981   3.958  1.00  0.00           H  
ATOM   1996  O   WAT   628      35.705  18.453  13.813  1.00  0.00           O  
ATOM   1997  H1  WAT   628      35.747  18.422  14.792  1.00  0.00           H  
ATOM   1998  H2  WAT   628      34.968  17.818  13.653  1.00  0.00           H  
ATOM   1999  O   WAT   629      41.888  17.524  15.779  1.00  0.00           O  
ATOM   2000  H1  WAT   629      41.566  16.686  16.202  1.00  0.00           H  
ATOM   2001  H2  WAT   629      41.883  18.100  16.582  1.00  0.00           H  
ATOM   2002  O   WAT   630      32.088  15.776   6.504  1.00  0.00           O  
ATOM   2003  H1  WAT   630      31.637  16.353   7.177  1.00  0.00           H  
ATOM   2004  H2  WAT   630      32.734  15.332   7.113  1.00  0.00           H  
ATOM   2005  O   WAT   631      42.687  22.227   8.728  1.00  0.00           O  
ATOM   2006  H1  WAT   631      43.125  22.725   7.994  1.00  0.00           H  
ATOM   2007  H2  WAT   631      42.731  21.318   8.330  1.00  0.00           H  
ATOM   2008  O   WAT   632      40.190  19.770   6.605  1.00  0.00           O  
ATOM   2009  H1  WAT   632      40.366  19.280   5.768  1.00  0.00           H  
ATOM   2010  H2  WAT   632      41.118  19.900   6.913  1.00  0.00           H  
ATOM   2011  O   WAT   633      35.342  18.810   5.946  1.00  0.00           O  
ATOM   2012  H1  WAT   633      34.932  19.336   6.675  1.00  0.00           H  
ATOM   2013  H2  WAT   633      34.530  18.390   5.577  1.00  0.00           H  
ATOM   2014  O   WAT   634      43.440  17.347   7.976  1.00  0.00           O  
ATOM   2015  H1  WAT   634      43.719  17.728   8.845  1.00  0.00           H  
ATOM   2016  H2  WAT   634      42.985  16.535   8.310  1.00  0.00           H  
ATOM   2017  O   WAT   635      33.832  25.352  13.872  1.00  0.00           O  
ATOM   2018  H1  WAT   635      33.712  24.374  13.706  1.00  0.00           H  
ATOM   2019  H2  WAT   635      33.690  25.359  14.836  1.00  0.00           H  
ATOM   2020  O   WAT   636      40.140  23.230   8.604  1.00  0.00           O  
ATOM   2021  H1  WAT   636      40.960  22.755   8.859  1.00  0.00           H  
ATOM   2022  H2  WAT   636      39.936  23.697   9.441  1.00  0.00           H  
ATOM   2023  O   WAT   637      33.243  17.522   4.817  1.00  0.00           O  
ATOM   2024  H1  WAT   637      32.851  16.801   5.366  1.00  0.00           H  
ATOM   2025  H2  WAT   637      33.484  17.028   4.018  1.00  0.00           H  
ATOM   2026  O   WAT   638      38.065  22.470  11.730  1.00  0.00           O  
ATOM   2027  H1  WAT   638      37.431  22.362  10.997  1.00  0.00           H  
ATOM   2028  H2  WAT   638      38.889  22.139  11.321  1.00  0.00           H  
ATOM   2029  O   WAT   639      42.423  25.559  12.030  1.00  0.00           O  
ATOM   2030  H1  WAT   639      42.764  24.654  11.819  1.00  0.00           H  
ATOM   2031  H2  WAT   639      41.671  25.321  12.605  1.00  0.00           H  
ATOM   2032  O   WAT   640      36.804  25.198   5.491  1.00  0.00           O  
ATOM   2033  H1  WAT   640      37.110  24.323   5.129  1.00  0.00           H  
ATOM   2034  H2  WAT   640      36.420  24.866   6.343  1.00  0.00           H  
ATOM   2035  O   WAT   641      33.544  22.705  13.719  1.00  0.00           O  
ATOM   2036  H1  WAT   641      32.810  22.044  13.621  1.00  0.00           H  
ATOM   2037  H2  WAT   641      34.294  22.124  13.448  1.00  0.00           H  
ATOM   2038  O   WAT   642      38.204  24.000  15.053  1.00  0.00           O  
ATOM   2039  H1  WAT   642      38.747  24.481  14.386  1.00  0.00           H  
ATOM   2040  H2  WAT   642      38.931  23.663  15.632  1.00  0.00           H  
ATOM   2041  O   WAT   643      42.871  28.354  12.468  1.00  0.00           O  
ATOM   2042  H1  WAT   643      42.853  27.384  12.334  1.00  0.00           H  
ATOM   2043  H2  WAT   643      43.056  28.390  13.434  1.00  0.00           H  
ATOM   2044  O   WAT   644      39.627  26.199   3.383  1.00  0.00           O  
ATOM   2045  H1  WAT   644      40.238  26.913   3.672  1.00  0.00           H  
ATOM   2046  H2  WAT   644      38.776  26.686   3.395  1.00  0.00           H  
ATOM   2047  O   WAT   645      40.031  23.572   4.021  1.00  0.00           O  
ATOM   2048  H1  WAT   645      39.808  24.496   3.763  1.00  0.00           H  
ATOM   2049  H2  WAT   645      39.137  23.244   4.259  1.00  0.00           H  
ATOM   2050  O   WAT   646      41.225  29.394   9.078  1.00  0.00           O  
ATOM   2051  H1  WAT   646      41.684  29.926   9.785  1.00  0.00           H  
ATOM   2052  H2  WAT   646      41.424  28.490   9.449  1.00  0.00           H  
ATOM   2053  O   WAT   647      35.563  12.753   4.558  1.00  0.00           O  
ATOM   2054  H1  WAT   647      35.550  13.238   5.412  1.00  0.00           H  
ATOM   2055  H2  WAT   647      34.659  12.372   4.558  1.00  0.00           H  
ATOM   2056  O   WAT   648      41.580  26.866   9.812  1.00  0.00           O  
ATOM   2057  H1  WAT   648      41.863  26.235   9.111  1.00  0.00           H  
ATOM   2058  H2  WAT   648      42.038  26.466  10.589  1.00  0.00           H  
ATOM   2059  O   WAT   649      33.951  16.368  13.456  1.00  0.00           O  
ATOM   2060  H1  WAT   649      33.298  16.094  14.137  1.00  0.00           H  
ATOM   2061  H2  WAT   649      34.645  15.685  13.596  1.00  0.00           H  
ATOM   2062  O   WAT   650      33.438  29.786  12.541  1.00  0.00           O  
ATOM   2063  H1  WAT   650      33.263  28.847  12.305  1.00  0.00           H  
ATOM   2064  H2  WAT   650      32.527  30.095  12.721  1.00  0.00           H  
ATOM   2065  O   WAT   651      43.060  28.367  15.185  1.00  0.00           O  
ATOM   2066  H1  WAT   651      42.180  27.952  15.317  1.00  0.00           H  
ATOM   2067  H2  WAT   651      42.931  29.202  15.694  1.00  0.00           H  
ATOM   2068  O   WAT   652      43.842  18.405  10.471  1.00  0.00           O  
ATOM   2069  H1  WAT   652      44.085  17.680  11.097  1.00  0.00           H  
ATOM   2070  H2  WAT   652      42.911  18.561  10.770  1.00  0.00           H  
ATOM   2071  O   WAT   653      38.334  18.314   3.132  1.00  0.00           O  
ATOM   2072  H1  WAT   653      37.984  19.138   3.525  1.00  0.00           H  
ATOM   2073  H2  WAT   653      39.241  18.307   3.501  1.00  0.00           H  
ATOM   2074  O   WAT   654      40.640  21.502  11.391  1.00  0.00           O  
ATOM   2075  H1  WAT   654      41.499  21.974  11.357  1.00  0.00           H  
ATOM   2076  H2  WAT   654      40.938  20.586  11.194  1.00  0.00           H  
ATOM   2077  O   WAT   655      43.195  17.269   5.264  1.00  0.00           O  
ATOM   2078  H1  WAT   655      43.949  17.833   5.038  1.00  0.00           H  
ATOM   2079  H2  WAT   655      43.313  17.177   6.237  1.00  0.00           H  
ATOM   2080  O   WAT   656      39.946  31.427   3.952  1.00  0.00           O  
ATOM   2081  H1  WAT   656      39.310  32.159   3.773  1.00  0.00           H  
ATOM   2082  H2  WAT   656      39.294  30.716   4.175  1.00  0.00           H  
ATOM   2083  O   WAT   657      35.945  32.522   7.379  1.00  0.00           O  
ATOM   2084  H1  WAT   657      36.864  32.194   7.449  1.00  0.00           H  
ATOM   2085  H2  WAT   657      36.124  33.464   7.121  1.00  0.00           H  
ATOM   2086  O   WAT   658      34.600  27.990   3.581  1.00  0.00           O  
ATOM   2087  H1  WAT   658      34.015  27.812   2.832  1.00  0.00           H  
ATOM   2088  H2  WAT   658      34.196  28.804   3.950  1.00  0.00           H  
ATOM   2089  O   WAT   659      35.099  30.510  16.924  1.00  0.00           O  
ATOM   2090  H1  WAT   659      36.065  30.760  16.975  1.00  0.00           H  
ATOM   2091  H2  WAT   659      35.214  29.539  17.110  1.00  0.00           H  
ATOM   2092  O   WAT   660      44.338  26.075  15.903  1.00  0.00           O  
ATOM   2093  H1  WAT   660      45.268  26.287  16.049  1.00  0.00           H  
ATOM   2094  H2  WAT   660      43.988  26.940  15.597  1.00  0.00           H  
ATOM   2095  O   WAT   661      39.695  25.351  13.200  1.00  0.00           O  
ATOM   2096  H1  WAT   661      38.990  26.049  13.205  1.00  0.00           H  
ATOM   2097  H2  WAT   661      39.606  25.065  12.255  1.00  0.00           H  
ATOM   2098  O   WAT   662      35.611  21.079  12.955  1.00  0.00           O  
ATOM   2099  H1  WAT   662      35.461  20.115  13.079  1.00  0.00           H  
ATOM   2100  H2  WAT   662      35.393  21.167  12.002  1.00  0.00           H  
ATOM   2101  O   WAT   663      38.208  17.376  13.593  1.00  0.00           O  
ATOM   2102  H1  WAT   663      38.127  16.834  12.770  1.00  0.00           H  
ATOM   2103  H2  WAT   663      37.323  17.816  13.571  1.00  0.00           H  
ATOM   2104  O   WAT   664      40.144  16.545  10.400  1.00  0.00           O  
ATOM   2105  H1  WAT   664      39.847  16.911   9.525  1.00  0.00           H  
ATOM   2106  H2  WAT   664      39.265  16.283  10.761  1.00  0.00           H  
ATOM   2107  O   WAT   665      39.516  25.176  10.498  1.00  0.00           O  
ATOM   2108  H1  WAT   665      40.123  25.900  10.233  1.00  0.00           H  
ATOM   2109  H2  WAT   665      38.677  25.502  10.103  1.00  0.00           H  
ATOM   2110  O   WAT   666      42.987  22.972  11.274  1.00  0.00           O  
ATOM   2111  H1  WAT   666      43.643  22.272  11.535  1.00  0.00           H  
ATOM   2112  H2  WAT   666      42.972  22.786  10.299  1.00  0.00           H  
ATOM   2113  O   WAT   667      38.683  29.822  13.153  1.00  0.00           O  
ATOM   2114  H1  WAT   667      37.866  30.262  12.842  1.00  0.00           H  
ATOM   2115  H2  WAT   667      39.348  30.509  12.917  1.00  0.00           H  
ATOM   2116  O   WAT   668      40.428  18.844  13.926  1.00  0.00           O  
ATOM   2117  H1  WAT   668      40.949  18.347  14.600  1.00  0.00           H  
ATOM   2118  H2  WAT   668      39.645  18.243  13.857  1.00  0.00           H  
ATOM   2119  O   WAT   669      40.558  31.909  12.799  1.00  0.00           O  
ATOM   2120  H1  WAT   669      40.834  32.847  12.631  1.00  0.00           H  
ATOM   2121  H2  WAT   669      40.482  31.971  13.791  1.00  0.00           H  
ATOM   2122  O   WAT   670      32.983  28.465   6.828  1.00  0.00           O  
ATOM   2123  H1  WAT   670      33.333  27.563   6.611  1.00  0.00           H  
ATOM   2124  H2  WAT   670      33.430  28.595   7.698  1.00  0.00           H  
ATOM   2125  O   WAT   671      37.186  27.402   3.980  1.00  0.00           O  
ATOM   2126  H1  WAT   671      37.017  26.548   4.450  1.00  0.00           H  
ATOM   2127  H2  WAT   671      36.251  27.615   3.725  1.00  0.00           H  
ATOM   2128  O   WAT   672      32.035  30.755   9.290  1.00  0.00           O  
ATOM   2129  H1  WAT   672      32.784  30.104   9.381  1.00  0.00           H  
ATOM   2130  H2  WAT   672      32.581  31.543   9.017  1.00  0.00           H  
ATOM   2131  O   WAT   673      32.225  22.870   5.886  1.00  0.00           O  
ATOM   2132  H1  WAT   673      31.705  22.971   5.045  1.00  0.00           H  
ATOM   2133  H2  WAT   673      33.084  22.606   5.519  1.00  0.00           H  
ATOM   2134  O   WAT   674      32.270  23.199  10.026  1.00  0.00           O  
ATOM   2135  H1  WAT   674      33.186  22.892  10.227  1.00  0.00           H  
ATOM   2136  H2  WAT   674      32.009  22.487   9.391  1.00  0.00           H  
ATOM   2137  O   WAT   675      33.820  14.703   8.216  1.00  0.00           O  
ATOM   2138  H1  WAT   675      34.712  14.510   7.846  1.00  0.00           H  
ATOM   2139  H2  WAT   675      34.071  15.119   9.069  1.00  0.00           H  
ATOM   2140  O   WAT   676      33.861  15.656  10.831  1.00  0.00           O  
ATOM   2141  H1  WAT   676      33.938  15.967  11.768  1.00  0.00           H  
ATOM   2142  H2  WAT   676      33.293  14.859  10.989  1.00  0.00           H  
ATOM   2143  O   WAT   677      35.181  28.209  14.623  1.00  0.00           O  
ATOM   2144  H1  WAT   677      35.421  28.120  15.574  1.00  0.00           H  
ATOM   2145  H2  WAT   677      34.691  29.046  14.637  1.00  0.00           H  
ATOM   2146  O   WAT   678      38.484  29.466   9.636  1.00  0.00           O  
ATOM   2147  H1  WAT   678      38.319  30.049   8.864  1.00  0.00           H  
ATOM   2148  H2  WAT   678      39.462  29.405   9.595  1.00  0.00           H  
ATOM   2149  O   WAT   679      42.090  16.021  13.480  1.00  0.00           O  
ATOM   2150  H1  WAT   679      42.138  16.609  14.261  1.00  0.00           H  
ATOM   2151  H2  WAT   679      42.918  16.262  13.020  1.00  0.00           H  
ATOM   2152  O   WAT   680      44.493  16.390  12.159  1.00  0.00           O  
ATOM   2153  H1  WAT   680      44.326  15.567  11.621  1.00  0.00           H  
ATOM   2154  H2  WAT   680      45.329  16.139  12.581  1.00  0.00           H  
ATOM   2155  O   WAT   681      36.074  14.695  13.378  1.00  0.00           O  
ATOM   2156  H1  WAT   681      36.164  13.770  13.035  1.00  0.00           H  
ATOM   2157  H2  WAT   681      36.359  14.526  14.313  1.00  0.00           H  
ATOM   2158  O   WAT   682      35.976  30.595  12.490  1.00  0.00           O  
ATOM   2159  H1  WAT   682      35.013  30.341  12.412  1.00  0.00           H  
ATOM   2160  H2  WAT   682      35.879  31.207  13.267  1.00  0.00           H  
ATOM   2161  O   WAT   683      44.030  14.197  10.767  1.00  0.00           O  
ATOM   2162  H1  WAT   683      43.353  14.438  10.100  1.00  0.00           H  
ATOM   2163  H2  WAT   683      43.693  13.322  11.053  1.00  0.00           H  
ATOM   2164  O   WAT   684      34.120  29.060   9.259  1.00  0.00           O  
ATOM   2165  H1  WAT   684      34.563  28.661  10.035  1.00  0.00           H  
ATOM   2166  H2  WAT   684      34.916  29.172   8.669  1.00  0.00           H  
ATOM   2167  O   WAT   685      38.293  30.976   7.270  1.00  0.00           O  
ATOM   2168  H1  WAT   685      38.258  30.573   6.364  1.00  0.00           H  
ATOM   2169  H2  WAT   685      39.244  31.241   7.277  1.00  0.00           H  
ATOM   2170  O   WAT   686      40.991  31.398   7.191  1.00  0.00           O  
ATOM   2171  H1  WAT   686      41.528  31.046   6.439  1.00  0.00           H  
ATOM   2172  H2  WAT   686      41.165  30.682   7.850  1.00  0.00           H  
ATOM   2173  O   WAT   687      42.100  15.173   9.069  1.00  0.00           O  
ATOM   2174  H1  WAT   687      41.401  15.614   9.610  1.00  0.00           H  
ATOM   2175  H2  WAT   687      41.548  14.528   8.578  1.00  0.00           H  
ATOM   2176  O   WAT   688      33.362  30.166   4.753  1.00  0.00           O  
ATOM   2177  H1  WAT   688      33.226  29.591   5.545  1.00  0.00           H  
ATOM   2178  H2  WAT   688      32.471  30.574   4.693  1.00  0.00           H  
ATOM   2179  O   WAT   689      40.722  18.069   4.550  1.00  0.00           O  
ATOM   2180  H1  WAT   689      40.241  17.270   4.890  1.00  0.00           H  
ATOM   2181  H2  WAT   689      41.649  17.743   4.686  1.00  0.00           H  
ATOM   2182  O   WAT   690      37.372  14.141   2.972  1.00  0.00           O  
ATOM   2183  H1  WAT   690      36.573  13.729   3.355  1.00  0.00           H  
ATOM   2184  H2  WAT   690      36.998  14.992   2.652  1.00  0.00           H  
ATOM   2185  O   WAT   691      42.637  30.662  16.600  1.00  0.00           O  
ATOM   2186  H1  WAT   691      43.194  31.454  16.693  1.00  0.00           H  
ATOM   2187  H2  WAT   691      41.784  31.094  16.326  1.00  0.00           H  
ATOM   2188  O   WAT   692      38.394  16.502  16.145  1.00  0.00           O  
ATOM   2189  H1  WAT   692      38.399  16.684  15.175  1.00  0.00           H  
ATOM   2190  H2  WAT   692      37.877  15.656  16.141  1.00  0.00           H  
ATOM   2191  O   WAT   693      45.633   5.070  43.154  1.00  0.00           O  
ATOM   2192  H1  WAT   693      46.476   4.872  42.713  1.00  0.00           H  
ATOM   2193  H2  WAT   693      45.045   5.154  42.357  1.00  0.00           H  
ATOM   2194  O   WAT   694      44.383   6.872  44.802  1.00  0.00           O  
ATOM   2195  H1  WAT   694      43.976   6.139  45.330  1.00  0.00           H  
ATOM   2196  H2  WAT   694      44.854   6.322  44.129  1.00  0.00           H  
ATOM   2197  O   WAT   695      39.133   6.925  44.889  1.00  0.00           O  
ATOM   2198  H1  WAT   695      38.361   6.470  45.297  1.00  0.00           H  
ATOM   2199  H2  WAT   695      39.570   7.266  45.704  1.00  0.00           H  
ATOM   2200  O   WAT   696      37.743  10.727  44.874  1.00  0.00           O  
ATOM   2201  H1  WAT   696      38.647  10.407  44.644  1.00  0.00           H  
ATOM   2202  H2  WAT   696      37.914  11.705  44.824  1.00  0.00           H  
ATOM   2203  O   WAT   697      34.832   4.585  44.768  1.00  0.00           O  
ATOM   2204  H1  WAT   697      34.065   4.063  45.084  1.00  0.00           H  
ATOM   2205  H2  WAT   697      34.572   4.723  43.829  1.00  0.00           H  
ATOM   2206  O   WAT   698      44.451  12.866  42.662  1.00  0.00           O  
ATOM   2207  H1  WAT   698      43.775  13.311  42.102  1.00  0.00           H  
ATOM   2208  H2  WAT   698      45.193  13.483  42.579  1.00  0.00           H  
ATOM   2209  O   WAT   699      42.670   9.038  44.726  1.00  0.00           O  
ATOM   2210  H1  WAT   699      43.238   8.240  44.642  1.00  0.00           H  
ATOM   2211  H2  WAT   699      43.185   9.556  45.371  1.00  0.00           H  
ATOM   2212  O   WAT   700      45.163   8.041  40.304  1.00  0.00           O  
ATOM   2213  H1  WAT   700      44.784   8.170  39.411  1.00  0.00           H  
ATOM   2214  H2  WAT   700      44.990   8.921  40.698  1.00  0.00           H  
ATOM   2215  O   WAT   701      40.141   7.955  47.239  1.00  0.00           O  
ATOM   2216  H1  WAT   701      39.383   8.310  47.777  1.00  0.00           H  
ATOM   2217  H2  WAT   701      40.640   8.811  47.143  1.00  0.00           H  
ATOM   2218  O   WAT   702      38.359   9.468  48.559  1.00  0.00           O  
ATOM   2219  H1  WAT   702      38.929  10.250  48.567  1.00  0.00           H  
ATOM   2220  H2  WAT   702      37.527   9.834  48.197  1.00  0.00           H  
ATOM   2221  O   WAT   703      34.721   7.668  38.735  1.00  0.00           O  
ATOM   2222  H1  WAT   703      34.308   8.282  38.078  1.00  0.00           H  
ATOM   2223  H2  WAT   703      34.816   8.295  39.492  1.00  0.00           H  
ATOM   2224  O   WAT   704      44.292   5.568  40.898  1.00  0.00           O  
ATOM   2225  H1  WAT   704      43.366   5.715  40.612  1.00  0.00           H  
ATOM   2226  H2  WAT   704      44.669   6.460  40.703  1.00  0.00           H  
ATOM   2227  O   WAT   705      40.027   6.060  42.266  1.00  0.00           O  
ATOM   2228  H1  WAT   705      39.431   5.267  42.196  1.00  0.00           H  
ATOM   2229  H2  WAT   705      40.034   6.160  43.242  1.00  0.00           H  
ATOM   2230  O   WAT   706      40.304  10.065  44.123  1.00  0.00           O  
ATOM   2231  H1  WAT   706      40.134   9.580  43.296  1.00  0.00           H  
ATOM   2232  H2  WAT   706      41.167   9.641  44.384  1.00  0.00           H  
ATOM   2233  O   WAT   707      44.254  10.590  41.027  1.00  0.00           O  
ATOM   2234  H1  WAT   707      44.367  11.296  40.346  1.00  0.00           H  
ATOM   2235  H2  WAT   707      44.368  11.135  41.837  1.00  0.00           H  
ATOM   2236  O   WAT   708      36.168   4.607  40.499  1.00  0.00           O  
ATOM   2237  H1  WAT   708      36.600   5.346  39.999  1.00  0.00           H  
ATOM   2238  H2  WAT   708      35.883   4.062  39.717  1.00  0.00           H  
ATOM   2239  O   WAT   709      35.369   8.097  45.802  1.00  0.00           O  
ATOM   2240  H1  WAT   709      35.444   8.293  44.838  1.00  0.00           H  
ATOM   2241  H2  WAT   709      35.976   7.321  45.853  1.00  0.00           H  
ATOM   2242  O   WAT   710      35.657   8.518  43.048  1.00  0.00           O  
ATOM   2243  H1  WAT   710      35.424   8.953  42.190  1.00  0.00           H  
ATOM   2244  H2  WAT   710      36.631   8.428  42.910  1.00  0.00           H  
ATOM   2245  O   WAT   711      40.182  12.740  40.975  1.00  0.00           O  
ATOM   2246  H1  WAT   711      39.948  11.787  41.011  1.00  0.00           H  
ATOM   2247  H2  WAT   711      39.298  13.145  40.963  1.00  0.00           H  
ATOM   2248  O   WAT   712      38.239   4.081  42.174  1.00  0.00           O  
ATOM   2249  H1  WAT   712      38.055   3.182  42.474  1.00  0.00           H  
ATOM   2250  H2  WAT   712      37.466   4.250  41.590  1.00  0.00           H  
ATOM   2251  O   WAT   713      46.001   4.130  45.750  1.00  0.00           O  
ATOM   2252  H1  WAT   713      45.096   4.305  46.076  1.00  0.00           H  
ATOM   2253  H2  WAT   713      45.901   4.365  44.806  1.00  0.00           H  
ATOM   2254  O   WAT   714      40.851   3.786  36.236  1.00  0.00           O  
ATOM   2255  H1  WAT   714      40.512   3.744  35.313  1.00  0.00           H  
ATOM   2256  H2  WAT   714      41.812   3.705  36.053  1.00  0.00           H  
ATOM   2257  O   WAT   715      43.388   4.872  46.331  1.00  0.00           O  
ATOM   2258  H1  WAT   715      42.786   4.093  46.313  1.00  0.00           H  
ATOM   2259  H2  WAT   715      42.941   5.392  47.042  1.00  0.00           H  
ATOM   2260  O   WAT   716      41.212   3.478  47.401  1.00  0.00           O  
ATOM   2261  H1  WAT   716      40.747   2.999  48.091  1.00  0.00           H  
ATOM   2262  H2  WAT   716      41.279   4.377  47.781  1.00  0.00           H  
ATOM   2263  O   WAT   717      39.126   8.281  39.072  1.00  0.00           O  
ATOM   2264  H1  WAT   717      38.377   7.636  39.120  1.00  0.00           H  
ATOM   2265  H2  WAT   717      39.806   7.708  38.665  1.00  0.00           H  
ATOM   2266  O   WAT   718      38.374   8.226  42.670  1.00  0.00           O  
ATOM   2267  H1  WAT   718      38.824   7.498  42.176  1.00  0.00           H  
ATOM   2268  H2  WAT   718      38.577   7.908  43.592  1.00  0.00           H  
ATOM   2269  O   WAT   719      43.607   8.347  38.050  1.00  0.00           O  
ATOM   2270  H1  WAT   719      43.751   9.258  37.694  1.00  0.00           H  
ATOM   2271  H2  WAT   719      42.918   8.552  38.724  1.00  0.00           H  
ATOM   2272  O   WAT   720      42.121   9.042  40.300  1.00  0.00           O  
ATOM   2273  H1  WAT   720      42.850   9.596  40.667  1.00  0.00           H  
ATOM   2274  H2  WAT   720      41.351   9.594  40.553  1.00  0.00           H  
ATOM   2275  O   WAT   721      35.673   3.477  38.109  1.00  0.00           O  
ATOM   2276  H1  WAT   721      36.610   3.256  37.891  1.00  0.00           H  
ATOM   2277  H2  WAT   721      35.333   3.653  37.210  1.00  0.00           H  
ATOM   2278  O   WAT   722      41.713   6.373  40.152  1.00  0.00           O  
ATOM   2279  H1  WAT   722      41.869   7.339  40.299  1.00  0.00           H  
ATOM   2280  H2  WAT   722      41.128   6.195  40.931  1.00  0.00           H  
ATOM   2281  O   WAT   723      43.873  10.840  46.649  1.00  0.00           O  
ATOM   2282  H1  WAT   723      44.367  11.545  47.144  1.00  0.00           H  
ATOM   2283  H2  WAT   723      44.598  10.165  46.594  1.00  0.00           H  
ATOM   2284  O   WAT   724      45.597   8.849  46.176  1.00  0.00           O  
ATOM   2285  H1  WAT   724      45.175   8.103  45.685  1.00  0.00           H  
ATOM   2286  H2  WAT   724      46.526   8.582  46.142  1.00  0.00           H  
ATOM   2287  O   WAT   725      35.849  14.387  37.633  1.00  0.00           O  
ATOM   2288  H1  WAT   725      35.414  14.072  36.811  1.00  0.00           H  
ATOM   2289  H2  WAT   725      35.754  15.351  37.520  1.00  0.00           H  
ATOM   2290  O   WAT   726      41.287  11.408  38.055  1.00  0.00           O  
ATOM   2291  H1  WAT   726      41.130  11.969  37.249  1.00  0.00           H  
ATOM   2292  H2  WAT   726      40.353  11.170  38.250  1.00  0.00           H  
ATOM   2293  O   WAT   727      37.120   6.506  38.815  1.00  0.00           O  
ATOM   2294  H1  WAT   727      36.223   6.911  38.710  1.00  0.00           H  
ATOM   2295  H2  WAT   727      37.331   6.328  37.872  1.00  0.00           H  
ATOM   2296  O   WAT   728      43.744  10.925  37.257  1.00  0.00           O  
ATOM   2297  H1  WAT   728      43.556  10.826  36.291  1.00  0.00           H  
ATOM   2298  H2  WAT   728      42.812  11.097  37.566  1.00  0.00           H  
ATOM   2299  O   WAT   729      42.592  13.888  40.938  1.00  0.00           O  
ATOM   2300  H1  WAT   729      43.039  13.336  40.255  1.00  0.00           H  
ATOM   2301  H2  WAT   729      41.714  13.418  40.966  1.00  0.00           H  
ATOM   2302  O   WAT   730      38.264   6.112  36.365  1.00  0.00           O  
ATOM   2303  H1  WAT   730      39.226   6.090  36.535  1.00  0.00           H  
ATOM   2304  H2  WAT   730      38.223   5.680  35.482  1.00  0.00           H  
ATOM   2305  O   WAT   731      38.233   3.374  37.255  1.00  0.00           O  
ATOM   2306  H1  WAT   731      39.178   3.185  37.089  1.00  0.00           H  
ATOM   2307  H2  WAT   731      38.203   4.331  37.077  1.00  0.00           H  
ATOM   2308  O   WAT   732      38.167  13.347  44.792  1.00  0.00           O  
ATOM   2309  H1  WAT   732      39.076  13.176  45.136  1.00  0.00           H  
ATOM   2310  H2  WAT   732      38.235  14.321  44.649  1.00  0.00           H  
ATOM   2311  O   WAT   733      34.882   9.584  40.645  1.00  0.00           O  
ATOM   2312  H1  WAT   733      33.948   9.895  40.590  1.00  0.00           H  
ATOM   2313  H2  WAT   733      35.326  10.313  40.153  1.00  0.00           H  
ATOM   2314  O   WAT   734      40.836  12.765  35.848  1.00  0.00           O  
ATOM   2315  H1  WAT   734      41.275  13.439  35.263  1.00  0.00           H  
ATOM   2316  H2  WAT   734      40.519  12.154  35.135  1.00  0.00           H  
ATOM   2317  O   WAT   735      41.047   8.272  35.824  1.00  0.00           O  
ATOM   2318  H1  WAT   735      41.173   7.544  36.468  1.00  0.00           H  
ATOM   2319  H2  WAT   735      41.168   7.780  34.979  1.00  0.00           H  
ATOM   2320  O   WAT   736      44.228   6.171  36.552  1.00  0.00           O  
ATOM   2321  H1  WAT   736      43.936   7.007  37.001  1.00  0.00           H  
ATOM   2322  H2  WAT   736      44.608   5.703  37.316  1.00  0.00           H  
ATOM   2323  O   WAT   737      40.785   6.182  37.607  1.00  0.00           O  
ATOM   2324  H1  WAT   737      41.199   6.137  38.505  1.00  0.00           H  
ATOM   2325  H2  WAT   737      40.942   5.255  37.315  1.00  0.00           H  
ATOM   2326  O   WAT   738      43.102   4.494  34.589  1.00  0.00           O  
ATOM   2327  H1  WAT   738      43.824   4.379  33.938  1.00  0.00           H  
ATOM   2328  H2  WAT   738      43.526   5.125  35.212  1.00  0.00           H  
ATOM   2329  O   WAT   739      41.744   6.044  48.214  1.00  0.00           O  
ATOM   2330  H1  WAT   739      42.028   6.563  48.983  1.00  0.00           H  
ATOM   2331  H2  WAT   739      41.132   6.697  47.783  1.00  0.00           H  
ATOM   2332  O   WAT   740      44.360  12.647  39.213  1.00  0.00           O  
ATOM   2333  H1  WAT   740      44.816  13.367  38.746  1.00  0.00           H  
ATOM   2334  H2  WAT   740      44.197  12.029  38.455  1.00  0.00           H  
ATOM   2335  O   WAT   741      38.372   8.893  35.961  1.00  0.00           O  
ATOM   2336  H1  WAT   741      39.354   8.865  35.889  1.00  0.00           H  
ATOM   2337  H2  WAT   741      38.194   7.958  36.195  1.00  0.00           H  
ATOM   2338  O   WAT   742      35.359  11.601  43.852  1.00  0.00           O  
ATOM   2339  H1  WAT   742      36.180  11.079  44.021  1.00  0.00           H  
ATOM   2340  H2  WAT   742      35.407  12.213  44.625  1.00  0.00           H  
ATOM   2341  O   WAT   743      39.585  10.051  41.041  1.00  0.00           O  
ATOM   2342  H1  WAT   743      38.979   9.607  41.681  1.00  0.00           H  
ATOM   2343  H2  WAT   743      39.421   9.466  40.257  1.00  0.00           H  
ATOM   2344  O   WAT   744      35.202  12.807  46.309  1.00  0.00           O  
ATOM   2345  H1  WAT   744      35.509  11.995  46.767  1.00  0.00           H  
ATOM   2346  H2  WAT   744      34.232  12.669  46.332  1.00  0.00           H  
ATOM   2347  O   WAT   745      34.120   5.084  42.179  1.00  0.00           O  
ATOM   2348  H1  WAT   745      33.455   4.730  41.540  1.00  0.00           H  
ATOM   2349  H2  WAT   745      34.937   4.940  41.634  1.00  0.00           H  
ATOM   2350  O   WAT   746      36.863   5.818  45.955  1.00  0.00           O  
ATOM   2351  H1  WAT   746      36.942   5.223  46.717  1.00  0.00           H  
ATOM   2352  H2  WAT   746      36.160   5.335  45.439  1.00  0.00           H  
ATOM   2353  O   WAT   747      41.195  10.457  47.361  1.00  0.00           O  
ATOM   2354  H1  WAT   747      40.861  11.228  46.850  1.00  0.00           H  
ATOM   2355  H2  WAT   747      42.162  10.591  47.249  1.00  0.00           H  
ATOM   2356  O   WAT   748      36.216  10.362  47.033  1.00  0.00           O  
ATOM   2357  H1  WAT   748      35.801   9.514  46.737  1.00  0.00           H  
ATOM   2358  H2  WAT   748      36.843  10.487  46.272  1.00  0.00           H  
ATOM   2359  O   WAT   749      40.563  12.386  45.497  1.00  0.00           O  
ATOM   2360  H1  WAT   749      40.550  11.621  44.878  1.00  0.00           H  
ATOM   2361  H2  WAT   749      41.456  12.749  45.293  1.00  0.00           H  
ATOM   2362  O   WAT   750      43.148  12.947  45.030  1.00  0.00           O  
ATOM   2363  H1  WAT   750      43.646  12.833  44.189  1.00  0.00           H  
ATOM   2364  H2  WAT   750      43.474  12.165  45.527  1.00  0.00           H  
ATOM   2365  O   WAT   751      35.350  13.003  41.550  1.00  0.00           O  
ATOM   2366  H1  WAT   751      35.434  12.491  42.394  1.00  0.00           H  
ATOM   2367  H2  WAT   751      34.363  13.082  41.528  1.00  0.00           H  
ATOM   2368  O   WAT   752      35.756  11.734  39.166  1.00  0.00           O  
ATOM   2369  H1  WAT   752      35.021  11.894  38.533  1.00  0.00           H  
ATOM   2370  H2  WAT   752      35.504  12.344  39.890  1.00  0.00           H  
ATOM   2371  O   WAT   753      39.559  14.329  37.747  1.00  0.00           O  
ATOM   2372  H1  WAT   753      39.942  13.856  36.969  1.00  0.00           H  
ATOM   2373  H2  WAT   753      40.381  14.700  38.132  1.00  0.00           H  
ATOM   2374  O   WAT   754      38.613  10.785  38.028  1.00  0.00           O  
ATOM   2375  H1  WAT   754      38.382  10.508  37.111  1.00  0.00           H  
ATOM   2376  H2  WAT   754      38.670   9.894  38.447  1.00  0.00           H  
ATOM   2377  O   WAT   755      43.417   4.479  25.359  1.00  0.00           O  
ATOM   2378  H1  WAT   755      43.777   3.595  25.183  1.00  0.00           H  
ATOM   2379  H2  WAT   755      43.570   4.900  24.469  1.00  0.00           H  
ATOM   2380  O   WAT   756      40.860   5.616  25.380  1.00  0.00           O  
ATOM   2381  H1  WAT   756      40.679   5.235  26.275  1.00  0.00           H  
ATOM   2382  H2  WAT   756      41.725   5.185  25.200  1.00  0.00           H  
ATOM   2383  O   WAT   757      37.188   5.349  27.878  1.00  0.00           O  
ATOM   2384  H1  WAT   757      36.398   4.786  28.034  1.00  0.00           H  
ATOM   2385  H2  WAT   757      37.803   4.963  28.540  1.00  0.00           H  
ATOM   2386  O   WAT   758      37.156  10.909  26.726  1.00  0.00           O  
ATOM   2387  H1  WAT   758      38.060  10.663  26.412  1.00  0.00           H  
ATOM   2388  H2  WAT   758      37.159  11.863  26.483  1.00  0.00           H  
ATOM   2389  O   WAT   759      32.894   3.397  26.531  1.00  0.00           O  
ATOM   2390  H1  WAT   759      33.663   3.636  27.086  1.00  0.00           H  
ATOM   2391  H2  WAT   759      33.126   3.837  25.690  1.00  0.00           H  
ATOM   2392  O   WAT   760      43.423  12.537  23.853  1.00  0.00           O  
ATOM   2393  H1  WAT   760      42.651  12.976  23.420  1.00  0.00           H  
ATOM   2394  H2  WAT   760      44.038  13.284  23.916  1.00  0.00           H  
ATOM   2395  O   WAT   761      40.963   8.108  26.577  1.00  0.00           O  
ATOM   2396  H1  WAT   761      40.961   7.291  26.032  1.00  0.00           H  
ATOM   2397  H2  WAT   761      41.918   8.159  26.807  1.00  0.00           H  
ATOM   2398  O   WAT   762      44.337   7.721  21.579  1.00  0.00           O  
ATOM   2399  H1  WAT   762      43.985   7.843  20.675  1.00  0.00           H  
ATOM   2400  H2  WAT   762      44.169   8.609  21.956  1.00  0.00           H  
ATOM   2401  O   WAT   763      40.095   7.379  29.099  1.00  0.00           O  
ATOM   2402  H1  WAT   763      39.490   8.090  29.430  1.00  0.00           H  
ATOM   2403  H2  WAT   763      40.354   7.792  28.240  1.00  0.00           H  
ATOM   2404  O   WAT   764      38.639   9.560  29.877  1.00  0.00           O  
ATOM   2405  H1  WAT   764      39.187  10.311  29.530  1.00  0.00           H  
ATOM   2406  H2  WAT   764      37.750   9.960  29.790  1.00  0.00           H  
ATOM   2407  O   WAT   765      34.684   7.607  18.892  1.00  0.00           O  
ATOM   2408  H1  WAT   765      33.863   7.752  18.359  1.00  0.00           H  
ATOM   2409  H2  WAT   765      34.552   8.324  19.562  1.00  0.00           H  
ATOM   2410  O   WAT   766      43.578   5.470  22.910  1.00  0.00           O  
ATOM   2411  H1  WAT   766      42.744   5.471  22.385  1.00  0.00           H  
ATOM   2412  H2  WAT   766      44.026   6.245  22.489  1.00  0.00           H  
ATOM   2413  O   WAT   767      38.377   6.462  24.469  1.00  0.00           O  
ATOM   2414  H1  WAT   767      37.978   5.675  24.032  1.00  0.00           H  
ATOM   2415  H2  WAT   767      39.251   6.095  24.721  1.00  0.00           H  
ATOM   2416  O   WAT   768      39.485  10.094  25.519  1.00  0.00           O  
ATOM   2417  H1  WAT   768      39.375   9.675  24.635  1.00  0.00           H  
ATOM   2418  H2  WAT   768      40.025   9.388  25.958  1.00  0.00           H  
ATOM   2419  O   WAT   769      39.359   9.031  32.425  1.00  0.00           O  
ATOM   2420  H1  WAT   769      38.462   8.863  32.802  1.00  0.00           H  
ATOM   2421  H2  WAT   769      39.104   9.220  31.490  1.00  0.00           H  
ATOM   2422  O   WAT   770      36.795   4.273  31.666  1.00  0.00           O  
ATOM   2423  H1  WAT   770      36.535   5.230  31.734  1.00  0.00           H  
ATOM   2424  H2  WAT   770      35.910   3.898  31.447  1.00  0.00           H  
ATOM   2425  O   WAT   771      43.352  10.325  22.198  1.00  0.00           O  
ATOM   2426  H1  WAT   771      43.515  10.931  21.456  1.00  0.00           H  
ATOM   2427  H2  WAT   771      43.430  10.953  22.955  1.00  0.00           H  
ATOM   2428  O   WAT   772      40.486  11.205  33.644  1.00  0.00           O  
ATOM   2429  H1  WAT   772      40.340  11.843  32.899  1.00  0.00           H  
ATOM   2430  H2  WAT   772      40.055  10.412  33.245  1.00  0.00           H  
ATOM   2431  O   WAT   773      34.722   4.836  21.851  1.00  0.00           O  
ATOM   2432  H1  WAT   773      35.426   5.215  21.260  1.00  0.00           H  
ATOM   2433  H2  WAT   773      34.059   4.621  21.148  1.00  0.00           H  
ATOM   2434  O   WAT   774      34.256   6.959  27.850  1.00  0.00           O  
ATOM   2435  H1  WAT   774      33.915   7.880  27.672  1.00  0.00           H  
ATOM   2436  H2  WAT   774      34.983   6.946  27.186  1.00  0.00           H  
ATOM   2437  O   WAT   775      33.723   7.839  23.240  1.00  0.00           O  
ATOM   2438  H1  WAT   775      34.506   8.443  23.206  1.00  0.00           H  
ATOM   2439  H2  WAT   775      34.158   6.987  23.062  1.00  0.00           H  
ATOM   2440  O   WAT   776      43.975  11.603  30.216  1.00  0.00           O  
ATOM   2441  H1  WAT   776      44.186  11.112  31.053  1.00  0.00           H  
ATOM   2442  H2  WAT   776      43.415  12.324  30.620  1.00  0.00           H  
ATOM   2443  O   WAT   777      39.577  11.534  21.894  1.00  0.00           O  
ATOM   2444  H1  WAT   777      39.403  10.662  22.318  1.00  0.00           H  
ATOM   2445  H2  WAT   777      38.778  12.023  22.219  1.00  0.00           H  
ATOM   2446  O   WAT   778      35.269   8.350  30.065  1.00  0.00           O  
ATOM   2447  H1  WAT   778      34.951   7.729  29.379  1.00  0.00           H  
ATOM   2448  H2  WAT   778      35.611   7.707  30.732  1.00  0.00           H  
ATOM   2449  O   WAT   779      45.149   4.360  32.574  1.00  0.00           O  
ATOM   2450  H1  WAT   779      45.914   3.767  32.560  1.00  0.00           H  
ATOM   2451  H2  WAT   779      45.511   5.106  33.117  1.00  0.00           H  
ATOM   2452  O   WAT   780      36.987   4.337  23.456  1.00  0.00           O  
ATOM   2453  H1  WAT   780      36.817   3.509  23.921  1.00  0.00           H  
ATOM   2454  H2  WAT   780      36.171   4.448  22.933  1.00  0.00           H  
ATOM   2455  O   WAT   781      40.644   4.178  33.480  1.00  0.00           O  
ATOM   2456  H1  WAT   781      40.733   4.534  32.570  1.00  0.00           H  
ATOM   2457  H2  WAT   781      41.576   4.291  33.791  1.00  0.00           H  
ATOM   2458  O   WAT   782      43.342   5.387  27.956  1.00  0.00           O  
ATOM   2459  H1  WAT   782      42.391   5.123  28.024  1.00  0.00           H  
ATOM   2460  H2  WAT   782      43.531   5.029  27.053  1.00  0.00           H  
ATOM   2461  O   WAT   783      39.810   3.870  17.608  1.00  0.00           O  
ATOM   2462  H1  WAT   783      39.967   2.914  17.676  1.00  0.00           H  
ATOM   2463  H2  WAT   783      40.461   4.100  16.897  1.00  0.00           H  
ATOM   2464  O   WAT   784      35.924   6.749  32.121  1.00  0.00           O  
ATOM   2465  H1  WAT   784      35.242   6.365  32.724  1.00  0.00           H  
ATOM   2466  H2  WAT   784      36.316   7.418  32.738  1.00  0.00           H  
ATOM   2467  O   WAT   785      40.655   4.962  27.983  1.00  0.00           O  
ATOM   2468  H1  WAT   785      40.024   4.370  28.458  1.00  0.00           H  
ATOM   2469  H2  WAT   785      40.362   5.827  28.365  1.00  0.00           H  
ATOM   2470  O   WAT   786      38.775   4.252  29.841  1.00  0.00           O  
ATOM   2471  H1  WAT   786      38.050   4.087  30.493  1.00  0.00           H  
ATOM   2472  H2  WAT   786      39.444   4.644  30.443  1.00  0.00           H  
ATOM   2473  O   WAT   787      38.536   6.848  21.284  1.00  0.00           O  
ATOM   2474  H1  WAT   787      37.694   6.411  21.022  1.00  0.00           H  
ATOM   2475  H2  WAT   787      38.996   6.847  20.416  1.00  0.00           H  
ATOM   2476  O   WAT   788      43.792   7.553  32.696  1.00  0.00           O  
ATOM   2477  H1  WAT   788      43.698   6.955  31.922  1.00  0.00           H  
ATOM   2478  H2  WAT   788      42.862   7.543  33.022  1.00  0.00           H  
ATOM   2479  O   WAT   789      36.525   7.316  26.205  1.00  0.00           O  
ATOM   2480  H1  WAT   789      37.178   7.082  25.485  1.00  0.00           H  
ATOM   2481  H2  WAT   789      36.848   6.647  26.876  1.00  0.00           H  
ATOM   2482  O   WAT   790      42.792   8.251  19.290  1.00  0.00           O  
ATOM   2483  H1  WAT   790      42.740   9.171  18.933  1.00  0.00           H  
ATOM   2484  H2  WAT   790      42.121   8.330  20.011  1.00  0.00           H  
ATOM   2485  O   WAT   791      34.043   4.121  31.105  1.00  0.00           O  
ATOM   2486  H1  WAT   791      33.935   4.509  32.004  1.00  0.00           H  
ATOM   2487  H2  WAT   791      33.100   3.945  30.886  1.00  0.00           H  
ATOM   2488  O   WAT   792      38.062   4.581  34.093  1.00  0.00           O  
ATOM   2489  H1  WAT   792      37.635   4.440  33.214  1.00  0.00           H  
ATOM   2490  H2  WAT   792      38.996   4.370  33.842  1.00  0.00           H  
ATOM   2491  O   WAT   793      44.259  10.236  32.534  1.00  0.00           O  
ATOM   2492  H1  WAT   793      44.218   9.253  32.534  1.00  0.00           H  
ATOM   2493  H2  WAT   793      43.833  10.417  33.399  1.00  0.00           H  
ATOM   2494  O   WAT   794      41.343   8.596  21.583  1.00  0.00           O  
ATOM   2495  H1  WAT   794      41.997   9.245  21.933  1.00  0.00           H  
ATOM   2496  H2  WAT   794      40.543   8.882  22.076  1.00  0.00           H  
ATOM   2497  O   WAT   795      33.271   4.640  19.486  1.00  0.00           O  
ATOM   2498  H1  WAT   795      33.931   4.011  19.104  1.00  0.00           H  
ATOM   2499  H2  WAT   795      32.816   4.904  18.648  1.00  0.00           H  
ATOM   2500  O   WAT   796      41.235   5.905  21.538  1.00  0.00           O  
ATOM   2501  H1  WAT   796      41.357   6.886  21.591  1.00  0.00           H  
ATOM   2502  H2  WAT   796      40.346   5.833  21.939  1.00  0.00           H  
ATOM   2503  O   WAT   797      42.618  10.695  28.119  1.00  0.00           O  
ATOM   2504  H1  WAT   797      43.171  10.981  28.894  1.00  0.00           H  
ATOM   2505  H2  WAT   797      42.931   9.769  28.035  1.00  0.00           H  
ATOM   2506  O   WAT   798      43.522   8.088  27.575  1.00  0.00           O  
ATOM   2507  H1  WAT   798      43.492   7.136  27.834  1.00  0.00           H  
ATOM   2508  H2  WAT   798      44.478   8.208  27.459  1.00  0.00           H  
ATOM   2509  O   WAT   799      34.289  12.354  18.372  1.00  0.00           O  
ATOM   2510  H1  WAT   799      34.513  13.256  18.039  1.00  0.00           H  
ATOM   2511  H2  WAT   799      33.637  12.623  19.075  1.00  0.00           H  
ATOM   2512  O   WAT   800      35.512  10.809  33.004  1.00  0.00           O  
ATOM   2513  H1  WAT   800      34.647  10.416  32.768  1.00  0.00           H  
ATOM   2514  H2  WAT   800      35.217  11.542  33.592  1.00  0.00           H  
ATOM   2515  O   WAT   801      42.692  10.253  34.849  1.00  0.00           O  
ATOM   2516  H1  WAT   801      42.151   9.545  35.273  1.00  0.00           H  
ATOM   2517  H2  WAT   801      41.965  10.728  34.371  1.00  0.00           H  
ATOM   2518  O   WAT   802      39.701  10.990  19.194  1.00  0.00           O  
ATOM   2519  H1  WAT   802      39.203  11.823  18.972  1.00  0.00           H  
ATOM   2520  H2  WAT   802      39.704  11.088  20.178  1.00  0.00           H  
ATOM   2521  O   WAT   803      36.359   5.814  19.966  1.00  0.00           O  
ATOM   2522  H1  WAT   803      35.706   6.464  19.596  1.00  0.00           H  
ATOM   2523  H2  WAT   803      36.712   5.454  19.122  1.00  0.00           H  
ATOM   2524  O   WAT   804      42.298  10.836  18.517  1.00  0.00           O  
ATOM   2525  H1  WAT   804      42.318  10.729  17.534  1.00  0.00           H  
ATOM   2526  H2  WAT   804      41.316  10.867  18.644  1.00  0.00           H  
ATOM   2527  O   WAT   805      41.405  13.528  22.348  1.00  0.00           O  
ATOM   2528  H1  WAT   805      41.854  13.426  21.474  1.00  0.00           H  
ATOM   2529  H2  WAT   805      40.701  12.844  22.239  1.00  0.00           H  
ATOM   2530  O   WAT   806      37.254   4.816  17.552  1.00  0.00           O  
ATOM   2531  H1  WAT   806      38.198   4.515  17.584  1.00  0.00           H  
ATOM   2532  H2  WAT   806      37.064   4.575  16.605  1.00  0.00           H  
ATOM   2533  O   WAT   807      35.262   3.087  18.436  1.00  0.00           O  
ATOM   2534  H1  WAT   807      35.714   2.362  18.889  1.00  0.00           H  
ATOM   2535  H2  WAT   807      36.011   3.675  18.207  1.00  0.00           H  
ATOM   2536  O   WAT   808      37.360  13.553  25.704  1.00  0.00           O  
ATOM   2537  H1  WAT   808      38.306  13.390  25.960  1.00  0.00           H  
ATOM   2538  H2  WAT   808      37.428  14.537  25.555  1.00  0.00           H  
ATOM   2539  O   WAT   809      34.246   9.566  20.714  1.00  0.00           O  
ATOM   2540  H1  WAT   809      34.417  10.411  20.245  1.00  0.00           H  
ATOM   2541  H2  WAT   809      34.902   9.678  21.456  1.00  0.00           H  
ATOM   2542  O   WAT   810      37.774  12.793  35.816  1.00  0.00           O  
ATOM   2543  H1  WAT   810      38.284  13.379  35.207  1.00  0.00           H  
ATOM   2544  H2  WAT   810      36.891  12.850  35.379  1.00  0.00           H  
ATOM   2545  O   WAT   811      38.752  11.477  16.358  1.00  0.00           O  
ATOM   2546  H1  WAT   811      38.171  12.260  16.205  1.00  0.00           H  
ATOM   2547  H2  WAT   811      39.632  11.925  16.259  1.00  0.00           H  
ATOM   2548  O   WAT   812      45.712   6.374  34.221  1.00  0.00           O  
ATOM   2549  H1  WAT   812      45.139   7.009  33.736  1.00  0.00           H  
ATOM   2550  H2  WAT   812      45.329   6.452  35.120  1.00  0.00           H  
ATOM   2551  O   WAT   813      34.223   5.268  33.648  1.00  0.00           O  
ATOM   2552  H1  WAT   813      34.666   4.628  34.257  1.00  0.00           H  
ATOM   2553  H2  WAT   813      33.770   5.828  34.333  1.00  0.00           H  
ATOM   2554  O   WAT   814      40.210   8.113  17.092  1.00  0.00           O  
ATOM   2555  H1  WAT   814      40.245   7.401  17.772  1.00  0.00           H  
ATOM   2556  H2  WAT   814      40.183   7.565  16.275  1.00  0.00           H  
ATOM   2557  O   WAT   815      41.161   7.312  33.316  1.00  0.00           O  
ATOM   2558  H1  WAT   815      40.538   8.030  33.017  1.00  0.00           H  
ATOM   2559  H2  WAT   815      40.915   6.624  32.657  1.00  0.00           H  
ATOM   2560  O   WAT   816      43.131   6.157  17.581  1.00  0.00           O  
ATOM   2561  H1  WAT   816      42.920   6.991  18.077  1.00  0.00           H  
ATOM   2562  H2  WAT   816      43.600   5.669  18.280  1.00  0.00           H  
ATOM   2563  O   WAT   817      35.760   3.632  35.250  1.00  0.00           O  
ATOM   2564  H1  WAT   817      36.002   2.693  35.290  1.00  0.00           H  
ATOM   2565  H2  WAT   817      36.610   4.024  34.943  1.00  0.00           H  
ATOM   2566  O   WAT   818      40.091   6.181  19.029  1.00  0.00           O  
ATOM   2567  H1  WAT   818      40.679   5.957  19.782  1.00  0.00           H  
ATOM   2568  H2  WAT   818      40.012   5.297  18.606  1.00  0.00           H  
ATOM   2569  O   WAT   819      41.722   4.491  15.807  1.00  0.00           O  
ATOM   2570  H1  WAT   819      42.428   4.255  15.163  1.00  0.00           H  
ATOM   2571  H2  WAT   819      42.211   5.154  16.348  1.00  0.00           H  
ATOM   2572  O   WAT   820      40.779   5.682  31.138  1.00  0.00           O  
ATOM   2573  H1  WAT   820      41.752   5.626  30.944  1.00  0.00           H  
ATOM   2574  H2  WAT   820      40.536   6.362  30.459  1.00  0.00           H  
ATOM   2575  O   WAT   821      43.427   5.586  30.778  1.00  0.00           O  
ATOM   2576  H1  WAT   821      44.078   5.019  31.245  1.00  0.00           H  
ATOM   2577  H2  WAT   821      43.676   5.419  29.847  1.00  0.00           H  
ATOM   2578  O   WAT   822      39.857  12.625  31.443  1.00  0.00           O  
ATOM   2579  H1  WAT   822      38.872  12.666  31.467  1.00  0.00           H  
ATOM   2580  H2  WAT   822      39.983  12.325  30.514  1.00  0.00           H  
ATOM   2581  O   WAT   823      42.499  13.561  31.193  1.00  0.00           O  
ATOM   2582  H1  WAT   823      42.747  14.390  31.653  1.00  0.00           H  
ATOM   2583  H2  WAT   823      41.561  13.481  31.452  1.00  0.00           H  
ATOM   2584  O   WAT   824      42.502  13.134  19.908  1.00  0.00           O  
ATOM   2585  H1  WAT   824      43.133  13.623  19.352  1.00  0.00           H  
ATOM   2586  H2  WAT   824      42.440  12.291  19.391  1.00  0.00           H  
ATOM   2587  O   WAT   825      36.991   7.645  17.190  1.00  0.00           O  
ATOM   2588  H1  WAT   825      36.409   7.785  17.970  1.00  0.00           H  
ATOM   2589  H2  WAT   825      37.143   6.680  17.261  1.00  0.00           H  
ATOM   2590  O   WAT   826      39.005   9.071  22.960  1.00  0.00           O  
ATOM   2591  H1  WAT   826      38.041   9.324  23.050  1.00  0.00           H  
ATOM   2592  H2  WAT   826      38.862   8.114  22.737  1.00  0.00           H  
ATOM   2593  O   WAT   827      31.894  13.229  27.804  1.00  0.00           O  
ATOM   2594  H1  WAT   827      31.791  13.710  28.644  1.00  0.00           H  
ATOM   2595  H2  WAT   827      31.668  13.913  27.155  1.00  0.00           H  
ATOM   2596  O   WAT   828      33.142   4.682  24.074  1.00  0.00           O  
ATOM   2597  H1  WAT   828      32.307   4.604  23.553  1.00  0.00           H  
ATOM   2598  H2  WAT   828      33.793   4.650  23.335  1.00  0.00           H  
ATOM   2599  O   WAT   829      34.714   4.326  28.428  1.00  0.00           O  
ATOM   2600  H1  WAT   829      34.501   4.149  29.371  1.00  0.00           H  
ATOM   2601  H2  WAT   829      34.432   5.265  28.363  1.00  0.00           H  
ATOM   2602  O   WAT   830      36.990   8.681  33.638  1.00  0.00           O  
ATOM   2603  H1  WAT   830      37.350   8.891  34.532  1.00  0.00           H  
ATOM   2604  H2  WAT   830      36.452   9.497  33.488  1.00  0.00           H  
ATOM   2605  O   WAT   831      40.116  11.568  28.903  1.00  0.00           O  
ATOM   2606  H1  WAT   831      39.911  12.117  28.114  1.00  0.00           H  
ATOM   2607  H2  WAT   831      41.029  11.278  28.666  1.00  0.00           H  
ATOM   2608  O   WAT   832      37.149  12.240  31.358  1.00  0.00           O  
ATOM   2609  H1  WAT   832      36.669  11.707  32.037  1.00  0.00           H  
ATOM   2610  H2  WAT   832      36.754  11.841  30.545  1.00  0.00           H  
ATOM   2611  O   WAT   833      36.101  10.844  29.310  1.00  0.00           O  
ATOM   2612  H1  WAT   833      35.709   9.952  29.452  1.00  0.00           H  
ATOM   2613  H2  WAT   833      36.369  10.771  28.369  1.00  0.00           H  
ATOM   2614  O   WAT   834      39.780  12.650  26.369  1.00  0.00           O  
ATOM   2615  H1  WAT   834      39.819  11.758  25.951  1.00  0.00           H  
ATOM   2616  H2  WAT   834      40.737  12.890  26.325  1.00  0.00           H  
ATOM   2617  O   WAT   835      42.450  12.797  26.432  1.00  0.00           O  
ATOM   2618  H1  WAT   835      42.902  12.514  25.611  1.00  0.00           H  
ATOM   2619  H2  WAT   835      42.623  12.014  27.005  1.00  0.00           H  
ATOM   2620  O   WAT   836      36.309  11.360  19.744  1.00  0.00           O  
ATOM   2621  H1  WAT   836      35.572  11.764  19.222  1.00  0.00           H  
ATOM   2622  H2  WAT   836      37.006  12.038  19.570  1.00  0.00           H  
ATOM   2623  O   WAT   837      41.702  14.648  34.202  1.00  0.00           O  
ATOM   2624  H1  WAT   837      42.352  15.027  33.557  1.00  0.00           H  
ATOM   2625  H2  WAT   837      41.937  15.217  34.985  1.00  0.00           H  
ATOM   2626  O   WAT   838      38.151  13.146  18.968  1.00  0.00           O  
ATOM   2627  H1  WAT   838      37.795  13.584  18.164  1.00  0.00           H  
ATOM   2628  H2  WAT   838      38.178  13.899  19.591  1.00  0.00           H  
ATOM   2629  O   WAT   839      37.420   8.977  19.676  1.00  0.00           O  
ATOM   2630  H1  WAT   839      36.940   9.824  19.859  1.00  0.00           H  
ATOM   2631  H2  WAT   839      37.533   8.646  20.584  1.00  0.00           H  
ATOM   2632  O   WAT   840      42.955   4.041   7.155  1.00  0.00           O  
ATOM   2633  H1  WAT   840      43.722   3.485   6.943  1.00  0.00           H  
ATOM   2634  H2  WAT   840      42.627   4.225   6.231  1.00  0.00           H  
ATOM   2635  O   WAT   841      41.669   6.423   7.762  1.00  0.00           O  
ATOM   2636  H1  WAT   841      40.905   5.898   8.082  1.00  0.00           H  
ATOM   2637  H2  WAT   841      42.263   5.693   7.473  1.00  0.00           H  
ATOM   2638  O   WAT   842      36.009   5.893   8.766  1.00  0.00           O  
ATOM   2639  H1  WAT   842      35.135   5.567   9.085  1.00  0.00           H  
ATOM   2640  H2  WAT   842      36.589   5.506   9.459  1.00  0.00           H  
ATOM   2641  O   WAT   843      36.280  10.540   8.118  1.00  0.00           O  
ATOM   2642  H1  WAT   843      36.945   9.807   8.034  1.00  0.00           H  
ATOM   2643  H2  WAT   843      36.888  11.306   8.009  1.00  0.00           H  
ATOM   2644  O   WAT   844      32.357   3.311   7.803  1.00  0.00           O  
ATOM   2645  H1  WAT   844      33.000   2.709   7.394  1.00  0.00           H  
ATOM   2646  H2  WAT   844      32.287   3.995   7.085  1.00  0.00           H  
ATOM   2647  O   WAT   845      41.814  12.552   5.149  1.00  0.00           O  
ATOM   2648  H1  WAT   845      40.960  12.975   4.877  1.00  0.00           H  
ATOM   2649  H2  WAT   845      42.439  13.249   4.895  1.00  0.00           H  
ATOM   2650  O   WAT   846      40.631   8.814   6.842  1.00  0.00           O  
ATOM   2651  H1  WAT   846      41.032   7.916   6.866  1.00  0.00           H  
ATOM   2652  H2  WAT   846      41.309   9.318   7.327  1.00  0.00           H  
ATOM   2653  O   WAT   847      42.197   7.391   4.218  1.00  0.00           O  
ATOM   2654  H1  WAT   847      41.229   7.440   4.050  1.00  0.00           H  
ATOM   2655  H2  WAT   847      42.424   8.339   4.168  1.00  0.00           H  
ATOM   2656  O   WAT   848      38.987   7.432  10.061  1.00  0.00           O  
ATOM   2657  H1  WAT   848      38.587   8.094  10.689  1.00  0.00           H  
ATOM   2658  H2  WAT   848      38.718   7.880   9.216  1.00  0.00           H  
ATOM   2659  O   WAT   849      37.832   9.415  11.434  1.00  0.00           O  
ATOM   2660  H1  WAT   849      38.342  10.166  11.032  1.00  0.00           H  
ATOM   2661  H2  WAT   849      36.919   9.733  11.219  1.00  0.00           H  
ATOM   2662  O   WAT   850      42.142   4.747   4.747  1.00  0.00           O  
ATOM   2663  H1  WAT   850      41.257   4.729   4.314  1.00  0.00           H  
ATOM   2664  H2  WAT   850      42.388   5.686   4.539  1.00  0.00           H  
ATOM   2665  O   WAT   851      38.371   4.956   6.314  1.00  0.00           O  
ATOM   2666  H1  WAT   851      38.445   4.022   6.001  1.00  0.00           H  
ATOM   2667  H2  WAT   851      38.801   4.871   7.192  1.00  0.00           H  
ATOM   2668  O   WAT   852      38.153   8.648   7.778  1.00  0.00           O  
ATOM   2669  H1  WAT   852      37.736   8.035   7.143  1.00  0.00           H  
ATOM   2670  H2  WAT   852      39.030   8.781   7.335  1.00  0.00           H  
ATOM   2671  O   WAT   853      38.076   8.848  14.031  1.00  0.00           O  
ATOM   2672  H1  WAT   853      37.139   8.825  14.330  1.00  0.00           H  
ATOM   2673  H2  WAT   853      37.932   9.052  13.073  1.00  0.00           H  
ATOM   2674  O   WAT   854      35.628   4.676  12.667  1.00  0.00           O  
ATOM   2675  H1  WAT   854      35.304   5.596  12.842  1.00  0.00           H  
ATOM   2676  H2  WAT   854      34.761   4.254  12.452  1.00  0.00           H  
ATOM   2677  O   WAT   855      41.297  10.147   3.784  1.00  0.00           O  
ATOM   2678  H1  WAT   855      41.392  10.653   2.963  1.00  0.00           H  
ATOM   2679  H2  WAT   855      41.479  10.843   4.453  1.00  0.00           H  
ATOM   2680  O   WAT   856      40.342  10.392  14.010  1.00  0.00           O  
ATOM   2681  H1  WAT   856      40.043  11.228  13.589  1.00  0.00           H  
ATOM   2682  H2  WAT   856      39.478   9.937  14.111  1.00  0.00           H  
ATOM   2683  O   WAT   857      32.714   7.601   9.493  1.00  0.00           O  
ATOM   2684  H1  WAT   857      32.508   7.759   8.547  1.00  0.00           H  
ATOM   2685  H2  WAT   857      33.163   6.727   9.427  1.00  0.00           H  
ATOM   2686  O   WAT   858      34.003   7.205   5.291  1.00  0.00           O  
ATOM   2687  H1  WAT   858      34.195   7.897   4.618  1.00  0.00           H  
ATOM   2688  H2  WAT   858      34.911   7.059   5.641  1.00  0.00           H  
ATOM   2689  O   WAT   859      42.900  11.869  11.788  1.00  0.00           O  
ATOM   2690  H1  WAT   859      43.265  11.175  12.400  1.00  0.00           H  
ATOM   2691  H2  WAT   859      42.400  12.397  12.464  1.00  0.00           H  
ATOM   2692  O   WAT   860      37.862  11.437   5.195  1.00  0.00           O  
ATOM   2693  H1  WAT   860      37.693  10.489   4.976  1.00  0.00           H  
ATOM   2694  H2  WAT   860      37.023  11.828   4.850  1.00  0.00           H  
ATOM   2695  O   WAT   861      33.371   8.898  11.755  1.00  0.00           O  
ATOM   2696  H1  WAT   861      33.100   8.442  10.920  1.00  0.00           H  
ATOM   2697  H2  WAT   861      33.796   8.132  12.217  1.00  0.00           H  
ATOM   2698  O   WAT   862      43.800   4.060  14.004  1.00  0.00           O  
ATOM   2699  H1  WAT   862      44.572   3.479  13.945  1.00  0.00           H  
ATOM   2700  H2  WAT   862      44.217   4.869  14.400  1.00  0.00           H  
ATOM   2701  O   WAT   863      38.853   2.695   4.928  1.00  0.00           O  
ATOM   2702  H1  WAT   863      39.102   1.832   4.579  1.00  0.00           H  
ATOM   2703  H2  WAT   863      39.168   3.299   4.231  1.00  0.00           H  
ATOM   2704  O   WAT   864      39.425   4.003  14.284  1.00  0.00           O  
ATOM   2705  H1  WAT   864      39.567   4.503  13.457  1.00  0.00           H  
ATOM   2706  H2  WAT   864      40.259   4.195  14.759  1.00  0.00           H  
ATOM   2707  O   WAT   865      41.964   3.992   9.718  1.00  0.00           O  
ATOM   2708  H1  WAT   865      41.045   4.129   9.416  1.00  0.00           H  
ATOM   2709  H2  WAT   865      42.417   3.892   8.850  1.00  0.00           H  
ATOM   2710  O   WAT   866      34.377   6.990  13.356  1.00  0.00           O  
ATOM   2711  H1  WAT   866      33.817   6.438  13.951  1.00  0.00           H  
ATOM   2712  H2  WAT   866      34.792   7.581  14.036  1.00  0.00           H  
ATOM   2713  O   WAT   867      39.470   5.058   8.868  1.00  0.00           O  
ATOM   2714  H1  WAT   867      38.768   4.581   9.379  1.00  0.00           H  
ATOM   2715  H2  WAT   867      39.334   5.961   9.266  1.00  0.00           H  
ATOM   2716  O   WAT   868      37.521   4.650  10.759  1.00  0.00           O  
ATOM   2717  H1  WAT   868      36.795   4.522  11.420  1.00  0.00           H  
ATOM   2718  H2  WAT   868      38.226   4.968  11.367  1.00  0.00           H  
ATOM   2719  O   WAT   869      42.646   7.470  13.664  1.00  0.00           O  
ATOM   2720  H1  WAT   869      42.522   6.771  12.984  1.00  0.00           H  
ATOM   2721  H2  WAT   869      41.737   7.503  14.037  1.00  0.00           H  
ATOM   2722  O   WAT   870      36.517   6.871   6.343  1.00  0.00           O  
ATOM   2723  H1  WAT   870      37.164   6.126   6.186  1.00  0.00           H  
ATOM   2724  H2  WAT   870      36.239   6.590   7.264  1.00  0.00           H  
ATOM   2725  O   WAT   871      32.968   4.185  12.155  1.00  0.00           O  
ATOM   2726  H1  WAT   871      32.843   4.506  13.082  1.00  0.00           H  
ATOM   2727  H2  WAT   871      32.047   3.889  11.967  1.00  0.00           H  
ATOM   2728  O   WAT   872      36.866   3.977  15.024  1.00  0.00           O  
ATOM   2729  H1  WAT   872      36.475   4.207  14.146  1.00  0.00           H  
ATOM   2730  H2  WAT   872      37.814   3.881  14.742  1.00  0.00           H  
ATOM   2731  O   WAT   873      43.629  10.022  13.637  1.00  0.00           O  
ATOM   2732  H1  WAT   873      43.333   9.089  13.519  1.00  0.00           H  
ATOM   2733  H2  WAT   873      43.290  10.183  14.544  1.00  0.00           H  
ATOM   2734  O   WAT   874      39.550   8.001   3.767  1.00  0.00           O  
ATOM   2735  H1  WAT   874      40.069   8.840   3.803  1.00  0.00           H  
ATOM   2736  H2  WAT   874      38.660   8.356   3.995  1.00  0.00           H  
ATOM   2737  O   WAT   875      39.582   5.234   3.868  1.00  0.00           O  
ATOM   2738  H1  WAT   875      39.540   6.176   3.585  1.00  0.00           H  
ATOM   2739  H2  WAT   875      39.110   5.302   4.728  1.00  0.00           H  
ATOM   2740  O   WAT   876      41.657  11.123   9.510  1.00  0.00           O  
ATOM   2741  H1  WAT   876      42.149  11.377  10.333  1.00  0.00           H  
ATOM   2742  H2  WAT   876      42.039  10.219   9.383  1.00  0.00           H  
ATOM   2743  O   WAT   877      42.626   8.651   9.021  1.00  0.00           O  
ATOM   2744  H1  WAT   877      42.284   7.816   8.625  1.00  0.00           H  
ATOM   2745  H2  WAT   877      43.378   8.316   9.531  1.00  0.00           H  
ATOM   2746  O   WAT   878      34.026  10.989  13.512  1.00  0.00           O  
ATOM   2747  H1  WAT   878      33.898  10.242  12.890  1.00  0.00           H  
ATOM   2748  H2  WAT   878      33.181  11.474  13.363  1.00  0.00           H  
ATOM   2749  O   WAT   879      42.052   9.855  15.984  1.00  0.00           O  
ATOM   2750  H1  WAT   879      41.455   9.186  16.385  1.00  0.00           H  
ATOM   2751  H2  WAT   879      41.459  10.167  15.249  1.00  0.00           H  
ATOM   2752  O   WAT   880      39.419  13.513   4.511  1.00  0.00           O  
ATOM   2753  H1  WAT   880      38.796  13.829   3.796  1.00  0.00           H  
ATOM   2754  H2  WAT   880      38.927  12.685   4.751  1.00  0.00           H  
ATOM   2755  O   WAT   881      36.100  14.032   6.946  1.00  0.00           O  
ATOM   2756  H1  WAT   881      36.909  13.619   7.314  1.00  0.00           H  
ATOM   2757  H2  WAT   881      36.437  14.948   6.786  1.00  0.00           H  
ATOM   2758  O   WAT   882      34.564   9.296   3.614  1.00  0.00           O  
ATOM   2759  H1  WAT   882      34.427   9.426   2.661  1.00  0.00           H  
ATOM   2760  H2  WAT   882      34.072  10.077   3.970  1.00  0.00           H  
ATOM   2761  O   WAT   883      35.575  10.959  16.411  1.00  0.00           O  
ATOM   2762  H1  WAT   883      36.027  11.797  16.158  1.00  0.00           H  
ATOM   2763  H2  WAT   883      34.984  11.312  17.119  1.00  0.00           H  
ATOM   2764  O   WAT   884      44.561   6.290  15.219  1.00  0.00           O  
ATOM   2765  H1  WAT   884      44.027   6.930  14.696  1.00  0.00           H  
ATOM   2766  H2  WAT   884      44.167   6.425  16.106  1.00  0.00           H  
ATOM   2767  O   WAT   885      32.974   5.098  14.749  1.00  0.00           O  
ATOM   2768  H1  WAT   885      33.473   4.303  15.088  1.00  0.00           H  
ATOM   2769  H2  WAT   885      32.496   5.321  15.585  1.00  0.00           H  
ATOM   2770  O   WAT   886      40.027   7.125  14.548  1.00  0.00           O  
ATOM   2771  H1  WAT   886      39.326   7.821  14.429  1.00  0.00           H  
ATOM   2772  H2  WAT   886      39.786   6.547  13.790  1.00  0.00           H  
ATOM   2773  O   WAT   887      34.393   3.124  15.805  1.00  0.00           O  
ATOM   2774  H1  WAT   887      34.533   2.950  16.756  1.00  0.00           H  
ATOM   2775  H2  WAT   887      35.318   3.266  15.512  1.00  0.00           H  
ATOM   2776  O   WAT   888      39.656   5.778  12.147  1.00  0.00           O  
ATOM   2777  H1  WAT   888      40.628   5.625  12.019  1.00  0.00           H  
ATOM   2778  H2  WAT   888      39.515   6.451  11.437  1.00  0.00           H  
ATOM   2779  O   WAT   889      42.266   5.274  12.055  1.00  0.00           O  
ATOM   2780  H1  WAT   889      42.827   4.696  12.619  1.00  0.00           H  
ATOM   2781  H2  WAT   889      42.301   4.759  11.210  1.00  0.00           H  
ATOM   2782  O   WAT   890      39.061  12.480  12.696  1.00  0.00           O  
ATOM   2783  H1  WAT   890      38.090  12.453  12.865  1.00  0.00           H  
ATOM   2784  H2  WAT   890      39.062  12.214  11.747  1.00  0.00           H  
ATOM   2785  O   WAT   891      41.498  13.403  13.527  1.00  0.00           O  
ATOM   2786  H1  WAT   891      41.620  14.380  13.452  1.00  0.00           H  
ATOM   2787  H2  WAT   891      40.568  13.324  13.220  1.00  0.00           H  
ATOM   2788  O   WAT   892      33.772  10.546   7.183  1.00  0.00           O  
ATOM   2789  H1  WAT   892      34.721  10.445   7.447  1.00  0.00           H  
ATOM   2790  H2  WAT   892      33.496  11.203   7.868  1.00  0.00           H  
ATOM   2791  O   WAT   893      37.085   8.892   4.589  1.00  0.00           O  
ATOM   2792  H1  WAT   893      36.845   8.159   5.201  1.00  0.00           H  
ATOM   2793  H2  WAT   893      36.209   9.042   4.163  1.00  0.00           H  
ATOM   2794  O   WAT   894      32.670  12.383   8.830  1.00  0.00           O  
ATOM   2795  H1  WAT   894      32.463  12.667   9.760  1.00  0.00           H  
ATOM   2796  H2  WAT   894      33.053  13.245   8.514  1.00  0.00           H  
ATOM   2797  O   WAT   895      32.272   5.144   5.863  1.00  0.00           O  
ATOM   2798  H1  WAT   895      31.687   5.114   5.061  1.00  0.00           H  
ATOM   2799  H2  WAT   895      32.985   5.726   5.507  1.00  0.00           H  
ATOM   2800  O   WAT   896      33.581   5.029   9.618  1.00  0.00           O  
ATOM   2801  H1  WAT   896      33.401   4.702  10.531  1.00  0.00           H  
ATOM   2802  H2  WAT   896      33.123   4.332   9.099  1.00  0.00           H  
ATOM   2803  O   WAT   897      35.581   8.604  15.124  1.00  0.00           O  
ATOM   2804  H1  WAT   897      36.046   8.195  15.896  1.00  0.00           H  
ATOM   2805  H2  WAT   897      35.470   9.520  15.496  1.00  0.00           H  
ATOM   2806  O   WAT   898      39.041  11.453  10.169  1.00  0.00           O  
ATOM   2807  H1  WAT   898      38.718  11.868   9.341  1.00  0.00           H  
ATOM   2808  H2  WAT   898      39.989  11.315   9.926  1.00  0.00           H  
ATOM   2809  O   WAT   899      36.330  12.122  12.672  1.00  0.00           O  
ATOM   2810  H1  WAT   899      35.602  11.771  13.248  1.00  0.00           H  
ATOM   2811  H2  WAT   899      36.088  11.643  11.840  1.00  0.00           H  
ATOM   2812  O   WAT   900      35.483  10.473  10.703  1.00  0.00           O  
ATOM   2813  H1  WAT   900      34.628  10.014  10.798  1.00  0.00           H  
ATOM   2814  H2  WAT   900      35.579  10.494   9.727  1.00  0.00           H  
ATOM   2815  O   WAT   901      38.267  12.444   7.659  1.00  0.00           O  
ATOM   2816  H1  WAT   901      38.250  12.042   6.754  1.00  0.00           H  
ATOM   2817  H2  WAT   901      39.196  12.791   7.649  1.00  0.00           H  
ATOM   2818  O   WAT   902      40.904  12.999   7.740  1.00  0.00           O  
ATOM   2819  H1  WAT   902      41.360  12.750   6.908  1.00  0.00           H  
ATOM   2820  H2  WAT   902      41.282  12.319   8.348  1.00  0.00           H  
ATOM   2821  O   WAT   903      33.187  11.383   4.703  1.00  0.00           O  
ATOM   2822  H1  WAT   903      33.314  11.071   5.632  1.00  0.00           H  
ATOM   2823  H2  WAT   903      32.279  11.749   4.773  1.00  0.00           H  
ATOM   2824  O   WAT   904      41.044  12.890  16.193  1.00  0.00           O  
ATOM   2825  H1  WAT   904      41.352  12.985  15.264  1.00  0.00           H  
ATOM   2826  H2  WAT   904      41.004  13.837  16.454  1.00  0.00           H  
ATOM   2827  O   WAT   905      26.841  41.237  41.484  1.00  0.00           O  
ATOM   2828  H1  WAT   905      26.809  40.250  41.504  1.00  0.00           H  
ATOM   2829  H2  WAT   905      26.298  41.389  40.669  1.00  0.00           H  
ATOM   2830  O   WAT   906      26.767  42.331  43.987  1.00  0.00           O  
ATOM   2831  H1  WAT   906      25.866  42.386  44.355  1.00  0.00           H  
ATOM   2832  H2  WAT   906      26.575  41.985  43.086  1.00  0.00           H  
ATOM   2833  O   WAT   907      19.510  42.833  46.378  1.00  0.00           O  
ATOM   2834  H1  WAT   907      18.717  42.326  46.654  1.00  0.00           H  
ATOM   2835  H2  WAT   907      20.137  42.575  47.085  1.00  0.00           H  
ATOM   2836  O   WAT   908      18.134  38.414  38.983  1.00  0.00           O  
ATOM   2837  H1  WAT   908      17.167  38.422  39.207  1.00  0.00           H  
ATOM   2838  H2  WAT   908      18.046  38.221  38.012  1.00  0.00           H  
ATOM   2839  O   WAT   909      16.074  40.314  45.125  1.00  0.00           O  
ATOM   2840  H1  WAT   909      16.854  39.711  45.183  1.00  0.00           H  
ATOM   2841  H2  WAT   909      16.278  40.727  44.240  1.00  0.00           H  
ATOM   2842  O   WAT   910      18.119  37.500  48.010  1.00  0.00           O  
ATOM   2843  H1  WAT   910      17.782  36.648  48.388  1.00  0.00           H  
ATOM   2844  H2  WAT   910      17.506  38.124  48.463  1.00  0.00           H  
ATOM   2845  O   WAT   911      26.798  38.803  43.954  1.00  0.00           O  
ATOM   2846  H1  WAT   911      27.304  38.026  44.288  1.00  0.00           H  
ATOM   2847  H2  WAT   911      26.978  38.713  42.989  1.00  0.00           H  
ATOM   2848  O   WAT   912      20.235  37.432  40.286  1.00  0.00           O  
ATOM   2849  H1  WAT   912      20.417  38.243  40.809  1.00  0.00           H  
ATOM   2850  H2  WAT   912      19.434  37.747  39.788  1.00  0.00           H  
ATOM   2851  O   WAT   913      30.171  36.588  41.915  1.00  0.00           O  
ATOM   2852  H1  WAT   913      30.773  35.952  42.376  1.00  0.00           H  
ATOM   2853  H2  WAT   913      30.141  37.297  42.595  1.00  0.00           H  
ATOM   2854  O   WAT   914      18.322  38.926  45.736  1.00  0.00           O  
ATOM   2855  H1  WAT   914      19.135  39.402  46.039  1.00  0.00           H  
ATOM   2856  H2  WAT   914      18.183  38.349  46.527  1.00  0.00           H  
ATOM   2857  O   WAT   915      22.759  40.419  44.998  1.00  0.00           O  
ATOM   2858  H1  WAT   915      23.507  40.935  45.395  1.00  0.00           H  
ATOM   2859  H2  WAT   915      23.246  39.573  44.819  1.00  0.00           H  
ATOM   2860  O   WAT   916      33.959  37.998  48.227  1.00  0.00           O  
ATOM   2861  H1  WAT   916      33.411  38.707  47.811  1.00  0.00           H  
ATOM   2862  H2  WAT   916      33.556  37.950  49.104  1.00  0.00           H  
ATOM   2863  O   WAT   917      22.317  35.504  48.489  1.00  0.00           O  
ATOM   2864  H1  WAT   917      21.787  36.197  48.033  1.00  0.00           H  
ATOM   2865  H2  WAT   917      21.686  34.771  48.503  1.00  0.00           H  
ATOM   2866  O   WAT   918      22.915  45.228  46.299  1.00  0.00           O  
ATOM   2867  H1  WAT   918      22.913  46.095  45.867  1.00  0.00           H  
ATOM   2868  H2  WAT   918      22.332  44.723  45.671  1.00  0.00           H  
ATOM   2869  O   WAT   919      30.490  38.559  43.872  1.00  0.00           O  
ATOM   2870  H1  WAT   919      30.051  38.777  44.731  1.00  0.00           H  
ATOM   2871  H2  WAT   919      31.326  38.168  44.232  1.00  0.00           H  
ATOM   2872  O   WAT   920      20.678  37.215  47.183  1.00  0.00           O  
ATOM   2873  H1  WAT   920      20.800  38.185  47.024  1.00  0.00           H  
ATOM   2874  H2  WAT   920      19.759  37.240  47.551  1.00  0.00           H  
ATOM   2875  O   WAT   921      32.664  37.594  45.225  1.00  0.00           O  
ATOM   2876  H1  WAT   921      32.488  36.857  45.835  1.00  0.00           H  
ATOM   2877  H2  WAT   921      32.719  38.344  45.859  1.00  0.00           H  
ATOM   2878  O   WAT   922      23.665  34.277  44.708  1.00  0.00           O  
ATOM   2879  H1  WAT   922      23.524  34.032  43.761  1.00  0.00           H  
ATOM   2880  H2  WAT   922      22.780  34.681  44.892  1.00  0.00           H  
ATOM   2881  O   WAT   923      29.845  43.525  47.505  1.00  0.00           O  
ATOM   2882  H1  WAT   923      29.947  43.753  46.563  1.00  0.00           H  
ATOM   2883  H2  WAT   923      30.591  42.927  47.644  1.00  0.00           H  
ATOM   2884  O   WAT   924      25.474  41.478  39.180  1.00  0.00           O  
ATOM   2885  H1  WAT   924      24.673  41.912  39.540  1.00  0.00           H  
ATOM   2886  H2  WAT   924      25.532  41.915  38.301  1.00  0.00           H  
ATOM   2887  O   WAT   925      25.477  36.786  37.303  1.00  0.00           O  
ATOM   2888  H1  WAT   925      24.795  37.345  37.763  1.00  0.00           H  
ATOM   2889  H2  WAT   925      26.240  37.402  37.374  1.00  0.00           H  
ATOM   2890  O   WAT   926      32.376  42.370  46.336  1.00  0.00           O  
ATOM   2891  H1  WAT   926      31.838  43.035  45.843  1.00  0.00           H  
ATOM   2892  H2  WAT   926      33.205  42.903  46.456  1.00  0.00           H  
ATOM   2893  O   WAT   927      29.519  40.899  40.635  1.00  0.00           O  
ATOM   2894  H1  WAT   927      29.688  40.460  39.760  1.00  0.00           H  
ATOM   2895  H2  WAT   927      28.543  40.964  40.590  1.00  0.00           H  
ATOM   2896  O   WAT   928      29.687  39.266  46.453  1.00  0.00           O  
ATOM   2897  H1  WAT   928      28.896  39.858  46.361  1.00  0.00           H  
ATOM   2898  H2  WAT   928      29.292  38.598  47.070  1.00  0.00           H  
ATOM   2899  O   WAT   929      21.969  41.793  42.830  1.00  0.00           O  
ATOM   2900  H1  WAT   929      21.404  41.076  42.457  1.00  0.00           H  
ATOM   2901  H2  WAT   929      22.290  41.322  43.641  1.00  0.00           H  
ATOM   2902  O   WAT   930      20.714  39.858  46.646  1.00  0.00           O  
ATOM   2903  H1  WAT   930      21.401  40.064  45.959  1.00  0.00           H  
ATOM   2904  H2  WAT   930      20.910  40.599  47.270  1.00  0.00           H  
ATOM   2905  O   WAT   931      28.701  41.819  36.815  1.00  0.00           O  
ATOM   2906  H1  WAT   931      29.004  41.130  37.442  1.00  0.00           H  
ATOM   2907  H2  WAT   931      29.040  41.454  35.974  1.00  0.00           H  
ATOM   2908  O   WAT   932      33.239  32.695  36.896  1.00  0.00           O  
ATOM   2909  H1  WAT   932      32.791  32.854  37.769  1.00  0.00           H  
ATOM   2910  H2  WAT   932      33.218  33.642  36.575  1.00  0.00           H  
ATOM   2911  O   WAT   933      18.397  40.561  40.754  1.00  0.00           O  
ATOM   2912  H1  WAT   933      18.300  41.417  40.274  1.00  0.00           H  
ATOM   2913  H2  WAT   933      18.294  39.936  40.005  1.00  0.00           H  
ATOM   2914  O   WAT   934      15.750  43.639  47.368  1.00  0.00           O  
ATOM   2915  H1  WAT   934      16.285  44.330  46.955  1.00  0.00           H  
ATOM   2916  H2  WAT   934      16.401  42.901  47.414  1.00  0.00           H  
ATOM   2917  O   WAT   935      21.302  35.625  45.063  1.00  0.00           O  
ATOM   2918  H1  WAT   935      21.019  36.153  44.292  1.00  0.00           H  
ATOM   2919  H2  WAT   935      21.108  36.259  45.792  1.00  0.00           H  
ATOM   2920  O   WAT   936      23.499  34.333  39.540  1.00  0.00           O  
ATOM   2921  H1  WAT   936      22.916  35.095  39.308  1.00  0.00           H  
ATOM   2922  H2  WAT   936      23.118  33.666  38.912  1.00  0.00           H  
ATOM   2923  O   WAT   937      25.189  36.182  45.959  1.00  0.00           O  
ATOM   2924  H1  WAT   937      24.761  36.998  45.606  1.00  0.00           H  
ATOM   2925  H2  WAT   937      24.667  35.506  45.463  1.00  0.00           H  
ATOM   2926  O   WAT   938      20.570  39.573  42.021  1.00  0.00           O  
ATOM   2927  H1  WAT   938      20.143  38.945  42.661  1.00  0.00           H  
ATOM   2928  H2  WAT   938      19.750  40.000  41.665  1.00  0.00           H  
ATOM   2929  O   WAT   939      26.786  39.074  38.672  1.00  0.00           O  
ATOM   2930  H1  WAT   939      26.247  39.893  38.725  1.00  0.00           H  
ATOM   2931  H2  WAT   939      27.177  39.188  37.774  1.00  0.00           H  
ATOM   2932  O   WAT   940      27.085  38.531  41.292  1.00  0.00           O  
ATOM   2933  H1  WAT   940      26.991  38.612  40.308  1.00  0.00           H  
ATOM   2934  H2  WAT   940      27.153  37.550  41.358  1.00  0.00           H  
ATOM   2935  O   WAT   941      15.470  35.000  45.436  1.00  0.00           O  
ATOM   2936  H1  WAT   941      15.311  35.931  45.746  1.00  0.00           H  
ATOM   2937  H2  WAT   941      14.726  34.565  45.937  1.00  0.00           H  
ATOM   2938  O   WAT   942      14.333  37.895  35.894  1.00  0.00           O  
ATOM   2939  H1  WAT   942      14.821  38.576  36.423  1.00  0.00           H  
ATOM   2940  H2  WAT   942      14.003  38.494  35.171  1.00  0.00           H  
ATOM   2941  O   WAT   943      27.373  40.540  45.938  1.00  0.00           O  
ATOM   2942  H1  WAT   943      27.328  41.338  45.361  1.00  0.00           H  
ATOM   2943  H2  WAT   943      27.081  39.861  45.278  1.00  0.00           H  
ATOM   2944  O   WAT   944      24.204  38.239  44.466  1.00  0.00           O  
ATOM   2945  H1  WAT   944      23.968  37.651  43.709  1.00  0.00           H  
ATOM   2946  H2  WAT   944      25.110  38.509  44.187  1.00  0.00           H  
ATOM   2947  O   WAT   945      19.333  37.760  43.565  1.00  0.00           O  
ATOM   2948  H1  WAT   945      18.952  38.212  44.358  1.00  0.00           H  
ATOM   2949  H2  WAT   945      18.633  37.084  43.421  1.00  0.00           H  
ATOM   2950  O   WAT   946      23.630  38.296  38.604  1.00  0.00           O  
ATOM   2951  H1  WAT   946      23.634  38.576  39.560  1.00  0.00           H  
ATOM   2952  H2  WAT   946      23.184  39.100  38.231  1.00  0.00           H  
ATOM   2953  O   WAT   947      27.843  36.766  45.393  1.00  0.00           O  
ATOM   2954  H1  WAT   947      28.064  37.021  46.321  1.00  0.00           H  
ATOM   2955  H2  WAT   947      26.943  36.390  45.549  1.00  0.00           H  
ATOM   2956  O   WAT   948      22.241  40.333  37.544  1.00  0.00           O  
ATOM   2957  H1  WAT   948      21.511  39.921  37.018  1.00  0.00           H  
ATOM   2958  H2  WAT   948      22.902  40.457  36.816  1.00  0.00           H  
ATOM   2959  O   WAT   949      24.799  41.749  46.089  1.00  0.00           O  
ATOM   2960  H1  WAT   949      25.604  41.357  46.473  1.00  0.00           H  
ATOM   2961  H2  WAT   949      24.491  42.309  46.831  1.00  0.00           H  
ATOM   2962  O   WAT   950      17.325  35.863  43.437  1.00  0.00           O  
ATOM   2963  H1  WAT   950      16.907  35.388  44.182  1.00  0.00           H  
ATOM   2964  H2  WAT   950      17.890  35.141  43.069  1.00  0.00           H  
ATOM   2965  O   WAT   951      21.374  41.972  48.242  1.00  0.00           O  
ATOM   2966  H1  WAT   951      22.228  42.445  48.098  1.00  0.00           H  
ATOM   2967  H2  WAT   951      21.346  41.950  49.210  1.00  0.00           H  
ATOM   2968  O   WAT   952      30.640  43.846  44.848  1.00  0.00           O  
ATOM   2969  H1  WAT   952      30.567  44.658  44.324  1.00  0.00           H  
ATOM   2970  H2  WAT   952      30.222  43.196  44.233  1.00  0.00           H  
ATOM   2971  O   WAT   953      26.158  35.009  39.307  1.00  0.00           O  
ATOM   2972  H1  WAT   953      25.259  34.632  39.460  1.00  0.00           H  
ATOM   2973  H2  WAT   953      25.947  35.613  38.557  1.00  0.00           H  
ATOM   2974  O   WAT   954      29.844  39.674  38.273  1.00  0.00           O  
ATOM   2975  H1  WAT   954      30.539  39.727  37.567  1.00  0.00           H  
ATOM   2976  H2  WAT   954      29.575  38.731  38.141  1.00  0.00           H  
ATOM   2977  O   WAT   955      21.343  43.882  44.635  1.00  0.00           O  
ATOM   2978  H1  WAT   955      21.431  43.211  43.930  1.00  0.00           H  
ATOM   2979  H2  WAT   955      20.578  43.513  45.134  1.00  0.00           H  
ATOM   2980  O   WAT   956      31.507  39.868  36.213  1.00  0.00           O  
ATOM   2981  H1  WAT   956      32.142  39.430  35.599  1.00  0.00           H  
ATOM   2982  H2  WAT   956      30.850  40.190  35.552  1.00  0.00           H  
ATOM   2983  O   WAT   957      15.473  40.112  37.127  1.00  0.00           O  
ATOM   2984  H1  WAT   957      16.441  40.310  37.103  1.00  0.00           H  
ATOM   2985  H2  WAT   957      15.128  40.978  36.808  1.00  0.00           H  
ATOM   2986  O   WAT   958      23.478  42.749  40.736  1.00  0.00           O  
ATOM   2987  H1  WAT   958      23.669  43.605  41.149  1.00  0.00           H  
ATOM   2988  H2  WAT   958      22.967  42.313  41.461  1.00  0.00           H  
ATOM   2989  O   WAT   959      18.830  33.868  42.368  1.00  0.00           O  
ATOM   2990  H1  WAT   959      18.362  33.086  42.751  1.00  0.00           H  
ATOM   2991  H2  WAT   959      19.168  33.446  41.540  1.00  0.00           H  
ATOM   2992  O   WAT   960      18.091  43.021  39.621  1.00  0.00           O  
ATOM   2993  H1  WAT   960      18.538  43.739  40.098  1.00  0.00           H  
ATOM   2994  H2  WAT   960      18.547  43.091  38.742  1.00  0.00           H  
ATOM   2995  O   WAT   961      28.373  37.429  47.971  1.00  0.00           O  
ATOM   2996  H1  WAT   961      28.751  36.564  48.294  1.00  0.00           H  
ATOM   2997  H2  WAT   961      27.660  37.542  48.623  1.00  0.00           H  
ATOM   2998  O   WAT   962      31.617  37.224  39.727  1.00  0.00           O  
ATOM   2999  H1  WAT   962      30.942  37.157  39.004  1.00  0.00           H  
ATOM   3000  H2  WAT   962      31.048  36.944  40.487  1.00  0.00           H  
ATOM   3001  O   WAT   963      23.163  38.919  41.158  1.00  0.00           O  
ATOM   3002  H1  WAT   963      22.315  39.220  41.536  1.00  0.00           H  
ATOM   3003  H2  WAT   963      23.320  38.105  41.681  1.00  0.00           H  
ATOM   3004  O   WAT   964      27.401  35.839  41.632  1.00  0.00           O  
ATOM   3005  H1  WAT   964      27.079  35.453  40.788  1.00  0.00           H  
ATOM   3006  H2  WAT   964      28.365  35.848  41.469  1.00  0.00           H  
ATOM   3007  O   WAT   965      21.881  36.304  38.546  1.00  0.00           O  
ATOM   3008  H1  WAT   965      22.539  37.051  38.495  1.00  0.00           H  
ATOM   3009  H2  WAT   965      21.273  36.716  39.220  1.00  0.00           H  
ATOM   3010  O   WAT   966      29.341  42.168  43.148  1.00  0.00           O  
ATOM   3011  H1  WAT   966      29.054  42.084  42.213  1.00  0.00           H  
ATOM   3012  H2  WAT   966      28.450  42.260  43.574  1.00  0.00           H  
ATOM   3013  O   WAT   967      19.440  43.090  37.338  1.00  0.00           O  
ATOM   3014  H1  WAT   967      20.349  43.081  37.736  1.00  0.00           H  
ATOM   3015  H2  WAT   967      19.701  43.076  36.380  1.00  0.00           H  
ATOM   3016  O   WAT   968      18.151  40.753  36.932  1.00  0.00           O  
ATOM   3017  H1  WAT   968      18.954  40.186  36.918  1.00  0.00           H  
ATOM   3018  H2  WAT   968      18.575  41.631  37.087  1.00  0.00           H  
ATOM   3019  O   WAT   969      26.035  42.281  36.617  1.00  0.00           O  
ATOM   3020  H1  WAT   969      25.983  42.783  35.772  1.00  0.00           H  
ATOM   3021  H2  WAT   969      27.017  42.199  36.696  1.00  0.00           H  
ATOM   3022  O   WAT   970      21.725  42.725  38.646  1.00  0.00           O  
ATOM   3023  H1  WAT   970      22.364  42.773  39.389  1.00  0.00           H  
ATOM   3024  H2  WAT   970      21.944  41.828  38.297  1.00  0.00           H  
ATOM   3025  O   WAT   971      24.166  40.507  35.723  1.00  0.00           O  
ATOM   3026  H1  WAT   971      24.694  39.797  35.295  1.00  0.00           H  
ATOM   3027  H2  WAT   971      24.892  41.086  36.049  1.00  0.00           H  
ATOM   3028  O   WAT   972      24.982  35.216  48.502  1.00  0.00           O  
ATOM   3029  H1  WAT   972      25.118  35.694  47.653  1.00  0.00           H  
ATOM   3030  H2  WAT   972      24.015  35.385  48.626  1.00  0.00           H  
ATOM   3031  O   WAT   973      23.711  43.391  48.027  1.00  0.00           O  
ATOM   3032  H1  WAT   973      24.269  43.937  48.603  1.00  0.00           H  
ATOM   3033  H2  WAT   973      23.408  44.087  47.380  1.00  0.00           H  
ATOM   3034  O   WAT   974      20.344  39.120  36.080  1.00  0.00           O  
ATOM   3035  H1  WAT   974      20.393  38.142  35.965  1.00  0.00           H  
ATOM   3036  H2  WAT   974      20.207  39.374  35.132  1.00  0.00           H  
ATOM   3037  O   WAT   975      28.826  34.596  38.845  1.00  0.00           O  
ATOM   3038  H1  WAT   975      28.999  33.649  38.626  1.00  0.00           H  
ATOM   3039  H2  WAT   975      27.852  34.560  38.972  1.00  0.00           H  
ATOM   3040  O   WAT   976      20.617  36.473  35.094  1.00  0.00           O  
ATOM   3041  H1  WAT   976      20.561  36.554  34.115  1.00  0.00           H  
ATOM   3042  H2  WAT   976      21.449  35.971  35.187  1.00  0.00           H  
ATOM   3043  O   WAT   977      22.867  35.137  36.233  1.00  0.00           O  
ATOM   3044  H1  WAT   977      22.672  34.203  36.485  1.00  0.00           H  
ATOM   3045  H2  WAT   977      22.499  35.589  37.031  1.00  0.00           H  
ATOM   3046  O   WAT   978      35.071  43.075  37.710  1.00  0.00           O  
ATOM   3047  H1  WAT   978      36.036  43.037  37.879  1.00  0.00           H  
ATOM   3048  H2  WAT   978      34.734  42.579  38.483  1.00  0.00           H  
ATOM   3049  O   WAT   979      16.634  41.309  42.745  1.00  0.00           O  
ATOM   3050  H1  WAT   979      15.925  41.677  42.173  1.00  0.00           H  
ATOM   3051  H2  WAT   979      17.281  41.032  42.063  1.00  0.00           H  
ATOM   3052  O   WAT   980      34.008  43.145  35.268  1.00  0.00           O  
ATOM   3053  H1  WAT   980      33.226  43.693  35.435  1.00  0.00           H  
ATOM   3054  H2  WAT   980      34.466  43.229  36.146  1.00  0.00           H  
ATOM   3055  O   WAT   981      29.745  36.912  37.834  1.00  0.00           O  
ATOM   3056  H1  WAT   981      29.953  36.575  36.924  1.00  0.00           H  
ATOM   3057  H2  WAT   981      29.331  36.085  38.197  1.00  0.00           H  
ATOM   3058  O   WAT   982      33.689  41.765  39.782  1.00  0.00           O  
ATOM   3059  H1  WAT   982      33.324  40.901  40.092  1.00  0.00           H  
ATOM   3060  H2  WAT   982      32.867  42.229  39.559  1.00  0.00           H  
ATOM   3061  O   WAT   983      17.297  41.438  47.296  1.00  0.00           O  
ATOM   3062  H1  WAT   983      17.138  40.706  47.932  1.00  0.00           H  
ATOM   3063  H2  WAT   983      16.834  41.066  46.506  1.00  0.00           H  
ATOM   3064  O   WAT   984      15.518  38.612  39.348  1.00  0.00           O  
ATOM   3065  H1  WAT   984      15.027  39.089  40.054  1.00  0.00           H  
ATOM   3066  H2  WAT   984      15.378  39.235  38.596  1.00  0.00           H  
ATOM   3067  O   WAT   985      32.538  41.087  43.928  1.00  0.00           O  
ATOM   3068  H1  WAT   985      33.512  40.905  43.929  1.00  0.00           H  
ATOM   3069  H2  WAT   985      32.467  41.517  44.811  1.00  0.00           H  
ATOM   3070  O   WAT   986      32.301  39.705  46.979  1.00  0.00           O  
ATOM   3071  H1  WAT   986      31.324  39.619  46.841  1.00  0.00           H  
ATOM   3072  H2  WAT   986      32.389  40.678  46.832  1.00  0.00           H  
ATOM   3073  O   WAT   987      17.448  37.792  36.427  1.00  0.00           O  
ATOM   3074  H1  WAT   987      17.669  36.915  36.054  1.00  0.00           H  
ATOM   3075  H2  WAT   987      17.285  38.306  35.619  1.00  0.00           H  
ATOM   3076  O   WAT   988      18.274  35.285  35.726  1.00  0.00           O  
ATOM   3077  H1  WAT   988      18.608  35.194  36.663  1.00  0.00           H  
ATOM   3078  H2  WAT   988      19.101  35.666  35.332  1.00  0.00           H  
ATOM   3079  O   WAT   989      32.461  39.567  40.853  1.00  0.00           O  
ATOM   3080  H1  WAT   989      33.038  39.089  41.513  1.00  0.00           H  
ATOM   3081  H2  WAT   989      32.194  38.780  40.314  1.00  0.00           H  
ATOM   3082  O   WAT   990      17.320  33.434  46.880  1.00  0.00           O  
ATOM   3083  H1  WAT   990      18.174  33.460  46.371  1.00  0.00           H  
ATOM   3084  H2  WAT   990      16.745  33.919  46.252  1.00  0.00           H  
ATOM   3085  O   WAT   991      33.694  38.170  42.715  1.00  0.00           O  
ATOM   3086  H1  WAT   991      33.449  37.897  43.623  1.00  0.00           H  
ATOM   3087  H2  WAT   991      34.359  37.480  42.497  1.00  0.00           H  
ATOM   3088  O   WAT   992      33.097  35.277  36.393  1.00  0.00           O  
ATOM   3089  H1  WAT   992      33.726  35.640  35.717  1.00  0.00           H  
ATOM   3090  H2  WAT   992      33.474  35.706  37.198  1.00  0.00           H  
ATOM   3091  O   WAT   993      33.997  36.474  38.655  1.00  0.00           O  
ATOM   3092  H1  WAT   993      33.163  36.626  39.167  1.00  0.00           H  
ATOM   3093  H2  WAT   993      34.142  37.401  38.339  1.00  0.00           H  
ATOM   3094  O   WAT   994      17.259  35.141  48.971  1.00  0.00           O  
ATOM   3095  H1  WAT   994      17.038  34.547  49.701  1.00  0.00           H  
ATOM   3096  H2  WAT   994      17.297  34.500  48.221  1.00  0.00           H  
ATOM   3097  O   WAT   995      28.068  32.485  48.565  1.00  0.00           O  
ATOM   3098  H1  WAT   995      27.211  32.594  48.089  1.00  0.00           H  
ATOM   3099  H2  WAT   995      27.807  31.840  49.243  1.00  0.00           H  
ATOM   3100  O   WAT   996      29.249  35.047  48.716  1.00  0.00           O  
ATOM   3101  H1  WAT   996      28.823  34.165  48.753  1.00  0.00           H  
ATOM   3102  H2  WAT   996      30.019  34.840  48.138  1.00  0.00           H  
ATOM   3103  O   WAT   997      25.458  32.731  47.663  1.00  0.00           O  
ATOM   3104  H1  WAT   997      25.264  33.597  48.105  1.00  0.00           H  
ATOM   3105  H2  WAT   997      24.752  32.181  48.065  1.00  0.00           H  
ATOM   3106  O   WAT   998      29.387  34.614  44.713  1.00  0.00           O  
ATOM   3107  H1  WAT   998      30.154  34.828  44.145  1.00  0.00           H  
ATOM   3108  H2  WAT   998      28.994  35.501  44.841  1.00  0.00           H  
ATOM   3109  O   WAT   999      31.730  34.927  43.340  1.00  0.00           O  
ATOM   3110  H1  WAT   999      31.779  33.973  43.056  1.00  0.00           H  
ATOM   3111  H2  WAT   999      32.645  35.009  43.707  1.00  0.00           H  
ATOM   3112  O   WAT  1000      16.927  34.273  39.846  1.00  0.00           O  
ATOM   3113  H1  WAT  1000      17.690  33.665  40.009  1.00  0.00           H  
ATOM   3114  H2  WAT  1000      17.422  35.066  39.548  1.00  0.00           H  
ATOM   3115  O   WAT  1001      23.521  36.552  42.466  1.00  0.00           O  
ATOM   3116  H1  WAT  1001      22.616  36.151  42.376  1.00  0.00           H  
ATOM   3117  H2  WAT  1001      24.061  35.773  42.236  1.00  0.00           H  
ATOM   3118  O   WAT  1002      26.761  34.298  43.855  1.00  0.00           O  
ATOM   3119  H1  WAT  1002      27.701  34.177  44.124  1.00  0.00           H  
ATOM   3120  H2  WAT  1002      26.896  34.863  43.059  1.00  0.00           H  
ATOM   3121  O   WAT  1003      31.828  33.426  39.080  1.00  0.00           O  
ATOM   3122  H1  WAT  1003      31.439  34.302  39.259  1.00  0.00           H  
ATOM   3123  H2  WAT  1003      31.000  32.912  38.900  1.00  0.00           H  
ATOM   3124  O   WAT  1004      19.311  35.167  38.160  1.00  0.00           O  
ATOM   3125  H1  WAT  1004      19.501  34.321  38.633  1.00  0.00           H  
ATOM   3126  H2  WAT  1004      20.196  35.585  38.211  1.00  0.00           H  
ATOM   3127  O   WAT  1005      21.050  35.584  42.111  1.00  0.00           O  
ATOM   3128  H1  WAT  1005      20.307  34.966  42.270  1.00  0.00           H  
ATOM   3129  H2  WAT  1005      20.633  36.196  41.465  1.00  0.00           H  
ATOM   3130  O   WAT  1006      26.852  40.030  24.145  1.00  0.00           O  
ATOM   3131  H1  WAT  1006      26.574  39.091  24.007  1.00  0.00           H  
ATOM   3132  H2  WAT  1006      26.300  40.453  23.440  1.00  0.00           H  
ATOM   3133  O   WAT  1007      26.312  40.694  26.757  1.00  0.00           O  
ATOM   3134  H1  WAT  1007      25.338  40.906  26.750  1.00  0.00           H  
ATOM   3135  H2  WAT  1007      26.434  40.563  25.785  1.00  0.00           H  
ATOM   3136  O   WAT  1008      18.928  42.942  27.496  1.00  0.00           O  
ATOM   3137  H1  WAT  1008      18.071  42.676  27.909  1.00  0.00           H  
ATOM   3138  H2  WAT  1008      19.392  42.075  27.510  1.00  0.00           H  
ATOM   3139  O   WAT  1009      16.941  38.945  21.162  1.00  0.00           O  
ATOM   3140  H1  WAT  1009      15.951  38.957  21.138  1.00  0.00           H  
ATOM   3141  H2  WAT  1009      17.128  39.339  20.283  1.00  0.00           H  
ATOM   3142  O   WAT  1010      14.918  40.359  27.385  1.00  0.00           O  
ATOM   3143  H1  WAT  1010      15.642  39.696  27.454  1.00  0.00           H  
ATOM   3144  H2  WAT  1010      15.124  40.740  26.501  1.00  0.00           H  
ATOM   3145  O   WAT  1011      16.502  36.778  29.665  1.00  0.00           O  
ATOM   3146  H1  WAT  1011      16.214  35.907  30.027  1.00  0.00           H  
ATOM   3147  H2  WAT  1011      15.712  37.319  29.890  1.00  0.00           H  
ATOM   3148  O   WAT  1012      24.664  36.531  25.981  1.00  0.00           O  
ATOM   3149  H1  WAT  1012      25.390  36.413  26.636  1.00  0.00           H  
ATOM   3150  H2  WAT  1012      25.172  36.884  25.221  1.00  0.00           H  
ATOM   3151  O   WAT  1013      18.859  37.168  22.945  1.00  0.00           O  
ATOM   3152  H1  WAT  1013      18.615  37.571  23.815  1.00  0.00           H  
ATOM   3153  H2  WAT  1013      19.458  37.890  22.613  1.00  0.00           H  
ATOM   3154  O   WAT  1014      29.509  35.720  23.447  1.00  0.00           O  
ATOM   3155  H1  WAT  1014      29.540  35.139  24.235  1.00  0.00           H  
ATOM   3156  H2  WAT  1014      28.558  35.676  23.226  1.00  0.00           H  
ATOM   3157  O   WAT  1015      17.052  38.698  27.794  1.00  0.00           O  
ATOM   3158  H1  WAT  1015      17.723  39.107  28.398  1.00  0.00           H  
ATOM   3159  H2  WAT  1015      16.846  37.893  28.327  1.00  0.00           H  
ATOM   3160  O   WAT  1016      20.466  40.659  27.534  1.00  0.00           O  
ATOM   3161  H1  WAT  1016      21.338  41.122  27.440  1.00  0.00           H  
ATOM   3162  H2  WAT  1016      20.707  39.818  27.073  1.00  0.00           H  
ATOM   3163  O   WAT  1017      32.345  37.970  30.310  1.00  0.00           O  
ATOM   3164  H1  WAT  1017      32.279  38.720  29.659  1.00  0.00           H  
ATOM   3165  H2  WAT  1017      32.992  38.391  30.933  1.00  0.00           H  
ATOM   3166  O   WAT  1018      20.325  45.075  28.511  1.00  0.00           O  
ATOM   3167  H1  WAT  1018      19.754  44.303  28.285  1.00  0.00           H  
ATOM   3168  H2  WAT  1018      20.565  45.367  27.610  1.00  0.00           H  
ATOM   3169  O   WAT  1019      30.205  37.733  26.689  1.00  0.00           O  
ATOM   3170  H1  WAT  1019      29.317  38.086  26.948  1.00  0.00           H  
ATOM   3171  H2  WAT  1019      30.524  38.503  26.158  1.00  0.00           H  
ATOM   3172  O   WAT  1020      19.209  36.864  29.879  1.00  0.00           O  
ATOM   3173  H1  WAT  1020      19.260  37.831  29.682  1.00  0.00           H  
ATOM   3174  H2  WAT  1020      18.229  36.750  29.819  1.00  0.00           H  
ATOM   3175  O   WAT  1021      32.458  36.312  26.241  1.00  0.00           O  
ATOM   3176  H1  WAT  1021      31.626  36.769  26.516  1.00  0.00           H  
ATOM   3177  H2  WAT  1021      32.964  36.379  27.083  1.00  0.00           H  
ATOM   3178  O   WAT  1022      27.835  41.833  28.715  1.00  0.00           O  
ATOM   3179  H1  WAT  1022      28.344  42.435  28.121  1.00  0.00           H  
ATOM   3180  H2  WAT  1022      27.165  41.509  28.061  1.00  0.00           H  
ATOM   3181  O   WAT  1023      25.297  41.128  22.166  1.00  0.00           O  
ATOM   3182  H1  WAT  1023      24.379  41.438  22.325  1.00  0.00           H  
ATOM   3183  H2  WAT  1023      25.646  41.895  21.660  1.00  0.00           H  
ATOM   3184  O   WAT  1024      24.610  37.843  18.648  1.00  0.00           O  
ATOM   3185  H1  WAT  1024      24.176  37.673  19.533  1.00  0.00           H  
ATOM   3186  H2  WAT  1024      25.129  38.647  18.922  1.00  0.00           H  
ATOM   3187  O   WAT  1025      31.618  42.809  28.719  1.00  0.00           O  
ATOM   3188  H1  WAT  1025      30.774  42.922  28.222  1.00  0.00           H  
ATOM   3189  H2  WAT  1025      32.248  43.079  28.001  1.00  0.00           H  
ATOM   3190  O   WAT  1026      30.316  42.753  22.589  1.00  0.00           O  
ATOM   3191  H1  WAT  1026      29.738  42.428  21.864  1.00  0.00           H  
ATOM   3192  H2  WAT  1026      29.839  42.391  23.365  1.00  0.00           H  
ATOM   3193  O   WAT  1027      29.504  39.798  29.244  1.00  0.00           O  
ATOM   3194  H1  WAT  1027      28.961  40.622  29.117  1.00  0.00           H  
ATOM   3195  H2  WAT  1027      28.948  39.190  28.688  1.00  0.00           H  
ATOM   3196  O   WAT  1028      21.355  42.341  24.476  1.00  0.00           O  
ATOM   3197  H1  WAT  1028      20.698  41.610  24.574  1.00  0.00           H  
ATOM   3198  H2  WAT  1028      22.014  42.044  25.158  1.00  0.00           H  
ATOM   3199  O   WAT  1029      19.021  39.532  29.449  1.00  0.00           O  
ATOM   3200  H1  WAT  1029      19.564  39.987  28.750  1.00  0.00           H  
ATOM   3201  H2  WAT  1029      19.340  40.055  30.230  1.00  0.00           H  
ATOM   3202  O   WAT  1030      26.292  43.102  20.537  1.00  0.00           O  
ATOM   3203  H1  WAT  1030      27.104  42.552  20.377  1.00  0.00           H  
ATOM   3204  H2  WAT  1030      26.709  43.966  20.689  1.00  0.00           H  
ATOM   3205  O   WAT  1031      19.777  43.494  32.210  1.00  0.00           O  
ATOM   3206  H1  WAT  1031      20.512  43.929  31.709  1.00  0.00           H  
ATOM   3207  H2  WAT  1031      19.020  44.008  31.890  1.00  0.00           H  
ATOM   3208  O   WAT  1032      30.620  32.305  18.160  1.00  0.00           O  
ATOM   3209  H1  WAT  1032      29.953  32.924  18.538  1.00  0.00           H  
ATOM   3210  H2  WAT  1032      31.301  32.948  17.868  1.00  0.00           H  
ATOM   3211  O   WAT  1033      17.231  40.947  23.071  1.00  0.00           O  
ATOM   3212  H1  WAT  1033      17.294  41.646  22.380  1.00  0.00           H  
ATOM   3213  H2  WAT  1033      17.192  40.150  22.496  1.00  0.00           H  
ATOM   3214  O   WAT  1034      14.788  43.506  26.989  1.00  0.00           O  
ATOM   3215  H1  WAT  1034      14.991  42.951  26.205  1.00  0.00           H  
ATOM   3216  H2  WAT  1034      15.588  43.330  27.531  1.00  0.00           H  
ATOM   3217  O   WAT  1035      30.908  37.576  33.625  1.00  0.00           O  
ATOM   3218  H1  WAT  1035      31.750  37.956  33.952  1.00  0.00           H  
ATOM   3219  H2  WAT  1035      30.727  36.924  34.343  1.00  0.00           H  
ATOM   3220  O   WAT  1036      18.627  34.697  28.170  1.00  0.00           O  
ATOM   3221  H1  WAT  1036      19.277  34.565  27.439  1.00  0.00           H  
ATOM   3222  H2  WAT  1036      19.113  35.343  28.718  1.00  0.00           H  
ATOM   3223  O   WAT  1037      27.806  38.149  31.827  1.00  0.00           O  
ATOM   3224  H1  WAT  1037      27.193  38.134  32.600  1.00  0.00           H  
ATOM   3225  H2  WAT  1037      27.689  39.092  31.556  1.00  0.00           H  
ATOM   3226  O   WAT  1038      27.591  39.079  36.080  1.00  0.00           O  
ATOM   3227  H1  WAT  1038      26.958  38.746  35.400  1.00  0.00           H  
ATOM   3228  H2  WAT  1038      28.305  39.403  35.498  1.00  0.00           H  
ATOM   3229  O   WAT  1039      22.242  33.634  21.299  1.00  0.00           O  
ATOM   3230  H1  WAT  1039      21.672  34.189  21.886  1.00  0.00           H  
ATOM   3231  H2  WAT  1039      22.201  32.787  21.773  1.00  0.00           H  
ATOM   3232  O   WAT  1040      19.523  40.338  24.417  1.00  0.00           O  
ATOM   3233  H1  WAT  1040      19.098  39.591  24.904  1.00  0.00           H  
ATOM   3234  H2  WAT  1040      18.714  40.707  23.983  1.00  0.00           H  
ATOM   3235  O   WAT  1041      26.154  39.694  19.906  1.00  0.00           O  
ATOM   3236  H1  WAT  1041      25.665  39.893  20.739  1.00  0.00           H  
ATOM   3237  H2  WAT  1041      26.891  40.344  20.002  1.00  0.00           H  
ATOM   3238  O   WAT  1042      22.262  41.264  33.961  1.00  0.00           O  
ATOM   3239  H1  WAT  1042      22.275  40.417  33.466  1.00  0.00           H  
ATOM   3240  H2  WAT  1042      22.990  41.085  34.604  1.00  0.00           H  
ATOM   3241  O   WAT  1043      25.864  37.490  23.587  1.00  0.00           O  
ATOM   3242  H1  WAT  1043      25.132  37.609  22.937  1.00  0.00           H  
ATOM   3243  H2  WAT  1043      26.372  36.783  23.125  1.00  0.00           H  
ATOM   3244  O   WAT  1044      17.282  36.945  33.071  1.00  0.00           O  
ATOM   3245  H1  WAT  1044      16.755  37.708  32.759  1.00  0.00           H  
ATOM   3246  H2  WAT  1044      16.573  36.301  33.264  1.00  0.00           H  
ATOM   3247  O   WAT  1045      14.505  35.066  26.425  1.00  0.00           O  
ATOM   3248  H1  WAT  1045      14.215  35.769  27.053  1.00  0.00           H  
ATOM   3249  H2  WAT  1045      15.079  34.541  27.039  1.00  0.00           H  
ATOM   3250  O   WAT  1046      14.298  37.974  16.490  1.00  0.00           O  
ATOM   3251  H1  WAT  1046      14.329  38.573  17.278  1.00  0.00           H  
ATOM   3252  H2  WAT  1046      14.356  37.106  16.949  1.00  0.00           H  
ATOM   3253  O   WAT  1047      27.814  38.601  27.554  1.00  0.00           O  
ATOM   3254  H1  WAT  1047      27.189  39.314  27.270  1.00  0.00           H  
ATOM   3255  H2  WAT  1047      27.173  37.861  27.659  1.00  0.00           H  
ATOM   3256  O   WAT  1048      21.888  38.583  26.333  1.00  0.00           O  
ATOM   3257  H1  WAT  1048      21.920  38.457  25.361  1.00  0.00           H  
ATOM   3258  H2  WAT  1048      22.498  39.361  26.414  1.00  0.00           H  
ATOM   3259  O   WAT  1049      17.904  38.286  25.259  1.00  0.00           O  
ATOM   3260  H1  WAT  1049      17.700  38.471  26.212  1.00  0.00           H  
ATOM   3261  H2  WAT  1049      17.122  37.710  25.059  1.00  0.00           H  
ATOM   3262  O   WAT  1050      20.908  37.180  19.742  1.00  0.00           O  
ATOM   3263  H1  WAT  1050      21.718  37.095  20.313  1.00  0.00           H  
ATOM   3264  H2  WAT  1050      20.986  38.150  19.549  1.00  0.00           H  
ATOM   3265  O   WAT  1051      26.526  36.236  27.916  1.00  0.00           O  
ATOM   3266  H1  WAT  1051      26.421  36.082  28.884  1.00  0.00           H  
ATOM   3267  H2  WAT  1051      27.381  35.768  27.770  1.00  0.00           H  
ATOM   3268  O   WAT  1052      21.375  39.712  18.722  1.00  0.00           O  
ATOM   3269  H1  WAT  1052      20.674  39.582  18.054  1.00  0.00           H  
ATOM   3270  H2  WAT  1052      22.146  39.901  18.145  1.00  0.00           H  
ATOM   3271  O   WAT  1053      30.689  33.880  33.561  1.00  0.00           O  
ATOM   3272  H1  WAT  1053      31.481  33.303  33.693  1.00  0.00           H  
ATOM   3273  H2  WAT  1053      30.334  33.473  32.740  1.00  0.00           H  
ATOM   3274  O   WAT  1054      23.265  42.827  29.184  1.00  0.00           O  
ATOM   3275  H1  WAT  1054      23.214  41.995  29.705  1.00  0.00           H  
ATOM   3276  H2  WAT  1054      23.380  42.450  28.281  1.00  0.00           H  
ATOM   3277  O   WAT  1055      15.846  36.617  24.702  1.00  0.00           O  
ATOM   3278  H1  WAT  1055      15.420  35.998  25.349  1.00  0.00           H  
ATOM   3279  H2  WAT  1055      16.163  35.954  24.046  1.00  0.00           H  
ATOM   3280  O   WAT  1056      20.266  40.964  31.364  1.00  0.00           O  
ATOM   3281  H1  WAT  1056      20.064  41.886  31.652  1.00  0.00           H  
ATOM   3282  H2  WAT  1056      21.221  41.072  31.140  1.00  0.00           H  
ATOM   3283  O   WAT  1057      29.484  43.078  26.921  1.00  0.00           O  
ATOM   3284  H1  WAT  1057      29.596  43.913  26.439  1.00  0.00           H  
ATOM   3285  H2  WAT  1057      29.350  42.458  26.160  1.00  0.00           H  
ATOM   3286  O   WAT  1058      24.714  34.721  20.831  1.00  0.00           O  
ATOM   3287  H1  WAT  1058      23.880  34.230  21.036  1.00  0.00           H  
ATOM   3288  H2  WAT  1058      24.376  35.643  20.985  1.00  0.00           H  
ATOM   3289  O   WAT  1059      25.723  43.160  34.004  1.00  0.00           O  
ATOM   3290  H1  WAT  1059      25.465  42.326  33.521  1.00  0.00           H  
ATOM   3291  H2  WAT  1059      24.911  43.689  33.778  1.00  0.00           H  
ATOM   3292  O   WAT  1060      28.452  38.474  19.111  1.00  0.00           O  
ATOM   3293  H1  WAT  1060      28.875  39.341  19.331  1.00  0.00           H  
ATOM   3294  H2  WAT  1060      27.524  38.704  19.376  1.00  0.00           H  
ATOM   3295  O   WAT  1061      20.136  44.562  25.633  1.00  0.00           O  
ATOM   3296  H1  WAT  1061      20.644  43.878  25.149  1.00  0.00           H  
ATOM   3297  H2  WAT  1061      19.583  43.991  26.208  1.00  0.00           H  
ATOM   3298  O   WAT  1062      16.186  41.767  31.261  1.00  0.00           O  
ATOM   3299  H1  WAT  1062      16.039  42.230  32.120  1.00  0.00           H  
ATOM   3300  H2  WAT  1062      16.068  40.842  31.549  1.00  0.00           H  
ATOM   3301  O   WAT  1063      20.089  42.621  34.795  1.00  0.00           O  
ATOM   3302  H1  WAT  1063      19.871  43.007  33.915  1.00  0.00           H  
ATOM   3303  H2  WAT  1063      20.889  42.099  34.540  1.00  0.00           H  
ATOM   3304  O   WAT  1064      29.981  41.961  17.434  1.00  0.00           O  
ATOM   3305  H1  WAT  1064      29.208  41.680  16.904  1.00  0.00           H  
ATOM   3306  H2  WAT  1064      29.617  41.852  18.342  1.00  0.00           H  
ATOM   3307  O   WAT  1065      31.734  42.257  31.448  1.00  0.00           O  
ATOM   3308  H1  WAT  1065      32.628  42.482  31.773  1.00  0.00           H  
ATOM   3309  H2  WAT  1065      31.779  42.594  30.530  1.00  0.00           H  
ATOM   3310  O   WAT  1066      14.579  39.833  18.424  1.00  0.00           O  
ATOM   3311  H1  WAT  1066      15.523  40.005  18.630  1.00  0.00           H  
ATOM   3312  H2  WAT  1066      14.222  40.741  18.437  1.00  0.00           H  
ATOM   3313  O   WAT  1067      22.908  42.574  22.332  1.00  0.00           O  
ATOM   3314  H1  WAT  1067      23.270  43.441  22.588  1.00  0.00           H  
ATOM   3315  H2  WAT  1067      22.302  42.420  23.107  1.00  0.00           H  
ATOM   3316  O   WAT  1068      17.973  33.063  24.766  1.00  0.00           O  
ATOM   3317  H1  WAT  1068      18.816  33.312  25.220  1.00  0.00           H  
ATOM   3318  H2  WAT  1068      17.908  33.792  24.126  1.00  0.00           H  
ATOM   3319  O   WAT  1069      15.136  35.219  33.560  1.00  0.00           O  
ATOM   3320  H1  WAT  1069      14.605  35.952  33.121  1.00  0.00           H  
ATOM   3321  H2  WAT  1069      14.349  34.709  33.904  1.00  0.00           H  
ATOM   3322  O   WAT  1070      17.402  42.875  21.149  1.00  0.00           O  
ATOM   3323  H1  WAT  1070      17.834  43.652  21.541  1.00  0.00           H  
ATOM   3324  H2  WAT  1070      17.985  42.726  20.365  1.00  0.00           H  
ATOM   3325  O   WAT  1071      26.626  35.902  30.646  1.00  0.00           O  
ATOM   3326  H1  WAT  1071      26.889  36.737  31.098  1.00  0.00           H  
ATOM   3327  H2  WAT  1071      26.076  35.508  31.376  1.00  0.00           H  
ATOM   3328  O   WAT  1072      31.150  35.432  21.363  1.00  0.00           O  
ATOM   3329  H1  WAT  1072      30.389  34.989  20.914  1.00  0.00           H  
ATOM   3330  H2  WAT  1072      30.700  35.650  22.222  1.00  0.00           H  
ATOM   3331  O   WAT  1073      20.568  39.081  22.156  1.00  0.00           O  
ATOM   3332  H1  WAT  1073      20.539  39.674  22.927  1.00  0.00           H  
ATOM   3333  H2  WAT  1073      21.522  38.927  22.056  1.00  0.00           H  
ATOM   3334  O   WAT  1074      22.979  40.822  31.003  1.00  0.00           O  
ATOM   3335  H1  WAT  1074      23.766  41.101  31.534  1.00  0.00           H  
ATOM   3336  H2  WAT  1074      22.851  39.924  31.393  1.00  0.00           H  
ATOM   3337  O   WAT  1075      27.040  35.397  22.165  1.00  0.00           O  
ATOM   3338  H1  WAT  1075      26.183  35.068  21.804  1.00  0.00           H  
ATOM   3339  H2  WAT  1075      27.651  34.994  21.505  1.00  0.00           H  
ATOM   3340  O   WAT  1076      19.171  35.251  20.510  1.00  0.00           O  
ATOM   3341  H1  WAT  1076      19.836  35.920  20.198  1.00  0.00           H  
ATOM   3342  H2  WAT  1076      19.656  34.928  21.308  1.00  0.00           H  
ATOM   3343  O   WAT  1077      29.313  35.716  30.233  1.00  0.00           O  
ATOM   3344  H1  WAT  1077      28.340  35.667  30.383  1.00  0.00           H  
ATOM   3345  H2  WAT  1077      29.336  35.502  29.268  1.00  0.00           H  
ATOM   3346  O   WAT  1078      29.147  41.468  24.755  1.00  0.00           O  
ATOM   3347  H1  WAT  1078      28.361  40.914  24.540  1.00  0.00           H  
ATOM   3348  H2  WAT  1078      29.821  40.760  24.882  1.00  0.00           H  
ATOM   3349  O   WAT  1079      19.007  42.345  19.024  1.00  0.00           O  
ATOM   3350  H1  WAT  1079      19.930  42.347  19.392  1.00  0.00           H  
ATOM   3351  H2  WAT  1079      19.224  42.457  18.070  1.00  0.00           H  
ATOM   3352  O   WAT  1080      17.339  40.236  18.705  1.00  0.00           O  
ATOM   3353  H1  WAT  1080      18.016  39.680  18.237  1.00  0.00           H  
ATOM   3354  H2  WAT  1080      17.931  40.983  18.976  1.00  0.00           H  
ATOM   3355  O   WAT  1081      15.857  42.318  33.922  1.00  0.00           O  
ATOM   3356  H1  WAT  1081      16.483  41.618  34.190  1.00  0.00           H  
ATOM   3357  H2  WAT  1081      15.353  42.444  34.746  1.00  0.00           H  
ATOM   3358  O   WAT  1082      23.263  43.824  33.055  1.00  0.00           O  
ATOM   3359  H1  WAT  1082      22.771  43.009  33.267  1.00  0.00           H  
ATOM   3360  H2  WAT  1082      22.774  44.138  32.268  1.00  0.00           H  
ATOM   3361  O   WAT  1083      24.198  42.484  18.796  1.00  0.00           O  
ATOM   3362  H1  WAT  1083      23.431  42.694  19.353  1.00  0.00           H  
ATOM   3363  H2  WAT  1083      24.939  42.706  19.396  1.00  0.00           H  
ATOM   3364  O   WAT  1084      17.369  40.084  34.477  1.00  0.00           O  
ATOM   3365  H1  WAT  1084      17.675  40.388  35.369  1.00  0.00           H  
ATOM   3366  H2  WAT  1084      18.259  39.898  34.076  1.00  0.00           H  
ATOM   3367  O   WAT  1085      21.504  42.161  20.022  1.00  0.00           O  
ATOM   3368  H1  WAT  1085      21.956  42.204  20.893  1.00  0.00           H  
ATOM   3369  H2  WAT  1085      21.572  41.202  19.833  1.00  0.00           H  
ATOM   3370  O   WAT  1086      19.726  39.408  33.472  1.00  0.00           O  
ATOM   3371  H1  WAT  1086      19.912  38.534  33.056  1.00  0.00           H  
ATOM   3372  H2  WAT  1086      19.956  39.995  32.708  1.00  0.00           H  
ATOM   3373  O   WAT  1087      23.426  40.601  17.069  1.00  0.00           O  
ATOM   3374  H1  WAT  1087      24.283  40.316  16.671  1.00  0.00           H  
ATOM   3375  H2  WAT  1087      23.775  41.300  17.685  1.00  0.00           H  
ATOM   3376  O   WAT  1088      28.245  42.638  33.128  1.00  0.00           O  
ATOM   3377  H1  WAT  1088      28.638  43.500  32.925  1.00  0.00           H  
ATOM   3378  H2  WAT  1088      27.370  42.917  33.490  1.00  0.00           H  
ATOM   3379  O   WAT  1089      29.513  40.579  34.410  1.00  0.00           O  
ATOM   3380  H1  WAT  1089      29.854  40.110  33.606  1.00  0.00           H  
ATOM   3381  H2  WAT  1089      29.071  41.339  33.946  1.00  0.00           H  
ATOM   3382  O   WAT  1090      19.919  36.863  32.499  1.00  0.00           O  
ATOM   3383  H1  WAT  1090      19.858  36.720  31.520  1.00  0.00           H  
ATOM   3384  H2  WAT  1090      18.948  36.802  32.708  1.00  0.00           H  
ATOM   3385  O   WAT  1091      21.777  44.427  30.703  1.00  0.00           O  
ATOM   3386  H1  WAT  1091      22.417  43.895  30.153  1.00  0.00           H  
ATOM   3387  H2  WAT  1091      21.272  44.836  29.949  1.00  0.00           H  
ATOM   3388  O   WAT  1092      25.174  40.940  32.611  1.00  0.00           O  
ATOM   3389  H1  WAT  1092      25.253  40.066  33.064  1.00  0.00           H  
ATOM   3390  H2  WAT  1092      25.951  40.866  32.002  1.00  0.00           H  
ATOM   3391  O   WAT  1093      27.423  40.816  31.213  1.00  0.00           O  
ATOM   3392  H1  WAT  1093      27.480  41.259  30.334  1.00  0.00           H  
ATOM   3393  H2  WAT  1093      27.879  41.486  31.768  1.00  0.00           H  
ATOM   3394  O   WAT  1094      19.185  38.975  17.159  1.00  0.00           O  
ATOM   3395  H1  WAT  1094      19.208  38.011  17.401  1.00  0.00           H  
ATOM   3396  H2  WAT  1094      19.322  38.876  16.185  1.00  0.00           H  
ATOM   3397  O   WAT  1095      22.729  38.674  32.660  1.00  0.00           O  
ATOM   3398  H1  WAT  1095      23.600  38.442  33.058  1.00  0.00           H  
ATOM   3399  H2  WAT  1095      22.396  37.793  32.428  1.00  0.00           H  
ATOM   3400  O   WAT  1096      26.023  33.866  18.597  1.00  0.00           O  
ATOM   3401  H1  WAT  1096      26.887  33.753  19.066  1.00  0.00           H  
ATOM   3402  H2  WAT  1096      25.455  34.073  19.382  1.00  0.00           H  
ATOM   3403  O   WAT  1097      19.368  36.344  17.622  1.00  0.00           O  
ATOM   3404  H1  WAT  1097      19.493  35.385  17.434  1.00  0.00           H  
ATOM   3405  H2  WAT  1097      20.069  36.465  18.307  1.00  0.00           H  
ATOM   3406  O   WAT  1098      22.073  34.548  18.667  1.00  0.00           O  
ATOM   3407  H1  WAT  1098      22.037  33.689  18.202  1.00  0.00           H  
ATOM   3408  H2  WAT  1098      22.139  34.244  19.598  1.00  0.00           H  
ATOM   3409  O   WAT  1099      33.710  42.471  19.212  1.00  0.00           O  
ATOM   3410  H1  WAT  1099      34.650  42.601  19.451  1.00  0.00           H  
ATOM   3411  H2  WAT  1099      33.313  42.380  20.106  1.00  0.00           H  
ATOM   3412  O   WAT  1100      15.373  41.635  24.996  1.00  0.00           O  
ATOM   3413  H1  WAT  1100      14.718  41.834  24.285  1.00  0.00           H  
ATOM   3414  H2  WAT  1100      16.137  41.370  24.431  1.00  0.00           H  
ATOM   3415  O   WAT  1101      32.553  42.139  16.777  1.00  0.00           O  
ATOM   3416  H1  WAT  1101      31.582  42.168  16.992  1.00  0.00           H  
ATOM   3417  H2  WAT  1101      32.904  42.469  17.641  1.00  0.00           H  
ATOM   3418  O   WAT  1102      26.544  36.340  17.569  1.00  0.00           O  
ATOM   3419  H1  WAT  1102      26.215  35.447  17.834  1.00  0.00           H  
ATOM   3420  H2  WAT  1102      25.815  36.888  17.965  1.00  0.00           H  
ATOM   3421  O   WAT  1103      32.697  41.873  21.691  1.00  0.00           O  
ATOM   3422  H1  WAT  1103      32.201  41.033  21.521  1.00  0.00           H  
ATOM   3423  H2  WAT  1103      31.938  42.409  22.048  1.00  0.00           H  
ATOM   3424  O   WAT  1104      16.581  42.209  28.644  1.00  0.00           O  
ATOM   3425  H1  WAT  1104      16.499  42.142  29.631  1.00  0.00           H  
ATOM   3426  H2  WAT  1104      15.940  41.509  28.390  1.00  0.00           H  
ATOM   3427  O   WAT  1105      30.364  39.990  31.801  1.00  0.00           O  
ATOM   3428  H1  WAT  1105      29.989  40.041  30.888  1.00  0.00           H  
ATOM   3429  H2  WAT  1105      30.927  40.809  31.771  1.00  0.00           H  
ATOM   3430  O   WAT  1106      15.719  39.237  32.572  1.00  0.00           O  
ATOM   3431  H1  WAT  1106      14.876  39.308  33.090  1.00  0.00           H  
ATOM   3432  H2  WAT  1106      16.339  39.591  33.264  1.00  0.00           H  
ATOM   3433  O   WAT  1107      30.580  35.706  35.535  1.00  0.00           O  
ATOM   3434  H1  WAT  1107      31.484  35.461  35.852  1.00  0.00           H  
ATOM   3435  H2  WAT  1107      30.474  34.998  34.843  1.00  0.00           H  
ATOM   3436  O   WAT  1108      14.300  38.815  21.047  1.00  0.00           O  
ATOM   3437  H1  WAT  1108      13.679  39.186  21.710  1.00  0.00           H  
ATOM   3438  H2  WAT  1108      13.965  39.220  20.228  1.00  0.00           H  
ATOM   3439  O   WAT  1109      31.240  39.766  25.191  1.00  0.00           O  
ATOM   3440  H1  WAT  1109      31.718  39.124  24.603  1.00  0.00           H  
ATOM   3441  H2  WAT  1109      32.020  40.202  25.603  1.00  0.00           H  
ATOM   3442  O   WAT  1110      32.115  40.099  28.728  1.00  0.00           O  
ATOM   3443  H1  WAT  1110      31.138  39.961  28.788  1.00  0.00           H  
ATOM   3444  H2  WAT  1110      32.132  41.082  28.722  1.00  0.00           H  
ATOM   3445  O   WAT  1111      16.928  36.728  18.920  1.00  0.00           O  
ATOM   3446  H1  WAT  1111      17.696  36.518  18.352  1.00  0.00           H  
ATOM   3447  H2  WAT  1111      16.211  36.268  18.448  1.00  0.00           H  
ATOM   3448  O   WAT  1112      15.413  32.872  17.783  1.00  0.00           O  
ATOM   3449  H1  WAT  1112      16.220  33.055  18.335  1.00  0.00           H  
ATOM   3450  H2  WAT  1112      15.867  32.640  16.937  1.00  0.00           H  
ATOM   3451  O   WAT  1113      31.154  39.671  21.237  1.00  0.00           O  
ATOM   3452  H1  WAT  1113      30.734  39.168  21.956  1.00  0.00           H  
ATOM   3453  H2  WAT  1113      30.378  40.197  20.919  1.00  0.00           H  
ATOM   3454  O   WAT  1114      16.145  33.842  28.179  1.00  0.00           O  
ATOM   3455  H1  WAT  1114      17.098  34.145  28.126  1.00  0.00           H  
ATOM   3456  H2  WAT  1114      16.012  33.978  29.145  1.00  0.00           H  
ATOM   3457  O   WAT  1115      32.636  37.830  23.978  1.00  0.00           O  
ATOM   3458  H1  WAT  1115      32.564  37.262  24.784  1.00  0.00           H  
ATOM   3459  H2  WAT  1115      33.027  37.179  23.361  1.00  0.00           H  
ATOM   3460  O   WAT  1116      29.774  32.862  31.120  1.00  0.00           O  
ATOM   3461  H1  WAT  1116      29.552  33.725  30.733  1.00  0.00           H  
ATOM   3462  H2  WAT  1116      28.970  32.342  30.869  1.00  0.00           H  
ATOM   3463  O   WAT  1117      32.947  33.757  17.870  1.00  0.00           O  
ATOM   3464  H1  WAT  1117      33.763  33.968  17.358  1.00  0.00           H  
ATOM   3465  H2  WAT  1117      32.919  34.553  18.455  1.00  0.00           H  
ATOM   3466  O   WAT  1118      33.085  35.805  19.664  1.00  0.00           O  
ATOM   3467  H1  WAT  1118      32.348  35.637  20.326  1.00  0.00           H  
ATOM   3468  H2  WAT  1118      33.034  36.794  19.671  1.00  0.00           H  
ATOM   3469  O   WAT  1119      15.606  34.467  30.819  1.00  0.00           O  
ATOM   3470  H1  WAT  1119      15.570  34.601  31.786  1.00  0.00           H  
ATOM   3471  H2  WAT  1119      14.987  33.699  30.734  1.00  0.00           H  
ATOM   3472  O   WAT  1120      29.097  35.410  27.550  1.00  0.00           O  
ATOM   3473  H1  WAT  1120      29.332  34.763  26.842  1.00  0.00           H  
ATOM   3474  H2  WAT  1120      29.555  36.207  27.191  1.00  0.00           H  
ATOM   3475  O   WAT  1121      29.894  33.866  25.450  1.00  0.00           O  
ATOM   3476  H1  WAT  1121      29.628  32.938  25.549  1.00  0.00           H  
ATOM   3477  H2  WAT  1121      30.850  33.765  25.240  1.00  0.00           H  
ATOM   3478  O   WAT  1122      16.426  34.766  22.777  1.00  0.00           O  
ATOM   3479  H1  WAT  1122      16.045  33.886  23.019  1.00  0.00           H  
ATOM   3480  H2  WAT  1122      15.677  35.110  22.230  1.00  0.00           H  
ATOM   3481  O   WAT  1123      22.114  37.052  24.051  1.00  0.00           O  
ATOM   3482  H1  WAT  1123      21.596  36.327  23.641  1.00  0.00           H  
ATOM   3483  H2  WAT  1123      22.692  37.280  23.275  1.00  0.00           H  
ATOM   3484  O   WAT  1124      30.407  31.886  21.300  1.00  0.00           O  
ATOM   3485  H1  WAT  1124      29.805  32.579  20.933  1.00  0.00           H  
ATOM   3486  H2  WAT  1124      30.518  32.220  22.206  1.00  0.00           H  
ATOM   3487  O   WAT  1125      17.726  33.547  18.906  1.00  0.00           O  
ATOM   3488  H1  WAT  1125      18.385  33.529  18.171  1.00  0.00           H  
ATOM   3489  H2  WAT  1125      18.230  34.088  19.557  1.00  0.00           H  
ATOM   3490  O   WAT  1126      20.480  35.005  22.866  1.00  0.00           O  
ATOM   3491  H1  WAT  1126      20.506  34.675  23.809  1.00  0.00           H  
ATOM   3492  H2  WAT  1126      19.845  35.754  23.005  1.00  0.00           H  
ATOM   3493  O   WAT  1127      26.115  40.195   5.644  1.00  0.00           O  
ATOM   3494  H1  WAT  1127      25.779  39.274   5.517  1.00  0.00           H  
ATOM   3495  H2  WAT  1127      25.481  40.663   5.040  1.00  0.00           H  
ATOM   3496  O   WAT  1128      22.511  41.810   7.727  1.00  0.00           O  
ATOM   3497  H1  WAT  1128      22.078  41.857   8.608  1.00  0.00           H  
ATOM   3498  H2  WAT  1128      23.403  41.488   8.010  1.00  0.00           H  
ATOM   3499  O   WAT  1129      17.869  42.376   9.424  1.00  0.00           O  
ATOM   3500  H1  WAT  1129      16.946  42.124   9.675  1.00  0.00           H  
ATOM   3501  H2  WAT  1129      18.210  41.510   9.132  1.00  0.00           H  
ATOM   3502  O   WAT  1130      13.622  40.191   8.969  1.00  0.00           O  
ATOM   3503  H1  WAT  1130      14.257  39.440   8.922  1.00  0.00           H  
ATOM   3504  H2  WAT  1130      13.878  40.677   8.153  1.00  0.00           H  
ATOM   3505  O   WAT  1131      15.268  36.696  11.223  1.00  0.00           O  
ATOM   3506  H1  WAT  1131      15.123  35.832  11.686  1.00  0.00           H  
ATOM   3507  H2  WAT  1131      14.464  37.174  11.525  1.00  0.00           H  
ATOM   3508  O   WAT  1132      24.093  38.168   7.745  1.00  0.00           O  
ATOM   3509  H1  WAT  1132      24.712  37.520   8.162  1.00  0.00           H  
ATOM   3510  H2  WAT  1132      24.363  38.034   6.797  1.00  0.00           H  
ATOM   3511  O   WAT  1133      18.676  36.566   4.254  1.00  0.00           O  
ATOM   3512  H1  WAT  1133      18.320  37.462   4.451  1.00  0.00           H  
ATOM   3513  H2  WAT  1133      18.586  36.543   3.289  1.00  0.00           H  
ATOM   3514  O   WAT  1134      28.894  35.930   4.498  1.00  0.00           O  
ATOM   3515  H1  WAT  1134      29.315  35.067   4.709  1.00  0.00           H  
ATOM   3516  H2  WAT  1134      29.565  36.540   4.871  1.00  0.00           H  
ATOM   3517  O   WAT  1135      15.676  38.409   9.183  1.00  0.00           O  
ATOM   3518  H1  WAT  1135      16.494  38.743   9.629  1.00  0.00           H  
ATOM   3519  H2  WAT  1135      15.428  37.709   9.839  1.00  0.00           H  
ATOM   3520  O   WAT  1136      19.650  40.198   8.649  1.00  0.00           O  
ATOM   3521  H1  WAT  1136      20.290  40.775   9.144  1.00  0.00           H  
ATOM   3522  H2  WAT  1136      20.294  39.490   8.372  1.00  0.00           H  
ATOM   3523  O   WAT  1137      31.858  37.864  10.802  1.00  0.00           O  
ATOM   3524  H1  WAT  1137      31.317  38.700  10.737  1.00  0.00           H  
ATOM   3525  H2  WAT  1137      32.476  38.157  11.517  1.00  0.00           H  
ATOM   3526  O   WAT  1138      20.289  34.046  12.084  1.00  0.00           O  
ATOM   3527  H1  WAT  1138      19.974  34.398  12.959  1.00  0.00           H  
ATOM   3528  H2  WAT  1138      20.297  33.079  12.321  1.00  0.00           H  
ATOM   3529  O   WAT  1139      19.684  44.425   9.469  1.00  0.00           O  
ATOM   3530  H1  WAT  1139      18.958  43.755   9.485  1.00  0.00           H  
ATOM   3531  H2  WAT  1139      19.747  44.558   8.498  1.00  0.00           H  
ATOM   3532  O   WAT  1140      28.406  36.734   8.009  1.00  0.00           O  
ATOM   3533  H1  WAT  1140      27.462  36.747   8.288  1.00  0.00           H  
ATOM   3534  H2  WAT  1140      28.524  37.670   7.750  1.00  0.00           H  
ATOM   3535  O   WAT  1141      17.876  36.299  10.514  1.00  0.00           O  
ATOM   3536  H1  WAT  1141      18.057  37.271  10.595  1.00  0.00           H  
ATOM   3537  H2  WAT  1141      16.963  36.295  10.900  1.00  0.00           H  
ATOM   3538  O   WAT  1142      31.059  36.363   8.396  1.00  0.00           O  
ATOM   3539  H1  WAT  1142      30.075  36.447   8.377  1.00  0.00           H  
ATOM   3540  H2  WAT  1142      31.259  36.926   9.171  1.00  0.00           H  
ATOM   3541  O   WAT  1143      21.240  34.607   6.640  1.00  0.00           O  
ATOM   3542  H1  WAT  1143      21.836  33.829   6.560  1.00  0.00           H  
ATOM   3543  H2  WAT  1143      20.420  34.232   6.249  1.00  0.00           H  
ATOM   3544  O   WAT  1144      26.949  43.691  10.422  1.00  0.00           O  
ATOM   3545  H1  WAT  1144      27.429  43.664   9.558  1.00  0.00           H  
ATOM   3546  H2  WAT  1144      26.124  44.120  10.149  1.00  0.00           H  
ATOM   3547  O   WAT  1145      24.245  41.136   3.959  1.00  0.00           O  
ATOM   3548  H1  WAT  1145      23.410  41.412   4.397  1.00  0.00           H  
ATOM   3549  H2  WAT  1145      23.924  40.366   3.451  1.00  0.00           H  
ATOM   3550  O   WAT  1146      30.218  42.506   9.640  1.00  0.00           O  
ATOM   3551  H1  WAT  1146      29.530  42.908   9.061  1.00  0.00           H  
ATOM   3552  H2  WAT  1146      31.021  42.750   9.110  1.00  0.00           H  
ATOM   3553  O   WAT  1147      28.593  42.276   4.341  1.00  0.00           O  
ATOM   3554  H1  WAT  1147      27.702  42.194   3.971  1.00  0.00           H  
ATOM   3555  H2  WAT  1147      28.452  41.947   5.254  1.00  0.00           H  
ATOM   3556  O   WAT  1148      27.792  39.435  11.467  1.00  0.00           O  
ATOM   3557  H1  WAT  1148      27.262  40.222  11.740  1.00  0.00           H  
ATOM   3558  H2  WAT  1148      27.061  38.791  11.318  1.00  0.00           H  
ATOM   3559  O   WAT  1149      19.141  41.068   6.048  1.00  0.00           O  
ATOM   3560  H1  WAT  1149      18.673  40.342   5.581  1.00  0.00           H  
ATOM   3561  H2  WAT  1149      19.267  40.659   6.929  1.00  0.00           H  
ATOM   3562  O   WAT  1150      18.046  38.977  10.419  1.00  0.00           O  
ATOM   3563  H1  WAT  1150      18.648  39.388   9.751  1.00  0.00           H  
ATOM   3564  H2  WAT  1150      18.517  39.260  11.242  1.00  0.00           H  
ATOM   3565  O   WAT  1151      18.691  42.340  12.131  1.00  0.00           O  
ATOM   3566  H1  WAT  1151      19.372  43.042  12.152  1.00  0.00           H  
ATOM   3567  H2  WAT  1151      18.313  42.482  11.241  1.00  0.00           H  
ATOM   3568  O   WAT  1152      13.664  43.402   8.930  1.00  0.00           O  
ATOM   3569  H1  WAT  1152      13.864  42.935   8.088  1.00  0.00           H  
ATOM   3570  H2  WAT  1152      14.420  43.105   9.474  1.00  0.00           H  
ATOM   3571  O   WAT  1153      31.115  38.919  14.239  1.00  0.00           O  
ATOM   3572  H1  WAT  1153      30.797  39.856  14.197  1.00  0.00           H  
ATOM   3573  H2  WAT  1153      30.259  38.469  14.013  1.00  0.00           H  
ATOM   3574  O   WAT  1154      18.014  35.800   7.811  1.00  0.00           O  
ATOM   3575  H1  WAT  1154      17.569  36.450   7.224  1.00  0.00           H  
ATOM   3576  H2  WAT  1154      17.900  36.245   8.676  1.00  0.00           H  
ATOM   3577  O   WAT  1155      23.529  37.624  12.454  1.00  0.00           O  
ATOM   3578  H1  WAT  1155      23.129  37.665  13.355  1.00  0.00           H  
ATOM   3579  H2  WAT  1155      23.143  36.776  12.139  1.00  0.00           H  
ATOM   3580  O   WAT  1156      28.806  37.799  13.452  1.00  0.00           O  
ATOM   3581  H1  WAT  1156      28.034  37.687  14.056  1.00  0.00           H  
ATOM   3582  H2  WAT  1156      28.410  38.409  12.790  1.00  0.00           H  
ATOM   3583  O   WAT  1157      25.679  39.976  15.586  1.00  0.00           O  
ATOM   3584  H1  WAT  1157      25.996  39.057  15.421  1.00  0.00           H  
ATOM   3585  H2  WAT  1157      26.554  40.420  15.717  1.00  0.00           H  
ATOM   3586  O   WAT  1158      20.990  35.820   9.059  1.00  0.00           O  
ATOM   3587  H1  WAT  1158      21.065  36.756   8.748  1.00  0.00           H  
ATOM   3588  H2  WAT  1158      21.127  35.367   8.186  1.00  0.00           H  
ATOM   3589  O   WAT  1159      17.641  39.060   4.857  1.00  0.00           O  
ATOM   3590  H1  WAT  1159      17.162  38.578   5.582  1.00  0.00           H  
ATOM   3591  H2  WAT  1159      16.886  39.443   4.383  1.00  0.00           H  
ATOM   3592  O   WAT  1160      21.481  40.691  15.278  1.00  0.00           O  
ATOM   3593  H1  WAT  1160      21.747  39.832  14.876  1.00  0.00           H  
ATOM   3594  H2  WAT  1160      22.200  40.749  15.968  1.00  0.00           H  
ATOM   3595  O   WAT  1161      24.886  37.839   5.222  1.00  0.00           O  
ATOM   3596  H1  WAT  1161      24.127  38.040   4.628  1.00  0.00           H  
ATOM   3597  H2  WAT  1161      25.394  37.226   4.629  1.00  0.00           H  
ATOM   3598  O   WAT  1162      17.294  36.756  14.130  1.00  0.00           O  
ATOM   3599  H1  WAT  1162      16.768  37.589  14.211  1.00  0.00           H  
ATOM   3600  H2  WAT  1162      16.612  36.115  14.453  1.00  0.00           H  
ATOM   3601  O   WAT  1163      22.740  36.609  17.051  1.00  0.00           O  
ATOM   3602  H1  WAT  1163      22.471  35.957  17.751  1.00  0.00           H  
ATOM   3603  H2  WAT  1163      23.389  37.132  17.589  1.00  0.00           H  
ATOM   3604  O   WAT  1164      13.548  34.699   7.909  1.00  0.00           O  
ATOM   3605  H1  WAT  1164      13.096  35.373   8.473  1.00  0.00           H  
ATOM   3606  H2  WAT  1164      13.939  34.141   8.628  1.00  0.00           H  
ATOM   3607  O   WAT  1165      24.789  40.674   8.575  1.00  0.00           O  
ATOM   3608  H1  WAT  1165      25.683  40.696   8.207  1.00  0.00           H  
ATOM   3609  H2  WAT  1165      24.516  39.756   8.353  1.00  0.00           H  
ATOM   3610  O   WAT  1166      21.384  38.284   7.909  1.00  0.00           O  
ATOM   3611  H1  WAT  1166      21.265  37.964   6.980  1.00  0.00           H  
ATOM   3612  H2  WAT  1166      22.373  38.355   7.914  1.00  0.00           H  
ATOM   3613  O   WAT  1167      16.362  37.671   6.680  1.00  0.00           O  
ATOM   3614  H1  WAT  1167      15.973  37.966   7.538  1.00  0.00           H  
ATOM   3615  H2  WAT  1167      15.599  37.140   6.336  1.00  0.00           H  
ATOM   3616  O   WAT  1168      25.836  36.464   8.927  1.00  0.00           O  
ATOM   3617  H1  WAT  1168      25.922  36.851   9.835  1.00  0.00           H  
ATOM   3618  H2  WAT  1168      25.387  35.620   9.158  1.00  0.00           H  
ATOM   3619  O   WAT  1169      28.773  34.359  14.585  1.00  0.00           O  
ATOM   3620  H1  WAT  1169      27.997  34.342  15.194  1.00  0.00           H  
ATOM   3621  H2  WAT  1169      28.894  33.381  14.483  1.00  0.00           H  
ATOM   3622  O   WAT  1170      21.350  41.615  10.183  1.00  0.00           O  
ATOM   3623  H1  WAT  1170      21.784  41.014  10.840  1.00  0.00           H  
ATOM   3624  H2  WAT  1170      21.301  42.432  10.726  1.00  0.00           H  
ATOM   3625  O   WAT  1171      14.346  36.143   5.837  1.00  0.00           O  
ATOM   3626  H1  WAT  1171      14.159  35.570   6.631  1.00  0.00           H  
ATOM   3627  H2  WAT  1171      13.864  35.606   5.164  1.00  0.00           H  
ATOM   3628  O   WAT  1172      19.561  39.822  12.486  1.00  0.00           O  
ATOM   3629  H1  WAT  1172      19.269  40.766  12.487  1.00  0.00           H  
ATOM   3630  H2  WAT  1172      20.535  39.957  12.392  1.00  0.00           H  
ATOM   3631  O   WAT  1173      28.264  43.616   8.066  1.00  0.00           O  
ATOM   3632  H1  WAT  1173      28.488  44.175   7.305  1.00  0.00           H  
ATOM   3633  H2  WAT  1173      28.166  42.738   7.606  1.00  0.00           H  
ATOM   3634  O   WAT  1174      24.149  43.757  14.332  1.00  0.00           O  
ATOM   3635  H1  WAT  1174      24.098  42.805  14.084  1.00  0.00           H  
ATOM   3636  H2  WAT  1174      23.234  43.895  14.649  1.00  0.00           H  
ATOM   3637  O   WAT  1175      18.700  43.662   6.945  1.00  0.00           O  
ATOM   3638  H1  WAT  1175      18.954  42.876   6.417  1.00  0.00           H  
ATOM   3639  H2  WAT  1175      18.122  43.257   7.612  1.00  0.00           H  
ATOM   3640  O   WAT  1176      15.307  41.025  12.970  1.00  0.00           O  
ATOM   3641  H1  WAT  1176      16.061  41.591  13.226  1.00  0.00           H  
ATOM   3642  H2  WAT  1176      15.560  40.194  13.447  1.00  0.00           H  
ATOM   3643  O   WAT  1177      19.394  42.242  16.258  1.00  0.00           O  
ATOM   3644  H1  WAT  1177      19.840  42.988  15.799  1.00  0.00           H  
ATOM   3645  H2  WAT  1177      20.021  41.517  16.017  1.00  0.00           H  
ATOM   3646  O   WAT  1178      29.234  43.431  12.008  1.00  0.00           O  
ATOM   3647  H1  WAT  1178      28.391  43.683  11.578  1.00  0.00           H  
ATOM   3648  H2  WAT  1178      29.760  43.182  11.215  1.00  0.00           H  
ATOM   3649  O   WAT  1179      21.793  41.096   5.265  1.00  0.00           O  
ATOM   3650  H1  WAT  1179      22.096  41.408   6.160  1.00  0.00           H  
ATOM   3651  H2  WAT  1179      20.825  41.230   5.385  1.00  0.00           H  
ATOM   3652  O   WAT  1180      16.492  32.404   6.209  1.00  0.00           O  
ATOM   3653  H1  WAT  1180      16.015  32.894   6.905  1.00  0.00           H  
ATOM   3654  H2  WAT  1180      15.762  31.808   5.903  1.00  0.00           H  
ATOM   3655  O   WAT  1181      15.544  34.971  15.083  1.00  0.00           O  
ATOM   3656  H1  WAT  1181      15.100  35.133  15.942  1.00  0.00           H  
ATOM   3657  H2  WAT  1181      15.858  34.044  15.231  1.00  0.00           H  
ATOM   3658  O   WAT  1182      26.015  37.396  11.424  1.00  0.00           O  
ATOM   3659  H1  WAT  1182      26.358  36.625  11.928  1.00  0.00           H  
ATOM   3660  H2  WAT  1182      25.145  37.518  11.874  1.00  0.00           H  
ATOM   3661  O   WAT  1183      22.591  38.771   4.082  1.00  0.00           O  
ATOM   3662  H1  WAT  1183      22.230  39.597   4.482  1.00  0.00           H  
ATOM   3663  H2  WAT  1183      21.999  38.112   4.511  1.00  0.00           H  
ATOM   3664  O   WAT  1184      22.266  40.064  12.166  1.00  0.00           O  
ATOM   3665  H1  WAT  1184      22.944  40.523  12.733  1.00  0.00           H  
ATOM   3666  H2  WAT  1184      22.713  39.182  12.109  1.00  0.00           H  
ATOM   3667  O   WAT  1185      26.378  36.298   3.642  1.00  0.00           O  
ATOM   3668  H1  WAT  1185      26.476  35.881   2.775  1.00  0.00           H  
ATOM   3669  H2  WAT  1185      27.298  36.199   3.995  1.00  0.00           H  
ATOM   3670  O   WAT  1186      30.358  35.952  12.118  1.00  0.00           O  
ATOM   3671  H1  WAT  1186      29.757  36.506  12.668  1.00  0.00           H  
ATOM   3672  H2  WAT  1186      30.852  36.658  11.649  1.00  0.00           H  
ATOM   3673  O   WAT  1187      28.149  41.291   6.846  1.00  0.00           O  
ATOM   3674  H1  WAT  1187      27.378  40.813   6.434  1.00  0.00           H  
ATOM   3675  H2  WAT  1187      28.724  40.506   7.029  1.00  0.00           H  
ATOM   3676  O   WAT  1188      14.128  41.820  15.740  1.00  0.00           O  
ATOM   3677  H1  WAT  1188      15.091  41.719  15.919  1.00  0.00           H  
ATOM   3678  H2  WAT  1188      13.810  42.022  16.647  1.00  0.00           H  
ATOM   3679  O   WAT  1189      21.355  43.287  14.451  1.00  0.00           O  
ATOM   3680  H1  WAT  1189      21.472  42.325  14.603  1.00  0.00           H  
ATOM   3681  H2  WAT  1189      21.207  43.309  13.490  1.00  0.00           H  
ATOM   3682  O   WAT  1190      16.796  41.275  16.218  1.00  0.00           O  
ATOM   3683  H1  WAT  1190      16.923  40.942  17.138  1.00  0.00           H  
ATOM   3684  H2  WAT  1190      17.672  41.725  16.103  1.00  0.00           H  
ATOM   3685  O   WAT  1191      19.526  38.152  14.583  1.00  0.00           O  
ATOM   3686  H1  WAT  1191      18.694  37.651  14.398  1.00  0.00           H  
ATOM   3687  H2  WAT  1191      19.499  38.775  13.812  1.00  0.00           H  
ATOM   3688  O   WAT  1192      26.837  43.417  14.325  1.00  0.00           O  
ATOM   3689  H1  WAT  1192      27.251  44.287  14.417  1.00  0.00           H  
ATOM   3690  H2  WAT  1192      25.884  43.654  14.435  1.00  0.00           H  
ATOM   3691  O   WAT  1193      28.064  41.288  15.496  1.00  0.00           O  
ATOM   3692  H1  WAT  1193      28.771  41.183  14.815  1.00  0.00           H  
ATOM   3693  H2  WAT  1193      27.643  42.113  15.158  1.00  0.00           H  
ATOM   3694  O   WAT  1194      19.421  35.066  14.402  1.00  0.00           O  
ATOM   3695  H1  WAT  1194      19.982  35.746  14.815  1.00  0.00           H  
ATOM   3696  H2  WAT  1194      18.594  35.585  14.262  1.00  0.00           H  
ATOM   3697  O   WAT  1195      22.535  35.375  11.234  1.00  0.00           O  
ATOM   3698  H1  WAT  1195      22.013  35.634  10.434  1.00  0.00           H  
ATOM   3699  H2  WAT  1195      21.850  34.833  11.693  1.00  0.00           H  
ATOM   3700  O   WAT  1196      20.971  43.922  11.719  1.00  0.00           O  
ATOM   3701  H1  WAT  1196      21.503  44.712  11.920  1.00  0.00           H  
ATOM   3702  H2  WAT  1196      20.536  44.229  10.876  1.00  0.00           H  
ATOM   3703  O   WAT  1197      24.251  41.129  13.599  1.00  0.00           O  
ATOM   3704  H1  WAT  1197      24.681  40.667  14.365  1.00  0.00           H  
ATOM   3705  H2  WAT  1197      25.049  41.230  13.022  1.00  0.00           H  
ATOM   3706  O   WAT  1198      26.514  41.691  12.234  1.00  0.00           O  
ATOM   3707  H1  WAT  1198      26.631  42.341  11.499  1.00  0.00           H  
ATOM   3708  H2  WAT  1198      26.794  42.266  12.988  1.00  0.00           H  
ATOM   3709  O   WAT  1199      22.202  37.987  14.779  1.00  0.00           O  
ATOM   3710  H1  WAT  1199      22.426  37.559  15.639  1.00  0.00           H  
ATOM   3711  H2  WAT  1199      21.221  37.931  14.817  1.00  0.00           H  
ATOM   3712  O   WAT  1200      26.598  37.446  15.089  1.00  0.00           O  
ATOM   3713  H1  WAT  1200      25.925  36.798  14.774  1.00  0.00           H  
ATOM   3714  H2  WAT  1200      26.707  37.107  16.013  1.00  0.00           H  
ATOM   3715  O   WAT  1201      14.434  41.796   6.845  1.00  0.00           O  
ATOM   3716  H1  WAT  1201      13.859  41.263   6.227  1.00  0.00           H  
ATOM   3717  H2  WAT  1201      15.010  42.226   6.193  1.00  0.00           H  
ATOM   3718  O   WAT  1202      31.144  41.601   3.824  1.00  0.00           O  
ATOM   3719  H1  WAT  1202      30.990  41.183   2.965  1.00  0.00           H  
ATOM   3720  H2  WAT  1202      30.236  41.941   4.021  1.00  0.00           H  
ATOM   3721  O   WAT  1203      15.426  41.695  10.329  1.00  0.00           O  
ATOM   3722  H1  WAT  1203      15.355  41.425  11.274  1.00  0.00           H  
ATOM   3723  H2  WAT  1203      14.717  41.127   9.946  1.00  0.00           H  
ATOM   3724  O   WAT  1204      29.872  41.218  13.444  1.00  0.00           O  
ATOM   3725  H1  WAT  1204      30.151  40.818  12.589  1.00  0.00           H  
ATOM   3726  H2  WAT  1204      29.711  42.144  13.133  1.00  0.00           H  
ATOM   3727  O   WAT  1205      16.069  39.094  14.739  1.00  0.00           O  
ATOM   3728  H1  WAT  1205      15.421  38.690  15.367  1.00  0.00           H  
ATOM   3729  H2  WAT  1205      16.413  39.819  15.313  1.00  0.00           H  
ATOM   3730  O   WAT  1206      30.089  36.011  16.505  1.00  0.00           O  
ATOM   3731  H1  WAT  1206      30.949  36.414  16.273  1.00  0.00           H  
ATOM   3732  H2  WAT  1206      29.873  35.537  15.679  1.00  0.00           H  
ATOM   3733  O   WAT  1207      29.760  39.172   7.239  1.00  0.00           O  
ATOM   3734  H1  WAT  1207      30.115  38.586   6.527  1.00  0.00           H  
ATOM   3735  H2  WAT  1207      30.618  39.500   7.604  1.00  0.00           H  
ATOM   3736  O   WAT  1208      30.355  40.085  10.921  1.00  0.00           O  
ATOM   3737  H1  WAT  1208      29.393  39.869  10.971  1.00  0.00           H  
ATOM   3738  H2  WAT  1208      30.308  40.909  10.382  1.00  0.00           H  
ATOM   3739  O   WAT  1209      14.919  33.462   9.874  1.00  0.00           O  
ATOM   3740  H1  WAT  1209      15.868  33.424   9.615  1.00  0.00           H  
ATOM   3741  H2  WAT  1209      15.007  33.823  10.784  1.00  0.00           H  
ATOM   3742  O   WAT  1210      31.000  37.242   5.754  1.00  0.00           O  
ATOM   3743  H1  WAT  1210      31.170  36.888   6.654  1.00  0.00           H  
ATOM   3744  H2  WAT  1210      31.813  36.942   5.295  1.00  0.00           H  
ATOM   3745  O   WAT  1211      30.790  33.404  11.539  1.00  0.00           O  
ATOM   3746  H1  WAT  1211      30.634  34.324  11.897  1.00  0.00           H  
ATOM   3747  H2  WAT  1211      30.114  33.423  10.818  1.00  0.00           H  
ATOM   3748  O   WAT  1212      15.050  34.358  12.470  1.00  0.00           O  
ATOM   3749  H1  WAT  1212      15.238  34.609  13.408  1.00  0.00           H  
ATOM   3750  H2  WAT  1212      14.575  33.500  12.649  1.00  0.00           H  
ATOM   3751  O   WAT  1213      22.668  34.647  15.139  1.00  0.00           O  
ATOM   3752  H1  WAT  1213      22.617  35.359  15.826  1.00  0.00           H  
ATOM   3753  H2  WAT  1213      23.560  34.885  14.764  1.00  0.00           H  
ATOM   3754  O   WAT  1214      25.150  35.215  14.377  1.00  0.00           O  
ATOM   3755  H1  WAT  1214      25.760  35.125  13.607  1.00  0.00           H  
ATOM   3756  H2  WAT  1214      25.595  34.576  14.995  1.00  0.00           H  
ATOM   3757  O   WAT  1215      16.402  32.428  15.297  1.00  0.00           O  
ATOM   3758  H1  WAT  1215      17.222  32.122  14.846  1.00  0.00           H  
ATOM   3759  H2  WAT  1215      15.819  31.656  15.080  1.00  0.00           H  
ATOM   3760  O   WAT  1216      26.474  32.806  10.937  1.00  0.00           O  
ATOM   3761  H1  WAT  1216      25.793  33.339  10.452  1.00  0.00           H  
ATOM   3762  H2  WAT  1216      25.856  32.312  11.541  1.00  0.00           H  
ATOM   3763  O   WAT  1217      27.056  35.083  12.502  1.00  0.00           O  
ATOM   3764  H1  WAT  1217      27.091  34.257  11.981  1.00  0.00           H  
ATOM   3765  H2  WAT  1217      27.843  34.960  13.080  1.00  0.00           H  
ATOM   3766  O   WAT  1218      24.475  34.175   9.759  1.00  0.00           O  
ATOM   3767  H1  WAT  1218      23.871  34.666  10.376  1.00  0.00           H  
ATOM   3768  H2  WAT  1218      23.844  33.448   9.505  1.00  0.00           H  
ATOM   3769  O   WAT  1219      28.289  34.056   7.412  1.00  0.00           O  
ATOM   3770  H1  WAT  1219      28.880  33.954   6.627  1.00  0.00           H  
ATOM   3771  H2  WAT  1219      28.323  35.038   7.507  1.00  0.00           H  
ATOM   3772  O   WAT  1220      30.134  33.685   5.444  1.00  0.00           O  
ATOM   3773  H1  WAT  1220      30.351  32.771   5.144  1.00  0.00           H  
ATOM   3774  H2  WAT  1220      30.967  33.895   5.931  1.00  0.00           H  
ATOM   3775  O   WAT  1221      21.039  37.065   5.519  1.00  0.00           O  
ATOM   3776  H1  WAT  1221      20.191  36.860   5.056  1.00  0.00           H  
ATOM   3777  H2  WAT  1221      21.248  36.162   5.862  1.00  0.00           H  
ATOM   3778  O   WAT  1222      26.091  32.511   7.546  1.00  0.00           O  
ATOM   3779  H1  WAT  1222      26.881  33.092   7.403  1.00  0.00           H  
ATOM   3780  H2  WAT  1222      25.475  33.163   7.928  1.00  0.00           H  
ATOM   3781  O   WAT  1223      18.836  33.946   5.307  1.00  0.00           O  
ATOM   3782  H1  WAT  1223      17.932  33.610   5.458  1.00  0.00           H  
ATOM   3783  H2  WAT  1223      18.643  34.850   4.981  1.00  0.00           H  
ATOM   3784  O   WAT  1224      19.466  33.724  16.847  1.00  0.00           O  
ATOM   3785  H1  WAT  1224      19.404  33.939  15.892  1.00  0.00           H  
ATOM   3786  H2  WAT  1224      20.295  33.190  16.846  1.00  0.00           H  
ATOM   3787  O   WAT  1225      26.506  33.531  15.931  1.00  0.00           O  
ATOM   3788  H1  WAT  1225      26.314  33.446  16.893  1.00  0.00           H  
ATOM   3789  H2  WAT  1225      26.923  32.659  15.760  1.00  0.00           H  
ATOM   3790  O   WAT  1226      26.846  22.811  43.443  1.00  0.00           O  
ATOM   3791  H1  WAT  1226      26.870  21.836  43.280  1.00  0.00           H  
ATOM   3792  H2  WAT  1226      26.456  23.110  42.600  1.00  0.00           H  
ATOM   3793  O   WAT  1227      24.977  24.460  44.798  1.00  0.00           O  
ATOM   3794  H1  WAT  1227      24.708  23.857  45.522  1.00  0.00           H  
ATOM   3795  H2  WAT  1227      25.641  23.911  44.340  1.00  0.00           H  
ATOM   3796  O   WAT  1228      19.445  26.547  47.103  1.00  0.00           O  
ATOM   3797  H1  WAT  1228      18.996  25.670  47.173  1.00  0.00           H  
ATOM   3798  H2  WAT  1228      20.223  26.380  47.677  1.00  0.00           H  
ATOM   3799  O   WAT  1229      29.737  30.139  45.530  1.00  0.00           O  
ATOM   3800  H1  WAT  1229      29.495  29.329  45.006  1.00  0.00           H  
ATOM   3801  H2  WAT  1229      30.634  30.294  45.134  1.00  0.00           H  
ATOM   3802  O   WAT  1230      21.207  30.122  46.827  1.00  0.00           O  
ATOM   3803  H1  WAT  1230      21.697  29.347  46.458  1.00  0.00           H  
ATOM   3804  H2  WAT  1230      21.175  30.690  46.024  1.00  0.00           H  
ATOM   3805  O   WAT  1231      17.461  19.795  38.736  1.00  0.00           O  
ATOM   3806  H1  WAT  1231      16.579  19.762  39.167  1.00  0.00           H  
ATOM   3807  H2  WAT  1231      17.175  19.981  37.805  1.00  0.00           H  
ATOM   3808  O   WAT  1232      16.629  22.502  45.936  1.00  0.00           O  
ATOM   3809  H1  WAT  1232      16.904  21.565  45.883  1.00  0.00           H  
ATOM   3810  H2  WAT  1232      16.159  22.607  45.085  1.00  0.00           H  
ATOM   3811  O   WAT  1233      25.120  31.658  43.146  1.00  0.00           O  
ATOM   3812  H1  WAT  1233      24.689  32.339  42.582  1.00  0.00           H  
ATOM   3813  H2  WAT  1233      26.017  31.645  42.746  1.00  0.00           H  
ATOM   3814  O   WAT  1234      24.952  27.082  45.312  1.00  0.00           O  
ATOM   3815  H1  WAT  1234      24.891  26.093  45.189  1.00  0.00           H  
ATOM   3816  H2  WAT  1234      25.620  27.256  44.598  1.00  0.00           H  
ATOM   3817  O   WAT  1235      17.663  19.103  48.937  1.00  0.00           O  
ATOM   3818  H1  WAT  1235      17.264  18.206  48.853  1.00  0.00           H  
ATOM   3819  H2  WAT  1235      16.952  19.536  49.476  1.00  0.00           H  
ATOM   3820  O   WAT  1236      26.566  19.976  45.545  1.00  0.00           O  
ATOM   3821  H1  WAT  1236      27.039  19.178  45.870  1.00  0.00           H  
ATOM   3822  H2  WAT  1236      26.798  19.936  44.589  1.00  0.00           H  
ATOM   3823  O   WAT  1237      19.778  18.427  39.138  1.00  0.00           O  
ATOM   3824  H1  WAT  1237      19.768  18.450  40.121  1.00  0.00           H  
ATOM   3825  H2  WAT  1237      18.917  18.873  38.956  1.00  0.00           H  
ATOM   3826  O   WAT  1238      30.617  18.785  42.584  1.00  0.00           O  
ATOM   3827  H1  WAT  1238      31.496  19.044  42.203  1.00  0.00           H  
ATOM   3828  H2  WAT  1238      30.711  19.226  43.467  1.00  0.00           H  
ATOM   3829  O   WAT  1239      18.118  20.258  46.520  1.00  0.00           O  
ATOM   3830  H1  WAT  1239      18.824  20.871  46.823  1.00  0.00           H  
ATOM   3831  H2  WAT  1239      17.886  19.832  47.376  1.00  0.00           H  
ATOM   3832  O   WAT  1240      22.402  21.666  45.649  1.00  0.00           O  
ATOM   3833  H1  WAT  1240      23.106  22.139  46.165  1.00  0.00           H  
ATOM   3834  H2  WAT  1240      22.799  20.759  45.663  1.00  0.00           H  
ATOM   3835  O   WAT  1241      33.272  19.014  48.227  1.00  0.00           O  
ATOM   3836  H1  WAT  1241      33.013  19.968  48.068  1.00  0.00           H  
ATOM   3837  H2  WAT  1241      32.878  18.895  49.109  1.00  0.00           H  
ATOM   3838  O   WAT  1242      21.807  17.410  49.687  1.00  0.00           O  
ATOM   3839  H1  WAT  1242      21.330  18.275  49.716  1.00  0.00           H  
ATOM   3840  H2  WAT  1242      21.306  16.979  48.962  1.00  0.00           H  
ATOM   3841  O   WAT  1243      26.641  27.204  43.214  1.00  0.00           O  
ATOM   3842  H1  WAT  1243      26.040  26.620  42.683  1.00  0.00           H  
ATOM   3843  H2  WAT  1243      26.590  28.010  42.634  1.00  0.00           H  
ATOM   3844  O   WAT  1244      21.967  26.599  48.345  1.00  0.00           O  
ATOM   3845  H1  WAT  1244      21.822  27.372  48.951  1.00  0.00           H  
ATOM   3846  H2  WAT  1244      22.217  27.098  47.530  1.00  0.00           H  
ATOM   3847  O   WAT  1245      31.107  19.949  44.992  1.00  0.00           O  
ATOM   3848  H1  WAT  1245      30.607  20.539  45.608  1.00  0.00           H  
ATOM   3849  H2  WAT  1245      31.772  20.605  44.660  1.00  0.00           H  
ATOM   3850  O   WAT  1246      20.296  19.639  49.360  1.00  0.00           O  
ATOM   3851  H1  WAT  1246      20.348  20.361  48.715  1.00  0.00           H  
ATOM   3852  H2  WAT  1246      19.345  19.396  49.288  1.00  0.00           H  
ATOM   3853  O   WAT  1247      21.587  28.928  49.626  1.00  0.00           O  
ATOM   3854  H1  WAT  1247      22.276  29.602  49.464  1.00  0.00           H  
ATOM   3855  H2  WAT  1247      20.783  29.420  49.405  1.00  0.00           H  
ATOM   3856  O   WAT  1248      16.100  25.948  39.357  1.00  0.00           O  
ATOM   3857  H1  WAT  1248      16.128  26.539  38.552  1.00  0.00           H  
ATOM   3858  H2  WAT  1248      16.194  26.658  40.045  1.00  0.00           H  
ATOM   3859  O   WAT  1249      32.795  30.334  47.262  1.00  0.00           O  
ATOM   3860  H1  WAT  1249      32.074  30.883  47.651  1.00  0.00           H  
ATOM   3861  H2  WAT  1249      32.565  30.446  46.304  1.00  0.00           H  
ATOM   3862  O   WAT  1250      31.820  17.729  46.347  1.00  0.00           O  
ATOM   3863  H1  WAT  1250      31.571  18.526  45.806  1.00  0.00           H  
ATOM   3864  H2  WAT  1250      32.425  18.184  46.989  1.00  0.00           H  
ATOM   3865  O   WAT  1251      23.550  15.948  44.074  1.00  0.00           O  
ATOM   3866  H1  WAT  1251      23.679  16.601  43.351  1.00  0.00           H  
ATOM   3867  H2  WAT  1251      22.562  16.029  44.173  1.00  0.00           H  
ATOM   3868  O   WAT  1252      27.488  31.608  45.058  1.00  0.00           O  
ATOM   3869  H1  WAT  1252      28.312  31.149  45.344  1.00  0.00           H  
ATOM   3870  H2  WAT  1252      27.592  31.497  44.077  1.00  0.00           H  
ATOM   3871  O   WAT  1253      31.175  28.181  42.699  1.00  0.00           O  
ATOM   3872  H1  WAT  1253      30.358  28.041  43.237  1.00  0.00           H  
ATOM   3873  H2  WAT  1253      30.838  28.903  42.107  1.00  0.00           H  
ATOM   3874  O   WAT  1254      30.006  26.845  46.773  1.00  0.00           O  
ATOM   3875  H1  WAT  1254      30.334  25.971  46.439  1.00  0.00           H  
ATOM   3876  H2  WAT  1254      30.873  27.198  47.104  1.00  0.00           H  
ATOM   3877  O   WAT  1255      32.917  24.061  47.678  1.00  0.00           O  
ATOM   3878  H1  WAT  1255      32.261  24.327  46.993  1.00  0.00           H  
ATOM   3879  H2  WAT  1255      33.477  24.851  47.707  1.00  0.00           H  
ATOM   3880  O   WAT  1256      29.725  21.308  46.948  1.00  0.00           O  
ATOM   3881  H1  WAT  1256      28.959  21.910  46.826  1.00  0.00           H  
ATOM   3882  H2  WAT  1256      29.347  20.687  47.610  1.00  0.00           H  
ATOM   3883  O   WAT  1257      20.392  23.700  44.396  1.00  0.00           O  
ATOM   3884  H1  WAT  1257      19.669  23.757  43.715  1.00  0.00           H  
ATOM   3885  H2  WAT  1257      19.882  23.344  45.145  1.00  0.00           H  
ATOM   3886  O   WAT  1258      22.485  27.906  46.007  1.00  0.00           O  
ATOM   3887  H1  WAT  1258      21.927  27.377  45.388  1.00  0.00           H  
ATOM   3888  H2  WAT  1258      23.379  27.638  45.683  1.00  0.00           H  
ATOM   3889  O   WAT  1259      20.185  21.902  47.229  1.00  0.00           O  
ATOM   3890  H1  WAT  1259      20.910  21.753  46.568  1.00  0.00           H  
ATOM   3891  H2  WAT  1259      20.762  22.193  47.992  1.00  0.00           H  
ATOM   3892  O   WAT  1260      30.489  31.810  47.531  1.00  0.00           O  
ATOM   3893  H1  WAT  1260      29.633  32.050  47.959  1.00  0.00           H  
ATOM   3894  H2  WAT  1260      30.149  31.209  46.827  1.00  0.00           H  
ATOM   3895  O   WAT  1261      26.005  29.249  41.581  1.00  0.00           O  
ATOM   3896  H1  WAT  1261      25.760  28.876  40.691  1.00  0.00           H  
ATOM   3897  H2  WAT  1261      25.159  29.675  41.808  1.00  0.00           H  
ATOM   3898  O   WAT  1262      32.052  14.002  37.157  1.00  0.00           O  
ATOM   3899  H1  WAT  1262      31.601  14.058  38.031  1.00  0.00           H  
ATOM   3900  H2  WAT  1262      31.919  14.939  36.856  1.00  0.00           H  
ATOM   3901  O   WAT  1263      17.461  22.386  39.594  1.00  0.00           O  
ATOM   3902  H1  WAT  1263      17.557  22.194  40.545  1.00  0.00           H  
ATOM   3903  H2  WAT  1263      17.618  21.493  39.214  1.00  0.00           H  
ATOM   3904  O   WAT  1264      15.841  24.817  47.981  1.00  0.00           O  
ATOM   3905  H1  WAT  1264      15.612  25.160  47.091  1.00  0.00           H  
ATOM   3906  H2  WAT  1264      16.800  24.669  47.874  1.00  0.00           H  
ATOM   3907  O   WAT  1265      16.944  26.703  43.665  1.00  0.00           O  
ATOM   3908  H1  WAT  1265      16.821  27.042  42.746  1.00  0.00           H  
ATOM   3909  H2  WAT  1265      17.477  25.902  43.469  1.00  0.00           H  
ATOM   3910  O   WAT  1266      29.617  32.029  38.402  1.00  0.00           O  
ATOM   3911  H1  WAT  1266      29.619  31.443  39.201  1.00  0.00           H  
ATOM   3912  H2  WAT  1266      29.915  31.383  37.728  1.00  0.00           H  
ATOM   3913  O   WAT  1267      21.526  31.506  41.810  1.00  0.00           O  
ATOM   3914  H1  WAT  1267      21.430  30.543  41.604  1.00  0.00           H  
ATOM   3915  H2  WAT  1267      20.935  31.865  41.102  1.00  0.00           H  
ATOM   3916  O   WAT  1268      27.667  31.180  42.408  1.00  0.00           O  
ATOM   3917  H1  WAT  1268      27.224  30.383  42.018  1.00  0.00           H  
ATOM   3918  H2  WAT  1268      28.545  31.082  41.945  1.00  0.00           H  
ATOM   3919  O   WAT  1269      20.672  16.673  47.205  1.00  0.00           O  
ATOM   3920  H1  WAT  1269      20.353  17.382  46.586  1.00  0.00           H  
ATOM   3921  H2  WAT  1269      21.637  16.726  46.998  1.00  0.00           H  
ATOM   3922  O   WAT  1270      23.302  17.081  46.551  1.00  0.00           O  
ATOM   3923  H1  WAT  1270      23.436  18.010  46.227  1.00  0.00           H  
ATOM   3924  H2  WAT  1270      23.549  16.597  45.733  1.00  0.00           H  
ATOM   3925  O   WAT  1271      20.418  21.519  42.021  1.00  0.00           O  
ATOM   3926  H1  WAT  1271      20.081  20.596  42.089  1.00  0.00           H  
ATOM   3927  H2  WAT  1271      19.582  22.020  42.087  1.00  0.00           H  
ATOM   3928  O   WAT  1272      26.892  20.123  42.877  1.00  0.00           O  
ATOM   3929  H1  WAT  1272      25.930  20.125  42.632  1.00  0.00           H  
ATOM   3930  H2  WAT  1272      27.212  19.422  42.272  1.00  0.00           H  
ATOM   3931  O   WAT  1273      14.959  16.136  45.145  1.00  0.00           O  
ATOM   3932  H1  WAT  1273      15.074  16.892  45.756  1.00  0.00           H  
ATOM   3933  H2  WAT  1273      15.894  15.892  44.982  1.00  0.00           H  
ATOM   3934  O   WAT  1274      16.585  20.574  36.333  1.00  0.00           O  
ATOM   3935  H1  WAT  1274      17.106  21.244  35.858  1.00  0.00           H  
ATOM   3936  H2  WAT  1274      16.007  20.236  35.638  1.00  0.00           H  
ATOM   3937  O   WAT  1275      27.165  22.417  46.444  1.00  0.00           O  
ATOM   3938  H1  WAT  1275      27.331  22.828  45.577  1.00  0.00           H  
ATOM   3939  H2  WAT  1275      26.903  21.508  46.157  1.00  0.00           H  
ATOM   3940  O   WAT  1276      23.914  19.434  45.438  1.00  0.00           O  
ATOM   3941  H1  WAT  1276      23.866  19.625  44.465  1.00  0.00           H  
ATOM   3942  H2  WAT  1276      24.858  19.680  45.591  1.00  0.00           H  
ATOM   3943  O   WAT  1277      19.902  18.559  45.428  1.00  0.00           O  
ATOM   3944  H1  WAT  1277      19.157  19.132  45.724  1.00  0.00           H  
ATOM   3945  H2  WAT  1277      19.849  18.700  44.460  1.00  0.00           H  
ATOM   3946  O   WAT  1278      27.814  17.901  46.775  1.00  0.00           O  
ATOM   3947  H1  WAT  1278      28.109  18.503  47.500  1.00  0.00           H  
ATOM   3948  H2  WAT  1278      27.337  17.227  47.316  1.00  0.00           H  
ATOM   3949  O   WAT  1279      24.432  22.895  46.940  1.00  0.00           O  
ATOM   3950  H1  WAT  1279      25.386  22.740  47.098  1.00  0.00           H  
ATOM   3951  H2  WAT  1279      24.214  23.466  47.710  1.00  0.00           H  
ATOM   3952  O   WAT  1280      17.022  18.245  43.675  1.00  0.00           O  
ATOM   3953  H1  WAT  1280      17.268  17.334  43.955  1.00  0.00           H  
ATOM   3954  H2  WAT  1280      17.850  18.488  43.194  1.00  0.00           H  
ATOM   3955  O   WAT  1281      21.835  22.507  49.181  1.00  0.00           O  
ATOM   3956  H1  WAT  1281      22.489  23.237  49.174  1.00  0.00           H  
ATOM   3957  H2  WAT  1281      22.134  21.986  49.937  1.00  0.00           H  
ATOM   3958  O   WAT  1282      20.159  25.249  39.601  1.00  0.00           O  
ATOM   3959  H1  WAT  1282      20.339  26.090  39.103  1.00  0.00           H  
ATOM   3960  H2  WAT  1282      21.036  25.091  39.986  1.00  0.00           H  
ATOM   3961  O   WAT  1283      31.202  24.668  45.661  1.00  0.00           O  
ATOM   3962  H1  WAT  1283      31.907  24.674  44.965  1.00  0.00           H  
ATOM   3963  H2  WAT  1283      30.523  24.135  45.176  1.00  0.00           H  
ATOM   3964  O   WAT  1284      20.699  26.417  44.645  1.00  0.00           O  
ATOM   3965  H1  WAT  1284      20.642  25.439  44.535  1.00  0.00           H  
ATOM   3966  H2  WAT  1284      20.076  26.532  45.399  1.00  0.00           H  
ATOM   3967  O   WAT  1285      32.503  29.681  39.099  1.00  0.00           O  
ATOM   3968  H1  WAT  1285      31.723  29.749  39.706  1.00  0.00           H  
ATOM   3969  H2  WAT  1285      32.044  29.875  38.245  1.00  0.00           H  
ATOM   3970  O   WAT  1286      29.054  27.848  44.329  1.00  0.00           O  
ATOM   3971  H1  WAT  1286      28.200  27.501  43.984  1.00  0.00           H  
ATOM   3972  H2  WAT  1286      29.177  27.274  45.111  1.00  0.00           H  
ATOM   3973  O   WAT  1287      24.627  26.251  41.621  1.00  0.00           O  
ATOM   3974  H1  WAT  1287      24.720  26.734  40.759  1.00  0.00           H  
ATOM   3975  H2  WAT  1287      23.774  26.652  41.918  1.00  0.00           H  
ATOM   3976  O   WAT  1288      22.762  24.310  42.239  1.00  0.00           O  
ATOM   3977  H1  WAT  1288      23.646  24.656  41.968  1.00  0.00           H  
ATOM   3978  H2  WAT  1288      22.292  25.171  42.343  1.00  0.00           H  
ATOM   3979  O   WAT  1289      25.310  29.214  46.975  1.00  0.00           O  
ATOM   3980  H1  WAT  1289      25.197  28.369  46.473  1.00  0.00           H  
ATOM   3981  H2  WAT  1289      26.277  29.127  47.184  1.00  0.00           H  
ATOM   3982  O   WAT  1290      19.499  15.001  41.638  1.00  0.00           O  
ATOM   3983  H1  WAT  1290      19.135  15.204  42.535  1.00  0.00           H  
ATOM   3984  H2  WAT  1290      18.947  15.626  41.110  1.00  0.00           H  
ATOM   3985  O   WAT  1291      27.998  28.759  47.285  1.00  0.00           O  
ATOM   3986  H1  WAT  1291      28.567  27.956  47.319  1.00  0.00           H  
ATOM   3987  H2  WAT  1291      28.577  29.347  46.758  1.00  0.00           H  
ATOM   3988  O   WAT  1292      17.062  32.899  37.398  1.00  0.00           O  
ATOM   3989  H1  WAT  1292      17.909  32.449  37.609  1.00  0.00           H  
ATOM   3990  H2  WAT  1292      16.964  33.447  38.209  1.00  0.00           H  
ATOM   3991  O   WAT  1293      22.638  30.223  37.940  1.00  0.00           O  
ATOM   3992  H1  WAT  1293      21.846  29.677  38.147  1.00  0.00           H  
ATOM   3993  H2  WAT  1293      23.292  29.802  38.542  1.00  0.00           H  
ATOM   3994  O   WAT  1294      28.842  19.443  48.760  1.00  0.00           O  
ATOM   3995  H1  WAT  1294      29.529  18.742  48.885  1.00  0.00           H  
ATOM   3996  H2  WAT  1294      28.624  19.647  49.680  1.00  0.00           H  
ATOM   3997  O   WAT  1295      22.259  20.904  39.968  1.00  0.00           O  
ATOM   3998  H1  WAT  1295      21.528  21.196  40.553  1.00  0.00           H  
ATOM   3999  H2  WAT  1295      22.946  20.718  40.649  1.00  0.00           H  
ATOM   4000  O   WAT  1296      28.311  18.241  41.353  1.00  0.00           O  
ATOM   4001  H1  WAT  1296      28.308  18.374  40.394  1.00  0.00           H  
ATOM   4002  H2  WAT  1296      29.122  18.733  41.612  1.00  0.00           H  
ATOM   4003  O   WAT  1297      23.432  33.479  42.079  1.00  0.00           O  
ATOM   4004  H1  WAT  1297      23.456  33.800  41.142  1.00  0.00           H  
ATOM   4005  H2  WAT  1297      22.707  32.811  41.987  1.00  0.00           H  
ATOM   4006  O   WAT  1298      21.850  19.416  37.781  1.00  0.00           O  
ATOM   4007  H1  WAT  1298      22.101  20.014  38.540  1.00  0.00           H  
ATOM   4008  H2  WAT  1298      21.095  18.949  38.237  1.00  0.00           H  
ATOM   4009  O   WAT  1299      29.480  23.371  44.045  1.00  0.00           O  
ATOM   4010  H1  WAT  1299      28.551  23.247  43.767  1.00  0.00           H  
ATOM   4011  H2  WAT  1299      29.938  23.396  43.193  1.00  0.00           H  
ATOM   4012  O   WAT  1300      32.255  30.635  44.648  1.00  0.00           O  
ATOM   4013  H1  WAT  1300      32.139  31.343  43.965  1.00  0.00           H  
ATOM   4014  H2  WAT  1300      33.000  30.143  44.231  1.00  0.00           H  
ATOM   4015  O   WAT  1301      19.586  33.542  45.500  1.00  0.00           O  
ATOM   4016  H1  WAT  1301      20.159  32.807  45.174  1.00  0.00           H  
ATOM   4017  H2  WAT  1301      20.195  34.299  45.330  1.00  0.00           H  
ATOM   4018  O   WAT  1302      16.573  27.846  41.214  1.00  0.00           O  
ATOM   4019  H1  WAT  1302      15.773  28.387  41.420  1.00  0.00           H  
ATOM   4020  H2  WAT  1302      17.212  28.578  41.028  1.00  0.00           H  
ATOM   4021  O   WAT  1303      31.482  30.543  36.758  1.00  0.00           O  
ATOM   4022  H1  WAT  1303      31.742  30.047  35.947  1.00  0.00           H  
ATOM   4023  H2  WAT  1303      32.078  31.318  36.670  1.00  0.00           H  
ATOM   4024  O   WAT  1304      24.408  16.931  48.998  1.00  0.00           O  
ATOM   4025  H1  WAT  1304      24.006  16.985  48.092  1.00  0.00           H  
ATOM   4026  H2  WAT  1304      23.583  17.089  49.523  1.00  0.00           H  
ATOM   4027  O   WAT  1305      23.620  24.568  48.966  1.00  0.00           O  
ATOM   4028  H1  WAT  1305      24.239  25.129  49.463  1.00  0.00           H  
ATOM   4029  H2  WAT  1305      22.953  25.255  48.699  1.00  0.00           H  
ATOM   4030  O   WAT  1306      16.631  29.452  44.295  1.00  0.00           O  
ATOM   4031  H1  WAT  1306      16.826  28.497  44.174  1.00  0.00           H  
ATOM   4032  H2  WAT  1306      16.961  29.587  45.205  1.00  0.00           H  
ATOM   4033  O   WAT  1307      22.086  26.991  42.387  1.00  0.00           O  
ATOM   4034  H1  WAT  1307      21.502  26.933  43.178  1.00  0.00           H  
ATOM   4035  H2  WAT  1307      21.634  27.726  41.907  1.00  0.00           H  
ATOM   4036  O   WAT  1308      16.639  30.763  46.855  1.00  0.00           O  
ATOM   4037  H1  WAT  1308      17.380  30.244  47.254  1.00  0.00           H  
ATOM   4038  H2  WAT  1308      16.973  31.674  47.012  1.00  0.00           H  
ATOM   4039  O   WAT  1309      15.426  23.412  43.638  1.00  0.00           O  
ATOM   4040  H1  WAT  1309      14.930  23.280  42.801  1.00  0.00           H  
ATOM   4041  H2  WAT  1309      16.339  23.517  43.257  1.00  0.00           H  
ATOM   4042  O   WAT  1310      35.295  26.777  44.184  1.00  0.00           O  
ATOM   4043  H1  WAT  1310      34.853  25.909  44.015  1.00  0.00           H  
ATOM   4044  H2  WAT  1310      36.086  26.659  43.597  1.00  0.00           H  
ATOM   4045  O   WAT  1311      32.562  27.583  47.426  1.00  0.00           O  
ATOM   4046  H1  WAT  1311      33.476  27.251  47.343  1.00  0.00           H  
ATOM   4047  H2  WAT  1311      32.722  28.548  47.479  1.00  0.00           H  
ATOM   4048  O   WAT  1312      18.419  24.032  47.145  1.00  0.00           O  
ATOM   4049  H1  WAT  1312      19.037  23.291  47.347  1.00  0.00           H  
ATOM   4050  H2  WAT  1312      17.713  23.509  46.675  1.00  0.00           H  
ATOM   4051  O   WAT  1313      15.093  20.313  40.041  1.00  0.00           O  
ATOM   4052  H1  WAT  1313      14.605  20.362  40.899  1.00  0.00           H  
ATOM   4053  H2  WAT  1313      15.114  21.257  39.804  1.00  0.00           H  
ATOM   4054  O   WAT  1314      32.999  21.538  43.891  1.00  0.00           O  
ATOM   4055  H1  WAT  1314      32.915  22.490  43.610  1.00  0.00           H  
ATOM   4056  H2  WAT  1314      33.814  21.645  44.452  1.00  0.00           H  
ATOM   4057  O   WAT  1315      32.312  21.441  47.927  1.00  0.00           O  
ATOM   4058  H1  WAT  1315      31.408  21.573  47.564  1.00  0.00           H  
ATOM   4059  H2  WAT  1315      32.634  22.378  47.893  1.00  0.00           H  
ATOM   4060  O   WAT  1316      18.373  15.213  47.465  1.00  0.00           O  
ATOM   4061  H1  WAT  1316      18.220  15.289  46.489  1.00  0.00           H  
ATOM   4062  H2  WAT  1316      19.251  15.667  47.512  1.00  0.00           H  
ATOM   4063  O   WAT  1317      33.103  19.607  41.887  1.00  0.00           O  
ATOM   4064  H1  WAT  1317      33.156  20.372  42.504  1.00  0.00           H  
ATOM   4065  H2  WAT  1317      33.793  19.025  42.286  1.00  0.00           H  
ATOM   4066  O   WAT  1318      34.289  18.640  39.543  1.00  0.00           O  
ATOM   4067  H1  WAT  1318      33.827  19.085  40.290  1.00  0.00           H  
ATOM   4068  H2  WAT  1318      33.551  18.522  38.922  1.00  0.00           H  
ATOM   4069  O   WAT  1319      31.979  32.367  42.597  1.00  0.00           O  
ATOM   4070  H1  WAT  1319      32.677  32.233  41.907  1.00  0.00           H  
ATOM   4071  H2  WAT  1319      31.254  31.845  42.152  1.00  0.00           H  
ATOM   4072  O   WAT  1320      16.380  16.719  48.479  1.00  0.00           O  
ATOM   4073  H1  WAT  1320      15.812  16.000  48.802  1.00  0.00           H  
ATOM   4074  H2  WAT  1320      17.141  16.187  48.130  1.00  0.00           H  
ATOM   4075  O   WAT  1321      23.486  30.711  48.426  1.00  0.00           O  
ATOM   4076  H1  WAT  1321      22.756  30.668  47.775  1.00  0.00           H  
ATOM   4077  H2  WAT  1321      24.136  30.110  47.998  1.00  0.00           H  
ATOM   4078  O   WAT  1322      29.125  14.976  49.025  1.00  0.00           O  
ATOM   4079  H1  WAT  1322      28.253  15.327  48.708  1.00  0.00           H  
ATOM   4080  H2  WAT  1322      28.887  14.737  49.936  1.00  0.00           H  
ATOM   4081  O   WAT  1323      30.518  17.358  48.812  1.00  0.00           O  
ATOM   4082  H1  WAT  1323      30.160  16.449  48.892  1.00  0.00           H  
ATOM   4083  H2  WAT  1323      30.984  17.294  47.955  1.00  0.00           H  
ATOM   4084  O   WAT  1324      31.097  34.385  46.843  1.00  0.00           O  
ATOM   4085  H1  WAT  1324      30.512  34.367  46.053  1.00  0.00           H  
ATOM   4086  H2  WAT  1324      31.122  33.425  47.052  1.00  0.00           H  
ATOM   4087  O   WAT  1325      18.745  29.219  47.517  1.00  0.00           O  
ATOM   4088  H1  WAT  1325      18.903  28.255  47.400  1.00  0.00           H  
ATOM   4089  H2  WAT  1325      19.638  29.563  47.285  1.00  0.00           H  
ATOM   4090  O   WAT  1326      21.396  31.700  44.585  1.00  0.00           O  
ATOM   4091  H1  WAT  1326      21.427  31.616  43.606  1.00  0.00           H  
ATOM   4092  H2  WAT  1326      22.347  31.563  44.798  1.00  0.00           H  
ATOM   4093  O   WAT  1327      23.923  30.971  45.398  1.00  0.00           O  
ATOM   4094  H1  WAT  1327      24.361  30.885  44.520  1.00  0.00           H  
ATOM   4095  H2  WAT  1327      24.428  30.299  45.907  1.00  0.00           H  
ATOM   4096  O   WAT  1328      26.719  15.871  48.241  1.00  0.00           O  
ATOM   4097  H1  WAT  1328      25.916  16.318  48.636  1.00  0.00           H  
ATOM   4098  H2  WAT  1328      26.271  15.014  47.994  1.00  0.00           H  
ATOM   4099  O   WAT  1329      29.392  16.631  45.040  1.00  0.00           O  
ATOM   4100  H1  WAT  1329      30.268  16.861  45.416  1.00  0.00           H  
ATOM   4101  H2  WAT  1329      28.816  17.183  45.628  1.00  0.00           H  
ATOM   4102  O   WAT  1330      31.746  15.865  43.250  1.00  0.00           O  
ATOM   4103  H1  WAT  1330      31.752  14.905  43.447  1.00  0.00           H  
ATOM   4104  H2  WAT  1330      32.549  16.141  43.752  1.00  0.00           H  
ATOM   4105  O   WAT  1331      17.149  31.713  42.834  1.00  0.00           O  
ATOM   4106  H1  WAT  1331      17.013  30.950  43.445  1.00  0.00           H  
ATOM   4107  H2  WAT  1331      16.241  31.797  42.471  1.00  0.00           H  
ATOM   4108  O   WAT  1332      17.264  16.413  40.936  1.00  0.00           O  
ATOM   4109  H1  WAT  1332      17.731  17.185  41.322  1.00  0.00           H  
ATOM   4110  H2  WAT  1332      16.454  16.887  40.596  1.00  0.00           H  
ATOM   4111  O   WAT  1333      22.624  17.502  41.897  1.00  0.00           O  
ATOM   4112  H1  WAT  1333      21.724  17.921  41.871  1.00  0.00           H  
ATOM   4113  H2  WAT  1333      23.161  18.334  41.934  1.00  0.00           H  
ATOM   4114  O   WAT  1334      27.988  14.243  45.569  1.00  0.00           O  
ATOM   4115  H1  WAT  1334      28.501  15.052  45.355  1.00  0.00           H  
ATOM   4116  H2  WAT  1334      27.413  14.573  46.281  1.00  0.00           H  
ATOM   4117  O   WAT  1335      30.879  13.563  39.556  1.00  0.00           O  
ATOM   4118  H1  WAT  1335      30.135  13.814  40.148  1.00  0.00           H  
ATOM   4119  H2  WAT  1335      30.532  12.720  39.191  1.00  0.00           H  
ATOM   4120  O   WAT  1336      18.185  30.021  40.930  1.00  0.00           O  
ATOM   4121  H1  WAT  1336      18.574  30.665  40.289  1.00  0.00           H  
ATOM   4122  H2  WAT  1336      17.922  30.651  41.640  1.00  0.00           H  
ATOM   4123  O   WAT  1337      20.927  16.131  43.923  1.00  0.00           O  
ATOM   4124  H1  WAT  1337      20.096  15.900  44.407  1.00  0.00           H  
ATOM   4125  H2  WAT  1337      20.629  16.998  43.543  1.00  0.00           H  
ATOM   4126  O   WAT  1338      33.532  31.816  40.449  1.00  0.00           O  
ATOM   4127  H1  WAT  1338      33.214  31.010  39.970  1.00  0.00           H  
ATOM   4128  H2  WAT  1338      33.013  32.497  39.956  1.00  0.00           H  
ATOM   4129  O   WAT  1339      22.079  32.851  37.784  1.00  0.00           O  
ATOM   4130  H1  WAT  1339      22.371  31.904  37.694  1.00  0.00           H  
ATOM   4131  H2  WAT  1339      21.236  32.694  38.270  1.00  0.00           H  
ATOM   4132  O   WAT  1340      20.720  28.945  41.059  1.00  0.00           O  
ATOM   4133  H1  WAT  1340      19.765  29.186  41.060  1.00  0.00           H  
ATOM   4134  H2  WAT  1340      20.782  28.581  40.138  1.00  0.00           H  
ATOM   4135  O   WAT  1341      32.768  29.574  34.479  1.00  0.00           O  
ATOM   4136  H1  WAT  1341      33.741  29.411  34.434  1.00  0.00           H  
ATOM   4137  H2  WAT  1341      32.458  28.970  33.784  1.00  0.00           H  
ATOM   4138  O   WAT  1342      31.886  14.830  32.416  1.00  0.00           O  
ATOM   4139  H1  WAT  1342      31.947  14.212  33.186  1.00  0.00           H  
ATOM   4140  H2  WAT  1342      31.030  15.267  32.646  1.00  0.00           H  
ATOM   4141  O   WAT  1343      15.921  31.986  34.346  1.00  0.00           O  
ATOM   4142  H1  WAT  1343      15.517  31.178  34.754  1.00  0.00           H  
ATOM   4143  H2  WAT  1343      16.195  31.612  33.489  1.00  0.00           H  
ATOM   4144  O   WAT  1344      16.124  31.875  26.334  1.00  0.00           O  
ATOM   4145  H1  WAT  1344      16.967  32.155  25.901  1.00  0.00           H  
ATOM   4146  H2  WAT  1344      16.145  32.482  27.113  1.00  0.00           H  
ATOM   4147  O   WAT  1345      32.325  32.030  30.345  1.00  0.00           O  
ATOM   4148  H1  WAT  1345      31.434  32.269  30.683  1.00  0.00           H  
ATOM   4149  H2  WAT  1345      32.124  31.108  30.025  1.00  0.00           H  
ATOM   4150  O   WAT  1346      15.237  32.447  23.629  1.00  0.00           O  
ATOM   4151  H1  WAT  1346      15.997  32.255  24.226  1.00  0.00           H  
ATOM   4152  H2  WAT  1346      14.500  32.314  24.271  1.00  0.00           H  
ATOM   4153  O   WAT  1347      29.649  15.731  33.764  1.00  0.00           O  
ATOM   4154  H1  WAT  1347      29.008  16.461  33.764  1.00  0.00           H  
ATOM   4155  H2  WAT  1347      30.226  16.019  34.523  1.00  0.00           H  
ATOM   4156  O   WAT  1348      32.781  32.273  34.158  1.00  0.00           O  
ATOM   4157  H1  WAT  1348      32.716  31.293  34.147  1.00  0.00           H  
ATOM   4158  H2  WAT  1348      33.131  32.418  35.057  1.00  0.00           H  
ATOM   4159  O   WAT  1349      25.330  21.772   6.776  1.00  0.00           O  
ATOM   4160  H1  WAT  1349      24.923  20.944   6.422  1.00  0.00           H  
ATOM   4161  H2  WAT  1349      24.772  22.434   6.296  1.00  0.00           H  
ATOM   4162  O   WAT  1350      23.633  25.236   7.913  1.00  0.00           O  
ATOM   4163  H1  WAT  1350      22.994  24.658   8.406  1.00  0.00           H  
ATOM   4164  H2  WAT  1350      23.754  24.677   7.114  1.00  0.00           H  
ATOM   4165  O   WAT  1351      17.154  25.385   9.175  1.00  0.00           O  
ATOM   4166  H1  WAT  1351      16.722  24.620   9.617  1.00  0.00           H  
ATOM   4167  H2  WAT  1351      17.771  25.660   9.895  1.00  0.00           H  
ATOM   4168  O   WAT  1352      27.207  29.221   5.544  1.00  0.00           O  
ATOM   4169  H1  WAT  1352      26.691  28.390   5.741  1.00  0.00           H  
ATOM   4170  H2  WAT  1352      27.980  28.793   5.102  1.00  0.00           H  
ATOM   4171  O   WAT  1353      18.030  29.252   9.174  1.00  0.00           O  
ATOM   4172  H1  WAT  1353      18.843  28.741   8.970  1.00  0.00           H  
ATOM   4173  H2  WAT  1353      18.112  29.979   8.529  1.00  0.00           H  
ATOM   4174  O   WAT  1354      14.006  21.935   8.747  1.00  0.00           O  
ATOM   4175  H1  WAT  1354      14.618  21.194   8.551  1.00  0.00           H  
ATOM   4176  H2  WAT  1354      13.985  22.388   7.876  1.00  0.00           H  
ATOM   4177  O   WAT  1355      22.745  32.231   6.432  1.00  0.00           O  
ATOM   4178  H1  WAT  1355      21.998  31.964   5.834  1.00  0.00           H  
ATOM   4179  H2  WAT  1355      23.480  31.760   5.977  1.00  0.00           H  
ATOM   4180  O   WAT  1356      23.015  27.844   8.139  1.00  0.00           O  
ATOM   4181  H1  WAT  1356      23.266  26.889   8.043  1.00  0.00           H  
ATOM   4182  H2  WAT  1356      23.517  28.072   8.939  1.00  0.00           H  
ATOM   4183  O   WAT  1357      15.080  17.860  10.696  1.00  0.00           O  
ATOM   4184  H1  WAT  1357      14.679  17.129  11.221  1.00  0.00           H  
ATOM   4185  H2  WAT  1357      15.374  18.435  11.458  1.00  0.00           H  
ATOM   4186  O   WAT  1358      23.851  19.114   8.613  1.00  0.00           O  
ATOM   4187  H1  WAT  1358      24.493  18.412   8.869  1.00  0.00           H  
ATOM   4188  H2  WAT  1358      24.056  19.175   7.650  1.00  0.00           H  
ATOM   4189  O   WAT  1359      19.624  17.948   3.669  1.00  0.00           O  
ATOM   4190  H1  WAT  1359      18.861  18.541   3.865  1.00  0.00           H  
ATOM   4191  H2  WAT  1359      19.655  18.004   2.703  1.00  0.00           H  
ATOM   4192  O   WAT  1360      27.954  16.938   4.995  1.00  0.00           O  
ATOM   4193  H1  WAT  1360      28.633  16.235   4.958  1.00  0.00           H  
ATOM   4194  H2  WAT  1360      28.140  17.331   5.868  1.00  0.00           H  
ATOM   4195  O   WAT  1361      15.645  19.740   8.763  1.00  0.00           O  
ATOM   4196  H1  WAT  1361      16.422  20.131   9.236  1.00  0.00           H  
ATOM   4197  H2  WAT  1361      15.386  19.060   9.432  1.00  0.00           H  
ATOM   4198  O   WAT  1362      19.818  21.949   8.572  1.00  0.00           O  
ATOM   4199  H1  WAT  1362      20.590  22.516   8.816  1.00  0.00           H  
ATOM   4200  H2  WAT  1362      20.294  21.103   8.400  1.00  0.00           H  
ATOM   4201  O   WAT  1363      31.285  18.836  10.451  1.00  0.00           O  
ATOM   4202  H1  WAT  1363      30.641  19.593  10.337  1.00  0.00           H  
ATOM   4203  H2  WAT  1363      31.689  19.167  11.307  1.00  0.00           H  
ATOM   4204  O   WAT  1364      17.918  16.082  13.664  1.00  0.00           O  
ATOM   4205  H1  WAT  1364      17.683  15.964  12.719  1.00  0.00           H  
ATOM   4206  H2  WAT  1364      17.020  16.010  14.068  1.00  0.00           H  
ATOM   4207  O   WAT  1365      23.827  26.349   4.838  1.00  0.00           O  
ATOM   4208  H1  WAT  1365      22.943  25.913   4.779  1.00  0.00           H  
ATOM   4209  H2  WAT  1365      23.532  27.289   4.884  1.00  0.00           H  
ATOM   4210  O   WAT  1366      19.111  26.461  10.814  1.00  0.00           O  
ATOM   4211  H1  WAT  1366      18.775  27.178  11.392  1.00  0.00           H  
ATOM   4212  H2  WAT  1366      19.640  26.982  10.176  1.00  0.00           H  
ATOM   4213  O   WAT  1367      28.057  17.748   7.731  1.00  0.00           O  
ATOM   4214  H1  WAT  1367      27.194  17.715   8.206  1.00  0.00           H  
ATOM   4215  H2  WAT  1367      28.182  18.722   7.681  1.00  0.00           H  
ATOM   4216  O   WAT  1368      17.597  16.828  10.954  1.00  0.00           O  
ATOM   4217  H1  WAT  1368      18.117  17.109  10.167  1.00  0.00           H  
ATOM   4218  H2  WAT  1368      16.728  17.227  10.736  1.00  0.00           H  
ATOM   4219  O   WAT  1369      29.198  29.101   9.429  1.00  0.00           O  
ATOM   4220  H1  WAT  1369      28.395  29.464   8.968  1.00  0.00           H  
ATOM   4221  H2  WAT  1369      29.745  28.913   8.630  1.00  0.00           H  
ATOM   4222  O   WAT  1370      30.790  17.453   8.124  1.00  0.00           O  
ATOM   4223  H1  WAT  1370      29.809  17.511   8.124  1.00  0.00           H  
ATOM   4224  H2  WAT  1370      30.984  17.909   8.975  1.00  0.00           H  
ATOM   4225  O   WAT  1371      21.656  16.096   6.431  1.00  0.00           O  
ATOM   4226  H1  WAT  1371      21.447  15.864   7.369  1.00  0.00           H  
ATOM   4227  H2  WAT  1371      21.423  15.243   6.004  1.00  0.00           H  
ATOM   4228  O   WAT  1372      27.062  30.017   8.119  1.00  0.00           O  
ATOM   4229  H1  WAT  1372      27.181  29.776   7.166  1.00  0.00           H  
ATOM   4230  H2  WAT  1372      26.693  30.925   8.001  1.00  0.00           H  
ATOM   4231  O   WAT  1373      28.608  26.899   4.853  1.00  0.00           O  
ATOM   4232  H1  WAT  1373      28.847  25.983   4.607  1.00  0.00           H  
ATOM   4233  H2  WAT  1373      27.764  26.734   5.328  1.00  0.00           H  
ATOM   4234  O   WAT  1374      26.549  25.888   8.710  1.00  0.00           O  
ATOM   4235  H1  WAT  1374      27.411  25.420   8.596  1.00  0.00           H  
ATOM   4236  H2  WAT  1374      25.960  25.132   8.877  1.00  0.00           H  
ATOM   4237  O   WAT  1375      23.903  23.706   5.581  1.00  0.00           O  
ATOM   4238  H1  WAT  1375      22.938  23.753   5.371  1.00  0.00           H  
ATOM   4239  H2  WAT  1375      24.200  24.514   5.105  1.00  0.00           H  
ATOM   4240  O   WAT  1376      29.649  23.728  10.702  1.00  0.00           O  
ATOM   4241  H1  WAT  1376      29.361  23.941   9.788  1.00  0.00           H  
ATOM   4242  H2  WAT  1376      30.594  23.510  10.541  1.00  0.00           H  
ATOM   4243  O   WAT  1377      28.393  24.082   4.444  1.00  0.00           O  
ATOM   4244  H1  WAT  1377      27.528  23.977   4.019  1.00  0.00           H  
ATOM   4245  H2  WAT  1377      28.259  23.529   5.254  1.00  0.00           H  
ATOM   4246  O   WAT  1378      19.513  23.538   6.352  1.00  0.00           O  
ATOM   4247  H1  WAT  1378      19.595  22.730   5.777  1.00  0.00           H  
ATOM   4248  H2  WAT  1378      19.519  23.074   7.229  1.00  0.00           H  
ATOM   4249  O   WAT  1379      20.350  27.842   8.751  1.00  0.00           O  
ATOM   4250  H1  WAT  1379      19.957  27.188   8.122  1.00  0.00           H  
ATOM   4251  H2  WAT  1379      21.283  27.826   8.426  1.00  0.00           H  
ATOM   4252  O   WAT  1380      17.710  20.943  10.049  1.00  0.00           O  
ATOM   4253  H1  WAT  1380      18.334  21.450   9.471  1.00  0.00           H  
ATOM   4254  H2  WAT  1380      18.369  20.529  10.652  1.00  0.00           H  
ATOM   4255  O   WAT  1381      28.002  30.564  11.592  1.00  0.00           O  
ATOM   4256  H1  WAT  1381      27.358  31.248  11.302  1.00  0.00           H  
ATOM   4257  H2  WAT  1381      28.030  30.792  12.564  1.00  0.00           H  
ATOM   4258  O   WAT  1382      22.986  28.852   5.598  1.00  0.00           O  
ATOM   4259  H1  WAT  1382      23.650  29.575   5.598  1.00  0.00           H  
ATOM   4260  H2  WAT  1382      23.006  28.599   6.549  1.00  0.00           H  
ATOM   4261  O   WAT  1383      13.889  25.653  10.759  1.00  0.00           O  
ATOM   4262  H1  WAT  1383      13.223  26.209  11.241  1.00  0.00           H  
ATOM   4263  H2  WAT  1383      13.412  25.573   9.897  1.00  0.00           H  
ATOM   4264  O   WAT  1384      15.112  26.813   7.896  1.00  0.00           O  
ATOM   4265  H1  WAT  1384      15.545  27.242   7.136  1.00  0.00           H  
ATOM   4266  H2  WAT  1384      15.878  26.380   8.329  1.00  0.00           H  
ATOM   4267  O   WAT  1385      24.966  31.300  12.551  1.00  0.00           O  
ATOM   4268  H1  WAT  1385      25.463  31.074  13.362  1.00  0.00           H  
ATOM   4269  H2  WAT  1385      24.136  31.659  12.972  1.00  0.00           H  
ATOM   4270  O   WAT  1386      18.652  30.966   7.058  1.00  0.00           O  
ATOM   4271  H1  WAT  1386      18.575  30.070   6.636  1.00  0.00           H  
ATOM   4272  H2  WAT  1386      17.863  31.396   6.650  1.00  0.00           H  
ATOM   4273  O   WAT  1387      24.948  30.791   5.740  1.00  0.00           O  
ATOM   4274  H1  WAT  1387      25.741  30.304   5.418  1.00  0.00           H  
ATOM   4275  H2  WAT  1387      25.391  31.459   6.312  1.00  0.00           H  
ATOM   4276  O   WAT  1388      15.931  26.822  12.011  1.00  0.00           O  
ATOM   4277  H1  WAT  1388      15.221  26.425  11.450  1.00  0.00           H  
ATOM   4278  H2  WAT  1388      16.243  26.003  12.469  1.00  0.00           H  
ATOM   4279  O   WAT  1389      17.798  16.830   6.867  1.00  0.00           O  
ATOM   4280  H1  WAT  1389      17.158  17.537   6.625  1.00  0.00           H  
ATOM   4281  H2  WAT  1389      18.312  17.308   7.562  1.00  0.00           H  
ATOM   4282  O   WAT  1390      19.207  17.812   8.954  1.00  0.00           O  
ATOM   4283  H1  WAT  1390      19.864  18.530   8.784  1.00  0.00           H  
ATOM   4284  H2  WAT  1390      19.837  17.054   9.065  1.00  0.00           H  
ATOM   4285  O   WAT  1391      17.637  19.647   4.348  1.00  0.00           O  
ATOM   4286  H1  WAT  1391      17.054  19.318   5.081  1.00  0.00           H  
ATOM   4287  H2  WAT  1391      16.990  20.160   3.838  1.00  0.00           H  
ATOM   4288  O   WAT  1392      24.118  19.465   5.935  1.00  0.00           O  
ATOM   4289  H1  WAT  1392      23.219  19.203   5.638  1.00  0.00           H  
ATOM   4290  H2  WAT  1392      24.657  18.910   5.312  1.00  0.00           H  
ATOM   4291  O   WAT  1393      13.165  15.610   8.442  1.00  0.00           O  
ATOM   4292  H1  WAT  1393      12.796  16.160   9.177  1.00  0.00           H  
ATOM   4293  H2  WAT  1393      13.957  15.244   8.909  1.00  0.00           H  
ATOM   4294  O   WAT  1394      24.111  21.773   9.280  1.00  0.00           O  
ATOM   4295  H1  WAT  1394      24.682  21.865   8.487  1.00  0.00           H  
ATOM   4296  H2  WAT  1394      24.006  20.795   9.293  1.00  0.00           H  
ATOM   4297  O   WAT  1395      21.169  19.574   8.176  1.00  0.00           O  
ATOM   4298  H1  WAT  1395      21.272  19.285   7.240  1.00  0.00           H  
ATOM   4299  H2  WAT  1395      22.093  19.422   8.490  1.00  0.00           H  
ATOM   4300  O   WAT  1396      15.982  18.784   6.285  1.00  0.00           O  
ATOM   4301  H1  WAT  1396      15.866  19.215   7.171  1.00  0.00           H  
ATOM   4302  H2  WAT  1396      15.133  18.276   6.258  1.00  0.00           H  
ATOM   4303  O   WAT  1397      25.705  17.097   9.103  1.00  0.00           O  
ATOM   4304  H1  WAT  1397      26.134  16.913   9.977  1.00  0.00           H  
ATOM   4305  H2  WAT  1397      25.119  16.307   9.050  1.00  0.00           H  
ATOM   4306  O   WAT  1398      30.006  13.311  14.782  1.00  0.00           O  
ATOM   4307  H1  WAT  1398      30.397  14.211  14.915  1.00  0.00           H  
ATOM   4308  H2  WAT  1398      29.141  13.578  14.384  1.00  0.00           H  
ATOM   4309  O   WAT  1399      16.587  24.681  13.487  1.00  0.00           O  
ATOM   4310  H1  WAT  1399      16.719  24.874  14.432  1.00  0.00           H  
ATOM   4311  H2  WAT  1399      17.424  24.171  13.307  1.00  0.00           H  
ATOM   4312  O   WAT  1400      22.010  23.465   9.146  1.00  0.00           O  
ATOM   4313  H1  WAT  1400      22.748  22.871   9.415  1.00  0.00           H  
ATOM   4314  H2  WAT  1400      21.718  23.782  10.037  1.00  0.00           H  
ATOM   4315  O   WAT  1401      13.744  17.245   6.371  1.00  0.00           O  
ATOM   4316  H1  WAT  1401      13.662  16.596   7.110  1.00  0.00           H  
ATOM   4317  H2  WAT  1401      13.530  16.679   5.613  1.00  0.00           H  
ATOM   4318  O   WAT  1402      19.754  20.100  11.851  1.00  0.00           O  
ATOM   4319  H1  WAT  1402      20.673  20.336  11.633  1.00  0.00           H  
ATOM   4320  H2  WAT  1402      19.476  20.948  12.300  1.00  0.00           H  
ATOM   4321  O   WAT  1403      28.903  24.561   8.191  1.00  0.00           O  
ATOM   4322  H1  WAT  1403      29.745  24.824   7.758  1.00  0.00           H  
ATOM   4323  H2  WAT  1403      28.619  23.839   7.584  1.00  0.00           H  
ATOM   4324  O   WAT  1404      18.854  26.093   7.207  1.00  0.00           O  
ATOM   4325  H1  WAT  1404      19.101  25.216   6.823  1.00  0.00           H  
ATOM   4326  H2  WAT  1404      18.211  25.777   7.893  1.00  0.00           H  
ATOM   4327  O   WAT  1405      14.445  23.043  13.188  1.00  0.00           O  
ATOM   4328  H1  WAT  1405      15.153  23.738  13.236  1.00  0.00           H  
ATOM   4329  H2  WAT  1405      13.937  23.326  14.000  1.00  0.00           H  
ATOM   4330  O   WAT  1406      26.167  26.837   6.115  1.00  0.00           O  
ATOM   4331  H1  WAT  1406      25.308  26.571   5.714  1.00  0.00           H  
ATOM   4332  H2  WAT  1406      26.083  26.429   7.001  1.00  0.00           H  
ATOM   4333  O   WAT  1407      20.726  27.492   4.811  1.00  0.00           O  
ATOM   4334  H1  WAT  1407      21.441  28.145   4.963  1.00  0.00           H  
ATOM   4335  H2  WAT  1407      19.941  28.023   5.041  1.00  0.00           H  
ATOM   4336  O   WAT  1408      21.485  24.923   5.039  1.00  0.00           O  
ATOM   4337  H1  WAT  1408      21.042  25.796   4.892  1.00  0.00           H  
ATOM   4338  H2  WAT  1408      20.744  24.440   5.471  1.00  0.00           H  
ATOM   4339  O   WAT  1409      23.951  29.792  10.440  1.00  0.00           O  
ATOM   4340  H1  WAT  1409      24.232  30.321  11.226  1.00  0.00           H  
ATOM   4341  H2  WAT  1409      24.734  29.196  10.369  1.00  0.00           H  
ATOM   4342  O   WAT  1410      16.771  12.307   7.578  1.00  0.00           O  
ATOM   4343  H1  WAT  1410      17.011  13.196   7.930  1.00  0.00           H  
ATOM   4344  H2  WAT  1410      15.836  12.461   7.336  1.00  0.00           H  
ATOM   4345  O   WAT  1411      26.182  28.239   9.946  1.00  0.00           O  
ATOM   4346  H1  WAT  1411      26.247  27.369   9.473  1.00  0.00           H  
ATOM   4347  H2  WAT  1411      26.434  28.837   9.202  1.00  0.00           H  
ATOM   4348  O   WAT  1412      27.914  28.320  13.736  1.00  0.00           O  
ATOM   4349  H1  WAT  1412      27.881  27.785  14.545  1.00  0.00           H  
ATOM   4350  H2  WAT  1412      27.998  29.225  14.125  1.00  0.00           H  
ATOM   4351  O   WAT  1413      15.570  15.670  14.916  1.00  0.00           O  
ATOM   4352  H1  WAT  1413      15.209  16.292  15.567  1.00  0.00           H  
ATOM   4353  H2  WAT  1413      15.768  14.896  15.498  1.00  0.00           H  
ATOM   4354  O   WAT  1414      15.272  29.992  14.828  1.00  0.00           O  
ATOM   4355  H1  WAT  1414      15.099  29.633  15.736  1.00  0.00           H  
ATOM   4356  H2  WAT  1414      14.357  29.931  14.463  1.00  0.00           H  
ATOM   4357  O   WAT  1415      19.841  21.106   5.195  1.00  0.00           O  
ATOM   4358  H1  WAT  1415      19.069  20.582   4.899  1.00  0.00           H  
ATOM   4359  H2  WAT  1415      20.503  20.405   5.324  1.00  0.00           H  
ATOM   4360  O   WAT  1416      25.547  17.919   4.281  1.00  0.00           O  
ATOM   4361  H1  WAT  1416      25.433  17.466   3.435  1.00  0.00           H  
ATOM   4362  H2  WAT  1416      26.440  17.587   4.545  1.00  0.00           H  
ATOM   4363  O   WAT  1417      20.488  31.790   5.139  1.00  0.00           O  
ATOM   4364  H1  WAT  1417      19.920  32.555   4.898  1.00  0.00           H  
ATOM   4365  H2  WAT  1417      19.892  31.324   5.758  1.00  0.00           H  
ATOM   4366  O   WAT  1418      29.807  17.252  12.244  1.00  0.00           O  
ATOM   4367  H1  WAT  1418      29.856  16.325  11.909  1.00  0.00           H  
ATOM   4368  H2  WAT  1418      30.236  17.723  11.500  1.00  0.00           H  
ATOM   4369  O   WAT  1419      27.908  22.566   6.620  1.00  0.00           O  
ATOM   4370  H1  WAT  1419      26.968  22.266   6.728  1.00  0.00           H  
ATOM   4371  H2  WAT  1419      28.355  21.709   6.844  1.00  0.00           H  
ATOM   4372  O   WAT  1420      30.674  29.695   7.198  1.00  0.00           O  
ATOM   4373  H1  WAT  1420      31.141  30.200   7.908  1.00  0.00           H  
ATOM   4374  H2  WAT  1420      31.407  29.069   6.961  1.00  0.00           H  
ATOM   4375  O   WAT  1421      17.416  33.441   8.877  1.00  0.00           O  
ATOM   4376  H1  WAT  1421      17.967  32.754   8.461  1.00  0.00           H  
ATOM   4377  H2  WAT  1421      17.560  34.190   8.252  1.00  0.00           H  
ATOM   4378  O   WAT  1422      15.740  28.380   5.555  1.00  0.00           O  
ATOM   4379  H1  WAT  1422      15.297  28.071   4.749  1.00  0.00           H  
ATOM   4380  H2  WAT  1422      15.265  29.230   5.706  1.00  0.00           H  
ATOM   4381  O   WAT  1423      20.412  16.449  12.137  1.00  0.00           O  
ATOM   4382  H1  WAT  1423      20.665  16.167  11.224  1.00  0.00           H  
ATOM   4383  H2  WAT  1423      20.280  15.566  12.543  1.00  0.00           H  
ATOM   4384  O   WAT  1424      20.895  24.424  11.356  1.00  0.00           O  
ATOM   4385  H1  WAT  1424      20.352  23.841  11.947  1.00  0.00           H  
ATOM   4386  H2  WAT  1424      20.248  25.156  11.236  1.00  0.00           H  
ATOM   4387  O   WAT  1425      20.289  31.484  12.787  1.00  0.00           O  
ATOM   4388  H1  WAT  1425      19.468  31.089  13.162  1.00  0.00           H  
ATOM   4389  H2  WAT  1425      20.489  30.810  12.092  1.00  0.00           H  
ATOM   4390  O   WAT  1426      22.770  32.270  13.674  1.00  0.00           O  
ATOM   4391  H1  WAT  1426      22.571  33.144  14.066  1.00  0.00           H  
ATOM   4392  H2  WAT  1426      21.866  31.973  13.431  1.00  0.00           H  
ATOM   4393  O   WAT  1427      14.110  29.417   8.304  1.00  0.00           O  
ATOM   4394  H1  WAT  1427      14.518  28.549   8.497  1.00  0.00           H  
ATOM   4395  H2  WAT  1427      14.238  29.862   9.182  1.00  0.00           H  
ATOM   4396  O   WAT  1428      18.402  28.509   6.023  1.00  0.00           O  
ATOM   4397  H1  WAT  1428      18.553  27.611   6.412  1.00  0.00           H  
ATOM   4398  H2  WAT  1428      17.448  28.411   5.782  1.00  0.00           H  
ATOM   4399  O   WAT  1429      14.274  30.895  10.509  1.00  0.00           O  
ATOM   4400  H1  WAT  1429      14.043  31.090  11.440  1.00  0.00           H  
ATOM   4401  H2  WAT  1429      14.422  31.812  10.180  1.00  0.00           H  
ATOM   4402  O   WAT  1430      13.665  23.457   6.511  1.00  0.00           O  
ATOM   4403  H1  WAT  1430      12.854  23.387   5.939  1.00  0.00           H  
ATOM   4404  H2  WAT  1430      14.312  23.737   5.845  1.00  0.00           H  
ATOM   4405  O   WAT  1431      31.484  25.109   7.247  1.00  0.00           O  
ATOM   4406  H1  WAT  1431      31.670  24.224   6.840  1.00  0.00           H  
ATOM   4407  H2  WAT  1431      32.243  25.606   6.854  1.00  0.00           H  
ATOM   4408  O   WAT  1432      29.565  26.412  11.201  1.00  0.00           O  
ATOM   4409  H1  WAT  1432      29.421  25.435  11.284  1.00  0.00           H  
ATOM   4410  H2  WAT  1432      30.437  26.387  10.735  1.00  0.00           H  
ATOM   4411  O   WAT  1433      30.849  23.246   3.648  1.00  0.00           O  
ATOM   4412  H1  WAT  1433      30.710  23.079   2.708  1.00  0.00           H  
ATOM   4413  H2  WAT  1433      29.970  23.602   3.911  1.00  0.00           H  
ATOM   4414  O   WAT  1434      15.509  23.461  10.423  1.00  0.00           O  
ATOM   4415  H1  WAT  1434      14.900  24.205  10.648  1.00  0.00           H  
ATOM   4416  H2  WAT  1434      14.916  22.950   9.822  1.00  0.00           H  
ATOM   4417  O   WAT  1435      29.233  20.301   7.291  1.00  0.00           O  
ATOM   4418  H1  WAT  1435      29.818  19.899   6.596  1.00  0.00           H  
ATOM   4419  H2  WAT  1435      29.939  20.709   7.851  1.00  0.00           H  
ATOM   4420  O   WAT  1436      29.726  20.962  10.970  1.00  0.00           O  
ATOM   4421  H1  WAT  1436      30.274  20.910  11.785  1.00  0.00           H  
ATOM   4422  H2  WAT  1436      29.469  21.905  10.995  1.00  0.00           H  
ATOM   4423  O   WAT  1437      15.338  14.715   9.768  1.00  0.00           O  
ATOM   4424  H1  WAT  1437      16.266  14.762   9.440  1.00  0.00           H  
ATOM   4425  H2  WAT  1437      15.443  15.158  10.638  1.00  0.00           H  
ATOM   4426  O   WAT  1438      31.128  19.016   5.867  1.00  0.00           O  
ATOM   4427  H1  WAT  1438      31.169  18.425   6.647  1.00  0.00           H  
ATOM   4428  H2  WAT  1438      31.869  18.663   5.336  1.00  0.00           H  
ATOM   4429  O   WAT  1439      29.757  14.686  11.356  1.00  0.00           O  
ATOM   4430  H1  WAT  1439      29.072  14.451  12.037  1.00  0.00           H  
ATOM   4431  H2  WAT  1439      29.373  14.178  10.595  1.00  0.00           H  
ATOM   4432  O   WAT  1440      30.686  31.047   4.881  1.00  0.00           O  
ATOM   4433  H1  WAT  1440      30.055  30.591   4.303  1.00  0.00           H  
ATOM   4434  H2  WAT  1440      30.538  30.563   5.729  1.00  0.00           H  
ATOM   4435  O   WAT  1441      14.707  15.578  12.325  1.00  0.00           O  
ATOM   4436  H1  WAT  1441      15.028  15.739  13.246  1.00  0.00           H  
ATOM   4437  H2  WAT  1441      14.074  14.843  12.516  1.00  0.00           H  
ATOM   4438  O   WAT  1442      21.143  29.811  10.768  1.00  0.00           O  
ATOM   4439  H1  WAT  1442      20.829  29.130  10.148  1.00  0.00           H  
ATOM   4440  H2  WAT  1442      22.111  29.702  10.696  1.00  0.00           H  
ATOM   4441  O   WAT  1443      30.923  30.938  12.873  1.00  0.00           O  
ATOM   4442  H1  WAT  1443      31.061  31.910  12.844  1.00  0.00           H  
ATOM   4443  H2  WAT  1443      30.222  30.898  13.569  1.00  0.00           H  
ATOM   4444  O   WAT  1444      16.108  13.506  16.493  1.00  0.00           O  
ATOM   4445  H1  WAT  1444      15.559  12.822  16.042  1.00  0.00           H  
ATOM   4446  H2  WAT  1444      15.986  13.212  17.429  1.00  0.00           H  
ATOM   4447  O   WAT  1445      17.825  30.532  13.722  1.00  0.00           O  
ATOM   4448  H1  WAT  1445      16.975  30.235  14.124  1.00  0.00           H  
ATOM   4449  H2  WAT  1445      17.877  29.862  12.987  1.00  0.00           H  
ATOM   4450  O   WAT  1446      24.927  13.582  11.534  1.00  0.00           O  
ATOM   4451  H1  WAT  1446      24.910  14.397  10.997  1.00  0.00           H  
ATOM   4452  H2  WAT  1446      25.673  13.800  12.147  1.00  0.00           H  
ATOM   4453  O   WAT  1447      26.986  16.479  11.415  1.00  0.00           O  
ATOM   4454  H1  WAT  1447      27.051  15.727  12.049  1.00  0.00           H  
ATOM   4455  H2  WAT  1447      27.702  17.047  11.757  1.00  0.00           H  
ATOM   4456  O   WAT  1448      28.917  32.781   9.704  1.00  0.00           O  
ATOM   4457  H1  WAT  1448      28.762  33.225   8.831  1.00  0.00           H  
ATOM   4458  H2  WAT  1448      27.998  32.833  10.063  1.00  0.00           H  
ATOM   4459  O   WAT  1449      17.778  28.723  11.788  1.00  0.00           O  
ATOM   4460  H1  WAT  1449      17.013  28.095  11.828  1.00  0.00           H  
ATOM   4461  H2  WAT  1449      17.714  28.986  10.838  1.00  0.00           H  
ATOM   4462  O   WAT  1450      20.153  32.596   8.919  1.00  0.00           O  
ATOM   4463  H1  WAT  1450      19.906  31.859   8.326  1.00  0.00           H  
ATOM   4464  H2  WAT  1450      21.084  32.354   9.121  1.00  0.00           H  
ATOM   4465  O   WAT  1451      22.890  32.110   9.111  1.00  0.00           O  
ATOM   4466  H1  WAT  1451      22.895  32.030   8.130  1.00  0.00           H  
ATOM   4467  H2  WAT  1451      23.201  31.220   9.367  1.00  0.00           H  
ATOM   4468  O   WAT  1452      23.993  14.860   9.100  1.00  0.00           O  
ATOM   4469  H1  WAT  1452      23.066  15.207   9.103  1.00  0.00           H  
ATOM   4470  H2  WAT  1452      23.798  13.910   9.258  1.00  0.00           H  
ATOM   4471  O   WAT  1453      27.937  14.945   7.453  1.00  0.00           O  
ATOM   4472  H1  WAT  1453      28.582  14.911   6.706  1.00  0.00           H  
ATOM   4473  H2  WAT  1453      27.923  15.914   7.611  1.00  0.00           H  
ATOM   4474  O   WAT  1454      29.784  14.835   5.483  1.00  0.00           O  
ATOM   4475  H1  WAT  1454      30.047  13.917   5.246  1.00  0.00           H  
ATOM   4476  H2  WAT  1454      30.666  15.182   5.766  1.00  0.00           H  
ATOM   4477  O   WAT  1455      14.330  30.742   6.007  1.00  0.00           O  
ATOM   4478  H1  WAT  1455      14.201  30.322   6.898  1.00  0.00           H  
ATOM   4479  H2  WAT  1455      13.417  31.098   5.880  1.00  0.00           H  
ATOM   4480  O   WAT  1456      21.445  18.606   5.591  1.00  0.00           O  
ATOM   4481  H1  WAT  1456      20.862  18.355   4.828  1.00  0.00           H  
ATOM   4482  H2  WAT  1456      21.612  17.678   5.931  1.00  0.00           H  
ATOM   4483  O   WAT  1457      25.703  13.464   6.945  1.00  0.00           O  
ATOM   4484  H1  WAT  1457      26.456  14.098   7.025  1.00  0.00           H  
ATOM   4485  H2  WAT  1457      24.963  14.053   7.196  1.00  0.00           H  
ATOM   4486  O   WAT  1458      18.931  15.492   4.792  1.00  0.00           O  
ATOM   4487  H1  WAT  1458      18.474  15.923   5.550  1.00  0.00           H  
ATOM   4488  H2  WAT  1458      19.252  16.289   4.318  1.00  0.00           H  
ATOM   4489  O   WAT  1459      21.914  32.569  16.721  1.00  0.00           O  
ATOM   4490  H1  WAT  1459      22.375  31.779  16.400  1.00  0.00           H  
ATOM   4491  H2  WAT  1459      22.293  33.259  16.131  1.00  0.00           H  
ATOM   4492  O   WAT  1460      19.055  14.892  15.849  1.00  0.00           O  
ATOM   4493  H1  WAT  1460      18.751  15.370  15.043  1.00  0.00           H  
ATOM   4494  H2  WAT  1460      19.542  15.596  16.304  1.00  0.00           H  
ATOM   4495  O   WAT  1461      28.845   3.208  43.788  1.00  0.00           O  
ATOM   4496  H1  WAT  1461      28.413   3.484  42.954  1.00  0.00           H  
ATOM   4497  H2  WAT  1461      28.112   3.375  44.425  1.00  0.00           H  
ATOM   4498  O   WAT  1462      25.605   6.814  44.829  1.00  0.00           O  
ATOM   4499  H1  WAT  1462      25.253   6.071  45.367  1.00  0.00           H  
ATOM   4500  H2  WAT  1462      25.752   6.350  43.976  1.00  0.00           H  
ATOM   4501  O   WAT  1463      19.728   6.944  46.155  1.00  0.00           O  
ATOM   4502  H1  WAT  1463      19.067   6.485  46.717  1.00  0.00           H  
ATOM   4503  H2  WAT  1463      20.320   7.310  46.846  1.00  0.00           H  
ATOM   4504  O   WAT  1464      29.946  10.870  44.057  1.00  0.00           O  
ATOM   4505  H1  WAT  1464      29.446  10.884  43.198  1.00  0.00           H  
ATOM   4506  H2  WAT  1464      30.489  11.681  43.927  1.00  0.00           H  
ATOM   4507  O   WAT  1465      19.434  10.360  45.336  1.00  0.00           O  
ATOM   4508  H1  WAT  1465      20.372  10.099  45.416  1.00  0.00           H  
ATOM   4509  H2  WAT  1465      19.550  11.309  45.077  1.00  0.00           H  
ATOM   4510  O   WAT  1466      16.114   4.417  46.216  1.00  0.00           O  
ATOM   4511  H1  WAT  1466      15.212   4.148  46.487  1.00  0.00           H  
ATOM   4512  H2  WAT  1466      15.951   4.692  45.291  1.00  0.00           H  
ATOM   4513  O   WAT  1467      24.341  13.541  45.035  1.00  0.00           O  
ATOM   4514  H1  WAT  1467      24.068  14.416  44.662  1.00  0.00           H  
ATOM   4515  H2  WAT  1467      25.055  13.316  44.394  1.00  0.00           H  
ATOM   4516  O   WAT  1468      25.025   9.332  45.464  1.00  0.00           O  
ATOM   4517  H1  WAT  1468      25.207   8.384  45.216  1.00  0.00           H  
ATOM   4518  H2  WAT  1468      25.748   9.444  46.130  1.00  0.00           H  
ATOM   4519  O   WAT  1469      27.115   8.403  41.935  1.00  0.00           O  
ATOM   4520  H1  WAT  1469      26.662   8.438  41.060  1.00  0.00           H  
ATOM   4521  H2  WAT  1469      26.741   9.228  42.333  1.00  0.00           H  
ATOM   4522  O   WAT  1470      21.616   8.067  47.791  1.00  0.00           O  
ATOM   4523  H1  WAT  1470      21.236   8.597  48.543  1.00  0.00           H  
ATOM   4524  H2  WAT  1470      21.949   8.807  47.237  1.00  0.00           H  
ATOM   4525  O   WAT  1471      20.553   9.685  49.595  1.00  0.00           O  
ATOM   4526  H1  WAT  1471      21.183  10.432  49.469  1.00  0.00           H  
ATOM   4527  H2  WAT  1471      19.751  10.066  49.178  1.00  0.00           H  
ATOM   4528  O   WAT  1472      16.841   9.262  39.521  1.00  0.00           O  
ATOM   4529  H1  WAT  1472      15.972   9.090  39.095  1.00  0.00           H  
ATOM   4530  H2  WAT  1472      16.538   9.660  40.371  1.00  0.00           H  
ATOM   4531  O   WAT  1473      31.976  10.750  48.570  1.00  0.00           O  
ATOM   4532  H1  WAT  1473      31.423  11.554  48.468  1.00  0.00           H  
ATOM   4533  H2  WAT  1473      32.701  10.945  47.959  1.00  0.00           H  
ATOM   4534  O   WAT  1474      28.658  11.717  46.297  1.00  0.00           O  
ATOM   4535  H1  WAT  1474      29.095  11.352  45.492  1.00  0.00           H  
ATOM   4536  H2  WAT  1474      28.359  12.587  45.943  1.00  0.00           H  
ATOM   4537  O   WAT  1475      30.542   8.316  41.306  1.00  0.00           O  
ATOM   4538  H1  WAT  1475      30.481   7.355  41.548  1.00  0.00           H  
ATOM   4539  H2  WAT  1475      29.600   8.566  41.398  1.00  0.00           H  
ATOM   4540  O   WAT  1476      29.301   7.977  46.792  1.00  0.00           O  
ATOM   4541  H1  WAT  1476      30.034   7.661  46.220  1.00  0.00           H  
ATOM   4542  H2  WAT  1476      29.800   8.052  47.646  1.00  0.00           H  
ATOM   4543  O   WAT  1477      25.890   5.925  42.221  1.00  0.00           O  
ATOM   4544  H1  WAT  1477      24.989   5.978  41.834  1.00  0.00           H  
ATOM   4545  H2  WAT  1477      26.213   6.832  42.046  1.00  0.00           H  
ATOM   4546  O   WAT  1478      33.307   7.254  47.411  1.00  0.00           O  
ATOM   4547  H1  WAT  1478      32.672   7.262  46.656  1.00  0.00           H  
ATOM   4548  H2  WAT  1478      34.102   7.614  46.949  1.00  0.00           H  
ATOM   4549  O   WAT  1479      30.405   5.700  41.942  1.00  0.00           O  
ATOM   4550  H1  WAT  1479      29.519   5.268  41.835  1.00  0.00           H  
ATOM   4551  H2  WAT  1479      30.602   5.408  42.866  1.00  0.00           H  
ATOM   4552  O   WAT  1480      21.726   5.460  43.520  1.00  0.00           O  
ATOM   4553  H1  WAT  1480      20.791   5.135  43.402  1.00  0.00           H  
ATOM   4554  H2  WAT  1480      21.938   4.967  44.351  1.00  0.00           H  
ATOM   4555  O   WAT  1481      22.367   9.800  45.665  1.00  0.00           O  
ATOM   4556  H1  WAT  1481      22.068   9.114  45.021  1.00  0.00           H  
ATOM   4557  H2  WAT  1481      23.345   9.661  45.596  1.00  0.00           H  
ATOM   4558  O   WAT  1482      30.549  12.959  47.805  1.00  0.00           O  
ATOM   4559  H1  WAT  1482      30.084  13.717  48.229  1.00  0.00           H  
ATOM   4560  H2  WAT  1482      29.779  12.505  47.391  1.00  0.00           H  
ATOM   4561  O   WAT  1483      28.360   5.535  38.889  1.00  0.00           O  
ATOM   4562  H1  WAT  1483      28.581   5.057  38.047  1.00  0.00           H  
ATOM   4563  H2  WAT  1483      28.993   6.288  38.795  1.00  0.00           H  
ATOM   4564  O   WAT  1484      25.753  10.474  43.111  1.00  0.00           O  
ATOM   4565  H1  WAT  1484      26.069  11.397  43.259  1.00  0.00           H  
ATOM   4566  H2  WAT  1484      25.526  10.229  44.038  1.00  0.00           H  
ATOM   4567  O   WAT  1485      17.564   5.438  41.401  1.00  0.00           O  
ATOM   4568  H1  WAT  1485      18.038   6.170  40.930  1.00  0.00           H  
ATOM   4569  H2  WAT  1485      17.165   4.995  40.616  1.00  0.00           H  
ATOM   4570  O   WAT  1486      16.787   8.154  47.692  1.00  0.00           O  
ATOM   4571  H1  WAT  1486      16.377   7.990  46.809  1.00  0.00           H  
ATOM   4572  H2  WAT  1486      17.270   7.302  47.801  1.00  0.00           H  
ATOM   4573  O   WAT  1487      16.980   9.626  44.358  1.00  0.00           O  
ATOM   4574  H1  WAT  1487      16.967   9.831  43.404  1.00  0.00           H  
ATOM   4575  H2  WAT  1487      17.916   9.821  44.579  1.00  0.00           H  
ATOM   4576  O   WAT  1488      28.894  10.996  41.631  1.00  0.00           O  
ATOM   4577  H1  WAT  1488      28.818  11.977  41.563  1.00  0.00           H  
ATOM   4578  H2  WAT  1488      28.449  10.740  40.790  1.00  0.00           H  
ATOM   4579  O   WAT  1489      21.598  12.913  42.639  1.00  0.00           O  
ATOM   4580  H1  WAT  1489      21.569  11.948  42.427  1.00  0.00           H  
ATOM   4581  H2  WAT  1489      20.987  12.910  43.417  1.00  0.00           H  
ATOM   4582  O   WAT  1490      27.773  10.313  39.241  1.00  0.00           O  
ATOM   4583  H1  WAT  1490      26.914  10.756  39.044  1.00  0.00           H  
ATOM   4584  H2  WAT  1490      27.628   9.486  38.709  1.00  0.00           H  
ATOM   4585  O   WAT  1491      26.594  13.031  43.585  1.00  0.00           O  
ATOM   4586  H1  WAT  1491      27.083  13.445  44.343  1.00  0.00           H  
ATOM   4587  H2  WAT  1491      27.196  13.342  42.857  1.00  0.00           H  
ATOM   4588  O   WAT  1492      19.169   4.700  43.485  1.00  0.00           O  
ATOM   4589  H1  WAT  1492      18.469   4.785  44.150  1.00  0.00           H  
ATOM   4590  H2  WAT  1492      18.657   4.854  42.660  1.00  0.00           H  
ATOM   4591  O   WAT  1493      28.045   4.519  41.457  1.00  0.00           O  
ATOM   4592  H1  WAT  1493      27.188   4.932  41.724  1.00  0.00           H  
ATOM   4593  H2  WAT  1493      28.045   4.753  40.501  1.00  0.00           H  
ATOM   4594  O   WAT  1494      27.075   3.980  45.690  1.00  0.00           O  
ATOM   4595  H1  WAT  1494      26.126   4.136  45.893  1.00  0.00           H  
ATOM   4596  H2  WAT  1494      27.500   4.526  46.365  1.00  0.00           H  
ATOM   4597  O   WAT  1495      22.003   3.908  37.882  1.00  0.00           O  
ATOM   4598  H1  WAT  1495      21.745   3.636  36.969  1.00  0.00           H  
ATOM   4599  H2  WAT  1495      22.986   3.902  37.760  1.00  0.00           H  
ATOM   4600  O   WAT  1496      24.550   4.780  46.328  1.00  0.00           O  
ATOM   4601  H1  WAT  1496      23.781   4.317  45.921  1.00  0.00           H  
ATOM   4602  H2  WAT  1496      24.097   5.149  47.124  1.00  0.00           H  
ATOM   4603  O   WAT  1497      21.887   4.175  45.928  1.00  0.00           O  
ATOM   4604  H1  WAT  1497      20.993   3.815  46.010  1.00  0.00           H  
ATOM   4605  H2  WAT  1497      21.971   4.674  46.771  1.00  0.00           H  
ATOM   4606  O   WAT  1498      20.931   8.602  40.217  1.00  0.00           O  
ATOM   4607  H1  WAT  1498      20.096   8.069  40.193  1.00  0.00           H  
ATOM   4608  H2  WAT  1498      21.533   7.963  39.775  1.00  0.00           H  
ATOM   4609  O   WAT  1499      31.608   7.104  45.312  1.00  0.00           O  
ATOM   4610  H1  WAT  1499      32.345   7.104  44.643  1.00  0.00           H  
ATOM   4611  H2  WAT  1499      31.232   6.208  45.089  1.00  0.00           H  
ATOM   4612  O   WAT  1500      21.075   8.018  44.093  1.00  0.00           O  
ATOM   4613  H1  WAT  1500      21.382   7.128  43.783  1.00  0.00           H  
ATOM   4614  H2  WAT  1500      20.417   7.702  44.771  1.00  0.00           H  
ATOM   4615  O   WAT  1501      25.224   8.267  39.971  1.00  0.00           O  
ATOM   4616  H1  WAT  1501      25.067   8.988  39.320  1.00  0.00           H  
ATOM   4617  H2  WAT  1501      24.549   8.508  40.648  1.00  0.00           H  
ATOM   4618  O   WAT  1502      29.172   4.491  36.520  1.00  0.00           O  
ATOM   4619  H1  WAT  1502      28.896   4.781  35.619  1.00  0.00           H  
ATOM   4620  H2  WAT  1502      30.133   4.431  36.397  1.00  0.00           H  
ATOM   4621  O   WAT  1503      32.232  10.258  40.403  1.00  0.00           O  
ATOM   4622  H1  WAT  1503      31.670   9.523  40.751  1.00  0.00           H  
ATOM   4623  H2  WAT  1503      31.622  10.582  39.690  1.00  0.00           H  
ATOM   4624  O   WAT  1504      29.037   7.939  43.816  1.00  0.00           O  
ATOM   4625  H1  WAT  1504      28.277   8.018  43.196  1.00  0.00           H  
ATOM   4626  H2  WAT  1504      28.566   7.819  44.660  1.00  0.00           H  
ATOM   4627  O   WAT  1505      23.744   8.973  42.095  1.00  0.00           O  
ATOM   4628  H1  WAT  1505      24.432   9.564  42.484  1.00  0.00           H  
ATOM   4629  H2  WAT  1505      22.948   9.533  42.243  1.00  0.00           H  
ATOM   4630  O   WAT  1506      16.706   4.731  38.823  1.00  0.00           O  
ATOM   4631  H1  WAT  1506      17.631   4.381  38.749  1.00  0.00           H  
ATOM   4632  H2  WAT  1506      16.518   4.861  37.868  1.00  0.00           H  
ATOM   4633  O   WAT  1507      23.263   6.354  41.505  1.00  0.00           O  
ATOM   4634  H1  WAT  1507      23.321   7.278  41.840  1.00  0.00           H  
ATOM   4635  H2  WAT  1507      22.709   5.957  42.222  1.00  0.00           H  
ATOM   4636  O   WAT  1508      25.242  11.089  48.510  1.00  0.00           O  
ATOM   4637  H1  WAT  1508      25.423  10.767  49.407  1.00  0.00           H  
ATOM   4638  H2  WAT  1508      25.873  10.537  47.991  1.00  0.00           H  
ATOM   4639  O   WAT  1509      27.141   9.665  47.132  1.00  0.00           O  
ATOM   4640  H1  WAT  1509      27.836   8.960  47.079  1.00  0.00           H  
ATOM   4641  H2  WAT  1509      27.709  10.442  46.888  1.00  0.00           H  
ATOM   4642  O   WAT  1510      30.694   9.181  36.609  1.00  0.00           O  
ATOM   4643  H1  WAT  1510      30.519   8.465  37.273  1.00  0.00           H  
ATOM   4644  H2  WAT  1510      29.902   9.012  36.024  1.00  0.00           H  
ATOM   4645  O   WAT  1511      30.421   7.371  38.638  1.00  0.00           O  
ATOM   4646  H1  WAT  1511      30.623   7.726  39.524  1.00  0.00           H  
ATOM   4647  H2  WAT  1511      31.226   6.823  38.480  1.00  0.00           H  
ATOM   4648  O   WAT  1512      18.637   7.292  39.753  1.00  0.00           O  
ATOM   4649  H1  WAT  1512      17.957   8.003  39.648  1.00  0.00           H  
ATOM   4650  H2  WAT  1512      18.752   7.027  38.821  1.00  0.00           H  
ATOM   4651  O   WAT  1513      25.201  10.397  38.152  1.00  0.00           O  
ATOM   4652  H1  WAT  1513      25.749   9.697  37.722  1.00  0.00           H  
ATOM   4653  H2  WAT  1513      24.638  10.648  37.387  1.00  0.00           H  
ATOM   4654  O   WAT  1514      23.931  14.499  41.020  1.00  0.00           O  
ATOM   4655  H1  WAT  1514      24.648  14.971  40.571  1.00  0.00           H  
ATOM   4656  H2  WAT  1514      24.300  13.610  41.117  1.00  0.00           H  
ATOM   4657  O   WAT  1515      30.936   4.689  44.415  1.00  0.00           O  
ATOM   4658  H1  WAT  1515      30.188   4.049  44.266  1.00  0.00           H  
ATOM   4659  H2  WAT  1515      31.554   4.084  44.893  1.00  0.00           H  
ATOM   4660  O   WAT  1516      19.959   6.633  37.261  1.00  0.00           O  
ATOM   4661  H1  WAT  1516      20.902   6.605  37.517  1.00  0.00           H  
ATOM   4662  H2  WAT  1516      20.012   6.242  36.356  1.00  0.00           H  
ATOM   4663  O   WAT  1517      19.277   4.143  38.372  1.00  0.00           O  
ATOM   4664  H1  WAT  1517      20.174   3.758  38.481  1.00  0.00           H  
ATOM   4665  H2  WAT  1517      19.517   5.036  38.045  1.00  0.00           H  
ATOM   4666  O   WAT  1518      32.942  10.343  44.244  1.00  0.00           O  
ATOM   4667  H1  WAT  1518      32.799  10.998  44.964  1.00  0.00           H  
ATOM   4668  H2  WAT  1518      33.837  10.634  43.944  1.00  0.00           H  
ATOM   4669  O   WAT  1519      19.929  12.920  44.767  1.00  0.00           O  
ATOM   4670  H1  WAT  1519      20.557  13.097  45.497  1.00  0.00           H  
ATOM   4671  H2  WAT  1519      19.319  13.682  44.862  1.00  0.00           H  
ATOM   4672  O   WAT  1520      16.134  10.516  41.823  1.00  0.00           O  
ATOM   4673  H1  WAT  1520      15.151  10.606  41.753  1.00  0.00           H  
ATOM   4674  H2  WAT  1520      16.358  11.428  42.105  1.00  0.00           H  
ATOM   4675  O   WAT  1521      30.315  11.034  38.641  1.00  0.00           O  
ATOM   4676  H1  WAT  1521      30.441  10.583  37.775  1.00  0.00           H  
ATOM   4677  H2  WAT  1521      29.371  10.799  38.808  1.00  0.00           H  
ATOM   4678  O   WAT  1522      23.707   7.765  37.020  1.00  0.00           O  
ATOM   4679  H1  WAT  1522      23.332   7.229  37.745  1.00  0.00           H  
ATOM   4680  H2  WAT  1522      23.510   7.187  36.250  1.00  0.00           H  
ATOM   4681  O   WAT  1523      25.705   5.950  38.525  1.00  0.00           O  
ATOM   4682  H1  WAT  1523      25.509   6.725  39.097  1.00  0.00           H  
ATOM   4683  H2  WAT  1523      26.651   5.806  38.752  1.00  0.00           H  
ATOM   4684  O   WAT  1524      22.273   6.403  38.983  1.00  0.00           O  
ATOM   4685  H1  WAT  1524      22.725   6.303  39.860  1.00  0.00           H  
ATOM   4686  H2  WAT  1524      22.189   5.448  38.748  1.00  0.00           H  
ATOM   4687  O   WAT  1525      24.450   4.372  36.754  1.00  0.00           O  
ATOM   4688  H1  WAT  1525      25.238   4.053  36.257  1.00  0.00           H  
ATOM   4689  H2  WAT  1525      24.905   4.983  37.389  1.00  0.00           H  
ATOM   4690  O   WAT  1526      22.608   5.626  48.151  1.00  0.00           O  
ATOM   4691  H1  WAT  1526      22.569   5.616  49.121  1.00  0.00           H  
ATOM   4692  H2  WAT  1526      22.279   6.548  47.978  1.00  0.00           H  
ATOM   4693  O   WAT  1527      19.084   9.214  37.158  1.00  0.00           O  
ATOM   4694  H1  WAT  1527      19.700   9.638  37.791  1.00  0.00           H  
ATOM   4695  H2  WAT  1527      19.413   8.287  37.190  1.00  0.00           H  
ATOM   4696  O   WAT  1528      15.561  11.864  45.220  1.00  0.00           O  
ATOM   4697  H1  WAT  1528      15.983  10.985  45.098  1.00  0.00           H  
ATOM   4698  H2  WAT  1528      16.123  12.205  45.966  1.00  0.00           H  
ATOM   4699  O   WAT  1529      21.329  10.147  42.394  1.00  0.00           O  
ATOM   4700  H1  WAT  1529      21.059   9.468  43.060  1.00  0.00           H  
ATOM   4701  H2  WAT  1529      21.123   9.637  41.571  1.00  0.00           H  
ATOM   4702  O   WAT  1530      17.160  12.679  47.188  1.00  0.00           O  
ATOM   4703  H1  WAT  1530      17.678  12.008  47.674  1.00  0.00           H  
ATOM   4704  H2  WAT  1530      17.631  13.497  47.440  1.00  0.00           H  
ATOM   4705  O   WAT  1531      33.375   9.240  37.000  1.00  0.00           O  
ATOM   4706  H1  WAT  1531      32.400   9.306  36.857  1.00  0.00           H  
ATOM   4707  H2  WAT  1531      33.581  10.204  37.092  1.00  0.00           H  
ATOM   4708  O   WAT  1532      32.680   5.941  38.294  1.00  0.00           O  
ATOM   4709  H1  WAT  1532      33.511   6.407  38.550  1.00  0.00           H  
ATOM   4710  H2  WAT  1532      32.658   5.248  38.992  1.00  0.00           H  
ATOM   4711  O   WAT  1533      15.970   5.375  43.580  1.00  0.00           O  
ATOM   4712  H1  WAT  1533      15.230   4.948  43.080  1.00  0.00           H  
ATOM   4713  H2  WAT  1533      16.600   5.490  42.822  1.00  0.00           H  
ATOM   4714  O   WAT  1534      33.172   7.409  43.204  1.00  0.00           O  
ATOM   4715  H1  WAT  1534      33.464   6.557  42.787  1.00  0.00           H  
ATOM   4716  H2  WAT  1534      34.043   7.882  43.180  1.00  0.00           H  
ATOM   4717  O   WAT  1535      31.119   8.210  48.782  1.00  0.00           O  
ATOM   4718  H1  WAT  1535      31.982   7.847  48.484  1.00  0.00           H  
ATOM   4719  H2  WAT  1535      31.367   9.165  48.855  1.00  0.00           H  
ATOM   4720  O   WAT  1536      33.295   6.735  35.709  1.00  0.00           O  
ATOM   4721  H1  WAT  1536      33.452   7.651  36.018  1.00  0.00           H  
ATOM   4722  H2  WAT  1536      32.995   6.322  36.549  1.00  0.00           H  
ATOM   4723  O   WAT  1537      32.174   4.328  40.443  1.00  0.00           O  
ATOM   4724  H1  WAT  1537      31.723   3.474  40.357  1.00  0.00           H  
ATOM   4725  H2  WAT  1537      31.494   4.844  40.939  1.00  0.00           H  
ATOM   4726  O   WAT  1538      17.905   5.657  47.725  1.00  0.00           O  
ATOM   4727  H1  WAT  1538      17.832   5.103  48.517  1.00  0.00           H  
ATOM   4728  H2  WAT  1538      17.261   5.186  47.129  1.00  0.00           H  
ATOM   4729  O   WAT  1539      32.684   3.265  45.921  1.00  0.00           O  
ATOM   4730  H1  WAT  1539      32.625   2.361  46.263  1.00  0.00           H  
ATOM   4731  H2  WAT  1539      32.742   3.771  46.773  1.00  0.00           H  
ATOM   4732  O   WAT  1540      32.829   4.696  48.165  1.00  0.00           O  
ATOM   4733  H1  WAT  1540      32.482   4.840  49.056  1.00  0.00           H  
ATOM   4734  H2  WAT  1540      33.099   5.614  47.923  1.00  0.00           H  
ATOM   4735  O   WAT  1541      31.311  13.172  43.604  1.00  0.00           O  
ATOM   4736  H1  WAT  1541      31.899  12.984  42.824  1.00  0.00           H  
ATOM   4737  H2  WAT  1541      30.514  13.491  43.102  1.00  0.00           H  
ATOM   4738  O   WAT  1542      22.467  11.410  48.780  1.00  0.00           O  
ATOM   4739  H1  WAT  1542      22.256  11.972  48.002  1.00  0.00           H  
ATOM   4740  H2  WAT  1542      23.439  11.344  48.685  1.00  0.00           H  
ATOM   4741  O   WAT  1543      32.503  12.438  45.999  1.00  0.00           O  
ATOM   4742  H1  WAT  1543      32.103  12.844  45.194  1.00  0.00           H  
ATOM   4743  H2  WAT  1543      31.825  12.714  46.664  1.00  0.00           H  
ATOM   4744  O   WAT  1544      18.453  10.332  47.917  1.00  0.00           O  
ATOM   4745  H1  WAT  1544      17.799   9.594  47.932  1.00  0.00           H  
ATOM   4746  H2  WAT  1544      18.751  10.267  46.982  1.00  0.00           H  
ATOM   4747  O   WAT  1545      22.194  12.472  46.282  1.00  0.00           O  
ATOM   4748  H1  WAT  1545      22.293  11.537  45.996  1.00  0.00           H  
ATOM   4749  H2  WAT  1545      22.963  12.872  45.812  1.00  0.00           H  
ATOM   4750  O   WAT  1546      25.708  13.576  47.399  1.00  0.00           O  
ATOM   4751  H1  WAT  1546      25.118  13.529  46.612  1.00  0.00           H  
ATOM   4752  H2  WAT  1546      25.489  12.716  47.823  1.00  0.00           H  
ATOM   4753  O   WAT  1547      16.799  12.947  43.033  1.00  0.00           O  
ATOM   4754  H1  WAT  1547      17.195  13.717  43.534  1.00  0.00           H  
ATOM   4755  H2  WAT  1547      16.230  12.599  43.770  1.00  0.00           H  
ATOM   4756  O   WAT  1548      18.863  12.402  41.251  1.00  0.00           O  
ATOM   4757  H1  WAT  1548      19.304  13.275  41.363  1.00  0.00           H  
ATOM   4758  H2  WAT  1548      18.314  12.383  42.059  1.00  0.00           H  
ATOM   4759  O   WAT  1549      32.685  12.743  41.363  1.00  0.00           O  
ATOM   4760  H1  WAT  1549      32.574  11.810  41.051  1.00  0.00           H  
ATOM   4761  H2  WAT  1549      32.146  13.196  40.665  1.00  0.00           H  
ATOM   4762  O   WAT  1550      19.670  10.871  39.244  1.00  0.00           O  
ATOM   4763  H1  WAT  1550      19.432  11.465  40.006  1.00  0.00           H  
ATOM   4764  H2  WAT  1550      20.265  10.247  39.714  1.00  0.00           H  
ATOM   4765  O   WAT  1551      27.785   2.969  24.139  1.00  0.00           O  
ATOM   4766  H1  WAT  1551      27.555   3.273  23.225  1.00  0.00           H  
ATOM   4767  H2  WAT  1551      27.103   2.297  24.276  1.00  0.00           H  
ATOM   4768  O   WAT  1552      23.438   5.626  26.971  1.00  0.00           O  
ATOM   4769  H1  WAT  1552      22.572   5.255  27.257  1.00  0.00           H  
ATOM   4770  H2  WAT  1552      24.017   5.201  27.661  1.00  0.00           H  
ATOM   4771  O   WAT  1553      18.483   6.706  27.919  1.00  0.00           O  
ATOM   4772  H1  WAT  1553      17.780   6.388  28.535  1.00  0.00           H  
ATOM   4773  H2  WAT  1553      19.029   5.896  27.859  1.00  0.00           H  
ATOM   4774  O   WAT  1554      18.261  10.094  28.473  1.00  0.00           O  
ATOM   4775  H1  WAT  1554      19.150  10.510  28.295  1.00  0.00           H  
ATOM   4776  H2  WAT  1554      18.210   9.515  27.686  1.00  0.00           H  
ATOM   4777  O   WAT  1555      15.816   4.202  27.333  1.00  0.00           O  
ATOM   4778  H1  WAT  1555      16.646   3.888  26.900  1.00  0.00           H  
ATOM   4779  H2  WAT  1555      15.480   4.781  26.603  1.00  0.00           H  
ATOM   4780  O   WAT  1556      22.847   8.134  26.017  1.00  0.00           O  
ATOM   4781  H1  WAT  1556      22.942   7.221  26.394  1.00  0.00           H  
ATOM   4782  H2  WAT  1556      23.546   8.582  26.549  1.00  0.00           H  
ATOM   4783  O   WAT  1557      26.205   6.753  23.109  1.00  0.00           O  
ATOM   4784  H1  WAT  1557      25.884   7.654  22.941  1.00  0.00           H  
ATOM   4785  H2  WAT  1557      25.953   6.670  24.072  1.00  0.00           H  
ATOM   4786  O   WAT  1558      22.300   7.484  31.006  1.00  0.00           O  
ATOM   4787  H1  WAT  1558      22.024   8.355  31.378  1.00  0.00           H  
ATOM   4788  H2  WAT  1558      21.888   7.558  30.113  1.00  0.00           H  
ATOM   4789  O   WAT  1559      21.246   9.830  31.867  1.00  0.00           O  
ATOM   4790  H1  WAT  1559      21.770  10.475  31.319  1.00  0.00           H  
ATOM   4791  H2  WAT  1559      20.342  10.073  31.577  1.00  0.00           H  
ATOM   4792  O   WAT  1560      15.810   7.749  21.618  1.00  0.00           O  
ATOM   4793  H1  WAT  1560      15.541   8.429  20.938  1.00  0.00           H  
ATOM   4794  H2  WAT  1560      15.923   8.374  22.382  1.00  0.00           H  
ATOM   4795  O   WAT  1561      30.804  10.718  28.200  1.00  0.00           O  
ATOM   4796  H1  WAT  1561      31.580  10.261  27.794  1.00  0.00           H  
ATOM   4797  H2  WAT  1561      31.025  11.645  27.958  1.00  0.00           H  
ATOM   4798  O   WAT  1562      30.095   8.433  22.727  1.00  0.00           O  
ATOM   4799  H1  WAT  1562      29.712   7.626  23.152  1.00  0.00           H  
ATOM   4800  H2  WAT  1562      29.753   9.121  23.323  1.00  0.00           H  
ATOM   4801  O   WAT  1563      27.867   8.045  28.416  1.00  0.00           O  
ATOM   4802  H1  WAT  1563      28.577   7.704  27.819  1.00  0.00           H  
ATOM   4803  H2  WAT  1563      28.406   8.650  28.974  1.00  0.00           H  
ATOM   4804  O   WAT  1564      24.564   5.084  21.605  1.00  0.00           O  
ATOM   4805  H1  WAT  1564      23.688   4.971  22.028  1.00  0.00           H  
ATOM   4806  H2  WAT  1564      24.995   5.687  22.251  1.00  0.00           H  
ATOM   4807  O   WAT  1565      31.729   6.422  28.833  1.00  0.00           O  
ATOM   4808  H1  WAT  1565      31.060   6.633  28.135  1.00  0.00           H  
ATOM   4809  H2  WAT  1565      32.552   6.615  28.332  1.00  0.00           H  
ATOM   4810  O   WAT  1566      28.864   6.192  23.607  1.00  0.00           O  
ATOM   4811  H1  WAT  1566      27.903   6.265  23.397  1.00  0.00           H  
ATOM   4812  H2  WAT  1566      28.805   5.717  24.468  1.00  0.00           H  
ATOM   4813  O   WAT  1567      20.512   4.709  25.119  1.00  0.00           O  
ATOM   4814  H1  WAT  1567      19.591   4.400  25.242  1.00  0.00           H  
ATOM   4815  H2  WAT  1567      20.776   4.831  26.057  1.00  0.00           H  
ATOM   4816  O   WAT  1568      20.954   7.836  28.679  1.00  0.00           O  
ATOM   4817  H1  WAT  1568      19.985   7.788  28.560  1.00  0.00           H  
ATOM   4818  H2  WAT  1568      21.110   8.780  28.432  1.00  0.00           H  
ATOM   4819  O   WAT  1569      21.639   9.023  34.350  1.00  0.00           O  
ATOM   4820  H1  WAT  1569      20.662   8.948  34.478  1.00  0.00           H  
ATOM   4821  H2  WAT  1569      21.627   9.391  33.423  1.00  0.00           H  
ATOM   4822  O   WAT  1570      27.761   5.345  19.567  1.00  0.00           O  
ATOM   4823  H1  WAT  1570      28.379   5.014  18.870  1.00  0.00           H  
ATOM   4824  H2  WAT  1570      28.271   6.144  19.851  1.00  0.00           H  
ATOM   4825  O   WAT  1571      18.586   5.123  32.413  1.00  0.00           O  
ATOM   4826  H1  WAT  1571      18.253   6.049  32.442  1.00  0.00           H  
ATOM   4827  H2  WAT  1571      17.731   4.653  32.274  1.00  0.00           H  
ATOM   4828  O   WAT  1572      16.708   4.337  23.301  1.00  0.00           O  
ATOM   4829  H1  WAT  1572      17.175   4.949  22.681  1.00  0.00           H  
ATOM   4830  H2  WAT  1572      16.261   3.763  22.625  1.00  0.00           H  
ATOM   4831  O   WAT  1573      33.774  11.919  37.273  1.00  0.00           O  
ATOM   4832  H1  WAT  1573      33.095  12.644  37.336  1.00  0.00           H  
ATOM   4833  H2  WAT  1573      34.219  12.224  36.441  1.00  0.00           H  
ATOM   4834  O   WAT  1574      15.060   7.871  29.662  1.00  0.00           O  
ATOM   4835  H1  WAT  1574      14.898   7.898  28.676  1.00  0.00           H  
ATOM   4836  H2  WAT  1574      15.712   7.120  29.660  1.00  0.00           H  
ATOM   4837  O   WAT  1575      16.226   9.606  25.912  1.00  0.00           O  
ATOM   4838  H1  WAT  1575      16.063   9.614  24.931  1.00  0.00           H  
ATOM   4839  H2  WAT  1575      17.163   9.306  25.905  1.00  0.00           H  
ATOM   4840  O   WAT  1576      33.484   9.119  32.043  1.00  0.00           O  
ATOM   4841  H1  WAT  1576      34.138   8.926  31.334  1.00  0.00           H  
ATOM   4842  H2  WAT  1576      32.701   8.653  31.679  1.00  0.00           H  
ATOM   4843  O   WAT  1577      15.262   8.960  32.092  1.00  0.00           O  
ATOM   4844  H1  WAT  1577      15.168   8.572  31.182  1.00  0.00           H  
ATOM   4845  H2  WAT  1577      16.039   8.418  32.391  1.00  0.00           H  
ATOM   4846  O   WAT  1578      26.614   3.435  35.305  1.00  0.00           O  
ATOM   4847  H1  WAT  1578      27.267   3.164  35.979  1.00  0.00           H  
ATOM   4848  H2  WAT  1578      27.212   3.954  34.706  1.00  0.00           H  
ATOM   4849  O   WAT  1579      17.925   3.584  25.583  1.00  0.00           O  
ATOM   4850  H1  WAT  1579      18.124   2.652  25.409  1.00  0.00           H  
ATOM   4851  H2  WAT  1579      17.493   3.842  24.734  1.00  0.00           H  
ATOM   4852  O   WAT  1580      27.011   3.779  21.696  1.00  0.00           O  
ATOM   4853  H1  WAT  1580      26.081   4.096  21.683  1.00  0.00           H  
ATOM   4854  H2  WAT  1580      27.366   4.289  20.932  1.00  0.00           H  
ATOM   4855  O   WAT  1581      22.275   3.793  35.128  1.00  0.00           O  
ATOM   4856  H1  WAT  1581      22.711   3.513  34.294  1.00  0.00           H  
ATOM   4857  H2  WAT  1581      23.068   4.130  35.613  1.00  0.00           H  
ATOM   4858  O   WAT  1582      25.029   4.496  28.780  1.00  0.00           O  
ATOM   4859  H1  WAT  1582      25.669   5.102  29.235  1.00  0.00           H  
ATOM   4860  H2  WAT  1582      25.478   3.648  28.907  1.00  0.00           H  
ATOM   4861  O   WAT  1583      20.961   3.220  18.822  1.00  0.00           O  
ATOM   4862  H1  WAT  1583      20.581   2.721  18.083  1.00  0.00           H  
ATOM   4863  H2  WAT  1583      21.890   3.327  18.511  1.00  0.00           H  
ATOM   4864  O   WAT  1584      17.321   7.503  32.957  1.00  0.00           O  
ATOM   4865  H1  WAT  1584      16.841   6.940  33.611  1.00  0.00           H  
ATOM   4866  H2  WAT  1584      17.938   7.971  33.575  1.00  0.00           H  
ATOM   4867  O   WAT  1585      20.903   5.213  27.891  1.00  0.00           O  
ATOM   4868  H1  WAT  1585      20.751   4.792  28.781  1.00  0.00           H  
ATOM   4869  H2  WAT  1585      21.054   6.141  28.202  1.00  0.00           H  
ATOM   4870  O   WAT  1586      20.428   4.611  30.463  1.00  0.00           O  
ATOM   4871  H1  WAT  1586      19.675   4.721  31.091  1.00  0.00           H  
ATOM   4872  H2  WAT  1586      21.172   4.685  31.104  1.00  0.00           H  
ATOM   4873  O   WAT  1587      18.793   7.334  23.605  1.00  0.00           O  
ATOM   4874  H1  WAT  1587      18.522   6.766  22.856  1.00  0.00           H  
ATOM   4875  H2  WAT  1587      19.458   7.904  23.159  1.00  0.00           H  
ATOM   4876  O   WAT  1588      29.885   6.930  26.927  1.00  0.00           O  
ATOM   4877  H1  WAT  1588      30.595   7.056  26.244  1.00  0.00           H  
ATOM   4878  H2  WAT  1588      29.491   6.094  26.571  1.00  0.00           H  
ATOM   4879  O   WAT  1589      25.219   5.907  33.359  1.00  0.00           O  
ATOM   4880  H1  WAT  1589      24.973   4.959  33.417  1.00  0.00           H  
ATOM   4881  H2  WAT  1589      24.496   6.304  33.894  1.00  0.00           H  
ATOM   4882  O   WAT  1590      18.754   8.505  25.974  1.00  0.00           O  
ATOM   4883  H1  WAT  1590      18.681   7.984  25.128  1.00  0.00           H  
ATOM   4884  H2  WAT  1590      18.623   7.754  26.611  1.00  0.00           H  
ATOM   4885  O   WAT  1591      23.443   8.699  20.919  1.00  0.00           O  
ATOM   4886  H1  WAT  1591      22.704   9.147  21.398  1.00  0.00           H  
ATOM   4887  H2  WAT  1591      23.660   8.009  21.580  1.00  0.00           H  
ATOM   4888  O   WAT  1592      15.886   4.602  32.020  1.00  0.00           O  
ATOM   4889  H1  WAT  1592      15.720   4.961  32.920  1.00  0.00           H  
ATOM   4890  H2  WAT  1592      14.991   4.245  31.816  1.00  0.00           H  
ATOM   4891  O   WAT  1593      19.950   5.187  34.904  1.00  0.00           O  
ATOM   4892  H1  WAT  1593      19.689   5.145  33.956  1.00  0.00           H  
ATOM   4893  H2  WAT  1593      20.787   4.662  34.863  1.00  0.00           H  
ATOM   4894  O   WAT  1594      26.130  10.522  34.005  1.00  0.00           O  
ATOM   4895  H1  WAT  1594      26.702   9.878  34.470  1.00  0.00           H  
ATOM   4896  H2  WAT  1594      25.313  10.454  34.544  1.00  0.00           H  
ATOM   4897  O   WAT  1595      29.395   4.518  17.570  1.00  0.00           O  
ATOM   4898  H1  WAT  1595      28.708   4.504  16.861  1.00  0.00           H  
ATOM   4899  H2  WAT  1595      29.821   3.660  17.419  1.00  0.00           H  
ATOM   4900  O   WAT  1596      31.168   7.824  31.032  1.00  0.00           O  
ATOM   4901  H1  WAT  1596      30.651   8.499  30.525  1.00  0.00           H  
ATOM   4902  H2  WAT  1596      31.439   7.252  30.265  1.00  0.00           H  
ATOM   4903  O   WAT  1597      31.502  11.058  21.321  1.00  0.00           O  
ATOM   4904  H1  WAT  1597      31.835  11.991  21.264  1.00  0.00           H  
ATOM   4905  H2  WAT  1597      30.916  11.079  20.515  1.00  0.00           H  
ATOM   4906  O   WAT  1598      25.519   6.717  25.625  1.00  0.00           O  
ATOM   4907  H1  WAT  1598      24.830   6.135  26.029  1.00  0.00           H  
ATOM   4908  H2  WAT  1598      25.564   7.406  26.331  1.00  0.00           H  
ATOM   4909  O   WAT  1599      23.157   7.397  23.380  1.00  0.00           O  
ATOM   4910  H1  WAT  1599      23.277   7.577  24.341  1.00  0.00           H  
ATOM   4911  H2  WAT  1599      22.428   8.041  23.194  1.00  0.00           H  
ATOM   4912  O   WAT  1600      15.816   3.057  21.102  1.00  0.00           O  
ATOM   4913  H1  WAT  1600      16.666   3.046  20.616  1.00  0.00           H  
ATOM   4914  H2  WAT  1600      15.179   3.074  20.376  1.00  0.00           H  
ATOM   4915  O   WAT  1601      21.879   5.135  22.680  1.00  0.00           O  
ATOM   4916  H1  WAT  1601      22.285   5.962  23.035  1.00  0.00           H  
ATOM   4917  H2  WAT  1601      21.377   4.855  23.485  1.00  0.00           H  
ATOM   4918  O   WAT  1602      25.275   8.513  27.665  1.00  0.00           O  
ATOM   4919  H1  WAT  1602      26.224   8.408  27.921  1.00  0.00           H  
ATOM   4920  H2  WAT  1602      24.895   8.776  28.519  1.00  0.00           H  
ATOM   4921  O   WAT  1603      29.719   8.545  17.707  1.00  0.00           O  
ATOM   4922  H1  WAT  1603      29.393   8.134  18.537  1.00  0.00           H  
ATOM   4923  H2  WAT  1603      28.882   8.571  17.189  1.00  0.00           H  
ATOM   4924  O   WAT  1604      28.137  10.925  32.255  1.00  0.00           O  
ATOM   4925  H1  WAT  1604      28.493  11.748  32.677  1.00  0.00           H  
ATOM   4926  H2  WAT  1604      27.287  10.862  32.767  1.00  0.00           H  
ATOM   4927  O   WAT  1605      14.710  12.761  21.210  1.00  0.00           O  
ATOM   4928  H1  WAT  1605      14.220  13.407  21.786  1.00  0.00           H  
ATOM   4929  H2  WAT  1605      13.952  12.182  20.962  1.00  0.00           H  
ATOM   4930  O   WAT  1606      29.395   7.414  20.179  1.00  0.00           O  
ATOM   4931  H1  WAT  1606      29.299   7.948  20.998  1.00  0.00           H  
ATOM   4932  H2  WAT  1606      30.322   7.096  20.309  1.00  0.00           H  
ATOM   4933  O   WAT  1607      15.376  11.269  33.518  1.00  0.00           O
[truncated: 217,412 more chars]
