# Supplementary material for: How neocarcerand Octacid4 self-assembles with guests into irreversible noncovalent complexes and what accelerates the assembly
Source: Commun Chem. 2022 Jan 20;5:9. doi: 10.1038/s42004-022-00624-4 (PMC9814096; doi:10.1038/s42004-022-00624-4)
Supplement: Supplementary file 23 — Data S2 [file 42004_2022_624_MOESM23_ESM.zip › data S2/octacid8na150nap.pdb]

CRYST1   42.064   48.763   48.251  90.00  90.00  90.00 P 1           1
ATOM      1  C1  HC1     1      18.402  23.854  24.304  1.00  0.00           C  
ATOM      2  H1  HC1     1      17.925  23.639  25.136  1.00  0.00           H  
ATOM      3  C1a HC1     1      17.409  24.717  23.498  1.00  0.00           C  
ATOM      4 H1aa HC1     1      16.600  24.194  23.307  1.00  0.00           H  
ATOM      5 H1ab HC1     1      17.155  25.506  24.024  1.00  0.00           H  
ATOM      6 H1ac HC1     1      17.798  25.014  22.652  1.00  0.00           H  
ATOM      7  C2  HC1     1      19.698  24.545  24.727  1.00  0.00           C  
ATOM      8  C3  HC1     1      20.335  25.440  23.843  1.00  0.00           C  
ATOM      9  H3  HC1     1      19.971  25.584  23.005  1.00  0.00           H  
ATOM     10  C4  HC1     1      21.526  26.100  24.207  1.00  0.00           C  
ATOM     11  C5  HC1     1      22.102  25.824  25.471  1.00  0.00           C  
ATOM     12  O5  HC1     1      23.270  26.432  25.843  1.00  0.00           O  
ATOM     13  C6  HC1     1      21.491  24.906  26.355  1.00  0.00           C  
ATOM     14  C6a HC1     1      20.295  24.263  25.979  1.00  0.00           C  
ATOM     15  O6a HC1     1      19.730  23.355  26.836  1.00  0.00           O  
ATOM     16  C6b HC1     1      19.883  21.960  26.641  1.00  0.00           C  
ATOM     17 H6ba HC1     1      20.759  21.780  26.229  1.00  0.00           H  
ATOM     18 H6bb HC1     1      19.850  21.511  27.514  1.00  0.00           H  
ATOM     19  O7  HC1     1      22.051  24.640  27.574  1.00  0.00           O  
ATOM     20  C8  HC1     1      21.900  25.555  28.648  1.00  0.00           C  
ATOM     21  H8a HC1     1      21.384  26.314  28.305  1.00  0.00           H  
ATOM     22  H8b HC1     1      21.357  25.116  29.335  1.00  0.00           H  
ATOM     23  C9  HC1     1      23.224  26.041  29.240  1.00  0.00           C  
ATOM     24  C10 HC1     1      23.296  27.143  30.135  1.00  0.00           C  
ATOM     25 C10a HC1     1      22.157  27.903  30.564  1.00  0.00           C  
ATOM     26 O10a HC1     1      20.986  27.666  30.196  1.00  0.00           O  
ATOM     27 O10b HC1     1      22.308  28.876  31.338  1.00  0.00           O  
ATOM     28  C11 HC1     1      24.573  27.512  30.629  1.00  0.00           C  
ATOM     29  H11 HC1     1      24.627  28.226  31.228  1.00  0.00           H  
ATOM     30  C12 HC1     1      25.774  26.851  30.269  1.00  0.00           C  
ATOM     31 C12a HC1     1      27.010  27.337  30.814  1.00  0.00           C  
ATOM     32 O12a HC1     1      28.123  26.819  30.572  1.00  0.00           O  
ATOM     33 O12b HC1     1      27.033  28.368  31.526  1.00  0.00           O  
ATOM     34  C13 HC1     1      25.678  25.752  29.372  1.00  0.00           C  
ATOM     35 C13a HC1     1      24.412  25.369  28.884  1.00  0.00           C  
ATOM     36 H13a HC1     1      24.360  24.650  28.298  1.00  0.00           H  
ATOM     37  C14 HC1     1      26.911  24.976  28.912  1.00  0.00           C  
ATOM     38 H14a HC1     1      27.365  24.597  29.693  1.00  0.00           H  
ATOM     39 H14b HC1     1      27.546  25.573  28.465  1.00  0.00           H  
ATOM     40  O15 HC1     1      26.643  23.916  28.006  1.00  0.00           O  
ATOM     41  C16 HC1     1      27.145  22.662  28.234  1.00  0.00           C  
ATOM     42 C16a HC1     1      28.298  22.231  27.546  1.00  0.00           C  
ATOM     43 O16a HC1     1      28.895  23.076  26.650  1.00  0.00           O  
ATOM     44  C17 HC1     1      26.516  21.800  29.155  1.00  0.00           C  
ATOM     45  O17 HC1     1      25.378  22.219  29.786  1.00  0.00           O  
ATOM     46 C17a HC1     1      24.103  21.803  29.342  1.00  0.00           C  
ATOM     47 H17a HC1     1      24.129  21.646  28.371  1.00  0.00           H  
ATOM     48 H17b HC1     1      23.462  22.525  29.519  1.00  0.00           H  
ATOM     49  C18 HC1     1      27.041  20.509  29.410  1.00  0.00           C  
ATOM     50 C18a HC1     1      26.355  19.562  30.399  1.00  0.00           C  
ATOM     51 H18a HC1     1      25.888  20.130  31.048  1.00  0.00           H  
ATOM     52 C18b HC1     1      27.283  18.674  31.252  1.00  0.00           C  
ATOM     53 H18b HC1     1      27.881  19.236  31.787  1.00  0.00           H  
ATOM     54 H18c HC1     1      27.826  18.087  30.690  1.00  0.00           H  
ATOM     55 H18d HC1     1      26.750  18.119  31.861  1.00  0.00           H  
ATOM     56  C19 HC1     1      28.180  20.085  28.699  1.00  0.00           C  
ATOM     57  H19 HC1     1      28.506  19.227  28.832  1.00  0.00           H  
ATOM     58  C20 HC1     1      28.822  20.935  27.778  1.00  0.00           C  
ATOM     59  C1  HC1     2      30.044  20.434  27.007  1.00  0.00           C  
ATOM     60  H1  HC1     2      30.572  21.228  26.774  1.00  0.00           H  
ATOM     61  C1a HC1     2      31.011  19.537  27.802  1.00  0.00           C  
ATOM     62 H1aa HC1     2      31.233  19.957  28.660  1.00  0.00           H  
ATOM     63 H1ab HC1     2      30.616  18.661  27.975  1.00  0.00           H  
ATOM     64 H1ac HC1     2      31.836  19.412  27.289  1.00  0.00           H  
ATOM     65  C2  HC1     2      29.537  19.861  25.681  1.00  0.00           C  
ATOM     66  C3  HC1     2      29.231  18.489  25.569  1.00  0.00           C  
ATOM     67  H3  HC1     2      29.341  17.939  26.303  1.00  0.00           H  
ATOM     68  C4  HC1     2      28.753  17.946  24.360  1.00  0.00           C  
ATOM     69  C5  HC1     2      28.533  18.805  23.258  1.00  0.00           C  
ATOM     70  O5  HC1     2      28.001  18.321  22.094  1.00  0.00           O  
ATOM     71  C6  HC1     2      28.836  20.178  23.353  1.00  0.00           C  
ATOM     72  C6a HC1     2      29.324  20.706  24.566  1.00  0.00           C  
ATOM     73  O6a HC1     2      29.584  22.047  24.654  1.00  0.00           O  
ATOM     74  C6b HC1     2      28.671  22.944  25.259  1.00  0.00           C  
ATOM     75 H6ba HC1     2      28.776  23.824  24.839  1.00  0.00           H  
ATOM     76 H6bb HC1     2      27.751  22.632  25.101  1.00  0.00           H  
ATOM     77  O7  HC1     2      28.670  20.985  22.265  1.00  0.00           O  
ATOM     78  C8  HC1     2      29.780  21.345  21.458  1.00  0.00           C  
ATOM     79  H8a HC1     2      30.602  21.157  21.955  1.00  0.00           H  
ATOM     80  H8b HC1     2      29.747  20.740  20.691  1.00  0.00           H  
ATOM     81  C9  HC1     2      29.746  22.808  21.016  1.00  0.00           C  
ATOM     82  C10 HC1     2      30.456  23.293  19.885  1.00  0.00           C  
ATOM     83 C10a HC1     2      31.329  22.487  19.083  1.00  0.00           C  
ATOM     84 O10a HC1     2      31.553  21.276  19.302  1.00  0.00           O  
ATOM     85 O10b HC1     2      31.887  22.973  18.073  1.00  0.00           O  
ATOM     86  C11 HC1     2      30.265  24.648  19.519  1.00  0.00           C  
ATOM     87  H11 HC1     2      30.711  24.964  18.764  1.00  0.00           H  
ATOM     88  C12 HC1     2      29.406  25.537  20.216  1.00  0.00           C  
ATOM     89 C12a HC1     2      29.220  26.851  19.674  1.00  0.00           C  
ATOM     90 O12a HC1     2      28.509  27.729  20.209  1.00  0.00           O  
ATOM     91 O12b HC1     2      29.717  27.149  18.562  1.00  0.00           O  
ATOM     92  C13 HC1     2      28.762  25.045  21.386  1.00  0.00           C  
ATOM     93 C13a HC1     2      28.955  23.701  21.760  1.00  0.00           C  
ATOM     94 H13a HC1     2      28.509  23.381  22.506  1.00  0.00           H  
ATOM     95  C14 HC1     2      27.816  25.863  22.267  1.00  0.00           C  
ATOM     96 H14a HC1     2      27.410  26.614  21.806  1.00  0.00           H  
ATOM     97 H14b HC1     2      28.288  26.214  23.049  1.00  0.00           H  
ATOM     98  O15 HC1     2      26.739  25.066  22.740  1.00  0.00           O  
ATOM     99  C16 HC1     2      25.478  25.224  22.241  1.00  0.00           C  
ATOM    100 C16a HC1     2      25.104  24.642  21.008  1.00  0.00           C  
ATOM    101 O16a HC1     2      25.999  23.861  20.321  1.00  0.00           O  
ATOM    102  C17 HC1     2      24.544  26.002  22.961  1.00  0.00           C  
ATOM    103  O17 HC1     2      24.912  26.540  24.167  1.00  0.00           O  
ATOM    104 C17a HC1     2      24.518  25.946  25.392  1.00  0.00           C  
ATOM    105 H17a HC1     2      24.472  24.969  25.287  1.00  0.00           H  
ATOM    106 H17b HC1     2      25.189  26.148  26.079  1.00  0.00           H  
ATOM    107  C18 HC1     2      23.245  26.215  22.443  1.00  0.00           C  
ATOM    108 C18a HC1     2      22.219  27.046  23.218  1.00  0.00           C  
ATOM    109 H18a HC1     2      22.742  27.669  23.767  1.00  0.00           H  
ATOM    110 C18b HC1     2      21.312  27.951  22.361  1.00  0.00           C  
ATOM    111 H18b HC1     2      20.975  28.694  22.904  1.00  0.00           H  
ATOM    112 H18c HC1     2      20.549  27.455  22.007  1.00  0.00           H  
ATOM    113 H18d HC1     2      21.822  28.320  21.610  1.00  0.00           H  
ATOM    114  C19 HC1     2      22.884  25.625  21.216  1.00  0.00           C  
ATOM    115  H19 HC1     2      22.028  25.741  20.889  1.00  0.00           H  
ATOM    116  C20 HC1     2      23.812  24.863  20.476  1.00  0.00           C  
ATOM    117  C1  HC1     3      23.400  24.263  19.128  1.00  0.00           C  
ATOM    118  H1  HC1     3      24.232  24.148  18.615  1.00  0.00           H  
ATOM    119  C1a HC1     3      22.519  25.168  18.238  1.00  0.00           C  
ATOM    120 H1aa HC1     3      22.838  26.094  18.282  1.00  0.00           H  
ATOM    121 H1ab HC1     3      22.570  24.868  17.305  1.00  0.00           H  
ATOM    122 H1ac HC1     3      21.585  25.145  18.522  1.00  0.00           H  
ATOM    123  C2  HC1     3      22.878  22.848  19.395  1.00  0.00           C  
ATOM    124  C3  HC1     3      21.508  22.638  19.638  1.00  0.00           C  
ATOM    125  H3  HC1     3      20.933  23.366  19.661  1.00  0.00           H  
ATOM    126  C4  HC1     3      20.994  21.350  19.872  1.00  0.00           C  
ATOM    127  C5  HC1     3      21.884  20.245  19.886  1.00  0.00           C  
ATOM    128  O5  HC1     3      21.403  18.996  20.160  1.00  0.00           O  
ATOM    129  C6  HC1     3      23.262  20.434  19.637  1.00  0.00           C  
ATOM    130  C6a HC1     3      23.764  21.737  19.432  1.00  0.00           C  
ATOM    131  O6a HC1     3      25.113  21.924  19.288  1.00  0.00           O  
ATOM    132  C6b HC1     3      25.916  22.445  20.338  1.00  0.00           C  
ATOM    133 H6ba HC1     3      25.557  22.150  21.205  1.00  0.00           H  
ATOM    134 H6bb HC1     3      26.826  22.085  20.250  1.00  0.00           H  
ATOM    135  O7  HC1     3      24.121  19.361  19.602  1.00  0.00           O  
ATOM    136  C8  HC1     3      24.124  18.428  18.524  1.00  0.00           C  
ATOM    137  H8a HC1     3      23.668  18.858  17.777  1.00  0.00           H  
ATOM    138  H8b HC1     3      25.057  18.283  18.260  1.00  0.00           H  
ATOM    139  C9  HC1     3      23.460  17.104  18.912  1.00  0.00           C  
ATOM    140  C10 HC1     3      22.715  16.282  18.018  1.00  0.00           C  
ATOM    141 C10a HC1     3      22.566  16.528  16.611  1.00  0.00           C  
ATOM    142 O10a HC1     3      23.062  17.513  16.020  1.00  0.00           O  
ATOM    143 O10b HC1     3      21.933  15.718  15.889  1.00  0.00           O  
ATOM    144  C11 HC1     3      22.097  15.121  18.557  1.00  0.00           C  
ATOM    145  H11 HC1     3      21.593  14.580  17.985  1.00  0.00           H  
ATOM    146  C12 HC1     3      22.223  14.724  19.913  1.00  0.00           C  
ATOM    147 C12a HC1     3      21.567  13.524  20.342  1.00  0.00           C  
ATOM    148 O12a HC1     3      21.716  13.040  21.486  1.00  0.00           O  
ATOM    149 O12b HC1     3      20.765  12.930  19.583  1.00  0.00           O  
ATOM    150  C13 HC1     3      22.999  15.543  20.776  1.00  0.00           C  
ATOM    151 C13a HC1     3      23.607  16.699  20.253  1.00  0.00           C  
ATOM    152 H13a HC1     3      24.105  17.237  20.823  1.00  0.00           H  
ATOM    153  C14 HC1     3      23.165  15.250  22.269  1.00  0.00           C  
ATOM    154 H14a HC1     3      23.788  14.505  22.405  1.00  0.00           H  
ATOM    155 H14b HC1     3      22.309  14.999  22.673  1.00  0.00           H  
ATOM    156  O15 HC1     3      23.618  16.367  23.015  1.00  0.00           O  
ATOM    157  C16 HC1     3      24.590  16.230  23.965  1.00  0.00           C  
ATOM    158 C16a HC1     3      24.236  15.904  25.290  1.00  0.00           C  
ATOM    159 O16a HC1     3      22.914  15.718  25.599  1.00  0.00           O  
ATOM    160  C17 HC1     3      25.947  16.421  23.625  1.00  0.00           C  
ATOM    161  O17 HC1     3      26.276  16.752  22.340  1.00  0.00           O  
ATOM    162 C17a HC1     3      26.611  18.077  21.975  1.00  0.00           C  
ATOM    163 H17a HC1     3      26.340  18.220  21.042  1.00  0.00           H  
ATOM    164 H17b HC1     3      26.113  18.709  22.541  1.00  0.00           H  
ATOM    165  C18 HC1     3      26.955  16.273  24.607  1.00  0.00           C  
ATOM    166 C18a HC1     3      28.434  16.452  24.257  1.00  0.00           C  
ATOM    167 H18a HC1     3      28.520  16.220  23.305  1.00  0.00           H  
ATOM    168 C18b HC1     3      29.408  15.506  24.987  1.00  0.00           C  
ATOM    169 H18b HC1     3      29.081  14.586  24.921  1.00  0.00           H  
ATOM    170 H18c HC1     3      29.488  15.740  25.934  1.00  0.00           H  
ATOM    171 H18d HC1     3      30.294  15.558  24.568  1.00  0.00           H  
ATOM    172  C19 HC1     3      26.584  15.988  25.933  1.00  0.00           C  
ATOM    173  H19 HC1     3      27.240  15.941  26.585  1.00  0.00           H  
ATOM    174  C20 HC1     3      25.235  15.784  26.286  1.00  0.00           C  
ATOM    175  C1  HC1     4      24.873  15.491  27.742  1.00  0.00           C  
ATOM    176  H1  HC1     4      24.038  14.971  27.723  1.00  0.00           H  
ATOM    177  C1a HC1     4      25.891  14.615  28.503  1.00  0.00           C  
ATOM    178 H1aa HC1     4      26.741  15.085  28.613  1.00  0.00           H  
ATOM    179 H1ab HC1     4      25.546  14.387  29.389  1.00  0.00           H  
ATOM    180 H1ac HC1     4      26.060  13.790  28.001  1.00  0.00           H  
ATOM    181  C2  HC1     4      24.535  16.840  28.385  1.00  0.00           C  
ATOM    182  C3  HC1     4      25.532  17.567  29.062  1.00  0.00           C  
ATOM    183  H3  HC1     4      26.388  17.220  29.127  1.00  0.00           H  
ATOM    184  C4  HC1     4      25.255  18.819  29.643  1.00  0.00           C  
ATOM    185  C5  HC1     4      23.964  19.385  29.493  1.00  0.00           C  
ATOM    186  O5  HC1     4      23.678  20.624  30.003  1.00  0.00           O  
ATOM    187  C6  HC1     4      22.962  18.675  28.807  1.00  0.00           C  
ATOM    188  C6a HC1     4      23.240  17.406  28.257  1.00  0.00           C  
ATOM    189  O6a HC1     4      22.249  16.727  27.604  1.00  0.00           O  
ATOM    190  C6b HC1     4      22.149  16.748  26.194  1.00  0.00           C  
ATOM    191 H6ba HC1     4      21.206  16.632  25.945  1.00  0.00           H  
ATOM    192 H6bb HC1     4      22.448  17.623  25.855  1.00  0.00           H  
ATOM    193  O7  HC1     4      21.707  19.210  28.697  1.00  0.00           O  
ATOM    194  C8  HC1     4      20.672  18.745  29.545  1.00  0.00           C  
ATOM    195  H8a HC1     4      21.017  17.973  30.036  1.00  0.00           H  
ATOM    196  H8b HC1     4      20.500  19.455  30.198  1.00  0.00           H  
ATOM    197  C9  HC1     4      19.384  18.366  28.818  1.00  0.00           C  
ATOM    198  C10 HC1     4      18.242  17.898  29.523  1.00  0.00           C  
ATOM    199 C10a HC1     4      18.217  17.658  30.938  1.00  0.00           C  
ATOM    200 O10a HC1     4      19.229  17.751  31.668  1.00  0.00           O  
ATOM    201 O10b HC1     4      17.152  17.313  31.505  1.00  0.00           O  
ATOM    202  C11 HC1     4      17.066  17.648  28.775  1.00  0.00           C  
ATOM    203  H11 HC1     4      16.306  17.358  29.232  1.00  0.00           H  
ATOM    204  C12 HC1     4      16.985  17.814  27.369  1.00  0.00           C  
ATOM    205 C12a HC1     4      15.721  17.576  26.736  1.00  0.00           C  
ATOM    206 O12a HC1     4      15.537  17.706  25.508  1.00  0.00           O  
ATOM    207 O12b HC1     4      14.711  17.276  27.417  1.00  0.00           O  
ATOM    208  C13 HC1     4      18.158  18.227  26.674  1.00  0.00           C  
ATOM    209 C13a HC1     4      19.325  18.504  27.415  1.00  0.00           C  
ATOM    210 H13a HC1     4      20.080  18.796  26.961  1.00  0.00           H  
ATOM    211  C14 HC1     4      18.197  18.388  25.149  1.00  0.00           C  
ATOM    212 H14a HC1     4      17.446  18.939  24.850  1.00  0.00           H  
ATOM    213 H14b HC1     4      18.108  17.517  24.712  1.00  0.00           H  
ATOM    214  O15 HC1     4      19.380  18.993  24.634  1.00  0.00           O  
ATOM    215  C16 HC1     4      19.292  20.122  23.862  1.00  0.00           C  
ATOM    216 C16a HC1     4      18.982  21.360  24.466  1.00  0.00           C  
ATOM    217 O16a HC1     4      18.859  21.423  25.825  1.00  0.00           O  
ATOM    218  C17 HC1     4      19.469  20.051  22.464  1.00  0.00           C  
ATOM    219  O17 HC1     4      19.801  18.852  21.889  1.00  0.00           O  
ATOM    220 C17a HC1     4      21.129  18.573  21.486  1.00  0.00           C  
ATOM    221 H17a HC1     4      21.762  19.003  22.104  1.00  0.00           H  
ATOM    222 H17b HC1     4      21.272  17.604  21.534  1.00  0.00           H  
ATOM    223  C18 HC1     4      19.304  21.209  21.662  1.00  0.00           C  
ATOM    224 C18a HC1     4      19.500  21.159  20.144  1.00  0.00           C  
ATOM    225 H18a HC1     4      19.283  20.236  19.880  1.00  0.00           H  
ATOM    226 C18b HC1     4      18.550  22.044  19.309  1.00  0.00           C  
ATOM    227 H18b HC1     4      18.722  21.905  18.353  1.00  0.00           H  
ATOM    228 H18c HC1     4      18.677  22.992  19.513  1.00  0.00           H  
ATOM    229 H18d HC1     4      17.619  21.803  19.498  1.00  0.00           H  
ATOM    230  C19 HC1     4      18.977  22.432  22.280  1.00  0.00           C  
ATOM    231  H19 HC1     4      18.887  23.194  21.762  1.00  0.00           H  
ATOM    232  C20 HC1     4      18.788  22.515  23.670  1.00  0.00           C  
TER     233      HC1     4 
ATOM    233 Na+  Na+     5      22.159  16.946  14.063  1.00  0.00          NA  
ATOM    234 Na+  Na+     6      18.127  17.127  33.486  1.00  0.00          NA  
ATOM    235 Na+  Na+     7      28.191  28.751  18.261  1.00  0.00          NA  
ATOM    236 Na+  Na+     8      13.347  17.778  25.727  1.00  0.00          NA  
ATOM    237 Na+  Na+     9      29.251  28.565  31.361  1.00  0.00          NA  
ATOM    238 Na+  Na+    10      32.491  21.011  17.298  1.00  0.00          NA  
ATOM    239 Na+  Na+    11      19.927  11.773  21.293  1.00  0.00          NA  
ATOM    240 Na+  Na+    12      20.168  29.434  31.302  1.00  0.00          NA  
TER     241      Na+    12 
ATOM    241  C1  NAP    13      10.171  27.605  11.671  1.00  0.00           C  
ATOM    242  C2  NAP    13      10.038  28.965  11.323  1.00  0.00           C  
ATOM    243  H2  NAP    13       9.216  29.392  11.415  1.00  0.00           H  
ATOM    244  C3  NAP    13      11.149  29.684  10.842  1.00  0.00           C  
ATOM    245  H3  NAP    13      11.066  30.586  10.619  1.00  0.00           H  
ATOM    246  C4  NAP    13      12.392  29.042  10.698  1.00  0.00           C  
ATOM    247  H4  NAP    13      13.127  29.517  10.377  1.00  0.00           H  
ATOM    248  C5  NAP    13      12.529  27.685  11.041  1.00  0.00           C  
ATOM    249  H5  NAP    13      13.352  27.263  10.941  1.00  0.00           H  
ATOM    250  C6  NAP    13      11.425  26.966  11.536  1.00  0.00           C  
ATOM    251  C7  NAP    13      11.565  25.613  11.899  1.00  0.00           C  
ATOM    252  H7  NAP    13      12.388  25.190  11.809  1.00  0.00           H  
ATOM    253  C8  NAP    13      10.456  24.889  12.370  1.00  0.00           C  
ATOM    254  H8  NAP    13      10.547  23.986  12.584  1.00  0.00           H  
ATOM    255  C9  NAP    13       9.206  25.519  12.494  1.00  0.00           C  
ATOM    256  H9  NAP    13       8.472  25.030  12.795  1.00  0.00           H  
ATOM    257  C10 NAP    13       9.064  26.878  12.153  1.00  0.00           C  
ATOM    258  H10 NAP    13       8.236  27.293  12.239  1.00  0.00           H  
ATOM    259  C1  NAP    14      16.876  27.868  18.838  1.00  0.00           C  
ATOM    260  C2  NAP    14      17.039  26.608  19.447  1.00  0.00           C  
ATOM    261  H2  NAP    14      16.300  26.071  19.614  1.00  0.00           H  
ATOM    262  C3  NAP    14      18.324  26.152  19.795  1.00  0.00           C  
ATOM    263  H3  NAP    14      18.432  25.317  20.195  1.00  0.00           H  
ATOM    264  C4  NAP    14      19.446  26.956  19.532  1.00  0.00           C  
ATOM    265  H4  NAP    14      20.296  26.655  19.759  1.00  0.00           H  
ATOM    266  C5  NAP    14      19.289  28.216  18.931  1.00  0.00           C  
ATOM    267  H5  NAP    14      20.034  28.745  18.759  1.00  0.00           H  
ATOM    268  C6  NAP    14      18.007  28.675  18.579  1.00  0.00           C  
ATOM    269  C7  NAP    14      17.851  29.929  17.958  1.00  0.00           C  
ATOM    270  H7  NAP    14      18.598  30.459  17.786  1.00  0.00           H  
ATOM    271  C8  NAP    14      16.571  30.374  17.582  1.00  0.00           C  
ATOM    272  H8  NAP    14      16.471  31.199  17.162  1.00  0.00           H  
ATOM    273  C9  NAP    14      15.446  29.569  17.836  1.00  0.00           C  
ATOM    274  H9  NAP    14      14.600  29.863  17.586  1.00  0.00           H  
ATOM    275  C10 NAP    14      15.595  28.321  18.470  1.00  0.00           C  
ATOM    276  H10 NAP    14      14.846  27.792  18.634  1.00  0.00           H  
TER     277      NAP    14 
ATOM    277  C1  NAP    15       8.496  28.099  22.473  1.00  0.00           C  
ATOM    278  C2  NAP    15       7.510  28.771  21.727  1.00  0.00           C  
ATOM    279  H2  NAP    15       7.454  28.640  20.807  1.00  0.00           H  
ATOM    280  C3  NAP    15       6.610  29.642  22.369  1.00  0.00           C  
ATOM    281  H3  NAP    15       5.959  30.087  21.873  1.00  0.00           H  
ATOM    282  C4  NAP    15       6.688  29.835  23.761  1.00  0.00           C  
ATOM    283  H4  NAP    15       6.084  30.403  24.186  1.00  0.00           H  
ATOM    284  C5  NAP    15       7.676  29.169  24.509  1.00  0.00           C  
ATOM    285  H5  NAP    15       7.727  29.295  25.430  1.00  0.00           H  
ATOM    286  C6  NAP    15       8.585  28.303  23.869  1.00  0.00           C  
ATOM    287  C7  NAP    15       9.580  27.641  24.614  1.00  0.00           C  
ATOM    288  H7  NAP    15       9.643  27.775  25.533  1.00  0.00           H  
ATOM    289  C8  NAP    15      10.477  26.769  23.970  1.00  0.00           C  
ATOM    290  H8  NAP    15      11.129  26.323  24.463  1.00  0.00           H  
ATOM    291  C9  NAP    15      10.388  26.563  22.582  1.00  0.00           C  
ATOM    292  H9  NAP    15      10.985  25.984  22.160  1.00  0.00           H  
ATOM    293  C10 NAP    15       9.399  27.227  21.834  1.00  0.00           C  
ATOM    294  H10 NAP    15       9.340  27.088  20.915  1.00  0.00           H  
TER     295      NAP    15 
ATOM    295  C1  NAP    16      32.636  22.457  12.871  1.00  0.00           C  
ATOM    296  C2  NAP    16      33.083  21.773  11.724  1.00  0.00           C  
ATOM    297  H2  NAP    16      32.582  21.069  11.378  1.00  0.00           H  
ATOM    298  C3  NAP    16      34.283  22.157  11.097  1.00  0.00           C  
ATOM    299  H3  NAP    16      34.574  21.706  10.335  1.00  0.00           H  
ATOM    300  C4  NAP    16      35.041  23.223  11.616  1.00  0.00           C  
ATOM    301  H4  NAP    16      35.836  23.473  11.199  1.00  0.00           H  
ATOM    302  C5  NAP    16      34.594  23.914  12.757  1.00  0.00           C  
ATOM    303  H5  NAP    16      35.090  24.625  13.094  1.00  0.00           H  
ATOM    304  C6  NAP    16      33.390  23.537  13.384  1.00  0.00           C  
ATOM    305  C7  NAP    16      32.930  24.235  14.517  1.00  0.00           C  
ATOM    306  H7  NAP    16      33.416  24.952  14.858  1.00  0.00           H  
ATOM    307  C8  NAP    16      31.724  23.857  15.134  1.00  0.00           C  
ATOM    308  H8  NAP    16      31.419  24.322  15.885  1.00  0.00           H  
ATOM    309  C9  NAP    16      30.977  22.778  14.630  1.00  0.00           C  
ATOM    310  H9  NAP    16      30.172  22.541  15.039  1.00  0.00           H  
ATOM    311  C10 NAP    16      31.436  22.075  13.501  1.00  0.00           C  
ATOM    312  H10 NAP    16      30.940  21.364  13.166  1.00  0.00           H  
TER     313      NAP    16 
ATOM    313  C1  NAP    17      34.826  28.401  13.948  1.00  0.00           C  
ATOM    314  C2  NAP    17      35.272  28.401  12.611  1.00  0.00           C  
ATOM    315  H2  NAP    17      35.882  27.760  12.325  1.00  0.00           H  
ATOM    316  C3  NAP    17      34.798  29.374  11.710  1.00  0.00           C  
ATOM    317  H3  NAP    17      35.093  29.375  10.826  1.00  0.00           H  
ATOM    318  C4  NAP    17      33.875  30.344  12.140  1.00  0.00           C  
ATOM    319  H4  NAP    17      33.557  30.984  11.542  1.00  0.00           H  
ATOM    320  C5  NAP    17      33.432  30.350  13.474  1.00  0.00           C  
ATOM    321  H5  NAP    17      32.824  30.995  13.757  1.00  0.00           H  
ATOM    322  C6  NAP    17      33.906  29.382  14.381  1.00  0.00           C  
ATOM    323  C7  NAP    17      33.467  29.392  15.717  1.00  0.00           C  
ATOM    324  H7  NAP    17      32.874  30.046  16.006  1.00  0.00           H  
ATOM    325  C8  NAP    17      33.935  28.422  16.622  1.00  0.00           C  
ATOM    326  H8  NAP    17      33.643  28.431  17.507  1.00  0.00           H  
ATOM    327  C9  NAP    17      34.848  27.443  16.192  1.00  0.00           C  
ATOM    328  H9  NAP    17      35.160  26.804  16.796  1.00  0.00           H  
ATOM    329  C10 NAP    17      35.296  27.433  14.857  1.00  0.00           C  
ATOM    330  H10 NAP    17      35.906  26.789  14.579  1.00  0.00           H  
TER     331      NAP    17 
ATOM    331  C1  NAP    18      22.428  15.570  39.802  1.00  0.00           C  
ATOM    332  C2  NAP    18      22.481  14.195  39.499  1.00  0.00           C  
ATOM    333  H2  NAP    18      22.232  13.565  40.137  1.00  0.00           H  
ATOM    334  C3  NAP    18      22.925  13.770  38.233  1.00  0.00           C  
ATOM    335  H3  NAP    18      22.970  12.859  38.037  1.00  0.00           H  
ATOM    336  C4  NAP    18      23.309  14.717  37.267  1.00  0.00           C  
ATOM    337  H4  NAP    18      23.610  14.432  36.432  1.00  0.00           H  
ATOM    338  C5  NAP    18      23.251  16.091  37.562  1.00  0.00           C  
ATOM    339  H5  NAP    18      23.514  16.715  36.923  1.00  0.00           H  
ATOM    340  C6  NAP    18      22.815  16.521  38.830  1.00  0.00           C  
ATOM    341  C7  NAP    18      22.771  17.894  39.136  1.00  0.00           C  
ATOM    342  H7  NAP    18      23.034  18.522  38.501  1.00  0.00           H  
ATOM    343  C8  NAP    18      22.339  18.320  40.405  1.00  0.00           C  
ATOM    344  H8  NAP    18      22.313  19.230  40.606  1.00  0.00           H  
ATOM    345  C9  NAP    18      21.950  17.375  41.372  1.00  0.00           C  
ATOM    346  H9  NAP    18      21.668  17.659  42.213  1.00  0.00           H  
ATOM    347  C10 NAP    18      21.996  16.000  41.071  1.00  0.00           C  
ATOM    348  H10 NAP    18      21.747  15.376  41.715  1.00  0.00           H  
TER     349      NAP    18 
ATOM    349  C1  NAP    19      21.274  29.553  38.618  1.00  0.00           C  
ATOM    350  C2  NAP    19      22.281  28.701  38.126  1.00  0.00           C  
ATOM    351  H2  NAP    19      23.136  29.032  37.965  1.00  0.00           H  
ATOM    352  C3  NAP    19      21.998  27.346  37.868  1.00  0.00           C  
ATOM    353  H3  NAP    19      22.667  26.785  37.538  1.00  0.00           H  
ATOM    354  C4  NAP    19      20.707  26.840  38.108  1.00  0.00           C  
ATOM    355  H4  NAP    19      20.517  25.943  37.936  1.00  0.00           H  
ATOM    356  C5  NAP    19      19.694  27.691  38.585  1.00  0.00           C  
ATOM    357  H5  NAP    19      18.837  27.355  38.729  1.00  0.00           H  
ATOM    358  C6  NAP    19      19.971  29.049  38.832  1.00  0.00           C  
ATOM    359  C7  NAP    19      18.950  29.908  39.283  1.00  0.00           C  
ATOM    360  H7  NAP    19      18.089  29.579  39.415  1.00  0.00           H  
ATOM    361  C8  NAP    19      19.229  31.264  39.529  1.00  0.00           C  
ATOM    362  H8  NAP    19      18.553  31.833  39.824  1.00  0.00           H  
ATOM    363  C9  NAP    19      20.528  31.765  39.328  1.00  0.00           C  
ATOM    364  H9  NAP    19      20.707  32.664  39.492  1.00  0.00           H  
ATOM    365  C10 NAP    19      21.550  30.911  38.874  1.00  0.00           C  
ATOM    366  H10 NAP    19      22.406  31.248  38.734  1.00  0.00           H  
TER     367      NAP    19 
ATOM    367  C1  NAP    20      19.342  36.358  28.004  1.00  0.00           C  
ATOM    368  C2  NAP    20      20.451  35.762  27.376  1.00  0.00           C  
ATOM    369  H2  NAP    20      20.362  35.408  26.520  1.00  0.00           H  
ATOM    370  C3  NAP    20      21.691  35.700  28.036  1.00  0.00           C  
ATOM    371  H3  NAP    20      22.421  35.303  27.616  1.00  0.00           H  
ATOM    372  C4  NAP    20      21.829  36.240  29.327  1.00  0.00           C  
ATOM    373  H4  NAP    20      22.654  36.204  29.758  1.00  0.00           H  
ATOM    374  C5  NAP    20      20.721  36.831  29.964  1.00  0.00           C  
ATOM    375  H5  NAP    20      20.812  37.182  30.819  1.00  0.00           H  
ATOM    376  C6  NAP    20      19.475  36.886  29.308  1.00  0.00           C  
ATOM    377  C7  NAP    20      18.360  37.466  29.945  1.00  0.00           C  
ATOM    378  H7  NAP    20      18.442  37.808  30.805  1.00  0.00           H  
ATOM    379  C8  NAP    20      17.120  37.526  29.282  1.00  0.00           C  
ATOM    380  H8  NAP    20      16.381  37.908  29.702  1.00  0.00           H  
ATOM    381  C9  NAP    20      16.995  37.018  27.977  1.00  0.00           C  
ATOM    382  H9  NAP    20      16.177  37.070  27.535  1.00  0.00           H  
ATOM    383  C10 NAP    20      18.103  36.430  27.339  1.00  0.00           C  
ATOM    384  H10 NAP    20      18.018  36.090  26.476  1.00  0.00           H  
TER     385      NAP    20 
ATOM    385  C1  NAP    21      32.042  33.824  13.971  1.00  0.00           C  
ATOM    386  C2  NAP    21      30.867  33.053  14.019  1.00  0.00           C  
ATOM    387  H2  NAP    21      30.459  32.878  14.836  1.00  0.00           H  
ATOM    388  C3  NAP    21      30.306  32.551  12.831  1.00  0.00           C  
ATOM    389  H3  NAP    21      29.527  32.043  12.864  1.00  0.00           H  
ATOM    390  C4  NAP    21      30.917  32.822  11.594  1.00  0.00           C  
ATOM    391  H4  NAP    21      30.544  32.484  10.809  1.00  0.00           H  
ATOM    392  C5  NAP    21      32.090  33.598  11.542  1.00  0.00           C  
ATOM    393  H5  NAP    21      32.493  33.774  10.722  1.00  0.00           H  
ATOM    394  C6  NAP    21      32.656  34.101  12.729  1.00  0.00           C  
ATOM    395  C7  NAP    21      33.833  34.873  12.688  1.00  0.00           C  
ATOM    396  H7  NAP    21      34.243  35.057  11.874  1.00  0.00           H  
ATOM    397  C8  NAP    21      34.396  35.365  13.881  1.00  0.00           C  
ATOM    398  H8  NAP    21      35.176  35.876  13.855  1.00  0.00           H  
ATOM    399  C9  NAP    21      33.787  35.083  15.117  1.00  0.00           C  
ATOM    400  H9  NAP    21      34.165  35.403  15.907  1.00  0.00           H  
ATOM    401  C10 NAP    21      32.610  34.314  15.161  1.00  0.00           C  
ATOM    402  H10 NAP    21      32.212  34.120  15.978  1.00  0.00           H  
TER     403      NAP    21 
ATOM    403  C1  NAP    22      19.778  13.292   8.605  1.00  0.00           C  
ATOM    404  C2  NAP    22      20.758  12.631   7.841  1.00  0.00           C  
ATOM    405  H2  NAP    22      20.883  11.714   7.939  1.00  0.00           H  
ATOM    406  C3  NAP    22      21.543  13.353   6.922  1.00  0.00           C  
ATOM    407  H3  NAP    22      22.188  12.912   6.414  1.00  0.00           H  
ATOM    408  C4  NAP    22      21.346  14.737   6.765  1.00  0.00           C  
ATOM    409  H4  NAP    22      21.858  15.210   6.147  1.00  0.00           H  
ATOM    410  C5  NAP    22      20.373  15.404   7.535  1.00  0.00           C  
ATOM    411  H5  NAP    22      20.246  16.320   7.430  1.00  0.00           H  
ATOM    412  C6  NAP    22      19.585  14.685   8.455  1.00  0.00           C  
ATOM    413  C7  NAP    22      18.603  15.341   9.225  1.00  0.00           C  
ATOM    414  H7  NAP    22      18.470  16.257   9.130  1.00  0.00           H  
ATOM    415  C8  NAP    22      17.827  14.614  10.147  1.00  0.00           C  
ATOM    416  H8  NAP    22      17.181  15.049  10.661  1.00  0.00           H  
ATOM    417  C9  NAP    22      18.023  13.230  10.296  1.00  0.00           C  
ATOM    418  H9  NAP    22      17.512  12.748  10.908  1.00  0.00           H  
ATOM    419  C10 NAP    22      18.989  12.570   9.517  1.00  0.00           C  
ATOM    420  H10 NAP    22      19.106  11.652   9.608  1.00  0.00           H  
TER     421      NAP    22 
ATOM    421  C1  NAP    23      23.782  15.759  10.972  1.00  0.00           C  
ATOM    422  C2  NAP    23      23.496  14.728  11.888  1.00  0.00           C  
ATOM    423  H2  NAP    23      23.051  13.966  11.596  1.00  0.00           H  
ATOM    424  C3  NAP    23      23.906  14.836  13.230  1.00  0.00           C  
ATOM    425  H3  NAP    23      23.741  14.142  13.833  1.00  0.00           H  
ATOM    426  C4  NAP    23      24.583  15.988  13.664  1.00  0.00           C  
ATOM    427  H4  NAP    23      24.869  16.059  14.553  1.00  0.00           H  
ATOM    428  C5  NAP    23      24.829  17.039  12.763  1.00  0.00           C  
ATOM    429  H5  NAP    23      25.271  17.801  13.058  1.00  0.00           H  
ATOM    430  C6  NAP    23      24.455  16.920  11.411  1.00  0.00           C  
ATOM    431  C7  NAP    23      24.749  17.948  10.496  1.00  0.00           C  
ATOM    432  H7  NAP    23      25.204  18.710  10.774  1.00  0.00           H  
ATOM    433  C8  NAP    23      24.366  17.824   9.149  1.00  0.00           C  
ATOM    434  H8  NAP    23      24.561  18.508   8.547  1.00  0.00           H  
ATOM    435  C9  NAP    23      23.688  16.672   8.713  1.00  0.00           C  
ATOM    436  H9  NAP    23      23.435  16.591   7.820  1.00  0.00           H  
ATOM    437  C10 NAP    23      23.396  15.639   9.623  1.00  0.00           C  
ATOM    438  H10 NAP    23      22.949  14.876   9.330  1.00  0.00           H  
TER     439      NAP    23 
ATOM    439  C1  NAP    24      16.519  19.235  34.752  1.00  0.00           C  
ATOM    440  C2  NAP    24      17.553  19.689  33.913  1.00  0.00           C  
ATOM    441  H2  NAP    24      17.348  20.166  33.137  1.00  0.00           H  
ATOM    442  C3  NAP    24      18.898  19.446  34.248  1.00  0.00           C  
ATOM    443  H3  NAP    24      19.580  19.761  33.689  1.00  0.00           H  
ATOM    444  C4  NAP    24      19.212  18.719  35.408  1.00  0.00           C  
ATOM    445  H4  NAP    24      20.106  18.558  35.624  1.00  0.00           H  
ATOM    446  C5  NAP    24      18.180  18.259  36.248  1.00  0.00           C  
ATOM    447  H5  NAP    24      18.390  17.797  37.029  1.00  0.00           H  
ATOM    448  C6  NAP    24      16.832  18.514  35.926  1.00  0.00           C  
ATOM    449  C7  NAP    24      15.795  18.049  36.758  1.00  0.00           C  
ATOM    450  H7  NAP    24      15.996  17.579  37.537  1.00  0.00           H  
ATOM    451  C8  NAP    24      14.452  18.305  36.423  1.00  0.00           C  
ATOM    452  H8  NAP    24      13.765  18.011  36.982  1.00  0.00           H  
ATOM    453  C9  NAP    24      14.143  19.028  35.256  1.00  0.00           C  
ATOM    454  H9  NAP    24      13.255  19.214  35.043  1.00  0.00           H  
ATOM    455  C10 NAP    24      15.177  19.491  34.422  1.00  0.00           C  
ATOM    456  H10 NAP    24      14.976  19.981  33.656  1.00  0.00           H  
TER     457      NAP    24 
ATOM    457  C1  NAP    25      14.346  10.509  37.768  1.00  0.00           C  
ATOM    458  C2  NAP    25      13.491   9.887  36.838  1.00  0.00           C  
ATOM    459  H2  NAP    25      13.779   9.738  35.967  1.00  0.00           H  
ATOM    460  C3  NAP    25      12.200   9.487  37.229  1.00  0.00           C  
ATOM    461  H3  NAP    25      11.632   9.079  36.612  1.00  0.00           H  
ATOM    462  C4  NAP    25      11.764   9.703  38.548  1.00  0.00           C  
ATOM    463  H4  NAP    25      10.910   9.431  38.802  1.00  0.00           H  
ATOM    464  C5  NAP    25      12.611  10.334  39.478  1.00  0.00           C  
ATOM    465  H5  NAP    25      12.316  10.479  40.348  1.00  0.00           H  
ATOM    466  C6  NAP    25      13.904  10.738  39.092  1.00  0.00           C  
ATOM    467  C7  NAP    25      14.761  11.361  40.020  1.00  0.00           C  
ATOM    468  H7  NAP    25      14.474  11.510  40.892  1.00  0.00           H  
ATOM    469  C8  NAP    25      16.057  11.752  39.631  1.00  0.00           C  
ATOM    470  H8  NAP    25      16.626  12.159  40.246  1.00  0.00           H  
ATOM    471  C9  NAP    25      16.494  11.524  38.314  1.00  0.00           C  
ATOM    472  H9  NAP    25      17.349  11.789  38.055  1.00  0.00           H  
ATOM    473  C10 NAP    25      15.642  10.903  37.384  1.00  0.00           C  
ATOM    474  H10 NAP    25      15.937  10.747  36.516  1.00  0.00           H  
TER     475      NAP    25 
ATOM    475  C1  NAP    26      31.438   9.983  24.197  1.00  0.00           C  
ATOM    476  C2  NAP    26      30.655   9.055  23.484  1.00  0.00           C  
ATOM    477  H2  NAP    26      31.017   8.236  23.233  1.00  0.00           H  
ATOM    478  C3  NAP    26      29.322   9.364  23.153  1.00  0.00           C  
ATOM    479  H3  NAP    26      28.800   8.751  22.686  1.00  0.00           H  
ATOM    480  C4  NAP    26      28.773  10.602  23.532  1.00  0.00           C  
ATOM    481  H4  NAP    26      27.892  10.809  23.313  1.00  0.00           H  
ATOM    482  C5  NAP    26      29.550  11.529  24.248  1.00  0.00           C  
ATOM    483  H5  NAP    26      29.179  12.343  24.501  1.00  0.00           H  
ATOM    484  C6  NAP    26      30.883  11.225  24.582  1.00  0.00           C  
ATOM    485  C7  NAP    26      31.664  12.154  25.296  1.00  0.00           C  
ATOM    486  H7  NAP    26      31.299  12.972  25.549  1.00  0.00           H  
ATOM    487  C8  NAP    26      32.997  11.847  25.627  1.00  0.00           C  
ATOM    488  H8  NAP    26      33.514  12.463  26.100  1.00  0.00           H  
ATOM    489  C9  NAP    26      33.550  10.610  25.247  1.00  0.00           C  
ATOM    490  H9  NAP    26      34.431  10.406  25.471  1.00  0.00           H  
ATOM    491  C10 NAP    26      32.772   9.680  24.531  1.00  0.00           C  
ATOM    492  H10 NAP    26      33.140   8.862  24.285  1.00  0.00           H  
TER     493      NAP    26 
ATOM    493  C1  NAP    27      19.673  35.790  23.553  1.00  0.00           C  
ATOM    494  C2  NAP    27      19.043  34.614  23.102  1.00  0.00           C  
ATOM    495  H2  NAP    27      19.530  33.823  23.027  1.00  0.00           H  
ATOM    496  C3  NAP    27      17.677  34.631  22.762  1.00  0.00           C  
ATOM    497  H3  NAP    27      17.263  33.852  22.462  1.00  0.00           H  
ATOM    498  C4  NAP    27      16.936  35.820  22.880  1.00  0.00           C  
ATOM    499  H4  NAP    27      16.031  35.832  22.657  1.00  0.00           H  
ATOM    500  C5  NAP    27      17.555  36.992  23.346  1.00  0.00           C  
ATOM    501  H5  NAP    27      17.062  37.778  23.425  1.00  0.00           H  
ATOM    502  C6  NAP    27      18.922  36.980  23.683  1.00  0.00           C  
ATOM    503  C7  NAP    27      19.544  38.155  24.143  1.00  0.00           C  
ATOM    504  H7  NAP    27      19.049  38.937  24.226  1.00  0.00           H  
ATOM    505  C8  NAP    27      20.911  38.149  24.473  1.00  0.00           C  
ATOM    506  H8  NAP    27      21.318  38.929  24.783  1.00  0.00           H  
ATOM    507  C9  NAP    27      21.661  36.968  24.338  1.00  0.00           C  
ATOM    508  H9  NAP    27      22.565  36.968  24.559  1.00  0.00           H  
ATOM    509  C10 NAP    27      21.045  35.789  23.876  1.00  0.00           C  
ATOM    510  H10 NAP    27      21.540  35.005  23.792  1.00  0.00           H  
TER     511      NAP    27 
ATOM    511  C1  NAP    28      16.968  43.730  16.398  1.00  0.00           C  
ATOM    512  C2  NAP    28      17.700  44.734  15.737  1.00  0.00           C  
ATOM    513  H2  NAP    28      17.964  44.610  14.853  1.00  0.00           H  
ATOM    514  C3  NAP    28      18.035  45.922  16.412  1.00  0.00           C  
ATOM    515  H3  NAP    28      18.519  46.587  15.973  1.00  0.00           H  
ATOM    516  C4  NAP    28      17.643  46.105  17.751  1.00  0.00           C  
ATOM    517  H4  NAP    28      17.867  46.892  18.197  1.00  0.00           H  
ATOM    518  C5  NAP    28      16.912  45.102  18.416  1.00  0.00           C  
ATOM    519  H5  NAP    28      16.652  45.226  19.301  1.00  0.00           H  
ATOM    520  C6  NAP    28      16.573  43.913  17.742  1.00  0.00           C  
ATOM    521  C7  NAP    28      15.841  42.906  18.402  1.00  0.00           C  
ATOM    522  H7  NAP    28      15.586  43.020  19.289  1.00  0.00           H  
ATOM    523  C8  NAP    28      15.496  41.723  17.722  1.00  0.00           C  
ATOM    524  H8  NAP    28      15.009  41.059  18.161  1.00  0.00           H  
ATOM    525  C9  NAP    28      15.887  41.544  16.384  1.00  0.00           C  
ATOM    526  H9  NAP    28      15.661  40.761  15.934  1.00  0.00           H  
ATOM    527  C10 NAP    28      16.621  42.545  15.723  1.00  0.00           C  
ATOM    528  H10 NAP    28      16.871  42.429  14.835  1.00  0.00           H  
TER     529      NAP    28 
ATOM    529  C1  NAP    29      17.822   8.534  32.728  1.00  0.00           C  
ATOM    530  C2  NAP    29      17.941   7.316  32.033  1.00  0.00           C  
ATOM    531  H2  NAP    29      17.199   6.945  31.613  1.00  0.00           H  
ATOM    532  C3  NAP    29      19.186   6.664  31.958  1.00  0.00           C  
ATOM    533  H3  NAP    29      19.266   5.863  31.489  1.00  0.00           H  
ATOM    534  C4  NAP    29      20.314   7.227  32.581  1.00  0.00           C  
ATOM    535  H4  NAP    29      21.137   6.795  32.524  1.00  0.00           H  
ATOM    536  C5  NAP    29      20.199   8.440  33.286  1.00  0.00           C  
ATOM    537  H5  NAP    29      20.945   8.810  33.702  1.00  0.00           H  
ATOM    538  C6  NAP    29      18.954   9.094  33.361  1.00  0.00           C  
ATOM    539  C7  NAP    29      18.832  10.307  34.063  1.00  0.00           C  
ATOM    540  H7  NAP    29      19.576  10.679  34.475  1.00  0.00           H  
ATOM    541  C8  NAP    29      17.591  10.963  34.134  1.00  0.00           C  
ATOM    542  H8  NAP    29      17.517  11.766  34.600  1.00  0.00           H  
ATOM    543  C9  NAP    29      16.466  10.412  33.497  1.00  0.00           C  
ATOM    544  H9  NAP    29      15.646  10.850  33.540  1.00  0.00           H  
ATOM    545  C10 NAP    29      16.580   9.197  32.794  1.00  0.00           C  
ATOM    546  H10 NAP    29      15.836   8.832  32.373  1.00  0.00           H  
TER     547      NAP    29 
ATOM    547  C1  NAP    30      28.088  30.887   9.913  1.00  0.00           C  
ATOM    548  C2  NAP    30      29.182  30.546   9.094  1.00  0.00           C  
ATOM    549  H2  NAP    30      29.249  30.899   8.236  1.00  0.00           H  
ATOM    550  C3  NAP    30      30.175  29.670   9.572  1.00  0.00           C  
ATOM    551  H3  NAP    30      30.903  29.448   9.033  1.00  0.00           H  
ATOM    552  C4  NAP    30      30.073  29.126  10.864  1.00  0.00           C  
ATOM    553  H4  NAP    30      30.731  28.541  11.175  1.00  0.00           H  
ATOM    554  C5  NAP    30      28.982  29.464  11.686  1.00  0.00           C  
ATOM    555  H5  NAP    30      28.918  29.106  12.542  1.00  0.00           H  
ATOM    556  C6  NAP    30      27.988  30.344  11.214  1.00  0.00           C  
ATOM    557  C7  NAP    30      26.898  30.687  12.036  1.00  0.00           C  
ATOM    558  H7  NAP    30      26.832  30.328  12.890  1.00  0.00           H  
ATOM    559  C8  NAP    30      25.906  31.567  11.564  1.00  0.00           C  
ATOM    560  H8  NAP    30      25.181  31.788  12.106  1.00  0.00           H  
ATOM    561  C9  NAP    30      26.010  32.114  10.272  1.00  0.00           C  
ATOM    562  H9  NAP    30      25.356  32.700   9.962  1.00  0.00           H  
ATOM    563  C10 NAP    30      27.097  31.772   9.447  1.00  0.00           C  
ATOM    564  H10 NAP    30      27.158  32.129   8.590  1.00  0.00           H  
TER     565      NAP    30 
ATOM    565  C1  NAP    31      29.684  15.776  32.472  1.00  0.00           C  
ATOM    566  C2  NAP    31      29.832  15.931  33.863  1.00  0.00           C  
ATOM    567  H2  NAP    31      30.337  16.638  34.197  1.00  0.00           H  
ATOM    568  C3  NAP    31      29.228  15.016  34.744  1.00  0.00           C  
ATOM    569  H3  NAP    31      29.332  15.117  35.664  1.00  0.00           H  
ATOM    570  C4  NAP    31      28.462  13.951  34.236  1.00  0.00           C  
ATOM    571  H4  NAP    31      28.066  13.341  34.819  1.00  0.00           H  
ATOM    572  C5  NAP    31      28.299  13.800  32.846  1.00  0.00           C  
ATOM    573  H5  NAP    31      27.796  13.093  32.512  1.00  0.00           H  
ATOM    574  C6  NAP    31      28.915  14.706  31.961  1.00  0.00           C  
ATOM    575  C7  NAP    31      28.792  14.534  30.568  1.00  0.00           C  
ATOM    576  H7  NAP    31      28.288  13.830  30.227  1.00  0.00           H  
ATOM    577  C8  NAP    31      29.428  15.430  29.688  1.00  0.00           C  
ATOM    578  H8  NAP    31      29.344  15.321  28.766  1.00  0.00           H  
ATOM    579  C9  NAP    31      30.188  16.496  30.200  1.00  0.00           C  
ATOM    580  H9  NAP    31      30.610  17.089  29.619  1.00  0.00           H  
ATOM    581  C10 NAP    31      30.319  16.668  31.589  1.00  0.00           C  
ATOM    582  H10 NAP    31      30.826  17.374  31.922  1.00  0.00           H  
TER     583      NAP    31 
ATOM    583  C1  NAP    32      26.756  10.940   4.195  1.00  0.00           C  
ATOM    584  C2  NAP    32      26.882  12.308   4.507  1.00  0.00           C  
ATOM    585  H2  NAP    32      26.762  12.949   3.843  1.00  0.00           H  
ATOM    586  C3  NAP    32      27.194  12.707   5.821  1.00  0.00           C  
ATOM    587  H3  NAP    32      27.283  13.611   6.025  1.00  0.00           H  
ATOM    588  C4  NAP    32      27.375  11.741   6.827  1.00  0.00           C  
ATOM    589  H4  NAP    32      27.584  12.004   7.697  1.00  0.00           H  
ATOM    590  C5  NAP    32      27.244  10.374   6.519  1.00  0.00           C  
ATOM    591  H5  NAP    32      27.361   9.737   7.185  1.00  0.00           H  
ATOM    592  C6  NAP    32      26.942   9.969   5.205  1.00  0.00           C  
ATOM    593  C7  NAP    32      26.826   8.600   4.895  1.00  0.00           C  
ATOM    594  H7  NAP    32      26.955   7.961   5.559  1.00  0.00           H  
ATOM    595  C8  NAP    32      26.520   8.198   3.581  1.00  0.00           C  
ATOM    596  H8  NAP    32      26.444   7.293   3.376  1.00  0.00           H  
ATOM    597  C9  NAP    32      26.330   9.164   2.576  1.00  0.00           C  
ATOM    598  H9  NAP    32      26.127   8.897   1.707  1.00  0.00           H  
ATOM    599  C10 NAP    32      26.448  10.534   2.882  1.00  0.00           C  
ATOM    600  H10 NAP    32      26.324  11.170   2.214  1.00  0.00           H  
TER     601      NAP    32 
ATOM    601  C1  NAP    33      22.891  37.858  41.272  1.00  0.00           C  
ATOM    602  C2  NAP    33      22.630  36.699  40.517  1.00  0.00           C  
ATOM    603  H2  NAP    33      23.198  36.460  39.820  1.00  0.00           H  
ATOM    604  C3  NAP    33      21.515  35.897  40.820  1.00  0.00           C  
ATOM    605  H3  NAP    33      21.344  35.130  40.319  1.00  0.00           H  
ATOM    606  C4  NAP    33      20.659  36.251  41.879  1.00  0.00           C  
ATOM    607  H4  NAP    33      19.922  35.717  42.077  1.00  0.00           H  
ATOM    608  C5  NAP    33      20.919  37.407  42.640  1.00  0.00           C  
ATOM    609  H5  NAP    33      20.352  37.637  43.340  1.00  0.00           H  
ATOM    610  C6  NAP    33      22.035  38.213  42.340  1.00  0.00           C  
ATOM    611  C7  NAP    33      22.300  39.373  43.094  1.00  0.00           C  
ATOM    612  H7  NAP    33      21.739  39.610  43.798  1.00  0.00           H  
ATOM    613  C8  NAP    33      23.415  40.175  42.786  1.00  0.00           C  
ATOM    614  H8  NAP    33      23.591  40.942  43.287  1.00  0.00           H  
ATOM    615  C9  NAP    33      24.264  39.823  41.722  1.00  0.00           C  
ATOM    616  H9  NAP    33      25.002  40.355  41.519  1.00  0.00           H  
ATOM    617  C10 NAP    33      24.002  38.667  40.964  1.00  0.00           C  
ATOM    618  H10 NAP    33      24.562  38.435  40.259  1.00  0.00           H  
TER     619      NAP    33 
ATOM    619  C1  NAP    34      10.658  16.184  27.034  1.00  0.00           C  
ATOM    620  C2  NAP    34       9.946  16.427  28.223  1.00  0.00           C  
ATOM    621  H2  NAP    34      10.288  16.140  29.040  1.00  0.00           H  
ATOM    622  C3  NAP    34       8.706  17.090  28.181  1.00  0.00           C  
ATOM    623  H3  NAP    34       8.232  17.238  28.971  1.00  0.00           H  
ATOM    624  C4  NAP    34       8.185  17.531  26.952  1.00  0.00           C  
ATOM    625  H4  NAP    34       7.363  17.970  26.927  1.00  0.00           H  
ATOM    626  C5  NAP    34       8.899  17.301  25.762  1.00  0.00           C  
ATOM    627  H5  NAP    34       8.548  17.587  24.950  1.00  0.00           H  
ATOM    628  C6  NAP    34      10.130  16.620  25.797  1.00  0.00           C  
ATOM    629  C7  NAP    34      10.838  16.371  24.606  1.00  0.00           C  
ATOM    630  H7  NAP    34      10.483  16.641  23.788  1.00  0.00           H  
ATOM    631  C8  NAP    34      12.060  15.676  24.642  1.00  0.00           C  
ATOM    632  H8  NAP    34      12.512  15.489  23.848  1.00  0.00           H  
ATOM    633  C9  NAP    34      12.587  15.246  25.873  1.00  0.00           C  
ATOM    634  H9  NAP    34      13.400  14.788  25.901  1.00  0.00           H  
ATOM    635  C10 NAP    34      11.891  15.507  27.067  1.00  0.00           C  
ATOM    636  H10 NAP    34      12.246  15.221  27.882  1.00  0.00           H  
TER     637      NAP    34 
ATOM    637  C1  NAP    35       8.715  19.388  11.702  1.00  0.00           C  
ATOM    638  C2  NAP    35       7.431  19.768  11.267  1.00  0.00           C  
ATOM    639  H2  NAP    35       7.006  19.283  10.596  1.00  0.00           H  
ATOM    640  C3  NAP    35       6.797  20.890  11.834  1.00  0.00           C  
ATOM    641  H3  NAP    35       5.950  21.146  11.543  1.00  0.00           H  
ATOM    642  C4  NAP    35       7.443  21.629  12.840  1.00  0.00           C  
ATOM    643  H4  NAP    35       7.022  22.373  13.213  1.00  0.00           H  
ATOM    644  C5  NAP    35       8.725  21.252  13.278  1.00  0.00           C  
ATOM    645  H5  NAP    35       9.147  21.748  13.941  1.00  0.00           H  
ATOM    646  C6  NAP    35       9.371  20.139  12.705  1.00  0.00           C  
ATOM    647  C7  NAP    35      10.675  19.785  13.103  1.00  0.00           C  
ATOM    648  H7  NAP    35      11.116  20.283  13.753  1.00  0.00           H  
ATOM    649  C8  NAP    35      11.323  18.688  12.505  1.00  0.00           C  
ATOM    650  H8  NAP    35      12.192  18.460  12.760  1.00  0.00           H  
ATOM    651  C9  NAP    35      10.660  17.926  11.527  1.00  0.00           C  
ATOM    652  H9  NAP    35      11.088  17.194  11.140  1.00  0.00           H  
ATOM    653  C10 NAP    35       9.358  18.277  11.124  1.00  0.00           C  
ATOM    654  H10 NAP    35       8.927  17.778  10.467  1.00  0.00           H  
TER     655      NAP    35 
ATOM    655  C1  NAP    36      34.421  23.564  35.660  1.00  0.00           C  
ATOM    656  C2  NAP    36      35.346  22.513  35.506  1.00  0.00           C  
ATOM    657  H2  NAP    36      35.079  21.633  35.651  1.00  0.00           H  
ATOM    658  C3  NAP    36      36.671  22.792  35.123  1.00  0.00           C  
ATOM    659  H3  NAP    36      37.281  22.095  35.016  1.00  0.00           H  
ATOM    660  C4  NAP    36      37.075  24.121  34.898  1.00  0.00           C  
ATOM    661  H4  NAP    36      37.953  24.302  34.645  1.00  0.00           H  
ATOM    662  C5  NAP    36      36.155  25.174  35.054  1.00  0.00           C  
ATOM    663  H5  NAP    36      36.424  26.052  34.903  1.00  0.00           H  
ATOM    664  C6  NAP    36      34.827  24.900  35.434  1.00  0.00           C  
ATOM    665  C7  NAP    36      33.904  25.951  35.591  1.00  0.00           C  
ATOM    666  H7  NAP    36      34.168  26.830  35.446  1.00  0.00           H  
ATOM    667  C8  NAP    36      32.577  25.672  35.968  1.00  0.00           C  
ATOM    668  H8  NAP    36      31.966  26.367  36.071  1.00  0.00           H  
ATOM    669  C9  NAP    36      32.168  24.342  36.175  1.00  0.00           C  
ATOM    670  H9  NAP    36      31.286  24.157  36.408  1.00  0.00           H  
ATOM    671  C10 NAP    36      33.089  23.289  36.024  1.00  0.00           C  
ATOM    672  H10 NAP    36      32.815  22.409  36.161  1.00  0.00           H  
TER     673      NAP    36 
ATOM    673  C1  NAP    37      26.633  13.802  19.206  1.00  0.00           C  
ATOM    674  C2  NAP    37      25.578  14.243  18.389  1.00  0.00           C  
ATOM    675  H2  NAP    37      24.884  14.732  18.761  1.00  0.00           H  
ATOM    676  C3  NAP    37      25.566  13.941  17.016  1.00  0.00           C  
ATOM    677  H3  NAP    37      24.855  14.226  16.486  1.00  0.00           H  
ATOM    678  C4  NAP    37      26.614  13.192  16.453  1.00  0.00           C  
ATOM    679  H4  NAP    37      26.595  12.981  15.548  1.00  0.00           H  
ATOM    680  C5  NAP    37      27.680  12.758  17.263  1.00  0.00           C  
ATOM    681  H5  NAP    37      28.379  12.267  16.893  1.00  0.00           H  
ATOM    682  C6  NAP    37      27.688  13.057  18.640  1.00  0.00           C  
ATOM    683  C7  NAP    37      28.744  12.616  19.457  1.00  0.00           C  
ATOM    684  H7  NAP    37      29.438  12.123  19.087  1.00  0.00           H  
ATOM    685  C8  NAP    37      28.760  12.924  20.829  1.00  0.00           C  
ATOM    686  H8  NAP    37      29.469  12.639  21.363  1.00  0.00           H  
ATOM    687  C9  NAP    37      27.709  13.671  21.392  1.00  0.00           C  
ATOM    688  H9  NAP    37      27.720  13.883  22.300  1.00  0.00           H  
ATOM    689  C10 NAP    37      26.645  14.105  20.580  1.00  0.00           C  
ATOM    690  H10 NAP    37      25.952  14.604  20.950  1.00  0.00           H  
TER     691      NAP    37 
ATOM    691  C1  NAP    38      10.145  14.477  16.318  1.00  0.00           C  
ATOM    692  C2  NAP    38      10.698  13.333  16.927  1.00  0.00           C  
ATOM    693  H2  NAP    38      10.136  12.676  17.272  1.00  0.00           H  
ATOM    694  C3  NAP    38      12.095  13.175  16.997  1.00  0.00           C  
ATOM    695  H3  NAP    38      12.459  12.414  17.393  1.00  0.00           H  
ATOM    696  C4  NAP    38      12.943  14.167  16.472  1.00  0.00           C  
ATOM    697  H4  NAP    38      13.869  14.057  16.516  1.00  0.00           H  
ATOM    698  C5  NAP    38      12.395  15.320  15.879  1.00  0.00           C  
ATOM    699  H5  NAP    38      12.955  15.976  15.532  1.00  0.00           H  
ATOM    700  C6  NAP    38      10.997  15.472  15.789  1.00  0.00           C  
ATOM    701  C7  NAP    38      10.444  16.605  15.163  1.00  0.00           C  
ATOM    702  H7  NAP    38      11.001  17.261  14.812  1.00  0.00           H  
ATOM    703  C8  NAP    38       9.048  16.739  15.049  1.00  0.00           C  
ATOM    704  H8  NAP    38       8.686  17.481  14.616  1.00  0.00           H  
ATOM    705  C9  NAP    38       8.199  15.759  15.594  1.00  0.00           C  
ATOM    706  H9  NAP    38       7.272  15.856  15.536  1.00  0.00           H  
ATOM    707  C10 NAP    38       8.749  14.629  16.227  1.00  0.00           C  
ATOM    708  H10 NAP    38       8.186  13.980  16.583  1.00  0.00           H  
TER     709      NAP    38 
ATOM    709  C1  NAP    39      23.880  30.698  26.675  1.00  0.00           C  
ATOM    710  C2  NAP    39      24.264  29.952  27.805  1.00  0.00           C  
ATOM    711  H2  NAP    39      24.263  29.020  27.773  1.00  0.00           H  
ATOM    712  C3  NAP    39      24.649  30.613  28.986  1.00  0.00           C  
ATOM    713  H3  NAP    39      24.906  30.118  29.733  1.00  0.00           H  
ATOM    714  C4  NAP    39      24.644  32.019  29.040  1.00  0.00           C  
ATOM    715  H4  NAP    39      24.903  32.454  29.821  1.00  0.00           H  
ATOM    716  C5  NAP    39      24.259  32.767  27.914  1.00  0.00           C  
ATOM    717  H5  NAP    39      24.264  33.696  27.954  1.00  0.00           H  
ATOM    718  C6  NAP    39      23.880  32.111  26.726  1.00  0.00           C  
ATOM    719  C7  NAP    39      23.505  32.855  25.589  1.00  0.00           C  
ATOM    720  H7  NAP    39      23.504  33.784  25.621  1.00  0.00           H  
ATOM    721  C8  NAP    39      23.128  32.192  24.406  1.00  0.00           C  
ATOM    722  H8  NAP    39      22.875  32.682  23.655  1.00  0.00           H  
ATOM    723  C9  NAP    39      23.128  30.787  24.358  1.00  0.00           C  
ATOM    724  H9  NAP    39      22.882  30.347  23.574  1.00  0.00           H  
ATOM    725  C10 NAP    39      23.504  30.041  25.490  1.00  0.00           C  
ATOM    726  H10 NAP    39      23.507  29.111  25.457  1.00  0.00           H  
TER     727      NAP    39 
ATOM    727  C1  NAP    40      19.272  39.077  37.096  1.00  0.00           C  
ATOM    728  C2  NAP    40      19.765  39.213  35.785  1.00  0.00           C  
ATOM    729  H2  NAP    40      19.176  39.205  35.067  1.00  0.00           H  
ATOM    730  C3  NAP    40      21.146  39.373  35.561  1.00  0.00           C  
ATOM    731  H3  NAP    40      21.469  39.469  34.692  1.00  0.00           H  
ATOM    732  C4  NAP    40      22.037  39.395  36.649  1.00  0.00           C  
ATOM    733  H4  NAP    40      22.951  39.501  36.500  1.00  0.00           H  
ATOM    734  C5  NAP    40      21.548  39.266  37.962  1.00  0.00           C  
ATOM    735  H5  NAP    40      22.138  39.289  38.682  1.00  0.00           H  
ATOM    736  C6  NAP    40      20.167  39.110  38.190  1.00  0.00           C  
ATOM    737  C7  NAP    40      19.674  38.989  39.503  1.00  0.00           C  
ATOM    738  H7  NAP    40      20.261  39.013  40.224  1.00  0.00           H  
ATOM    739  C8  NAP    40      18.294  38.831  39.726  1.00  0.00           C  
ATOM    740  H8  NAP    40      17.969  38.746  40.595  1.00  0.00           H  
ATOM    741  C9  NAP    40      17.406  38.790  38.637  1.00  0.00           C  
ATOM    742  H9  NAP    40      16.493  38.678  38.784  1.00  0.00           H  
ATOM    743  C10 NAP    40      17.892  38.915  37.323  1.00  0.00           C  
ATOM    744  H10 NAP    40      17.297  38.891  36.606  1.00  0.00           H  
TER     745      NAP    40 
ATOM    745  C1  NAP    41      14.399  14.431  30.901  1.00  0.00           C  
ATOM    746  C2  NAP    41      14.409  15.606  31.679  1.00  0.00           C  
ATOM    747  H2  NAP    41      14.618  16.423  31.281  1.00  0.00           H  
ATOM    748  C3  NAP    41      14.127  15.546  33.057  1.00  0.00           C  
ATOM    749  H3  NAP    41      14.142  16.326  33.567  1.00  0.00           H  
ATOM    750  C4  NAP    41      13.831  14.309  33.660  1.00  0.00           C  
ATOM    751  H4  NAP    41      13.641  14.266  34.571  1.00  0.00           H  
ATOM    752  C5  NAP    41      13.823  13.133  32.888  1.00  0.00           C  
ATOM    753  H5  NAP    41      13.624  12.317  33.289  1.00  0.00           H  
ATOM    754  C6  NAP    41      14.109  13.189  31.510  1.00  0.00           C  
ATOM    755  C7  NAP    41      14.103  12.012  30.736  1.00  0.00           C  
ATOM    756  H7  NAP    41      13.914  11.193  31.135  1.00  0.00           H  
ATOM    757  C8  NAP    41      14.392  12.070  29.360  1.00  0.00           C  
ATOM    758  H8  NAP    41      14.396  11.289  28.851  1.00  0.00           H  
ATOM    759  C9  NAP    41      14.678  13.308  28.753  1.00  0.00           C  
ATOM    760  H9  NAP    41      14.876  13.350  27.844  1.00  0.00           H  
ATOM    761  C10 NAP    41      14.676  14.486  29.522  1.00  0.00           C  
ATOM    762  H10 NAP    41      14.868  15.304  29.118  1.00  0.00           H  
TER     763      NAP    41 
ATOM    763  C1  NAP    42       6.936  12.566  23.997  1.00  0.00           C  
ATOM    764  C2  NAP    42       5.551  12.617  24.247  1.00  0.00           C  
ATOM    765  H2  NAP    42       4.964  12.112  23.729  1.00  0.00           H  
ATOM    766  C3  NAP    42       5.050  13.430  25.282  1.00  0.00           C  
ATOM    767  H3  NAP    42       4.133  13.463  25.447  1.00  0.00           H  
ATOM    768  C4  NAP    42       5.933  14.188  26.071  1.00  0.00           C  
ATOM    769  H4  NAP    42       5.604  14.719  26.763  1.00  0.00           H  
ATOM    770  C5  NAP    42       7.317  14.138  25.826  1.00  0.00           C  
ATOM    771  H5  NAP    42       7.900  14.632  26.358  1.00  0.00           H  
ATOM    772  C6  NAP    42       7.822  13.332  24.788  1.00  0.00           C  
ATOM    773  C7  NAP    42       9.205  13.283  24.539  1.00  0.00           C  
ATOM    774  H7  NAP    42       9.788  13.784  25.063  1.00  0.00           H  
ATOM    775  C8  NAP    42       9.710  12.476  23.504  1.00  0.00           C  
ATOM    776  H8  NAP    42      10.629  12.443  23.347  1.00  0.00           H  
ATOM    777  C9  NAP    42       8.831  11.711  22.717  1.00  0.00           C  
ATOM    778  H9  NAP    42       9.167  11.173  22.034  1.00  0.00           H  
ATOM    779  C10 NAP    42       7.446  11.753  22.965  1.00  0.00           C  
ATOM    780  H10 NAP    42       6.866  11.241  22.447  1.00  0.00           H  
TER     781      NAP    42 
ATOM    781  C1  NAP    43      25.417  28.975  16.424  1.00  0.00           C  
ATOM    782  C2  NAP    43      25.244  29.298  15.065  1.00  0.00           C  
ATOM    783  H2  NAP    43      25.231  30.188  14.796  1.00  0.00           H  
ATOM    784  C3  NAP    43      25.074  28.274  14.114  1.00  0.00           C  
ATOM    785  H3  NAP    43      24.957  28.485  13.213  1.00  0.00           H  
ATOM    786  C4  NAP    43      25.071  26.929  14.523  1.00  0.00           C  
ATOM    787  H4  NAP    43      24.959  26.250  13.894  1.00  0.00           H  
ATOM    788  C5  NAP    43      25.240  26.603  15.881  1.00  0.00           C  
ATOM    789  H5  NAP    43      25.236  25.709  16.149  1.00  0.00           H  
ATOM    790  C6  NAP    43      25.416  27.622  16.834  1.00  0.00           C  
ATOM    791  C7  NAP    43      25.584  27.303  18.194  1.00  0.00           C  
ATOM    792  H7  NAP    43      25.580  26.411  18.470  1.00  0.00           H  
ATOM    793  C8  NAP    43      25.719  28.327  19.149  1.00  0.00           C  
ATOM    794  H8  NAP    43      25.809  28.108  20.054  1.00  0.00           H  
ATOM    795  C9  NAP    43      25.728  29.673  18.741  1.00  0.00           C  
ATOM    796  H9  NAP    43      25.818  30.352  19.375  1.00  0.00           H  
ATOM    797  C10 NAP    43      25.581  29.995  17.380  1.00  0.00           C  
ATOM    798  H10 NAP    43      25.565  30.888  17.116  1.00  0.00           H  
TER     799      NAP    43 
ATOM    799  C1  NAP    44      16.906  37.508  11.359  1.00  0.00           C  
ATOM    800  C2  NAP    44      18.119  36.814  11.527  1.00  0.00           C  
ATOM    801  H2  NAP    44      18.915  37.287  11.627  1.00  0.00           H  
ATOM    802  C3  NAP    44      18.133  35.407  11.539  1.00  0.00           C  
ATOM    803  H3  NAP    44      18.937  34.949  11.644  1.00  0.00           H  
ATOM    804  C4  NAP    44      16.932  34.691  11.385  1.00  0.00           C  
ATOM    805  H4  NAP    44      16.939  33.758  11.394  1.00  0.00           H  
ATOM    806  C5  NAP    44      15.719  35.382  11.208  1.00  0.00           C  
ATOM    807  H5  NAP    44      14.928  34.907  11.101  1.00  0.00           H  
ATOM    808  C6  NAP    44      15.701  36.789  11.195  1.00  0.00           C  
ATOM    809  C7  NAP    44      14.486  37.483  11.026  1.00  0.00           C  
ATOM    810  H7  NAP    44      13.692  37.009  10.917  1.00  0.00           H  
ATOM    811  C8  NAP    44      14.472  38.890  11.031  1.00  0.00           C  
ATOM    812  H8  NAP    44      13.669  39.349  10.924  1.00  0.00           H  
ATOM    813  C9  NAP    44      15.671  39.607  11.194  1.00  0.00           C  
ATOM    814  H9  NAP    44      15.659  40.540  11.190  1.00  0.00           H  
ATOM    815  C10 NAP    44      16.887  38.916  11.353  1.00  0.00           C  
ATOM    816  H10 NAP    44      17.682  39.388  11.452  1.00  0.00           H  
TER     817      NAP    44 
ATOM    817  C1  NAP    45      12.244  19.920  39.678  1.00  0.00           C  
ATOM    818  C2  NAP    45      13.168  20.982  39.635  1.00  0.00           C  
ATOM    819  H2  NAP    45      13.691  21.175  40.381  1.00  0.00           H  
ATOM    820  C3  NAP    45      13.295  21.761  38.469  1.00  0.00           C  
ATOM    821  H3  NAP    45      13.906  22.464  38.440  1.00  0.00           H  
ATOM    822  C4  NAP    45      12.492  21.486  37.349  1.00  0.00           C  
ATOM    823  H4  NAP    45      12.571  22.009  36.581  1.00  0.00           H  
ATOM    824  C5  NAP    45      11.569  20.426  37.387  1.00  0.00           C  
ATOM    825  H5  NAP    45      11.037  20.251  36.645  1.00  0.00           H  
ATOM    826  C6  NAP    45      11.445  19.636  38.546  1.00  0.00           C  
ATOM    827  C7  NAP    45      10.524  18.571  38.586  1.00  0.00           C  
ATOM    828  H7  NAP    45      10.003  18.375  37.841  1.00  0.00           H  
ATOM    829  C8  NAP    45      10.392  17.797  39.754  1.00  0.00           C  
ATOM    830  H8  NAP    45       9.781  17.093  39.780  1.00  0.00           H  
ATOM    831  C9  NAP    45      11.181  18.084  40.882  1.00  0.00           C  
ATOM    832  H9  NAP    45      11.090  17.571  41.655  1.00  0.00           H  
ATOM    833  C10 NAP    45      12.106  19.144  40.845  1.00  0.00           C  
ATOM    834  H10 NAP    45      12.623  19.336  41.595  1.00  0.00           H  
TER     835      NAP    45 
ATOM    835  C1  NAP    46      31.086   4.063  31.099  1.00  0.00           C  
ATOM    836  C2  NAP    46      31.224   2.757  30.589  1.00  0.00           C  
ATOM    837  H2  NAP    46      31.719   2.125  31.059  1.00  0.00           H  
ATOM    838  C3  NAP    46      30.613   2.406  29.370  1.00  0.00           C  
ATOM    839  H3  NAP    46      30.706   1.542  29.034  1.00  0.00           H  
ATOM    840  C4  NAP    46      29.859   3.359  28.662  1.00  0.00           C  
ATOM    841  H4  NAP    46      29.448   3.124  27.859  1.00  0.00           H  
ATOM    842  C5  NAP    46      29.726   4.667  29.164  1.00  0.00           C  
ATOM    843  H5  NAP    46      29.239   5.300  28.690  1.00  0.00           H  
ATOM    844  C6  NAP    46      30.336   5.023  30.382  1.00  0.00           C  
ATOM    845  C7  NAP    46      30.206   6.331  30.886  1.00  0.00           C  
ATOM    846  H7  NAP    46      29.732   6.972  30.405  1.00  0.00           H  
ATOM    847  C8  NAP    46      30.812   6.679  32.107  1.00  0.00           C  
ATOM    848  H8  NAP    46      30.728   7.546  32.438  1.00  0.00           H  
ATOM    849  C9  NAP    46      31.561   5.726  32.819  1.00  0.00           C  
ATOM    850  H9  NAP    46      31.974   5.963  33.620  1.00  0.00           H  
ATOM    851  C10 NAP    46      31.697   4.418  32.317  1.00  0.00           C  
ATOM    852  H10 NAP    46      32.197   3.790  32.787  1.00  0.00           H  
TER     853      NAP    46 
ATOM    853  C1  NAP    47      15.402  25.904  38.553  1.00  0.00           C  
ATOM    854  C2  NAP    47      14.331  26.182  39.424  1.00  0.00           C  
ATOM    855  H2  NAP    47      14.062  25.547  40.050  1.00  0.00           H  
ATOM    856  C3  NAP    47      13.667  27.421  39.352  1.00  0.00           C  
ATOM    857  H3  NAP    47      12.960  27.604  39.930  1.00  0.00           H  
ATOM    858  C4  NAP    47      14.068  28.382  38.407  1.00  0.00           C  
ATOM    859  H4  NAP    47      13.625  29.200  38.355  1.00  0.00           H  
ATOM    860  C5  NAP    47      15.138  28.108  37.536  1.00  0.00           C  
ATOM    861  H5  NAP    47      15.410  28.746  36.916  1.00  0.00           H  
ATOM    862  C6  NAP    47      15.802  26.870  37.602  1.00  0.00           C  
ATOM    863  C7  NAP    47      16.866  26.592  36.725  1.00  0.00           C  
ATOM    864  H7  NAP    47      17.125  27.222  36.091  1.00  0.00           H  
ATOM    865  C8  NAP    47      17.545  25.364  36.805  1.00  0.00           C  
ATOM    866  H8  NAP    47      18.252  25.188  36.224  1.00  0.00           H  
ATOM    867  C9  NAP    47      17.157  24.405  37.759  1.00  0.00           C  
ATOM    868  H9  NAP    47      17.611  23.592  37.812  1.00  0.00           H  
ATOM    869  C10 NAP    47      16.082  24.672  38.628  1.00  0.00           C  
ATOM    870  H10 NAP    47      15.825  24.035  39.256  1.00  0.00           H  
TER     871      NAP    47 
ATOM    871  C1  NAP    48      34.205  17.841  27.665  1.00  0.00           C  
ATOM    872  C2  NAP    48      34.518  18.725  26.613  1.00  0.00           C  
ATOM    873  H2  NAP    48      35.071  19.457  26.766  1.00  0.00           H  
ATOM    874  C3  NAP    48      33.971  18.518  25.333  1.00  0.00           C  
ATOM    875  H3  NAP    48      34.165  19.111  24.641  1.00  0.00           H  
ATOM    876  C4  NAP    48      33.120  17.424  25.096  1.00  0.00           C  
ATOM    877  H4  NAP    48      32.749  17.298  24.250  1.00  0.00           H  
ATOM    878  C5  NAP    48      32.819  16.529  26.138  1.00  0.00           C  
ATOM    879  H5  NAP    48      32.254  15.808  25.982  1.00  0.00           H  
ATOM    880  C6  NAP    48      33.355  16.737  27.423  1.00  0.00           C  
ATOM    881  C7  NAP    48      33.033  15.857  28.473  1.00  0.00           C  
ATOM    882  H7  NAP    48      32.469  15.133  28.321  1.00  0.00           H  
ATOM    883  C8  NAP    48      33.542  16.086  29.763  1.00  0.00           C  
ATOM    884  H8  NAP    48      33.309  15.513  30.459  1.00  0.00           H  
ATOM    885  C9  NAP    48      34.386  17.183  30.008  1.00  0.00           C  
ATOM    886  H9  NAP    48      34.717  17.329  30.866  1.00  0.00           H  
ATOM    887  C10 NAP    48      34.720  18.059  28.958  1.00  0.00           C  
ATOM    888  H10 NAP    48      35.272  18.788  29.122  1.00  0.00           H  
TER     889      NAP    48 
ATOM    889  C1  NAP    49      36.643  32.706  29.291  1.00  0.00           C  
ATOM    890  C2  NAP    49      36.441  33.296  30.554  1.00  0.00           C  
ATOM    891  H2  NAP    49      36.275  34.207  30.617  1.00  0.00           H  
ATOM    892  C3  NAP    49      36.504  32.513  31.721  1.00  0.00           C  
ATOM    893  H3  NAP    49      36.379  32.906  32.557  1.00  0.00           H  
ATOM    894  C4  NAP    49      36.773  31.136  31.628  1.00  0.00           C  
ATOM    895  H4  NAP    49      36.822  30.620  32.403  1.00  0.00           H  
ATOM    896  C5  NAP    49      36.967  30.539  30.368  1.00  0.00           C  
ATOM    897  H5  NAP    49      37.141  29.626  30.308  1.00  0.00           H  
ATOM    898  C6  NAP    49      36.903  31.320  29.198  1.00  0.00           C  
ATOM    899  C7  NAP    49      37.107  30.729  27.936  1.00  0.00           C  
ATOM    900  H7  NAP    49      37.281  29.817  27.871  1.00  0.00           H  
ATOM    901  C8  NAP    49      37.061  31.517  26.770  1.00  0.00           C  
ATOM    902  H8  NAP    49      37.204  31.124  25.937  1.00  0.00           H  
ATOM    903  C9  NAP    49      36.809  32.898  26.864  1.00  0.00           C  
ATOM    904  H9  NAP    49      36.790  33.422  26.094  1.00  0.00           H  
ATOM    905  C10 NAP    49      36.595  33.492  28.123  1.00  0.00           C  
ATOM    906  H10 NAP    49      36.432  34.406  28.183  1.00  0.00           H  
TER     907      NAP    49 
ATOM    907  C1  NAP    50      18.640  27.579  32.729  1.00  0.00           C  
ATOM    908  C2  NAP    50      17.777  28.142  31.772  1.00  0.00           C  
ATOM    909  H2  NAP    50      17.650  27.714  30.956  1.00  0.00           H  
ATOM    910  C3  NAP    50      17.095  29.339  32.050  1.00  0.00           C  
ATOM    911  H3  NAP    50      16.499  29.690  31.424  1.00  0.00           H  
ATOM    912  C4  NAP    50      17.302  29.998  33.273  1.00  0.00           C  
ATOM    913  H4  NAP    50      16.855  30.797  33.448  1.00  0.00           H  
ATOM    914  C5  NAP    50      18.169  29.443  34.233  1.00  0.00           C  
ATOM    915  H5  NAP    50      18.300  29.876  35.047  1.00  0.00           H  
ATOM    916  C6  NAP    50      18.836  28.231  33.966  1.00  0.00           C  
ATOM    917  C7  NAP    50      19.713  27.676  34.916  1.00  0.00           C  
ATOM    918  H7  NAP    50      19.844  28.098  35.734  1.00  0.00           H  
ATOM    919  C8  NAP    50      20.412  26.491  34.623  1.00  0.00           C  
ATOM    920  H8  NAP    50      21.007  26.130  35.243  1.00  0.00           H  
ATOM    921  C9  NAP    50      20.231  25.858  33.382  1.00  0.00           C  
ATOM    922  H9  NAP    50      20.710  25.085  33.178  1.00  0.00           H  
ATOM    923  C10 NAP    50      19.333  26.390  32.442  1.00  0.00           C  
ATOM    924  H10 NAP    50      19.221  25.967  31.619  1.00  0.00           H  
TER     925      NAP    50 
ATOM    925  C1  NAP    51      28.257  29.271  25.961  1.00  0.00           C  
ATOM    926  C2  NAP    51      27.677  30.554  26.010  1.00  0.00           C  
ATOM    927  H2  NAP    51      26.750  30.645  26.009  1.00  0.00           H  
ATOM    928  C3  NAP    51      28.497  31.698  26.035  1.00  0.00           C  
ATOM    929  H3  NAP    51      28.110  32.544  26.050  1.00  0.00           H  
ATOM    930  C4  NAP    51      29.897  31.563  26.037  1.00  0.00           C  
ATOM    931  H4  NAP    51      30.436  32.321  26.067  1.00  0.00           H  
ATOM    932  C5  NAP    51      30.480  30.284  25.997  1.00  0.00           C  
ATOM    933  H5  NAP    51      31.406  30.189  26.001  1.00  0.00           H  
ATOM    934  C6  NAP    51      29.663  29.139  25.944  1.00  0.00           C  
ATOM    935  C7  NAP    51      30.248  27.862  25.879  1.00  0.00           C  
ATOM    936  H7  NAP    51      31.173  27.774  25.874  1.00  0.00           H  
ATOM    937  C8  NAP    51      29.438  26.713  25.839  1.00  0.00           C  
ATOM    938  H8  NAP    51      29.830  25.868  25.805  1.00  0.00           H  
ATOM    939  C9  NAP    51      28.039  26.842  25.854  1.00  0.00           C  
ATOM    940  H9  NAP    51      27.505  26.077  25.821  1.00  0.00           H  
ATOM    941  C10 NAP    51      27.448  28.119  25.916  1.00  0.00           C  
ATOM    942  H10 NAP    51      26.520  28.202  25.920  1.00  0.00           H  
TER     943      NAP    51 
ATOM    943  C1  NAP    52       4.661  18.996  17.132  1.00  0.00           C  
ATOM    944  C2  NAP    52       3.479  19.233  16.404  1.00  0.00           C  
ATOM    945  H2  NAP    52       2.659  19.262  16.843  1.00  0.00           H  
ATOM    946  C3  NAP    52       3.537  19.425  15.011  1.00  0.00           C  
ATOM    947  H3  NAP    52       2.755  19.584  14.529  1.00  0.00           H  
ATOM    948  C4  NAP    52       4.776  19.390  14.347  1.00  0.00           C  
ATOM    949  H4  NAP    52       4.815  19.531  13.429  1.00  0.00           H  
ATOM    950  C5  NAP    52       5.958  19.147  15.069  1.00  0.00           C  
ATOM    951  H5  NAP    52       6.776  19.130  14.625  1.00  0.00           H  
ATOM    952  C6  NAP    52       5.904  18.940  16.460  1.00  0.00           C  
ATOM    953  C7  NAP    52       7.083  18.693  17.188  1.00  0.00           C  
ATOM    954  H7  NAP    52       7.902  18.658  16.751  1.00  0.00           H  
ATOM    955  C8  NAP    52       7.024  18.489  18.578  1.00  0.00           C  
ATOM    956  H8  NAP    52       7.804  18.310  19.054  1.00  0.00           H  
ATOM    957  C9  NAP    52       5.791  18.554  19.249  1.00  0.00           C  
ATOM    958  H9  NAP    52       5.758  18.424  20.171  1.00  0.00           H  
ATOM    959  C10 NAP    52       4.610  18.813  18.528  1.00  0.00           C  
ATOM    960  H10 NAP    52       3.794  18.853  18.973  1.00  0.00           H  
TER     961      NAP    52 
ATOM    961  C1  NAP    53      13.049  43.015  12.874  1.00  0.00           C  
ATOM    962  C2  NAP    53      13.344  43.025  14.251  1.00  0.00           C  
ATOM    963  H2  NAP    53      13.148  42.283  14.777  1.00  0.00           H  
ATOM    964  C3  NAP    53      13.934  44.159  14.838  1.00  0.00           C  
ATOM    965  H3  NAP    53      14.131  44.161  15.749  1.00  0.00           H  
ATOM    966  C4  NAP    53      14.243  45.282  14.051  1.00  0.00           C  
ATOM    967  H4  NAP    53      14.641  46.028  14.443  1.00  0.00           H  
ATOM    968  C5  NAP    53      13.956  45.275  12.673  1.00  0.00           C  
ATOM    969  H5  NAP    53      14.161  46.019  12.154  1.00  0.00           H  
ATOM    970  C6  NAP    53      13.357  44.146  12.083  1.00  0.00           C  
ATOM    971  C7  NAP    53      13.061  44.139  10.706  1.00  0.00           C  
ATOM    972  H7  NAP    53      13.262  44.883  10.184  1.00  0.00           H  
ATOM    973  C8  NAP    53      12.455  43.013  10.119  1.00  0.00           C  
ATOM    974  H8  NAP    53      12.255  43.013   9.209  1.00  0.00           H  
ATOM    975  C9  NAP    53      12.148  41.888  10.907  1.00  0.00           C  
ATOM    976  H9  NAP    53      11.745  41.145  10.516  1.00  0.00           H  
ATOM    977  C10 NAP    53      12.446  41.888  12.283  1.00  0.00           C  
ATOM    978  H10 NAP    53      12.239  41.145  12.802  1.00  0.00           H  
TER     979      NAP    53 
ATOM    979  C1  NAP    54      32.101  40.216  14.075  1.00  0.00           C  
ATOM    980  C2  NAP    54      32.430  41.485  13.562  1.00  0.00           C  
ATOM    981  H2  NAP    54      32.483  41.614  12.642  1.00  0.00           H  
ATOM    982  C3  NAP    54      32.682  42.557  14.439  1.00  0.00           C  
ATOM    983  H3  NAP    54      32.902  43.396  14.097  1.00  0.00           H  
ATOM    984  C4  NAP    54      32.606  42.362  15.830  1.00  0.00           C  
ATOM    985  H4  NAP    54      32.778  43.072  16.409  1.00  0.00           H  
ATOM    986  C5  NAP    54      32.274  41.096  16.347  1.00  0.00           C  
ATOM    987  H5  NAP    54      32.223  40.968  17.268  1.00  0.00           H  
ATOM    988  C6  NAP    54      32.023  40.019  15.473  1.00  0.00           C  
ATOM    989  C7  NAP    54      31.700  38.748  15.985  1.00  0.00           C  
ATOM    990  H7  NAP    54      31.649  38.615  16.905  1.00  0.00           H  
ATOM    991  C8  NAP    54      31.457  37.676  15.105  1.00  0.00           C  
ATOM    992  H8  NAP    54      31.249  36.834  15.441  1.00  0.00           H  
ATOM    993  C9  NAP    54      31.532  37.872  13.715  1.00  0.00           C  
ATOM    994  H9  NAP    54      31.370  37.161  13.135  1.00  0.00           H  
ATOM    995  C10 NAP    54      31.855  39.140  13.201  1.00  0.00           C  
ATOM    996  H10 NAP    54      31.904  39.266  12.281  1.00  0.00           H  
TER     997      NAP    54 
ATOM    997  C1  NAP    55      26.589  25.719  39.012  1.00  0.00           C  
ATOM    998  C2  NAP    55      25.412  25.347  39.691  1.00  0.00           C  
ATOM    999  H2  NAP    55      25.215  24.447  39.823  1.00  0.00           H  
ATOM   1000  C3  NAP    55      24.536  26.337  40.174  1.00  0.00           C  
ATOM   1001  H3  NAP    55      23.757  26.090  40.624  1.00  0.00           H  
ATOM   1002  C4  NAP    55      24.836  27.697  39.982  1.00  0.00           C  
ATOM   1003  H4  NAP    55      24.256  28.347  40.313  1.00  0.00           H  
ATOM   1004  C5  NAP    55      26.000  28.072  39.284  1.00  0.00           C  
ATOM   1005  H5  NAP    55      26.193  28.971  39.150  1.00  0.00           H  
ATOM   1006  C6  NAP    55      26.878  27.086  38.798  1.00  0.00           C  
ATOM   1007  C7  NAP    55      28.045  27.455  38.101  1.00  0.00           C  
ATOM   1008  H7  NAP    55      28.233  28.353  37.947  1.00  0.00           H  
ATOM   1009  C8  NAP    55      28.930  26.466  37.632  1.00  0.00           C  
ATOM   1010  H8  NAP    55      29.699  26.713  37.168  1.00  0.00           H  
ATOM   1011  C9  NAP    55      28.651  25.107  37.863  1.00  0.00           C  
ATOM   1012  H9  NAP    55      29.236  24.452  37.554  1.00  0.00           H  
ATOM   1013  C10 NAP    55      27.479  24.733  38.545  1.00  0.00           C  
ATOM   1014  H10 NAP    55      27.291  23.832  38.687  1.00  0.00           H  
TER    1015      NAP    55 
ATOM   1015  C1  NAP    56      26.225   9.486  27.069  1.00  0.00           C  
ATOM   1016  C2  NAP    56      26.691   9.037  25.820  1.00  0.00           C  
ATOM   1017  H2  NAP    56      26.528   9.542  25.057  1.00  0.00           H  
ATOM   1018  C3  NAP    56      27.400   7.826  25.723  1.00  0.00           C  
ATOM   1019  H3  NAP    56      27.706   7.534  24.893  1.00  0.00           H  
ATOM   1020  C4  NAP    56      27.647   7.062  26.877  1.00  0.00           C  
ATOM   1021  H4  NAP    56      28.117   6.261  26.809  1.00  0.00           H  
ATOM   1022  C5  NAP    56      27.193   7.511  28.131  1.00  0.00           C  
ATOM   1023  H5  NAP    56      27.360   7.006  28.893  1.00  0.00           H  
ATOM   1024  C6  NAP    56      26.482   8.724  28.231  1.00  0.00           C  
ATOM   1025  C7  NAP    56      26.023   9.180  29.482  1.00  0.00           C  
ATOM   1026  H7  NAP    56      26.196   8.684  30.247  1.00  0.00           H  
ATOM   1027  C8  NAP    56      25.303  10.386  29.574  1.00  0.00           C  
ATOM   1028  H8  NAP    56      24.996  10.686  30.400  1.00  0.00           H  
ATOM   1029  C9  NAP    56      25.042  11.139  28.416  1.00  0.00           C  
ATOM   1030  H9  NAP    56      24.562  11.936  28.475  1.00  0.00           H  
ATOM   1031  C10 NAP    56      25.505  10.692  27.165  1.00  0.00           C  
ATOM   1032  H10 NAP    56      25.332  11.194  26.399  1.00  0.00           H  
TER    1033      NAP    56 
ATOM   1033  C1  NAP    57      28.267   8.107   9.648  1.00  0.00           C  
ATOM   1034  C2  NAP    57      27.661   8.659  10.795  1.00  0.00           C  
ATOM   1035  H2  NAP    57      27.004   8.182  11.249  1.00  0.00           H  
ATOM   1036  C3  NAP    57      28.047   9.933  11.253  1.00  0.00           C  
ATOM   1037  H3  NAP    57      27.646  10.298  12.011  1.00  0.00           H  
ATOM   1038  C4  NAP    57      29.040  10.656  10.569  1.00  0.00           C  
ATOM   1039  H4  NAP    57      29.295  11.500  10.874  1.00  0.00           H  
ATOM   1040  C5  NAP    57      29.650  10.108   9.426  1.00  0.00           C  
ATOM   1041  H5  NAP    57      30.305  10.590   8.973  1.00  0.00           H  
ATOM   1042  C6  NAP    57      29.267   8.834   8.963  1.00  0.00           C  
ATOM   1043  C7  NAP    57      29.865   8.289   7.810  1.00  0.00           C  
ATOM   1044  H7  NAP    57      30.520   8.769   7.355  1.00  0.00           H  
ATOM   1045  C8  NAP    57      29.469   7.024   7.340  1.00  0.00           C  
ATOM   1046  H8  NAP    57      29.866   6.666   6.576  1.00  0.00           H  
ATOM   1047  C9  NAP    57      28.477   6.298   8.023  1.00  0.00           C  
ATOM   1048  H9  NAP    57      28.219   5.458   7.713  1.00  0.00           H  
ATOM   1049  C10 NAP    57      27.876   6.838   9.176  1.00  0.00           C  
ATOM   1050  H10 NAP    57      27.220   6.356   9.626  1.00  0.00           H  
TER    1051      NAP    57 
ATOM   1051  C1  NAP    58      20.937  33.436  19.420  1.00  0.00           C  
ATOM   1052  C2  NAP    58      19.650  33.317  19.978  1.00  0.00           C  
ATOM   1053  H2  NAP    58      19.062  34.037  19.952  1.00  0.00           H  
ATOM   1054  C3  NAP    58      19.253  32.110  20.584  1.00  0.00           C  
ATOM   1055  H3  NAP    58      18.401  32.029  20.954  1.00  0.00           H  
ATOM   1056  C4  NAP    58      20.142  31.022  20.635  1.00  0.00           C  
ATOM   1057  H4  NAP    58      19.874  30.224  21.038  1.00  0.00           H  
ATOM   1058  C5  NAP    58      21.426  31.132  20.070  1.00  0.00           C  
ATOM   1059  H5  NAP    58      22.007  30.406  20.096  1.00  0.00           H  
ATOM   1060  C6  NAP    58      21.826  32.338  19.461  1.00  0.00           C  
ATOM   1061  C7  NAP    58      23.110  32.454  18.895  1.00  0.00           C  
ATOM   1062  H7  NAP    58      23.694  31.732  18.919  1.00  0.00           H  
ATOM   1063  C8  NAP    58      23.511  33.662  18.294  1.00  0.00           C  
ATOM   1064  H8  NAP    58      24.361  33.740  17.923  1.00  0.00           H  
ATOM   1065  C9  NAP    58      22.631  34.759  18.264  1.00  0.00           C  
ATOM   1066  H9  NAP    58      22.903  35.562  17.877  1.00  0.00           H  
ATOM   1067  C10 NAP    58      21.344  34.646  18.824  1.00  0.00           C  
ATOM   1068  H10 NAP    58      20.763  35.373  18.801  1.00  0.00           H  
TER    1069      NAP    58 
ATOM   1069  C1  NAP    59       9.704  33.027  15.204  1.00  0.00           C  
ATOM   1070  C2  NAP    59       9.703  32.432  16.480  1.00  0.00           C  
ATOM   1071  H2  NAP    59       9.368  31.571  16.592  1.00  0.00           H  
ATOM   1072  C3  NAP    59      10.220  33.131  17.586  1.00  0.00           C  
ATOM   1073  H3  NAP    59      10.220  32.730  18.427  1.00  0.00           H  
ATOM   1074  C4  NAP    59      10.738  34.428  17.419  1.00  0.00           C  
ATOM   1075  H4  NAP    59      11.083  34.890  18.151  1.00  0.00           H  
ATOM   1076  C5  NAP    59      10.734  35.030  16.147  1.00  0.00           C  
ATOM   1077  H5  NAP    59      11.079  35.889  16.039  1.00  0.00           H  
ATOM   1078  C6  NAP    59      10.213  34.335  15.039  1.00  0.00           C  
ATOM   1079  C7  NAP    59      10.192  34.939  13.766  1.00  0.00           C  
ATOM   1080  H7  NAP    59      10.523  35.801  13.656  1.00  0.00           H  
ATOM   1081  C8  NAP    59       9.664  34.241  12.663  1.00  0.00           C  
ATOM   1082  H8  NAP    59       9.642  34.644  11.824  1.00  0.00           H  
ATOM   1083  C9  NAP    59       9.180  32.930  12.824  1.00  0.00           C  
ATOM   1084  H9  NAP    59       8.840  32.465  12.091  1.00  0.00           H  
ATOM   1085  C10 NAP    59       9.200  32.323  14.094  1.00  0.00           C  
ATOM   1086  H10 NAP    59       8.876  31.457  14.201  1.00  0.00           H  
TER    1087      NAP    59 
ATOM   1087  C1  NAP    60      22.216   9.779  36.654  1.00  0.00           C  
ATOM   1088  C2  NAP    60      23.394   9.682  35.890  1.00  0.00           C  
ATOM   1089  H2  NAP    60      23.941   8.933  35.971  1.00  0.00           H  
ATOM   1090  C3  NAP    60      23.750  10.717  35.005  1.00  0.00           C  
ATOM   1091  H3  NAP    60      24.532  10.651  34.502  1.00  0.00           H  
ATOM   1092  C4  NAP    60      22.929  11.853  34.887  1.00  0.00           C  
ATOM   1093  H4  NAP    60      23.167  12.543  34.309  1.00  0.00           H  
ATOM   1094  C5  NAP    60      21.747  11.951  35.644  1.00  0.00           C  
ATOM   1095  H5  NAP    60      21.204  12.700  35.559  1.00  0.00           H  
ATOM   1096  C6  NAP    60      21.391  10.921  36.535  1.00  0.00           C  
ATOM   1097  C7  NAP    60      20.218  11.024  37.307  1.00  0.00           C  
ATOM   1098  H7  NAP    60      19.677  11.778  37.232  1.00  0.00           H  
ATOM   1099  C8  NAP    60      19.862   9.986  38.189  1.00  0.00           C  
ATOM   1100  H8  NAP    60      19.085  10.051  38.699  1.00  0.00           H  
ATOM   1101  C9  NAP    60      20.678   8.845  38.300  1.00  0.00           C  
ATOM   1102  H9  NAP    60      20.438   8.156  38.880  1.00  0.00           H  
ATOM   1103  C10 NAP    60      21.856   8.744  37.537  1.00  0.00           C  
ATOM   1104  H10 NAP    60      22.397   7.991  37.615  1.00  0.00           H  
TER    1105      NAP    60 
ATOM   1105  C1  NAP    61      24.528  17.115  34.066  1.00  0.00           C  
ATOM   1106  C2  NAP    61      23.585  16.498  33.220  1.00  0.00           C  
ATOM   1107  H2  NAP    61      23.593  15.576  33.105  1.00  0.00           H  
ATOM   1108  C3  NAP    61      22.637  17.281  32.533  1.00  0.00           C  
ATOM   1109  H3  NAP    61      22.017  16.877  31.965  1.00  0.00           H  
ATOM   1110  C4  NAP    61      22.635  18.679  32.686  1.00  0.00           C  
ATOM   1111  H4  NAP    61      22.017  19.196  32.216  1.00  0.00           H  
ATOM   1112  C5  NAP    61      23.577  19.298  33.528  1.00  0.00           C  
ATOM   1113  H5  NAP    61      23.582  20.224  33.614  1.00  0.00           H  
ATOM   1114  C6  NAP    61      24.520  18.520  34.224  1.00  0.00           C  
ATOM   1115  C7  NAP    61      25.454  19.136  35.080  1.00  0.00           C  
ATOM   1116  H7  NAP    61      25.453  20.061  35.180  1.00  0.00           H  
ATOM   1117  C8  NAP    61      26.390  18.355  35.781  1.00  0.00           C  
ATOM   1118  H8  NAP    61      27.009  18.764  36.346  1.00  0.00           H  
ATOM   1119  C9  NAP    61      26.401  16.958  35.621  1.00  0.00           C  
ATOM   1120  H9  NAP    61      27.027  16.442  36.079  1.00  0.00           H  
ATOM   1121  C10 NAP    61      25.477  16.338  34.760  1.00  0.00           C  
ATOM   1122  H10 NAP    61      25.496  15.415  34.647  1.00  0.00           H  
TER    1123      NAP    61 
ATOM   1123  C1  NAP    62       6.805  24.317  15.432  1.00  0.00           C  
ATOM   1124  C2  NAP    62       6.183  25.139  14.473  1.00  0.00           C  
ATOM   1125  H2  NAP    62       6.609  25.912  14.177  1.00  0.00           H  
ATOM   1126  C3  NAP    62       4.916  24.798  13.964  1.00  0.00           C  
ATOM   1127  H3  NAP    62       4.506  25.343  13.329  1.00  0.00           H  
ATOM   1128  C4  NAP    62       4.263  23.637  14.418  1.00  0.00           C  
ATOM   1129  H4  NAP    62       3.422  23.415  14.084  1.00  0.00           H  
ATOM   1130  C5  NAP    62       4.877  22.819  15.384  1.00  0.00           C  
ATOM   1131  H5  NAP    62       4.443  22.054  15.688  1.00  0.00           H  
ATOM   1132  C6  NAP    62       6.147  23.154  15.893  1.00  0.00           C  
ATOM   1133  C7  NAP    62       6.763  22.335  16.858  1.00  0.00           C  
ATOM   1134  H7  NAP    62       6.327  21.576  17.171  1.00  0.00           H  
ATOM   1135  C8  NAP    62       8.034  22.667  17.359  1.00  0.00           C  
ATOM   1136  H8  NAP    62       8.438  22.124  18.001  1.00  0.00           H  
ATOM   1137  C9  NAP    62       8.693  23.820  16.896  1.00  0.00           C  
ATOM   1138  H9  NAP    62       9.533  24.041  17.233  1.00  0.00           H  
ATOM   1139  C10 NAP    62       8.080  24.645  15.934  1.00  0.00           C  
ATOM   1140  H10 NAP    62       8.517  25.412  15.635  1.00  0.00           H  
TER    1141      NAP    62 
ATOM   1141  C1  NAP    63      20.298  12.698  30.984  1.00  0.00           C  
ATOM   1142  C2  NAP    63      18.974  12.224  31.043  1.00  0.00           C  
ATOM   1143  H2  NAP    63      18.784  11.430  31.489  1.00  0.00           H  
ATOM   1144  C3  NAP    63      17.938  12.944  30.421  1.00  0.00           C  
ATOM   1145  H3  NAP    63      17.061  12.632  30.468  1.00  0.00           H  
ATOM   1146  C4  NAP    63      18.225  14.137  29.733  1.00  0.00           C  
ATOM   1147  H4  NAP    63      17.538  14.616  29.323  1.00  0.00           H  
ATOM   1148  C5  NAP    63      19.548  14.612  29.666  1.00  0.00           C  
ATOM   1149  H5  NAP    63      19.736  15.400  29.206  1.00  0.00           H  
ATOM   1150  C6  NAP    63      20.587  13.898  30.294  1.00  0.00           C  
ATOM   1151  C7  NAP    63      21.911  14.372  30.237  1.00  0.00           C  
ATOM   1152  H7  NAP    63      22.104  15.164  29.786  1.00  0.00           H  
ATOM   1153  C8  NAP    63      22.946  13.647  30.854  1.00  0.00           C  
ATOM   1154  H8  NAP    63      23.821  13.964  30.813  1.00  0.00           H  
ATOM   1155  C9  NAP    63      22.662  12.443  31.523  1.00  0.00           C  
ATOM   1156  H9  NAP    63      23.350  11.957  31.918  1.00  0.00           H  
ATOM   1157  C10 NAP    63      21.338  11.973  31.595  1.00  0.00           C  
ATOM   1158  H10 NAP    63      21.150  11.175  32.037  1.00  0.00           H  
TER    1159      NAP    63 
ATOM   1159  C1  NAP    64      32.154  18.460  15.840  1.00  0.00           C  
ATOM   1160  C2  NAP    64      31.648  18.352  17.150  1.00  0.00           C  
ATOM   1161  H2  NAP    64      30.746  18.158  17.290  1.00  0.00           H  
ATOM   1162  C3  NAP    64      32.504  18.514  18.254  1.00  0.00           C  
ATOM   1163  H3  NAP    64      32.163  18.437  19.121  1.00  0.00           H  
ATOM   1164  C4  NAP    64      33.866  18.803  18.053  1.00  0.00           C  
ATOM   1165  H4  NAP    64      34.432  18.903  18.791  1.00  0.00           H  
ATOM   1166  C5  NAP    64      34.373  18.928  16.746  1.00  0.00           C  
ATOM   1167  H5  NAP    64      35.279  19.106  16.617  1.00  0.00           H  
ATOM   1168  C6  NAP    64      33.523  18.748  15.636  1.00  0.00           C  
ATOM   1169  C7  NAP    64      34.025  18.867  14.327  1.00  0.00           C  
ATOM   1170  H7  NAP    64      34.926  19.056  14.185  1.00  0.00           H  
ATOM   1171  C8  NAP    64      33.167  18.693  13.225  1.00  0.00           C  
ATOM   1172  H8  NAP    64      33.502  18.766  12.358  1.00  0.00           H  
ATOM   1173  C9  NAP    64      31.804  18.411  13.428  1.00  0.00           C  
ATOM   1174  H9  NAP    64      31.236  18.295  12.698  1.00  0.00           H  
ATOM   1175  C10 NAP    64      31.299  18.296  14.736  1.00  0.00           C  
ATOM   1176  H10 NAP    64      30.399  18.105  14.869  1.00  0.00           H  
TER    1177      NAP    64 
ATOM   1177  C1  NAP    65       5.528  13.277  17.226  1.00  0.00           C  
ATOM   1178  C2  NAP    65       5.199  13.213  15.857  1.00  0.00           C  
ATOM   1179  H2  NAP    65       5.435  12.467  15.355  1.00  0.00           H  
ATOM   1180  C3  NAP    65       4.513  14.280  15.246  1.00  0.00           C  
ATOM   1181  H3  NAP    65       4.295  14.240  14.340  1.00  0.00           H  
ATOM   1182  C4  NAP    65       4.155  15.411  16.000  1.00  0.00           C  
ATOM   1183  H4  NAP    65       3.705  16.120  15.594  1.00  0.00           H  
ATOM   1184  C5  NAP    65       4.478  15.474  17.368  1.00  0.00           C  
ATOM   1185  H5  NAP    65       4.237  16.220  17.866  1.00  0.00           H  
ATOM   1186  C6  NAP    65       5.170  14.414  17.983  1.00  0.00           C  
ATOM   1187  C7  NAP    65       5.507  14.484  19.349  1.00  0.00           C  
ATOM   1188  H7  NAP    65       5.274  15.235  19.848  1.00  0.00           H  
ATOM   1189  C8  NAP    65       6.201  13.423  19.960  1.00  0.00           C  
ATOM   1190  H8  NAP    65       6.423  13.473  20.864  1.00  0.00           H  
ATOM   1191  C9  NAP    65       6.558  12.290  19.207  1.00  0.00           C  
ATOM   1192  H9  NAP    65       7.018  11.588  19.613  1.00  0.00           H  
ATOM   1193  C10 NAP    65       6.222  12.215  17.842  1.00  0.00           C  
ATOM   1194  H10 NAP    65       6.459  11.465  17.345  1.00  0.00           H  
TER    1195      NAP    65 
ATOM   1195  C1  NAP    66      35.074  32.351  35.595  1.00  0.00           C  
ATOM   1196  C2  NAP    66      34.484  31.327  34.827  1.00  0.00           C  
ATOM   1197  H2  NAP    66      33.855  31.536  34.176  1.00  0.00           H  
ATOM   1198  C3  NAP    66      34.837  29.983  35.052  1.00  0.00           C  
ATOM   1199  H3  NAP    66      34.439  29.308  34.549  1.00  0.00           H  
ATOM   1200  C4  NAP    66      35.781  29.658  36.042  1.00  0.00           C  
ATOM   1201  H4  NAP    66      36.006  28.767  36.198  1.00  0.00           H  
ATOM   1202  C5  NAP    66      36.379  30.678  36.804  1.00  0.00           C  
ATOM   1203  H5  NAP    66      36.999  30.461  37.463  1.00  0.00           H  
ATOM   1204  C6  NAP    66      36.028  32.024  36.586  1.00  0.00           C  
ATOM   1205  C7  NAP    66      36.611  33.044  37.362  1.00  0.00           C  
ATOM   1206  H7  NAP    66      37.235  32.830  38.019  1.00  0.00           H  
ATOM   1207  C8  NAP    66      36.247  34.387  37.150  1.00  0.00           C  
ATOM   1208  H8  NAP    66      36.634  35.061  37.665  1.00  0.00           H  
ATOM   1209  C9  NAP    66      35.299  34.713  36.164  1.00  0.00           C  
ATOM   1210  H9  NAP    66      35.058  35.603  36.025  1.00  0.00           H  
ATOM   1211  C10 NAP    66      34.711  33.696  35.389  1.00  0.00           C  
ATOM   1212  H10 NAP    66      34.075  33.917  34.747  1.00  0.00           H  
TER    1213      NAP    66 
ATOM   1213  C1  NAP    67      22.444  32.075  33.367  1.00  0.00           C  
ATOM   1214  C2  NAP    67      22.663  30.727  33.709  1.00  0.00           C  
ATOM   1215  H2  NAP    67      23.282  30.220  33.230  1.00  0.00           H  
ATOM   1216  C3  NAP    67      21.947  30.140  34.766  1.00  0.00           C  
ATOM   1217  H3  NAP    67      22.093  29.246  34.985  1.00  0.00           H  
ATOM   1218  C4  NAP    67      21.012  30.902  35.486  1.00  0.00           C  
ATOM   1219  H4  NAP    67      20.537  30.517  36.187  1.00  0.00           H  
ATOM   1220  C5  NAP    67      20.802  32.252  35.159  1.00  0.00           C  
ATOM   1221  H5  NAP    67      20.205  32.757  35.656  1.00  0.00           H  
ATOM   1222  C6  NAP    67      21.517  32.845  34.103  1.00  0.00           C  
ATOM   1223  C7  NAP    67      21.331  34.206  33.792  1.00  0.00           C  
ATOM   1224  H7  NAP    67      20.736  34.719  34.288  1.00  0.00           H  
ATOM   1225  C8  NAP    67      22.072  34.797  32.752  1.00  0.00           C  
ATOM   1226  H8  NAP    67      21.964  35.702  32.560  1.00  0.00           H  
ATOM   1227  C9  NAP    67      22.980  34.025  32.006  1.00  0.00           C  
ATOM   1228  H9  NAP    67      23.473  34.416  31.319  1.00  0.00           H  
ATOM   1229  C10 NAP    67      23.162  32.663  32.311  1.00  0.00           C  
ATOM   1230  H10 NAP    67      23.773  32.152  31.830  1.00  0.00           H  
TER    1231      NAP    67 
ATOM   1231  C1  NAP    68      32.766   8.004  29.471  1.00  0.00           C  
ATOM   1232  C2  NAP    68      33.627   8.045  30.585  1.00  0.00           C  
ATOM   1233  H2  NAP    68      33.656   8.803  31.122  1.00  0.00           H  
ATOM   1234  C3  NAP    68      34.437   6.936  30.891  1.00  0.00           C  
ATOM   1235  H3  NAP    68      35.002   6.963  31.632  1.00  0.00           H  
ATOM   1236  C4  NAP    68      34.387   5.784  30.085  1.00  0.00           C  
ATOM   1237  H4  NAP    68      34.916   5.047  30.295  1.00  0.00           H  
ATOM   1238  C5  NAP    68      33.537   5.744  28.964  1.00  0.00           C  
ATOM   1239  H5  NAP    68      33.503   4.979  28.435  1.00  0.00           H  
ATOM   1240  C6  NAP    68      32.726   6.853  28.652  1.00  0.00           C  
ATOM   1241  C7  NAP    68      31.866   6.816  27.536  1.00  0.00           C  
ATOM   1242  H7  NAP    68      31.837   6.059  26.998  1.00  0.00           H  
ATOM   1243  C8  NAP    68      31.047   7.922  27.240  1.00  0.00           C  
ATOM   1244  H8  NAP    68      30.480   7.902  26.501  1.00  0.00           H  
ATOM   1245  C9  NAP    68      31.083   9.065  28.058  1.00  0.00           C  
ATOM   1246  H9  NAP    68      30.542   9.797  27.855  1.00  0.00           H  
ATOM   1247  C10 NAP    68      31.937   9.103  29.176  1.00  0.00           C  
ATOM   1248  H10 NAP    68      31.954   9.855  29.720  1.00  0.00           H  
TER    1249      NAP    68 
ATOM   1249  C1  NAP    69      30.667  36.233  33.313  1.00  0.00           C  
ATOM   1250  C2  NAP    69      31.043  36.659  32.024  1.00  0.00           C  
ATOM   1251  H2  NAP    69      30.679  36.244  31.275  1.00  0.00           H  
ATOM   1252  C3  NAP    69      31.962  37.714  31.870  1.00  0.00           C  
ATOM   1253  H3  NAP    69      32.200  38.006  31.018  1.00  0.00           H  
ATOM   1254  C4  NAP    69      32.518  38.335  33.002  1.00  0.00           C  
ATOM   1255  H4  NAP    69      33.129  39.032  32.898  1.00  0.00           H  
ATOM   1256  C5  NAP    69      32.149  37.910  34.292  1.00  0.00           C  
ATOM   1257  H5  NAP    69      32.514  38.327  35.040  1.00  0.00           H  
ATOM   1258  C6  NAP    69      31.223  36.861  34.452  1.00  0.00           C  
ATOM   1259  C7  NAP    69      30.846  36.436  35.741  1.00  0.00           C  
ATOM   1260  H7  NAP    69      31.209  36.847  36.492  1.00  0.00           H  
ATOM   1261  C8  NAP    69      29.921  35.386  35.894  1.00  0.00           C  
ATOM   1262  H8  NAP    69      29.676  35.101  36.746  1.00  0.00           H  
ATOM   1263  C9  NAP    69      29.365  34.765  34.763  1.00  0.00           C  
ATOM   1264  H9  NAP    69      28.750  34.073  34.869  1.00  0.00           H  
ATOM   1265  C10 NAP    69      29.734  35.191  33.474  1.00  0.00           C  
ATOM   1266  H10 NAP    69      29.364  34.777  32.728  1.00  0.00           H  
TER    1267      NAP    69 
ATOM   1267  C1  NAP    70      14.908  15.258  22.231  1.00  0.00           C  
ATOM   1268  C2  NAP    70      14.784  16.176  21.172  1.00  0.00           C  
ATOM   1269  H2  NAP    70      15.279  16.965  21.183  1.00  0.00           H  
ATOM   1270  C3  NAP    70      13.921  15.900  20.096  1.00  0.00           C  
ATOM   1271  H3  NAP    70      13.846  16.506  19.391  1.00  0.00           H  
ATOM   1272  C4  NAP    70      13.175  14.708  20.084  1.00  0.00           C  
ATOM   1273  H4  NAP    70      12.597  14.532  19.375  1.00  0.00           H  
ATOM   1274  C5  NAP    70      13.302  13.782  21.136  1.00  0.00           C  
ATOM   1275  H5  NAP    70      12.811  12.992  21.121  1.00  0.00           H  
ATOM   1276  C6  NAP    70      14.170  14.052  22.212  1.00  0.00           C  
ATOM   1277  C7  NAP    70      14.298  13.133  23.273  1.00  0.00           C  
ATOM   1278  H7  NAP    70      13.817  12.337  23.263  1.00  0.00           H  
ATOM   1279  C8  NAP    70      15.160  13.418  24.348  1.00  0.00           C  
ATOM   1280  H8  NAP    70      15.257  12.810  25.045  1.00  0.00           H  
ATOM   1281  C9  NAP    70      15.888  14.620  24.371  1.00  0.00           C  
ATOM   1282  H9  NAP    70      16.461  14.810  25.083  1.00  0.00           H  
ATOM   1283  C10 NAP    70      15.761  15.538  23.314  1.00  0.00           C  
ATOM   1284  H10 NAP    70      16.246  16.334  23.334  1.00  0.00           H  
TER    1285      NAP    70 
ATOM   1285  C1  NAP    71      10.719  32.658  36.184  1.00  0.00           C  
ATOM   1286  C2  NAP    71      10.029  32.980  34.999  1.00  0.00           C  
ATOM   1287  H2  NAP    71      10.042  33.851  34.675  1.00  0.00           H  
ATOM   1288  C3  NAP    71       9.316  31.985  34.305  1.00  0.00           C  
ATOM   1289  H3  NAP    71       8.865  32.196  33.517  1.00  0.00           H  
ATOM   1290  C4  NAP    71       9.290  30.667  34.794  1.00  0.00           C  
ATOM   1291  H4  NAP    71       8.829  30.006  34.326  1.00  0.00           H  
ATOM   1292  C5  NAP    71       9.973  30.341  35.981  1.00  0.00           C  
ATOM   1293  H5  NAP    71       9.956  29.466  36.296  1.00  0.00           H  
ATOM   1294  C6  NAP    71      10.683  31.335  36.682  1.00  0.00           C  
ATOM   1295  C7  NAP    71      11.351  31.020  37.881  1.00  0.00           C  
ATOM   1296  H7  NAP    71      11.318  30.153  38.215  1.00  0.00           H  
ATOM   1297  C8  NAP    71      12.057  32.019  38.579  1.00  0.00           C  
ATOM   1298  H8  NAP    71      12.494  31.813  39.376  1.00  0.00           H  
ATOM   1299  C9  NAP    71      12.109  33.330  38.072  1.00  0.00           C  
ATOM   1300  H9  NAP    71      12.585  33.988  38.531  1.00  0.00           H  
ATOM   1301  C10 NAP    71      11.438  33.650  36.878  1.00  0.00           C  
ATOM   1302  H10 NAP    71      11.468  34.519  36.547  1.00  0.00           H  
TER    1303      NAP    71 
ATOM   1303  C1  NAP    72      26.034  33.696  39.165  1.00  0.00           C  
ATOM   1304  C2  NAP    72      25.699  32.332  39.052  1.00  0.00           C  
ATOM   1305  H2  NAP    72      25.929  31.859  38.285  1.00  0.00           H  
ATOM   1306  C3  NAP    72      25.005  31.688  40.094  1.00  0.00           C  
ATOM   1307  H3  NAP    72      24.777  30.789  40.018  1.00  0.00           H  
ATOM   1308  C4  NAP    72      24.648  32.404  41.251  1.00  0.00           C  
ATOM   1309  H4  NAP    72      24.187  31.976  41.940  1.00  0.00           H  
ATOM   1310  C5  NAP    72      24.987  33.764  41.371  1.00  0.00           C  
ATOM   1311  H5  NAP    72      24.749  34.236  42.137  1.00  0.00           H  
ATOM   1312  C6  NAP    72      25.681  34.412  40.331  1.00  0.00           C  
ATOM   1313  C7  NAP    72      26.022  35.773  40.448  1.00  0.00           C  
ATOM   1314  H7  NAP    72      25.794  36.244  41.218  1.00  0.00           H  
ATOM   1315  C8  NAP    72      26.695  36.425  39.398  1.00  0.00           C  
ATOM   1316  H8  NAP    72      26.913  37.328  39.473  1.00  0.00           H  
ATOM   1317  C9  NAP    72      27.033  35.716  38.231  1.00  0.00           C  
ATOM   1318  H9  NAP    72      27.465  36.151  37.529  1.00  0.00           H  
ATOM   1319  C10 NAP    72      26.712  34.351  38.119  1.00  0.00           C  
ATOM   1320  H10 NAP    72      26.933  33.887  37.343  1.00  0.00           H  
TER    1321      NAP    72 
ATOM   1321  C1  NAP    73      27.685  13.986  11.324  1.00  0.00           C  
ATOM   1322  C2  NAP    73      27.610  13.371  12.589  1.00  0.00           C  
ATOM   1323  H2  NAP    73      26.850  12.889  12.827  1.00  0.00           H  
ATOM   1324  C3  NAP    73      28.687  13.478  13.489  1.00  0.00           C  
ATOM   1325  H3  NAP    73      28.644  13.062  14.322  1.00  0.00           H  
ATOM   1326  C4  NAP    73      29.830  14.217  13.137  1.00  0.00           C  
ATOM   1327  H4  NAP    73      30.537  14.295  13.739  1.00  0.00           H  
ATOM   1328  C5  NAP    73      29.907  14.837  11.876  1.00  0.00           C  
ATOM   1329  H5  NAP    73      30.667  15.320  11.644  1.00  0.00           H  
ATOM   1330  C6  NAP    73      28.839  14.719  10.965  1.00  0.00           C  
ATOM   1331  C7  NAP    73      28.920  15.323   9.696  1.00  0.00           C  
ATOM   1332  H7  NAP    73      29.680  15.804   9.457  1.00  0.00           H  
ATOM   1333  C8  NAP    73      27.854  15.198   8.786  1.00  0.00           C  
ATOM   1334  H8  NAP    73      27.909  15.598   7.946  1.00  0.00           H  
ATOM   1335  C9  NAP    73      26.705  14.471   9.143  1.00  0.00           C  
ATOM   1336  H9  NAP    73      25.998  14.391   8.541  1.00  0.00           H  
ATOM   1337  C10 NAP    73      26.621  13.864  10.409  1.00  0.00           C  
ATOM   1338  H10 NAP    73      25.861  13.382  10.643  1.00  0.00           H  
TER    1339      NAP    73 
ATOM   1339  C1  NAP    74      29.910  36.568  26.028  1.00  0.00           C  
ATOM   1340  C2  NAP    74      29.880  35.849  24.818  1.00  0.00           C  
ATOM   1341  H2  NAP    74      29.218  36.026  24.188  1.00  0.00           H  
ATOM   1342  C3  NAP    74      30.861  34.876  24.550  1.00  0.00           C  
ATOM   1343  H3  NAP    74      30.850  34.412  23.742  1.00  0.00           H  
ATOM   1344  C4  NAP    74      31.865  34.608  25.499  1.00  0.00           C  
ATOM   1345  H4  NAP    74      32.517  33.967  25.319  1.00  0.00           H  
ATOM   1346  C5  NAP    74      31.882  35.304  26.721  1.00  0.00           C  
ATOM   1347  H5  NAP    74      32.544  35.120  27.349  1.00  0.00           H  
ATOM   1348  C6  NAP    74      30.909  36.287  26.988  1.00  0.00           C  
ATOM   1349  C7  NAP    74      30.932  36.996  28.205  1.00  0.00           C  
ATOM   1350  H7  NAP    74      31.580  36.805  28.842  1.00  0.00           H  
ATOM   1351  C8  NAP    74      29.973  37.993  28.459  1.00  0.00           C  
ATOM   1352  H8  NAP    74      29.983  38.458  29.267  1.00  0.00           H  
ATOM   1353  C9  NAP    74      28.987  38.282  27.499  1.00  0.00           C  
ATOM   1354  H9  NAP    74      28.347  38.937  27.672  1.00  0.00           H  
ATOM   1355  C10 NAP    74      28.953  37.569  26.286  1.00  0.00           C  
ATOM   1356  H10 NAP    74      28.292  37.755  25.660  1.00  0.00           H  
TER    1357      NAP    74 
ATOM   1357  C1  NAP    75      34.520  20.719  22.204  1.00  0.00           C  
ATOM   1358  C2  NAP    75      33.569  19.790  21.737  1.00  0.00           C  
ATOM   1359  H2  NAP    75      32.706  20.073  21.532  1.00  0.00           H  
ATOM   1360  C3  NAP    75      33.918  18.434  21.592  1.00  0.00           C  
ATOM   1361  H3  NAP    75      33.283  17.820  21.298  1.00  0.00           H  
ATOM   1362  C4  NAP    75      35.222  18.005  21.898  1.00  0.00           C  
ATOM   1363  H4  NAP    75      35.449  17.106  21.809  1.00  0.00           H  
ATOM   1364  C5  NAP    75      36.180  18.932  22.351  1.00  0.00           C  
ATOM   1365  H5  NAP    75      37.040  18.645  22.558  1.00  0.00           H  
ATOM   1366  C6  NAP    75      35.831  20.288  22.512  1.00  0.00           C  
ATOM   1367  C7  NAP    75      36.781  21.212  22.989  1.00  0.00           C  
ATOM   1368  H7  NAP    75      37.643  20.930  23.195  1.00  0.00           H  
ATOM   1369  C8  NAP    75      36.423  22.561  23.168  1.00  0.00           C  
ATOM   1370  H8  NAP    75      37.047  23.172  23.496  1.00  0.00           H  
ATOM   1371  C9  NAP    75      35.119  22.991  22.860  1.00  0.00           C  
ATOM   1372  H9  NAP    75      34.881  23.884  22.982  1.00  0.00           H  
ATOM   1373  C10 NAP    75      34.169  22.072  22.376  1.00  0.00           C  
ATOM   1374  H10 NAP    75      33.305  22.358  22.179  1.00  0.00           H  
TER    1375      NAP    75 
ATOM   1375  C1  NAP    76      21.557  21.433  37.733  1.00  0.00           C  
ATOM   1376  C2  NAP    76      20.637  20.434  38.105  1.00  0.00           C  
ATOM   1377  H2  NAP    76      20.651  19.609  37.680  1.00  0.00           H  
ATOM   1378  C3  NAP    76      19.699  20.678  39.125  1.00  0.00           C  
ATOM   1379  H3  NAP    76      19.093  20.013  39.369  1.00  0.00           H  
ATOM   1380  C4  NAP    76      19.678  21.924  39.777  1.00  0.00           C  
ATOM   1381  H4  NAP    76      19.053  22.087  40.449  1.00  0.00           H  
ATOM   1382  C5  NAP    76      20.604  22.922  39.419  1.00  0.00           C  
ATOM   1383  H5  NAP    76      20.592  23.744  39.856  1.00  0.00           H  
ATOM   1384  C6  NAP    76      21.546  22.679  38.400  1.00  0.00           C  
ATOM   1385  C7  NAP    76      22.477  23.672  38.043  1.00  0.00           C  
ATOM   1386  H7  NAP    76      22.483  24.488  38.487  1.00  0.00           H  
ATOM   1387  C8  NAP    76      23.401  23.433  37.009  1.00  0.00           C  
ATOM   1388  H8  NAP    76      24.010  24.095  36.767  1.00  0.00           H  
ATOM   1389  C9  NAP    76      23.407  22.197  36.339  1.00  0.00           C  
ATOM   1390  H9  NAP    76      24.021  22.046  35.653  1.00  0.00           H  
ATOM   1391  C10 NAP    76      22.489  21.194  36.704  1.00  0.00           C  
ATOM   1392  H10 NAP    76      22.496  20.376  36.260  1.00  0.00           H  
TER    1393      NAP    76 
ATOM   1393  C1  NAP    77      18.823   8.813  21.829  1.00  0.00           C  
ATOM   1394  C2  NAP    77      17.741   8.411  22.634  1.00  0.00           C  
ATOM   1395  H2  NAP    77      17.854   8.312  23.552  1.00  0.00           H  
ATOM   1396  C3  NAP    77      16.486   8.151  22.052  1.00  0.00           C  
ATOM   1397  H3  NAP    77      15.770   7.884  22.587  1.00  0.00           H  
ATOM   1398  C4  NAP    77      16.316   8.279  20.662  1.00  0.00           C  
ATOM   1399  H4  NAP    77      15.487   8.096  20.276  1.00  0.00           H  
ATOM   1400  C5  NAP    77      17.400   8.664  19.851  1.00  0.00           C  
ATOM   1401  H5  NAP    77      17.290   8.729  18.929  1.00  0.00           H  
ATOM   1402  C6  NAP    77      18.652   8.940  20.431  1.00  0.00           C  
ATOM   1403  C7  NAP    77      19.735   9.344  19.626  1.00  0.00           C  
ATOM   1404  H7  NAP    77      19.632   9.424  18.702  1.00  0.00           H  
ATOM   1405  C8  NAP    77      20.991   9.598  20.207  1.00  0.00           C  
ATOM   1406  H8  NAP    77      21.714   9.846  19.669  1.00  0.00           H  
ATOM   1407  C9  NAP    77      21.160   9.469  21.596  1.00  0.00           C  
ATOM   1408  H9  NAP    77      21.997   9.626  21.977  1.00  0.00           H  
ATOM   1409  C10 NAP    77      20.075   9.092  22.409  1.00  0.00           C  
ATOM   1410  H10 NAP    77      20.197   9.002  23.329  1.00  0.00           H  
TER    1411      NAP    77 
ATOM   1411  C1  NAP    78      30.261  10.321  35.203  1.00  0.00           C  
ATOM   1412  C2  NAP    78      30.994  10.690  36.348  1.00  0.00           C  
ATOM   1413  H2  NAP    78      31.592  11.402  36.308  1.00  0.00           H  
ATOM   1414  C3  NAP    78      30.837   9.972  37.548  1.00  0.00           C  
ATOM   1415  H3  NAP    78      31.328  10.213  38.302  1.00  0.00           H  
ATOM   1416  C4  NAP    78      29.944   8.886  37.607  1.00  0.00           C  
ATOM   1417  H4  NAP    78      29.840   8.412  38.402  1.00  0.00           H  
ATOM   1418  C5  NAP    78      29.209   8.514  36.465  1.00  0.00           C  
ATOM   1419  H5  NAP    78      28.620   7.795  36.504  1.00  0.00           H  
ATOM   1420  C6  NAP    78      29.367   9.228  35.262  1.00  0.00           C  
ATOM   1421  C7  NAP    78      28.637   8.858  34.116  1.00  0.00           C  
ATOM   1422  H7  NAP    78      28.048   8.138  34.155  1.00  0.00           H  
ATOM   1423  C8  NAP    78      28.802   9.569  32.912  1.00  0.00           C  
ATOM   1424  H8  NAP    78      28.323   9.318  32.153  1.00  0.00           H  
ATOM   1425  C9  NAP    78      29.697  10.651  32.852  1.00  0.00           C  
ATOM   1426  H9  NAP    78      29.810  11.121  32.055  1.00  0.00           H  
ATOM   1427  C10 NAP    78      30.421  11.030  33.998  1.00  0.00           C  
ATOM   1428  H10 NAP    78      31.012  11.748  33.959  1.00  0.00           H  
TER    1429      NAP    78 
ATOM   1429  C1  NAP    79      24.450  35.284  35.368  1.00  0.00           C  
ATOM   1430  C2  NAP    79      23.613  36.173  36.070  1.00  0.00           C  
ATOM   1431  H2  NAP    79      23.628  37.080  35.869  1.00  0.00           H  
ATOM   1432  C3  NAP    79      22.743  35.689  37.064  1.00  0.00           C  
ATOM   1433  H3  NAP    79      22.183  36.279  37.520  1.00  0.00           H  
ATOM   1434  C4  NAP    79      22.716  34.316  37.368  1.00  0.00           C  
ATOM   1435  H4  NAP    79      22.142  33.995  38.026  1.00  0.00           H  
ATOM   1436  C5  NAP    79      23.551  33.425  36.669  1.00  0.00           C  
ATOM   1437  H5  NAP    79      23.521  32.515  36.859  1.00  0.00           H  
ATOM   1438  C6  NAP    79      24.416  33.904  35.667  1.00  0.00           C  
ATOM   1439  C7  NAP    79      25.239  33.011  34.954  1.00  0.00           C  
ATOM   1440  H7  NAP    79      25.199  32.101  35.133  1.00  0.00           H  
ATOM   1441  C8  NAP    79      26.090  33.489  33.941  1.00  0.00           C  
ATOM   1442  H8  NAP    79      26.621  32.895  33.459  1.00  0.00           H  
ATOM   1443  C9  NAP    79      26.122  34.863  33.644  1.00  0.00           C  
ATOM   1444  H9  NAP    79      26.678  35.176  32.966  1.00  0.00           H  
ATOM   1445  C10 NAP    79      25.308  35.761  34.358  1.00  0.00           C  
ATOM   1446  H10 NAP    79      25.328  36.668  34.154  1.00  0.00           H  
TER    1447      NAP    79 
ATOM   1447  C1  NAP    80      20.727  31.027  15.506  1.00  0.00           C  
ATOM   1448  C2  NAP    80      20.588  32.397  15.208  1.00  0.00           C  
ATOM   1449  H2  NAP    80      21.214  33.008  15.528  1.00  0.00           H  
ATOM   1450  C3  NAP    80      19.495  32.845  14.441  1.00  0.00           C  
ATOM   1451  H3  NAP    80      19.397  33.752  14.252  1.00  0.00           H  
ATOM   1452  C4  NAP    80      18.544  31.925  13.965  1.00  0.00           C  
ATOM   1453  H4  NAP    80      17.822  32.221  13.454  1.00  0.00           H  
ATOM   1454  C5  NAP    80      18.679  30.556  14.264  1.00  0.00           C  
ATOM   1455  H5  NAP    80      18.050  29.944  13.953  1.00  0.00           H  
ATOM   1456  C6  NAP    80      19.764  30.105  15.037  1.00  0.00           C  
ATOM   1457  C7  NAP    80      19.891  28.739  15.351  1.00  0.00           C  
ATOM   1458  H7  NAP    80      19.260  28.129  15.039  1.00  0.00           H  
ATOM   1459  C8  NAP    80      20.978  28.288  16.122  1.00  0.00           C  
ATOM   1460  H8  NAP    80      21.060  27.382  16.326  1.00  0.00           H  
ATOM   1461  C9  NAP    80      21.939  29.203  16.584  1.00  0.00           C  
ATOM   1462  H9  NAP    80      22.654  28.902  17.099  1.00  0.00           H  
ATOM   1463  C10 NAP    80      21.816  30.570  16.273  1.00  0.00           C  
ATOM   1464  H10 NAP    80      22.452  31.173  16.579  1.00  0.00           H  
TER    1465      NAP    80 
ATOM   1465  C1  NAP    81      20.733  41.677  15.136  1.00  0.00           C  
ATOM   1466  C2  NAP    81      19.674  40.751  15.071  1.00  0.00           C  
ATOM   1467  H2  NAP    81      19.535  40.155  15.772  1.00  0.00           H  
ATOM   1468  C3  NAP    81      18.831  40.720  13.945  1.00  0.00           C  
ATOM   1469  H3  NAP    81      18.131  40.105  13.905  1.00  0.00           H  
ATOM   1470  C4  NAP    81      19.035  41.624  12.888  1.00  0.00           C  
ATOM   1471  H4  NAP    81      18.475  41.607  12.144  1.00  0.00           H  
ATOM   1472  C5  NAP    81      20.087  42.556  12.951  1.00  0.00           C  
ATOM   1473  H5  NAP    81      20.222  43.152  12.249  1.00  0.00           H  
ATOM   1474  C6  NAP    81      20.940  42.584  14.072  1.00  0.00           C  
ATOM   1475  C7  NAP    81      22.001  43.508  14.133  1.00  0.00           C  
ATOM   1476  H7  NAP    81      22.140  44.105  13.434  1.00  0.00           H  
ATOM   1477  C8  NAP    81      22.855  43.528  15.252  1.00  0.00           C  
ATOM   1478  H8  NAP    81      23.558  44.139  15.291  1.00  0.00           H  
ATOM   1479  C9  NAP    81      22.649  42.626  16.312  1.00  0.00           C  
ATOM   1480  H9  NAP    81      23.212  42.643  17.054  1.00  0.00           H  
ATOM   1481  C10 NAP    81      21.592  41.698  16.251  1.00  0.00           C  
ATOM   1482  H10 NAP    81      21.458  41.103  16.954  1.00  0.00           H  
TER    1483      NAP    81 
ATOM   1483  C1  NAP    82      33.009  30.390  22.750  1.00  0.00           C  
ATOM   1484  C2  NAP    82      31.672  29.960  22.676  1.00  0.00           C  
ATOM   1485  H2  NAP    82      31.059  30.225  23.322  1.00  0.00           H  
ATOM   1486  C3  NAP    82      31.261  29.102  21.640  1.00  0.00           C  
ATOM   1487  H3  NAP    82      30.377  28.807  21.602  1.00  0.00           H  
ATOM   1488  C4  NAP    82      32.188  28.672  20.673  1.00  0.00           C  
ATOM   1489  H4  NAP    82      31.916  28.088  19.997  1.00  0.00           H  
ATOM   1490  C5  NAP    82      33.524  29.111  20.734  1.00  0.00           C  
ATOM   1491  H5  NAP    82      34.136  28.825  20.094  1.00  0.00           H  
ATOM   1492  C6  NAP    82      33.939  29.965  21.774  1.00  0.00           C  
ATOM   1493  C7  NAP    82      35.281  30.381  21.857  1.00  0.00           C  
ATOM   1494  H7  NAP    82      35.894  30.100  21.215  1.00  0.00           H  
ATOM   1495  C8  NAP    82      35.697  31.219  22.909  1.00  0.00           C  
ATOM   1496  H8  NAP    82      36.588  31.490  22.961  1.00  0.00           H  
ATOM   1497  C9  NAP    82      34.773  31.642  23.880  1.00  0.00           C  
ATOM   1498  H9  NAP    82      35.049  32.195  24.577  1.00  0.00           H  
ATOM   1499  C10 NAP    82      33.430  31.229  23.802  1.00  0.00           C  
ATOM   1500  H10 NAP    82      32.821  31.503  24.449  1.00  0.00           H  
TER    1501      NAP    82 
ATOM   1501  C1  NAP    83      11.179  41.082  18.670  1.00  0.00           C  
ATOM   1502  C2  NAP    83      11.464  40.409  19.873  1.00  0.00           C  
ATOM   1503  H2  NAP    83      11.078  39.582  20.050  1.00  0.00           H  
ATOM   1504  C3  NAP    83      12.331  40.989  20.816  1.00  0.00           C  
ATOM   1505  H3  NAP    83      12.513  40.546  21.616  1.00  0.00           H  
ATOM   1506  C4  NAP    83      12.923  42.238  20.557  1.00  0.00           C  
ATOM   1507  H4  NAP    83      13.500  42.614  21.185  1.00  0.00           H  
ATOM   1508  C5  NAP    83      12.631  42.920  19.361  1.00  0.00           C  
ATOM   1509  H5  NAP    83      13.018  43.749  19.194  1.00  0.00           H  
ATOM   1510  C6  NAP    83      11.763  42.344  18.414  1.00  0.00           C  
ATOM   1511  C7  NAP    83      11.474  43.018  17.212  1.00  0.00           C  
ATOM   1512  H7  NAP    83      11.855  43.849  17.041  1.00  0.00           H  
ATOM   1513  C8  NAP    83      10.611  42.435  16.265  1.00  0.00           C  
ATOM   1514  H8  NAP    83      10.425  42.882  15.468  1.00  0.00           H  
ATOM   1515  C9  NAP    83      10.033  41.178  16.518  1.00  0.00           C  
ATOM   1516  H9  NAP    83       9.460  40.795  15.891  1.00  0.00           H  
ATOM   1517  C10 NAP    83      10.314  40.503  17.721  1.00  0.00           C  
ATOM   1518  H10 NAP    83       9.929  39.673  17.888  1.00  0.00           H  
TER    1519      NAP    83 
ATOM   1519  C1  NAP    84      13.072  19.787  23.560  1.00  0.00           C  
ATOM   1520  C2  NAP    84      11.808  19.506  24.119  1.00  0.00           C  
ATOM   1521  H2  NAP    84      11.131  19.161  23.580  1.00  0.00           H  
ATOM   1522  C3  NAP    84      11.552  19.784  25.475  1.00  0.00           C  
ATOM   1523  H3  NAP    84      10.704  19.625  25.834  1.00  0.00           H  
ATOM   1524  C4  NAP    84      12.567  20.323  26.285  1.00  0.00           C  
ATOM   1525  H4  NAP    84      12.403  20.520  27.184  1.00  0.00           H  
ATOM   1526  C5  NAP    84      13.830  20.603  25.730  1.00  0.00           C  
ATOM   1527  H5  NAP    84      14.498  20.977  26.262  1.00  0.00           H  
ATOM   1528  C6  NAP    84      14.084  20.353  24.368  1.00  0.00           C  
ATOM   1529  C7  NAP    84      15.339  20.659  23.809  1.00  0.00           C  
ATOM   1530  H7  NAP    84      16.006  21.040  24.336  1.00  0.00           H  
ATOM   1531  C8  NAP    84      15.589  20.390  22.451  1.00  0.00           C  
ATOM   1532  H8  NAP    84      16.422  20.595  22.081  1.00  0.00           H  
ATOM   1533  C9  NAP    84      14.588  19.810  21.651  1.00  0.00           C  
ATOM   1534  H9  NAP    84      14.762  19.630  20.753  1.00  0.00           H  
ATOM   1535  C10 NAP    84      13.331  19.506  22.205  1.00  0.00           C  
ATOM   1536  H10 NAP    84      12.673  19.122  21.673  1.00  0.00           H  
TER    1537      NAP    84 
ATOM   1537  C1  NAP    85      19.324  32.462  30.171  1.00  0.00           C  
ATOM   1538  C2  NAP    85      20.603  31.992  29.813  1.00  0.00           C  
ATOM   1539  H2  NAP    85      21.361  32.488  30.032  1.00  0.00           H  
ATOM   1540  C3  NAP    85      20.739  30.793  29.091  1.00  0.00           C  
ATOM   1541  H3  NAP    85      21.586  30.495  28.833  1.00  0.00           H  
ATOM   1542  C4  NAP    85      19.597  30.048  28.745  1.00  0.00           C  
ATOM   1543  H4  NAP    85      19.689  29.257  28.253  1.00  0.00           H  
ATOM   1544  C5  NAP    85      18.319  30.506  29.113  1.00  0.00           C  
ATOM   1545  H5  NAP    85      17.565  30.018  28.864  1.00  0.00           H  
ATOM   1546  C6  NAP    85      18.175  31.720  29.814  1.00  0.00           C  
ATOM   1547  C7  NAP    85      16.896  32.197  30.162  1.00  0.00           C  
ATOM   1548  H7  NAP    85      16.137  31.716  29.919  1.00  0.00           H  
ATOM   1549  C8  NAP    85      16.764  33.403  30.877  1.00  0.00           C  
ATOM   1550  H8  NAP    85      15.919  33.724  31.104  1.00  0.00           H  
ATOM   1551  C9  NAP    85      17.907  34.136  31.239  1.00  0.00           C  
ATOM   1552  H9  NAP    85      17.818  34.939  31.705  1.00  0.00           H  
ATOM   1553  C10 NAP    85      19.185  33.667  30.882  1.00  0.00           C  
ATOM   1554  H10 NAP    85      19.940  34.162  31.107  1.00  0.00           H  
TER    1555      NAP    85 
ATOM   1555  C1  NAP    86      19.623  27.641  11.351  1.00  0.00           C  
ATOM   1556  C2  NAP    86      19.467  26.368  11.934  1.00  0.00           C  
ATOM   1557  H2  NAP    86      18.749  25.828  11.693  1.00  0.00           H  
ATOM   1558  C3  NAP    86      20.396  25.912  12.887  1.00  0.00           C  
ATOM   1559  H3  NAP    86      20.284  25.075  13.279  1.00  0.00           H  
ATOM   1560  C4  NAP    86      21.482  26.724  13.260  1.00  0.00           C  
ATOM   1561  H4  NAP    86      22.089  26.428  13.902  1.00  0.00           H  
ATOM   1562  C5  NAP    86      21.632  28.002  12.692  1.00  0.00           C  
ATOM   1563  H5  NAP    86      22.336  28.547  12.960  1.00  0.00           H  
ATOM   1564  C6  NAP    86      20.705  28.464  11.739  1.00  0.00           C  
ATOM   1565  C7  NAP    86      20.857  29.740  11.163  1.00  0.00           C  
ATOM   1566  H7  NAP    86      21.565  30.285  11.423  1.00  0.00           H  
ATOM   1567  C8  NAP    86      19.948  30.187  10.187  1.00  0.00           C  
ATOM   1568  H8  NAP    86      20.055  31.028   9.801  1.00  0.00           H  
ATOM   1569  C9  NAP    86      18.881  29.361   9.789  1.00  0.00           C  
ATOM   1570  H9  NAP    86      18.284  29.657   9.138  1.00  0.00           H  
ATOM   1571  C10 NAP    86      18.711  28.094  10.377  1.00  0.00           C  
ATOM   1572  H10 NAP    86      18.000  27.552  10.118  1.00  0.00           H  
TER    1573      NAP    86 
ATOM   1573  C1  NAP    87      30.010   7.717  17.235  1.00  0.00           C  
ATOM   1574  C2  NAP    87      30.445   7.036  16.080  1.00  0.00           C  
ATOM   1575  H2  NAP    87      31.057   6.339  16.154  1.00  0.00           H  
ATOM   1576  C3  NAP    87      29.957   7.409  14.814  1.00  0.00           C  
ATOM   1577  H3  NAP    87      30.246   6.959  14.050  1.00  0.00           H  
ATOM   1578  C4  NAP    87      29.033   8.463  14.698  1.00  0.00           C  
ATOM   1579  H4  NAP    87      28.710   8.708  13.859  1.00  0.00           H  
ATOM   1580  C5  NAP    87      28.592   9.143  15.848  1.00  0.00           C  
ATOM   1581  H5  NAP    87      27.972   9.834  15.772  1.00  0.00           H  
ATOM   1582  C6  NAP    87      29.074   8.769  17.117  1.00  0.00           C  
ATOM   1583  C7  NAP    87      28.633   9.444  18.270  1.00  0.00           C  
ATOM   1584  H7  NAP    87      28.009  10.130  18.197  1.00  0.00           H  
ATOM   1585  C8  NAP    87      29.149   9.099  19.532  1.00  0.00           C  
ATOM   1586  H8  NAP    87      28.878   9.572  20.289  1.00  0.00           H  
ATOM   1587  C9  NAP    87      30.081   8.053  19.651  1.00  0.00           C  
ATOM   1588  H9  NAP    87      30.420   7.826  20.489  1.00  0.00           H  
ATOM   1589  C10 NAP    87      30.505   7.357  18.504  1.00  0.00           C  
ATOM   1590  H10 NAP    87      31.120   6.663  18.584  1.00  0.00           H  
TER    1591      NAP    87 
ATOM   1591  C1  NAP    88      14.950  36.047  34.030  1.00  0.00           C  
ATOM   1592  C2  NAP    88      13.777  35.306  34.273  1.00  0.00           C  
ATOM   1593  H2  NAP    88      13.775  34.635  34.918  1.00  0.00           H  
ATOM   1594  C3  NAP    88      12.605  35.586  33.546  1.00  0.00           C  
ATOM   1595  H3  NAP    88      11.830  35.097  33.707  1.00  0.00           H  
ATOM   1596  C4  NAP    88      12.603  36.606  32.576  1.00  0.00           C  
ATOM   1597  H4  NAP    88      11.827  36.795  32.095  1.00  0.00           H  
ATOM   1598  C5  NAP    88      13.777  37.338  32.323  1.00  0.00           C  
ATOM   1599  H5  NAP    88      13.776  38.012  31.680  1.00  0.00           H  
ATOM   1600  C6  NAP    88      14.951  37.062  33.047  1.00  0.00           C  
ATOM   1601  C7  NAP    88      16.121  37.806  32.804  1.00  0.00           C  
ATOM   1602  H7  NAP    88      16.118  38.479  32.161  1.00  0.00           H  
ATOM   1603  C8  NAP    88      17.291  37.534  33.536  1.00  0.00           C  
ATOM   1604  H8  NAP    88      18.066  38.023  33.369  1.00  0.00           H  
ATOM   1605  C9  NAP    88      17.291  36.530  34.520  1.00  0.00           C  
ATOM   1606  H9  NAP    88      18.064  36.359  35.012  1.00  0.00           H  
ATOM   1607  C10 NAP    88      16.120  35.789  34.768  1.00  0.00           C  
ATOM   1608  H10 NAP    88      16.118  35.132  35.426  1.00  0.00           H  
TER    1609      NAP    88 
ATOM   1609  C1  NAP    89      20.082  18.490  12.962  1.00  0.00           C  
ATOM   1610  C2  NAP    89      20.133  19.884  13.140  1.00  0.00           C  
ATOM   1611  H2  NAP    89      19.793  20.269  13.917  1.00  0.00           H  
ATOM   1612  C3  NAP    89      20.708  20.698  12.148  1.00  0.00           C  
ATOM   1613  H3  NAP    89      20.748  21.621  12.269  1.00  0.00           H  
ATOM   1614  C4  NAP    89      21.244  20.120  10.983  1.00  0.00           C  
ATOM   1615  H4  NAP    89      21.640  20.664  10.335  1.00  0.00           H  
ATOM   1616  C5  NAP    89      21.191  18.726  10.799  1.00  0.00           C  
ATOM   1617  H5  NAP    89      21.550  18.347  10.027  1.00  0.00           H  
ATOM   1618  C6  NAP    89      20.610  17.909  11.786  1.00  0.00           C  
ATOM   1619  C7  NAP    89      20.575  16.511  11.624  1.00  0.00           C  
ATOM   1620  H7  NAP    89      20.902  16.125  10.842  1.00  0.00           H  
ATOM   1621  C8  NAP    89      20.022  15.691  12.625  1.00  0.00           C  
ATOM   1622  H8  NAP    89      19.982  14.766  12.502  1.00  0.00           H  
ATOM   1623  C9  NAP    89      19.507  16.270  13.797  1.00  0.00           C  
ATOM   1624  H9  NAP    89      19.141  15.730  14.465  1.00  0.00           H  
ATOM   1625  C10 NAP    89      19.538  17.666  13.964  1.00  0.00           C  
ATOM   1626  H10 NAP    89      19.190  18.043  14.741  1.00  0.00           H  
TER    1627      NAP    89 
ATOM   1627  C1  NAP    90       9.555  18.371  21.192  1.00  0.00           C  
ATOM   1628  C2  NAP    90       9.982  19.688  20.930  1.00  0.00           C  
ATOM   1629  H2  NAP    90      10.718  19.842  20.381  1.00  0.00           H  
ATOM   1630  C3  NAP    90       9.294  20.779  21.491  1.00  0.00           C  
ATOM   1631  H3  NAP    90       9.578  21.651  21.314  1.00  0.00           H  
ATOM   1632  C4  NAP    90       8.174  20.557  22.311  1.00  0.00           C  
ATOM   1633  H4  NAP    90       7.718  21.283  22.679  1.00  0.00           H  
ATOM   1634  C5  NAP    90       7.736  19.245  22.568  1.00  0.00           C  
ATOM   1635  H5  NAP    90       6.989  19.103  23.104  1.00  0.00           H  
ATOM   1636  C6  NAP    90       8.422  18.149  22.009  1.00  0.00           C  
ATOM   1637  C7  NAP    90       7.984  16.834  22.260  1.00  0.00           C  
ATOM   1638  H7  NAP    90       7.237  16.683  22.794  1.00  0.00           H  
ATOM   1639  C8  NAP    90       8.676  15.742  21.705  1.00  0.00           C  
ATOM   1640  H8  NAP    90       8.389  14.871  21.875  1.00  0.00           H  
ATOM   1641  C9  NAP    90       9.805  15.962  20.895  1.00  0.00           C  
ATOM   1642  H9  NAP    90      10.258  15.237  20.524  1.00  0.00           H  
ATOM   1643  C10 NAP    90      10.244  17.274  20.639  1.00  0.00           C  
ATOM   1644  H10 NAP    90      10.988  17.413  20.098  1.00  0.00           H  
TER    1645      NAP    90 
ATOM   1645  C1  NAP    91      17.266  31.063  25.398  1.00  0.00           C  
ATOM   1646  C2  NAP    91      15.929  30.699  25.147  1.00  0.00           C  
ATOM   1647  H2  NAP    91      15.234  31.200  25.512  1.00  0.00           H  
ATOM   1648  C3  NAP    91      15.641  29.580  24.343  1.00  0.00           C  
ATOM   1649  H3  NAP    91      14.756  29.341  24.182  1.00  0.00           H  
ATOM   1650  C4  NAP    91      16.688  28.825  23.784  1.00  0.00           C  
ATOM   1651  H4  NAP    91      16.499  28.083  23.252  1.00  0.00           H  
ATOM   1652  C5  NAP    91      18.025  29.186  24.032  1.00  0.00           C  
ATOM   1653  H5  NAP    91      18.714  28.677  23.670  1.00  0.00           H  
ATOM   1654  C6  NAP    91      18.318  30.305  24.836  1.00  0.00           C  
ATOM   1655  C7  NAP    91      19.654  30.668  25.092  1.00  0.00           C  
ATOM   1656  H7  NAP    91      20.351  30.166  24.738  1.00  0.00           H  
ATOM   1657  C8  NAP    91      19.940  31.785  25.898  1.00  0.00           C  
ATOM   1658  H8  NAP    91      20.824  32.016  26.080  1.00  0.00           H  
ATOM   1659  C9  NAP    91      18.893  32.537  26.459  1.00  0.00           C  
ATOM   1660  H9  NAP    91      19.084  33.263  27.011  1.00  0.00           H  
ATOM   1661  C10 NAP    91      17.557  32.171  26.216  1.00  0.00           C  
ATOM   1662  H10 NAP    91      16.868  32.659  26.607  1.00  0.00           H  
TER    1663      NAP    91 
ATOM   1663  C1  NAP    92      16.920  24.867  14.217  1.00  0.00           C  
ATOM   1664  C2  NAP    92      15.839  25.135  13.353  1.00  0.00           C  
ATOM   1665  H2  NAP    92      15.609  24.523  12.693  1.00  0.00           H  
ATOM   1666  C3  NAP    92      15.092  26.319  13.503  1.00  0.00           C  
ATOM   1667  H3  NAP    92      14.367  26.489  12.945  1.00  0.00           H  
ATOM   1668  C4  NAP    92      15.435  27.246  14.502  1.00  0.00           C  
ATOM   1669  H4  NAP    92      14.937  28.029  14.603  1.00  0.00           H  
ATOM   1670  C5  NAP    92      16.521  26.988  15.357  1.00  0.00           C  
ATOM   1671  H5  NAP    92      16.746  27.604  16.017  1.00  0.00           H  
ATOM   1672  C6  NAP    92      17.258  25.796  15.227  1.00  0.00           C  
ATOM   1673  C7  NAP    92      18.324  25.519  16.105  1.00  0.00           C  
ATOM   1674  H7  NAP    92      18.543  26.127  16.777  1.00  0.00           H  
ATOM   1675  C8  NAP    92      19.051  24.322  15.979  1.00  0.00           C  
ATOM   1676  H8  NAP    92      19.751  24.140  16.568  1.00  0.00           H  
ATOM   1677  C9  NAP    92      18.719  23.400  14.969  1.00  0.00           C  
ATOM   1678  H9  NAP    92      19.205  22.609  14.887  1.00  0.00           H  
ATOM   1679  C10 NAP    92      17.656  23.672  14.088  1.00  0.00           C  
ATOM   1680  H10 NAP    92      17.436  23.059  13.424  1.00  0.00           H  
TER    1681      NAP    92 
ATOM   1681  C1  NAP    93      11.788  28.677  33.072  1.00  0.00           C  
ATOM   1682  C2  NAP    93      12.815  28.504  34.019  1.00  0.00           C  
ATOM   1683  H2  NAP    93      12.947  27.673  34.413  1.00  0.00           H  
ATOM   1684  C3  NAP    93      13.644  29.587  34.367  1.00  0.00           C  
ATOM   1685  H3  NAP    93      14.322  29.469  34.991  1.00  0.00           H  
ATOM   1686  C4  NAP    93      13.447  30.847  33.774  1.00  0.00           C  
ATOM   1687  H4  NAP    93      13.990  31.566  34.011  1.00  0.00           H  
ATOM   1688  C5  NAP    93      12.428  31.020  32.820  1.00  0.00           C  
ATOM   1689  H5  NAP    93      12.297  31.853  32.429  1.00  0.00           H  
ATOM   1690  C6  NAP    93      11.601  29.938  32.462  1.00  0.00           C  
ATOM   1691  C7  NAP    93      10.584  30.110  31.503  1.00  0.00           C  
ATOM   1692  H7  NAP    93      10.465  30.937  31.097  1.00  0.00           H  
ATOM   1693  C8  NAP    93       9.749  29.031  31.159  1.00  0.00           C  
ATOM   1694  H8  NAP    93       9.078  29.147  30.522  1.00  0.00           H  
ATOM   1695  C9  NAP    93       9.928  27.778  31.774  1.00  0.00           C  
ATOM   1696  H9  NAP    93       9.373  27.065  31.547  1.00  0.00           H  
ATOM   1697  C10 NAP    93      10.947  27.600  32.728  1.00  0.00           C  
ATOM   1698  H10 NAP    93      11.065  26.769  33.133  1.00  0.00           H  
TER    1699      NAP    93 
ATOM   1699  C1  NAP    94      13.014  23.902  23.090  1.00  0.00           C  
ATOM   1700  C2  NAP    94      12.704  23.120  21.960  1.00  0.00           C  
ATOM   1701  H2  NAP    94      12.220  22.332  22.059  1.00  0.00           H  
ATOM   1702  C3  NAP    94      13.143  23.518  20.684  1.00  0.00           C  
ATOM   1703  H3  NAP    94      12.949  22.994  19.938  1.00  0.00           H  
ATOM   1704  C4  NAP    94      13.885  24.703  20.535  1.00  0.00           C  
ATOM   1705  H4  NAP    94      14.174  24.964  19.688  1.00  0.00           H  
ATOM   1706  C5  NAP    94      14.194  25.491  21.660  1.00  0.00           C  
ATOM   1707  H5  NAP    94      14.690  26.272  21.560  1.00  0.00           H  
ATOM   1708  C6  NAP    94      13.765  25.091  22.941  1.00  0.00           C  
ATOM   1709  C7  NAP    94      14.082  25.867  24.073  1.00  0.00           C  
ATOM   1710  H7  NAP    94      14.586  26.643  23.980  1.00  0.00           H  
ATOM   1711  C8  NAP    94      13.656  25.460  25.351  1.00  0.00           C  
ATOM   1712  H8  NAP    94      13.880  25.968  26.101  1.00  0.00           H  
ATOM   1713  C9  NAP    94      12.902  24.282  25.497  1.00  0.00           C  
ATOM   1714  H9  NAP    94      12.625  24.008  26.343  1.00  0.00           H  
ATOM   1715  C10 NAP    94      12.578  23.507  24.369  1.00  0.00           C  
ATOM   1716  H10 NAP    94      12.086  22.725  24.470  1.00  0.00           H  
TER    1717      NAP    94 
ATOM   1717  C1  NAP    95      28.002  17.381  16.455  1.00  0.00           C  
ATOM   1718  C2  NAP    95      27.971  16.661  15.245  1.00  0.00           C  
ATOM   1719  H2  NAP    95      28.057  15.733  15.254  1.00  0.00           H  
ATOM   1720  C3  NAP    95      27.814  17.341  14.024  1.00  0.00           C  
ATOM   1721  H3  NAP    95      27.795  16.859  13.225  1.00  0.00           H  
ATOM   1722  C4  NAP    95      27.662  18.741  14.012  1.00  0.00           C  
ATOM   1723  H4  NAP    95      27.534  19.192  13.209  1.00  0.00           H  
ATOM   1724  C5  NAP    95      27.692  19.464  15.217  1.00  0.00           C  
ATOM   1725  H5  NAP    95      27.593  20.390  15.209  1.00  0.00           H  
ATOM   1726  C6  NAP    95      27.869  18.789  16.438  1.00  0.00           C  
ATOM   1727  C7  NAP    95      27.919  19.514  17.642  1.00  0.00           C  
ATOM   1728  H7  NAP    95      27.828  20.440  17.638  1.00  0.00           H  
ATOM   1729  C8  NAP    95      28.102  18.839  18.861  1.00  0.00           C  
ATOM   1730  H8  NAP    95      28.131  19.320  19.659  1.00  0.00           H  
ATOM   1731  C9  NAP    95      28.229  17.438  18.881  1.00  0.00           C  
ATOM   1732  H9  NAP    95      28.339  16.991  19.693  1.00  0.00           H  
ATOM   1733  C10 NAP    95      28.179  16.709  17.679  1.00  0.00           C  
ATOM   1734  H10 NAP    95      28.258  15.781  17.698  1.00  0.00           H  
TER    1735      NAP    95 
ATOM   1735  C1  NAP    96      19.841  41.438  25.892  1.00  0.00           C  
ATOM   1736  C2  NAP    96      18.816  40.702  26.517  1.00  0.00           C  
ATOM   1737  H2  NAP    96      18.080  40.417  26.024  1.00  0.00           H  
ATOM   1738  C3  NAP    96      18.912  40.381  27.883  1.00  0.00           C  
ATOM   1739  H3  NAP    96      18.241  39.881  28.292  1.00  0.00           H  
ATOM   1740  C4  NAP    96      20.027  40.800  28.630  1.00  0.00           C  
ATOM   1741  H4  NAP    96      20.089  40.580  29.534  1.00  0.00           H  
ATOM   1742  C5  NAP    96      21.051  41.541  28.012  1.00  0.00           C  
ATOM   1743  H5  NAP    96      21.788  41.816  28.507  1.00  0.00           H  
ATOM   1744  C6  NAP    96      20.963  41.858  26.642  1.00  0.00           C  
ATOM   1745  C7  NAP    96      21.992  42.588  26.015  1.00  0.00           C  
ATOM   1746  H7  NAP    96      22.732  42.865  26.506  1.00  0.00           H  
ATOM   1747  C8  NAP    96      21.904  42.896  24.645  1.00  0.00           C  
ATOM   1748  H8  NAP    96      22.586  43.376  24.230  1.00  0.00           H  
ATOM   1749  C9  NAP    96      20.786  42.479  23.900  1.00  0.00           C  
ATOM   1750  H9  NAP    96      20.727  42.683  22.994  1.00  0.00           H  
ATOM   1751  C10 NAP    96      19.756  41.750  24.522  1.00  0.00           C  
ATOM   1752  H10 NAP    96      19.022  41.469  24.024  1.00  0.00           H  
TER    1753      NAP    96 
ATOM   1753  C1  NAP    97      11.968  23.783   9.079  1.00  0.00           C  
ATOM   1754  C2  NAP    97      10.989  24.291   8.204  1.00  0.00           C  
ATOM   1755  H2  NAP    97      11.186  25.017   7.657  1.00  0.00           H  
ATOM   1756  C3  NAP    97       9.709  23.708   8.161  1.00  0.00           C  
ATOM   1757  H3  NAP    97       9.061  24.047   7.584  1.00  0.00           H  
ATOM   1758  C4  NAP    97       9.405  22.614   8.991  1.00  0.00           C  
ATOM   1759  H4  NAP    97       8.557  22.228   8.966  1.00  0.00           H  
ATOM   1760  C5  NAP    97      10.383  22.101   9.863  1.00  0.00           C  
ATOM   1761  H5  NAP    97      10.182  21.377  10.408  1.00  0.00           H  
ATOM   1762  C6  NAP    97      11.663  22.685   9.915  1.00  0.00           C  
ATOM   1763  C7  NAP    97      12.637  22.184  10.800  1.00  0.00           C  
ATOM   1764  H7  NAP    97      12.436  21.462  11.352  1.00  0.00           H  
ATOM   1765  C8  NAP    97      13.914  22.774  10.851  1.00  0.00           C  
ATOM   1766  H8  NAP    97      14.557  22.440  11.438  1.00  0.00           H  
ATOM   1767  C9  NAP    97      14.221  23.862  10.013  1.00  0.00           C  
ATOM   1768  H9  NAP    97      15.068  24.249  10.043  1.00  0.00           H  
ATOM   1769  C10 NAP    97      13.249  24.367   9.129  1.00  0.00           C  
ATOM   1770  H10 NAP    97      13.450  25.090   8.579  1.00  0.00           H  
TER    1771      NAP    97 
ATOM   1771  C1  NAP    98      11.858  30.766  43.373  1.00  0.00           C  
ATOM   1772  C2  NAP    98      12.174  30.241  42.104  1.00  0.00           C  
ATOM   1773  H2  NAP    98      11.504  29.876  41.573  1.00  0.00           H  
ATOM   1774  C3  NAP    98      13.503  30.270  41.642  1.00  0.00           C  
ATOM   1775  H3  NAP    98      13.716  29.922  40.805  1.00  0.00           H  
ATOM   1776  C4  NAP    98      14.518  30.821  42.444  1.00  0.00           C  
ATOM   1777  H4  NAP    98      15.398  30.834  42.136  1.00  0.00           H  
ATOM   1778  C5  NAP    98      14.207  31.343  43.713  1.00  0.00           C  
ATOM   1779  H5  NAP    98      14.881  31.704  44.243  1.00  0.00           H  
ATOM   1780  C6  NAP    98      12.878  31.319  44.180  1.00  0.00           C  
ATOM   1781  C7  NAP    98      12.561  31.851  45.445  1.00  0.00           C  
ATOM   1782  H7  NAP    98      13.229  32.216  45.979  1.00  0.00           H  
ATOM   1783  C8  NAP    98      11.230  31.833  45.904  1.00  0.00           C  
ATOM   1784  H8  NAP    98      11.020  32.187  46.740  1.00  0.00           H  
ATOM   1785  C9  NAP    98      10.215  31.282  45.101  1.00  0.00           C  
ATOM   1786  H9  NAP    98       9.335  31.272  45.406  1.00  0.00           H  
ATOM   1787  C10 NAP    98      10.528  30.748  43.837  1.00  0.00           C  
ATOM   1788  H10 NAP    98       9.854  30.387  43.307  1.00  0.00           H  
TER    1789      NAP    98 
ATOM   1789  C1  NAP    99      25.744  35.861  14.209  1.00  0.00           C  
ATOM   1790  C2  NAP    99      24.433  36.094  14.666  1.00  0.00           C  
ATOM   1791  H2  NAP    99      23.721  35.634  14.287  1.00  0.00           H  
ATOM   1792  C3  NAP    99      24.196  37.034  15.686  1.00  0.00           C  
ATOM   1793  H3  NAP    99      23.325  37.197  15.975  1.00  0.00           H  
ATOM   1794  C4  NAP    99      25.271  37.733  16.263  1.00  0.00           C  
ATOM   1795  H4  NAP    99      25.114  38.355  16.938  1.00  0.00           H  
ATOM   1796  C5  NAP    99      26.584  37.494  15.818  1.00  0.00           C  
ATOM   1797  H5  NAP    99      27.293  37.958  16.198  1.00  0.00           H  
ATOM   1798  C6  NAP    99      26.824  36.559  14.794  1.00  0.00           C  
ATOM   1799  C7  NAP    99      28.137  36.318  14.348  1.00  0.00           C  
ATOM   1800  H7  NAP    99      28.847  36.783  14.725  1.00  0.00           H  
ATOM   1801  C8  NAP    99      28.375  35.384  13.324  1.00  0.00           C  
ATOM   1802  H8  NAP    99      29.245  35.232  13.027  1.00  0.00           H  
ATOM   1803  C9  NAP    99      27.301  34.688  12.741  1.00  0.00           C  
ATOM   1804  H9  NAP    99      27.462  34.071  12.061  1.00  0.00           H  
ATOM   1805  C10 NAP    99      25.985  34.930  13.179  1.00  0.00           C  
ATOM   1806  H10 NAP    99      25.273  34.478  12.785  1.00  0.00           H  
TER    1807      NAP    99 
ATOM   1807  C1  NAP   100      14.121  22.264  29.501  1.00  0.00           C  
ATOM   1808  C2  NAP   100      13.025  22.223  30.384  1.00  0.00           C  
ATOM   1809  H2  NAP   100      12.420  22.929  30.410  1.00  0.00           H  
ATOM   1810  C3  NAP   100      12.844  21.112  31.226  1.00  0.00           C  
ATOM   1811  H3  NAP   100      12.118  21.082  31.806  1.00  0.00           H  
ATOM   1812  C4  NAP   100      13.752  20.039  31.184  1.00  0.00           C  
ATOM   1813  H4  NAP   100      13.627  19.299  31.736  1.00  0.00           H  
ATOM   1814  C5  NAP   100      14.851  20.079  30.310  1.00  0.00           C  
ATOM   1815  H5  NAP   100      15.455  19.371  30.292  1.00  0.00           H  
ATOM   1816  C6  NAP   100      15.040  21.189  29.465  1.00  0.00           C  
ATOM   1817  C7  NAP   100      16.145  21.241  28.595  1.00  0.00           C  
ATOM   1818  H7  NAP   100      16.759  20.541  28.571  1.00  0.00           H  
ATOM   1819  C8  NAP   100      16.330  22.361  27.765  1.00  0.00           C  
ATOM   1820  H8  NAP   100      17.066  22.405  27.198  1.00  0.00           H  
ATOM   1821  C9  NAP   100      15.407  23.418  27.784  1.00  0.00           C  
ATOM   1822  H9  NAP   100      15.538  24.156  27.229  1.00  0.00           H  
ATOM   1823  C10 NAP   100      14.305  23.375  28.658  1.00  0.00           C  
ATOM   1824  H10 NAP   100      13.707  24.087  28.682  1.00  0.00           H  
TER    1825      NAP   100 
ATOM   1825  C1  NAP   101      32.393  22.586  30.255  1.00  0.00           C  
ATOM   1826  C2  NAP   101      31.133  22.868  29.698  1.00  0.00           C  
ATOM   1827  H2  NAP   101      30.966  22.685  28.801  1.00  0.00           H  
ATOM   1828  C3  NAP   101      30.114  23.412  30.500  1.00  0.00           C  
ATOM   1829  H3  NAP   101      29.278  23.587  30.131  1.00  0.00           H  
ATOM   1830  C4  NAP   101      30.351  23.687  31.858  1.00  0.00           C  
ATOM   1831  H4  NAP   101      29.667  24.042  32.384  1.00  0.00           H  
ATOM   1832  C5  NAP   101      31.613  23.416  32.418  1.00  0.00           C  
ATOM   1833  H5  NAP   101      31.770  23.594  33.318  1.00  0.00           H  
ATOM   1834  C6  NAP   101      32.634  22.864  31.620  1.00  0.00           C  
ATOM   1835  C7  NAP   101      33.899  22.594  32.174  1.00  0.00           C  
ATOM   1836  H7  NAP   101      34.058  22.779  33.070  1.00  0.00           H  
ATOM   1837  C8  NAP   101      34.919  22.041  31.379  1.00  0.00           C  
ATOM   1838  H8  NAP   101      35.754  21.863  31.753  1.00  0.00           H  
ATOM   1839  C9  NAP   101      34.675  21.754  30.024  1.00  0.00           C  
ATOM   1840  H9  NAP   101      35.348  21.384  29.498  1.00  0.00           H  
ATOM   1841  C10 NAP   101      33.414  22.027  29.461  1.00  0.00           C  
ATOM   1842  H10 NAP   101      33.253  21.834  28.565  1.00  0.00           H  
TER    1843      NAP   101 
ATOM   1843  C1  NAP   102      32.866  28.674  30.676  1.00  0.00           C  
ATOM   1844  C2  NAP   102      34.004  29.047  31.416  1.00  0.00           C  
ATOM   1845  H2  NAP   102      34.229  29.946  31.498  1.00  0.00           H  
ATOM   1846  C3  NAP   102      34.812  28.062  32.015  1.00  0.00           C  
ATOM   1847  H3  NAP   102      35.572  28.307  32.494  1.00  0.00           H  
ATOM   1848  C4  NAP   102      34.477  26.702  31.884  1.00  0.00           C  
ATOM   1849  H4  NAP   102      35.010  26.045  32.276  1.00  0.00           H  
ATOM   1850  C5  NAP   102      33.336  26.328  31.150  1.00  0.00           C  
ATOM   1851  H5  NAP   102      33.121  25.429  31.052  1.00  0.00           H  
ATOM   1852  C6  NAP   102      32.529  27.309  30.546  1.00  0.00           C  
ATOM   1853  C7  NAP   102      31.392  26.935  29.805  1.00  0.00           C  
ATOM   1854  H7  NAP   102      31.168  26.034  29.713  1.00  0.00           H  
ATOM   1855  C8  NAP   102      30.613  27.916  29.168  1.00  0.00           C  
ATOM   1856  H8  NAP   102      29.877  27.655  28.652  1.00  0.00           H  
ATOM   1857  C9  NAP   102      30.948  29.275  29.293  1.00  0.00           C  
ATOM   1858  H9  NAP   102      30.441  29.919  28.848  1.00  0.00           H  
ATOM   1859  C10 NAP   102      32.069  29.653  30.055  1.00  0.00           C  
ATOM   1860  H10 NAP   102      32.302  30.551  30.122  1.00  0.00           H  
TER    1861      NAP   102 
ATOM   1861  C1  NAP   103      23.703  21.375  13.687  1.00  0.00           C  
ATOM   1862  C2  NAP   103      24.472  20.927  12.597  1.00  0.00           C  
ATOM   1863  H2  NAP   103      24.899  20.104  12.643  1.00  0.00           H  
ATOM   1864  C3  NAP   103      24.594  21.720  11.441  1.00  0.00           C  
ATOM   1865  H3  NAP   103      25.097  21.420  10.716  1.00  0.00           H  
ATOM   1866  C4  NAP   103      23.957  22.972  11.382  1.00  0.00           C  
ATOM   1867  H4  NAP   103      24.041  23.498  10.618  1.00  0.00           H  
ATOM   1868  C5  NAP   103      23.206  23.436  12.477  1.00  0.00           C  
ATOM   1869  H5  NAP   103      22.792  24.269  12.434  1.00  0.00           H  
ATOM   1870  C6  NAP   103      23.074  22.640  13.632  1.00  0.00           C  
ATOM   1871  C7  NAP   103      22.317  23.094  14.730  1.00  0.00           C  
ATOM   1872  H7  NAP   103      21.912  23.930  14.706  1.00  0.00           H  
ATOM   1873  C8  NAP   103      22.178  22.284  15.872  1.00  0.00           C  
ATOM   1874  H8  NAP   103      21.683  22.583  16.604  1.00  0.00           H  
ATOM   1875  C9  NAP   103      22.796  21.024  15.921  1.00  0.00           C  
ATOM   1876  H9  NAP   103      22.702  20.492  16.679  1.00  0.00           H  
ATOM   1877  C10 NAP   103      23.566  20.572  14.835  1.00  0.00           C  
ATOM   1878  H10 NAP   103      23.986  19.743  14.885  1.00  0.00           H  
TER    1879      NAP   103 
ATOM   1879  C1  NAP   104      33.067  34.846  20.883  1.00  0.00           C  
ATOM   1880  C2  NAP   104      32.058  34.069  20.281  1.00  0.00           C  
ATOM   1881  H2  NAP   104      31.742  33.304  20.707  1.00  0.00           H  
ATOM   1882  C3  NAP   104      31.536  34.444  19.029  1.00  0.00           C  
ATOM   1883  H3  NAP   104      30.871  33.931  18.627  1.00  0.00           H  
ATOM   1884  C4  NAP   104      32.020  35.595  18.382  1.00  0.00           C  
ATOM   1885  H4  NAP   104      31.666  35.849  17.560  1.00  0.00           H  
ATOM   1886  C5  NAP   104      33.028  36.372  18.979  1.00  0.00           C  
ATOM   1887  H5  NAP   104      33.344  37.134  18.547  1.00  0.00           H  
ATOM   1888  C6  NAP   104      33.555  36.001  20.231  1.00  0.00           C  
ATOM   1889  C7  NAP   104      34.564  36.774  20.836  1.00  0.00           C  
ATOM   1890  H7  NAP   104      34.887  37.535  20.408  1.00  0.00           H  
ATOM   1891  C8  NAP   104      35.089  36.397  22.086  1.00  0.00           C  
ATOM   1892  H8  NAP   104      35.758  36.909  22.484  1.00  0.00           H  
ATOM   1893  C9  NAP   104      34.605  35.246  22.734  1.00  0.00           C  
ATOM   1894  H9  NAP   104      34.954  34.995  23.561  1.00  0.00           H  
ATOM   1895  C10 NAP   104      33.596  34.472  22.133  1.00  0.00           C  
ATOM   1896  H10 NAP   104      33.279  33.710  22.559  1.00  0.00           H  
TER    1897      NAP   104 
ATOM   1897  C1  NAP   105      24.910  24.469  33.549  1.00  0.00           C  
ATOM   1898  C2  NAP   105      23.891  25.355  33.154  1.00  0.00           C  
ATOM   1899  H2  NAP   105      23.352  25.148  32.422  1.00  0.00           H  
ATOM   1900  C3  NAP   105      23.703  26.568  33.842  1.00  0.00           C  
ATOM   1901  H3  NAP   105      23.040  27.162  33.560  1.00  0.00           H  
ATOM   1902  C4  NAP   105      24.522  26.889  34.939  1.00  0.00           C  
ATOM   1903  H4  NAP   105      24.395  27.693  35.390  1.00  0.00           H  
ATOM   1904  C5  NAP   105      25.544  26.006  35.338  1.00  0.00           C  
ATOM   1905  H5  NAP   105      26.092  26.225  36.057  1.00  0.00           H  
ATOM   1906  C6  NAP   105      25.744  24.798  34.640  1.00  0.00           C  
ATOM   1907  C7  NAP   105      26.771  23.915  35.025  1.00  0.00           C  
ATOM   1908  H7  NAP   105      27.325  24.132  35.737  1.00  0.00           H  
ATOM   1909  C8  NAP   105      26.969  22.710  34.326  1.00  0.00           C  
ATOM   1910  H8  NAP   105      27.658  22.133  34.572  1.00  0.00           H  
ATOM   1911  C9  NAP   105      26.134  22.381  33.245  1.00  0.00           C  
ATOM   1912  H9  NAP   105      26.270  21.588  32.775  1.00  0.00           H  
ATOM   1913  C10 NAP   105      25.105  23.258  32.858  1.00  0.00           C  
ATOM   1914  H10 NAP   105      24.562  23.045  32.132  1.00  0.00           H  
TER    1915      NAP   105 
ATOM   1915  C1  NAP   106      32.133  11.930  19.284  1.00  0.00           C  
ATOM   1916  C2  NAP   106      32.401  11.643  20.637  1.00  0.00           C  
ATOM   1917  H2  NAP   106      32.491  10.762  20.918  1.00  0.00           H  
ATOM   1918  C3  NAP   106      32.515  12.690  21.570  1.00  0.00           C  
ATOM   1919  H3  NAP   106      32.684  12.498  22.468  1.00  0.00           H  
ATOM   1920  C4  NAP   106      32.364  14.025  21.153  1.00  0.00           C  
ATOM   1921  H4  NAP   106      32.433  14.716  21.774  1.00  0.00           H  
ATOM   1922  C5  NAP   106      32.097  14.317  19.802  1.00  0.00           C  
ATOM   1923  H5  NAP   106      31.984  15.200  19.531  1.00  0.00           H  
ATOM   1924  C6  NAP   106      31.978  13.272  18.864  1.00  0.00           C  
ATOM   1925  C7  NAP   106      31.680  13.556  17.517  1.00  0.00           C  
ATOM   1926  H7  NAP   106      31.571  14.438  17.241  1.00  0.00           H  
ATOM   1927  C8  NAP   106      31.533  12.506  16.590  1.00  0.00           C  
ATOM   1928  H8  NAP   106      31.332  12.693  15.700  1.00  0.00           H  
ATOM   1929  C9  NAP   106      31.685  11.171  17.007  1.00  0.00           C  
ATOM   1930  H9  NAP   106      31.579  10.475  16.396  1.00  0.00           H  
ATOM   1931  C10 NAP   106      31.990  10.884  18.351  1.00  0.00           C  
ATOM   1932  H10 NAP   106      32.082  10.000  18.625  1.00  0.00           H  
TER    1933      NAP   106 
ATOM   1933  C1  NAP   107      11.704  32.255  28.107  1.00  0.00           C  
ATOM   1934  C2  NAP   107      11.793  31.516  26.912  1.00  0.00           C  
ATOM   1935  H2  NAP   107      12.624  31.236  26.598  1.00  0.00           H  
ATOM   1936  C3  NAP   107      10.630  31.221  26.175  1.00  0.00           C  
ATOM   1937  H3  NAP   107      10.694  30.742  25.378  1.00  0.00           H  
ATOM   1938  C4  NAP   107       9.376  31.661  26.634  1.00  0.00           C  
ATOM   1939  H4  NAP   107       8.610  31.477  26.138  1.00  0.00           H  
ATOM   1940  C5  NAP   107       9.280  32.391  27.834  1.00  0.00           C  
ATOM   1941  H5  NAP   107       8.450  32.683  28.133  1.00  0.00           H  
ATOM   1942  C6  NAP   107      10.442  32.694  28.570  1.00  0.00           C  
ATOM   1943  C7  NAP   107      10.352  33.444  29.759  1.00  0.00           C  
ATOM   1944  H7  NAP   107       9.524  33.737  30.063  1.00  0.00           H  
ATOM   1945  C8  NAP   107      11.516  33.760  30.482  1.00  0.00           C  
ATOM   1946  H8  NAP   107      11.458  34.261  31.264  1.00  0.00           H  
ATOM   1947  C9  NAP   107      12.772  33.322  30.023  1.00  0.00           C  
ATOM   1948  H9  NAP   107      13.542  33.535  30.502  1.00  0.00           H  
ATOM   1949  C10 NAP   107      12.866  32.567  28.839  1.00  0.00           C  
ATOM   1950  H10 NAP   107      13.698  32.286  28.532  1.00  0.00           H  
TER    1951      NAP   107 
ATOM   1951  C1  NAP   108      19.591  10.189  12.028  1.00  0.00           C  
ATOM   1952  C2  NAP   108      19.135  10.882  13.166  1.00  0.00           C  
ATOM   1953  H2  NAP   108      18.304  10.681  13.533  1.00  0.00           H  
ATOM   1954  C3  NAP   108      19.936  11.880  13.749  1.00  0.00           C  
ATOM   1955  H3  NAP   108      19.640  12.331  14.508  1.00  0.00           H  
ATOM   1956  C4  NAP   108      21.189  12.192  13.196  1.00  0.00           C  
ATOM   1957  H4  NAP   108      21.712  12.853  13.592  1.00  0.00           H  
ATOM   1958  C5  NAP   108      21.656  11.492  12.069  1.00  0.00           C  
ATOM   1959  H5  NAP   108      22.492  11.687  11.711  1.00  0.00           H  
ATOM   1960  C6  NAP   108      20.859  10.492  11.480  1.00  0.00           C  
ATOM   1961  C7  NAP   108      21.314   9.801  10.340  1.00  0.00           C  
ATOM   1962  H7  NAP   108      22.148   9.998   9.978  1.00  0.00           H  
ATOM   1963  C8  NAP   108      20.504   8.817   9.742  1.00  0.00           C  
ATOM   1964  H8  NAP   108      20.805   8.361   8.987  1.00  0.00           H  
ATOM   1965  C9  NAP   108      19.241   8.519  10.285  1.00  0.00           C  
ATOM   1966  H9  NAP   108      18.706   7.868   9.888  1.00  0.00           H  
ATOM   1967  C10 NAP   108      18.786   9.202  11.428  1.00  0.00           C  
ATOM   1968  H10 NAP   108      17.950   9.003  11.787  1.00  0.00           H  
TER    1969      NAP   108 
ATOM   1969  C1  NAP   109      13.170  35.057  26.288  1.00  0.00           C  
ATOM   1970  C2  NAP   109      14.544  34.811  26.109  1.00  0.00           C  
ATOM   1971  H2  NAP   109      15.158  35.114  26.738  1.00  0.00           H  
ATOM   1972  C3  NAP   109      14.992  34.105  24.979  1.00  0.00           C  
ATOM   1973  H3  NAP   109      15.903  33.954  24.856  1.00  0.00           H  
ATOM   1974  C4  NAP   109      14.069  33.619  24.036  1.00  0.00           C  
ATOM   1975  H4  NAP   109      14.369  33.137  23.296  1.00  0.00           H  
ATOM   1976  C5  NAP   109      12.695  33.856  24.217  1.00  0.00           C  
ATOM   1977  H5  NAP   109      12.084  33.528  23.600  1.00  0.00           H  
ATOM   1978  C6  NAP   109      12.242  34.582  25.334  1.00  0.00           C  
ATOM   1979  C7  NAP   109      10.867  34.828  25.509  1.00  0.00           C  
ATOM   1980  H7  NAP   109      10.255  34.507  24.886  1.00  0.00           H  
ATOM   1981  C8  NAP   109      10.416  35.540  26.635  1.00  0.00           C  
ATOM   1982  H8  NAP   109       9.505  35.690  26.757  1.00  0.00           H  
ATOM   1983  C9  NAP   109      11.338  36.003  27.591  1.00  0.00           C  
ATOM   1984  H9  NAP   109      11.037  36.457  28.346  1.00  0.00           H  
ATOM   1985  C10 NAP   109      12.715  35.765  27.417  1.00  0.00           C  
ATOM   1986  H10 NAP   109      13.323  36.064  28.055  1.00  0.00           H  
TER    1987      NAP   109 
ATOM   1987  C1  NAP   110      10.095  22.620  41.606  1.00  0.00           C  
ATOM   1988  C2  NAP   110      10.531  23.034  40.333  1.00  0.00           C  
ATOM   1989  H2  NAP   110      10.476  22.451  39.609  1.00  0.00           H  
ATOM   1990  C3  NAP   110      11.061  24.324  40.151  1.00  0.00           C  
ATOM   1991  H3  NAP   110      11.351  24.591  39.306  1.00  0.00           H  
ATOM   1992  C4  NAP   110      11.148  25.207  41.243  1.00  0.00           C  
ATOM   1993  H4  NAP   110      11.495  26.062  41.121  1.00  0.00           H  
ATOM   1994  C5  NAP   110      10.711  24.800  42.517  1.00  0.00           C  
ATOM   1995  H5  NAP   110      10.771  25.386  43.237  1.00  0.00           H  
ATOM   1996  C6  NAP   110      10.185  23.507  42.703  1.00  0.00           C  
ATOM   1997  C7  NAP   110       9.748  23.093  43.977  1.00  0.00           C  
ATOM   1998  H7  NAP   110       9.805  23.675  44.700  1.00  0.00           H  
ATOM   1999  C8  NAP   110       9.225  21.799  44.158  1.00  0.00           C  
ATOM   2000  H8  NAP   110       8.937  21.526  45.001  1.00  0.00           H  
ATOM   2001  C9  NAP   110       9.137  20.916  43.066  1.00  0.00           C  
ATOM   2002  H9  NAP   110       8.791  20.059  43.186  1.00  0.00           H  
ATOM   2003  C10 NAP   110       9.571  21.326  41.792  1.00  0.00           C  
ATOM   2004  H10 NAP   110       9.515  20.739  41.071  1.00  0.00           H  
TER    2005      NAP   110 
ATOM   2005  C1  NAP   111      16.140  11.502  15.842  1.00  0.00           C  
ATOM   2006  C2  NAP   111      15.222  10.843  15.000  1.00  0.00           C  
ATOM   2007  H2  NAP   111      14.774  10.085  15.301  1.00  0.00           H  
ATOM   2008  C3  NAP   111      14.990  11.323  13.698  1.00  0.00           C  
ATOM   2009  H3  NAP   111      14.385  10.886  13.140  1.00  0.00           H  
ATOM   2010  C4  NAP   111      15.672  12.461  13.236  1.00  0.00           C  
ATOM   2011  H4  NAP   111      15.517  12.779  12.373  1.00  0.00           H  
ATOM   2012  C5  NAP   111      16.584  13.127  14.076  1.00  0.00           C  
ATOM   2013  H5  NAP   111      17.037  13.879  13.765  1.00  0.00           H  
ATOM   2014  C6  NAP   111      16.820  12.651  15.380  1.00  0.00           C  
ATOM   2015  C7  NAP   111      17.744  13.304  16.219  1.00  0.00           C  
ATOM   2016  H7  NAP   111      18.198  14.059  15.920  1.00  0.00           H  
ATOM   2017  C8  NAP   111      18.010  12.798  17.504  1.00  0.00           C  
ATOM   2018  H8  NAP   111      18.644  13.216  18.047  1.00  0.00           H  
ATOM   2019  C9  NAP   111      17.332  11.655  17.962  1.00  0.00           C  
ATOM   2020  H9  NAP   111      17.513  11.323  18.811  1.00  0.00           H  
ATOM   2021  C10 NAP   111      16.391  11.012  17.138  1.00  0.00           C  
ATOM   2022  H10 NAP   111      15.946  10.255  17.444  1.00  0.00           H  
TER    2023      NAP   111 
ATOM   2023  C1  NAP   112      17.738  18.919  16.844  1.00  0.00           C  
ATOM   2024  C2  NAP   112      18.982  18.729  17.475  1.00  0.00           C  
ATOM   2025  H2  NAP   112      19.613  19.414  17.489  1.00  0.00           H  
ATOM   2026  C3  NAP   112      19.277  17.501  18.094  1.00  0.00           C  
ATOM   2027  H3  NAP   112      20.100  17.377  18.516  1.00  0.00           H  
ATOM   2028  C4  NAP   112      18.331  16.462  18.084  1.00  0.00           C  
ATOM   2029  H4  NAP   112      18.536  15.651  18.493  1.00  0.00           H  
ATOM   2030  C5  NAP   112      17.082  16.648  17.464  1.00  0.00           C  
ATOM   2031  H5  NAP   112      16.457  15.958  17.465  1.00  0.00           H  
ATOM   2032  C6  NAP   112      16.783  17.876  16.841  1.00  0.00           C  
ATOM   2033  C7  NAP   112      15.541  18.067  16.207  1.00  0.00           C  
ATOM   2034  H7  NAP   112      14.905  17.389  16.215  1.00  0.00           H  
ATOM   2035  C8  NAP   112      15.263  19.280  15.549  1.00  0.00           C  
ATOM   2036  H8  NAP   112      14.441  19.405  15.127  1.00  0.00           H  
ATOM   2037  C9  NAP   112      16.217  20.313  15.543  1.00  0.00           C  
ATOM   2038  H9  NAP   112      16.027  21.120  15.117  1.00  0.00           H  
ATOM   2039  C10 NAP   112      17.449  20.136  16.199  1.00  0.00           C  
ATOM   2040  H10 NAP   112      18.073  20.825  16.208  1.00  0.00           H  
TER    2041      NAP   112 
ATOM   2041  C1  NAP   113      12.910  39.782  29.517  1.00  0.00           C  
ATOM   2042  C2  NAP   113      12.979  39.146  28.264  1.00  0.00           C  
ATOM   2043  H2  NAP   113      12.266  38.632  27.961  1.00  0.00           H  
ATOM   2044  C3  NAP   113      14.120  39.296  27.456  1.00  0.00           C  
ATOM   2045  H3  NAP   113      14.162  38.873  26.627  1.00  0.00           H  
ATOM   2046  C4  NAP   113      15.193  40.090  27.897  1.00  0.00           C  
ATOM   2047  H4  NAP   113      15.945  40.192  27.356  1.00  0.00           H  
ATOM   2048  C5  NAP   113      15.133  40.724  29.151  1.00  0.00           C  
ATOM   2049  H5  NAP   113      15.847  41.247  29.440  1.00  0.00           H  
ATOM   2050  C6  NAP   113      13.994  40.571  29.966  1.00  0.00           C  
ATOM   2051  C7  NAP   113      13.927  41.203  31.223  1.00  0.00           C  
ATOM   2052  H7  NAP   113      14.637  41.726  31.520  1.00  0.00           H  
ATOM   2053  C8  NAP   113      12.783  41.053  32.028  1.00  0.00           C  
ATOM   2054  H8  NAP   113      12.737  41.476  32.858  1.00  0.00           H  
ATOM   2055  C9  NAP   113      11.703  40.272  31.579  1.00  0.00           C  
ATOM   2056  H9  NAP   113      10.944  40.178  32.113  1.00  0.00           H  
ATOM   2057  C10 NAP   113      11.765  39.637  30.325  1.00  0.00           C  
ATOM   2058  H10 NAP   113      11.050  39.120  30.030  1.00  0.00           H  
TER    2059      NAP   113 
ATOM   2059  C1  NAP   114      27.424  32.250  22.121  1.00  0.00           C  
ATOM   2060  C2  NAP   114      28.053  31.074  22.571  1.00  0.00           C  
ATOM   2061  H2  NAP   114      28.952  31.085  22.805  1.00  0.00           H  
ATOM   2062  C3  NAP   114      27.320  29.878  22.685  1.00  0.00           C  
ATOM   2063  H3  NAP   114      27.738  29.100  22.987  1.00  0.00           H  
ATOM   2064  C4  NAP   114      25.952  29.857  22.366  1.00  0.00           C  
ATOM   2065  H4  NAP   114      25.465  29.066  22.461  1.00  0.00           H  
ATOM   2066  C5  NAP   114      25.320  31.028  21.905  1.00  0.00           C  
ATOM   2067  H5  NAP   114      24.416  31.011  21.688  1.00  0.00           H  
ATOM   2068  C6  NAP   114      26.054  32.222  21.776  1.00  0.00           C  
ATOM   2069  C7  NAP   114      25.429  33.389  21.298  1.00  0.00           C  
ATOM   2070  H7  NAP   114      24.527  33.376  21.071  1.00  0.00           H  
ATOM   2071  C8  NAP   114      26.169  34.577  21.156  1.00  0.00           C  
ATOM   2072  H8  NAP   114      25.755  35.344  20.824  1.00  0.00           H  
ATOM   2073  C9  NAP   114      27.524  34.615  21.528  1.00  0.00           C  
ATOM   2074  H9  NAP   114      28.000  35.412  21.453  1.00  0.00           H  
ATOM   2075  C10 NAP   114      28.153  33.451  22.010  1.00  0.00           C  
ATOM   2076  H10 NAP   114      29.050  33.474  22.251  1.00  0.00           H  
TER    2077      NAP   114 
ATOM   2077  C1  NAP   115      33.370  13.735  32.551  1.00  0.00           C  
ATOM   2078  C2  NAP   115      32.198  13.306  31.900  1.00  0.00           C  
ATOM   2079  H2  NAP   115      31.367  13.517  32.257  1.00  0.00           H  
ATOM   2080  C3  NAP   115      32.279  12.578  30.699  1.00  0.00           C  
ATOM   2081  H3  NAP   115      31.500  12.313  30.262  1.00  0.00           H  
ATOM   2082  C4  NAP   115      33.537  12.262  30.154  1.00  0.00           C  
ATOM   2083  H4  NAP   115      33.591  11.783  29.356  1.00  0.00           H  
ATOM   2084  C5  NAP   115      34.712  12.681  30.805  1.00  0.00           C  
ATOM   2085  H5  NAP   115      35.542  12.477  30.437  1.00  0.00           H  
ATOM   2086  C6  NAP   115      34.633  13.424  31.999  1.00  0.00           C  
ATOM   2087  C7  NAP   115      35.806  13.867  32.641  1.00  0.00           C  
ATOM   2088  H7  NAP   115      36.638  13.666  32.278  1.00  0.00           H  
ATOM   2089  C8  NAP   115      35.719  14.621  33.827  1.00  0.00           C  
ATOM   2090  H8  NAP   115      36.495  14.918  34.247  1.00  0.00           H  
ATOM   2091  C9  NAP   115      34.461  14.933  34.374  1.00  0.00           C  
ATOM   2092  H9  NAP   115      34.402  15.439  35.154  1.00  0.00           H  
ATOM   2093  C10 NAP   115      33.287  14.488  33.738  1.00  0.00           C  
ATOM   2094  H10 NAP   115      32.455  14.699  34.097  1.00  0.00           H  
TER    2095      NAP   115 
ATOM   2095  C1  NAP   116      13.094  21.599  17.056  1.00  0.00           C  
ATOM   2096  C2  NAP   116      13.304  20.504  17.916  1.00  0.00           C  
ATOM   2097  H2  NAP   116      14.114  20.419  18.369  1.00  0.00           H  
ATOM   2098  C3  NAP   116      12.308  19.521  18.066  1.00  0.00           C  
ATOM   2099  H3  NAP   116      12.459  18.789  18.620  1.00  0.00           H  
ATOM   2100  C4  NAP   116      11.088  19.645  17.377  1.00  0.00           C  
ATOM   2101  H4  NAP   116      10.425  18.997  17.481  1.00  0.00           H  
ATOM   2102  C5  NAP   116      10.869  20.744  16.526  1.00  0.00           C  
ATOM   2103  H5  NAP   116      10.060  20.823  16.072  1.00  0.00           H  
ATOM   2104  C6  NAP   116      11.876  21.716  16.349  1.00  0.00           C  
ATOM   2105  C7  NAP   116      11.681  22.796  15.465  1.00  0.00           C  
ATOM   2106  H7  NAP   116      10.881  22.880  15.000  1.00  0.00           H  
ATOM   2107  C8  NAP   116      12.698  23.752  15.282  1.00  0.00           C  
ATOM   2108  H8  NAP   116      12.572  24.463  14.693  1.00  0.00           H  
ATOM   2109  C9  NAP   116      13.901  23.646  16.001  1.00  0.00           C  
ATOM   2110  H9  NAP   116      14.570  24.287  15.889  1.00  0.00           H  
ATOM   2111  C10 NAP   116      14.099  22.571  16.888  1.00  0.00           C  
ATOM   2112  H10 NAP   116      14.902  22.498  17.354  1.00  0.00           H  
TER    2113      NAP   116 
ATOM   2113  C1  NAP   117       4.061  16.591  10.610  1.00  0.00           C  
ATOM   2114  C2  NAP   117       4.946  17.301  11.443  1.00  0.00           C  
ATOM   2115  H2  NAP   117       4.907  18.228  11.475  1.00  0.00           H  
ATOM   2116  C3  NAP   117       5.887  16.611  12.229  1.00  0.00           C  
ATOM   2117  H3  NAP   117       6.470  17.082  12.783  1.00  0.00           H  
ATOM   2118  C4  NAP   117       5.948  15.207  12.179  1.00  0.00           C  
ATOM   2119  H4  NAP   117       6.574  14.752  12.700  1.00  0.00           H  
ATOM   2120  C5  NAP   117       5.062  14.491  11.351  1.00  0.00           C  
ATOM   2121  H5  NAP   117       5.103  13.562  11.323  1.00  0.00           H  
ATOM   2122  C6  NAP   117       4.117  15.180  10.565  1.00  0.00           C  
ATOM   2123  C7  NAP   117       3.230  14.472   9.730  1.00  0.00           C  
ATOM   2124  H7  NAP   117       3.263  13.542   9.698  1.00  0.00           H  
ATOM   2125  C8  NAP   117       2.293  15.168   8.943  1.00  0.00           C  
ATOM   2126  H8  NAP   117       1.708  14.698   8.390  1.00  0.00           H  
ATOM   2127  C9  NAP   117       2.237  16.573   8.990  1.00  0.00           C  
ATOM   2128  H9  NAP   117       1.614  17.031   8.470  1.00  0.00           H  
ATOM   2129  C10 NAP   117       3.121  17.284   9.822  1.00  0.00           C  
ATOM   2130  H10 NAP   117       3.084  18.212   9.851  1.00  0.00           H  
TER    2131      NAP   117 
ATOM   2131  C1  NAP   118      30.227  32.219  31.728  1.00  0.00           C  
ATOM   2132  C2  NAP   118      29.068  31.569  32.196  1.00  0.00           C  
ATOM   2133  H2  NAP   118      28.995  31.331  33.093  1.00  0.00           H  
ATOM   2134  C3  NAP   118      28.003  31.305  31.315  1.00  0.00           C  
ATOM   2135  H3  NAP   118      27.230  30.880  31.625  1.00  0.00           H  
ATOM   2136  C4  NAP   118      28.097  31.682  29.964  1.00  0.00           C  
ATOM   2137  H4  NAP   118      27.396  31.497  29.377  1.00  0.00           H  
ATOM   2138  C5  NAP   118      29.244  32.348  29.498  1.00  0.00           C  
ATOM   2139  H5  NAP   118      29.299  32.601  28.605  1.00  0.00           H  
ATOM   2140  C6  NAP   118      30.309  32.620  30.375  1.00  0.00           C  
ATOM   2141  C7  NAP   118      31.459  33.281  29.903  1.00  0.00           C  
ATOM   2142  H7  NAP   118      31.513  33.539  29.011  1.00  0.00           H  
ATOM   2143  C8  NAP   118      32.530  33.539  30.776  1.00  0.00           C  
ATOM   2144  H8  NAP   118      33.295  33.973  30.465  1.00  0.00           H  
ATOM   2145  C9  NAP   118      32.451  33.138  32.121  1.00  0.00           C  
ATOM   2146  H9  NAP   118      33.161  33.315  32.696  1.00  0.00           H  
ATOM   2147  C10 NAP   118      31.303  32.478  32.599  1.00  0.00           C  
ATOM   2148  H10 NAP   118      31.248  32.227  33.494  1.00  0.00           H  
TER    2149      NAP   118 
ATOM   2149  C1  NAP   119      24.508  27.569   8.878  1.00  0.00           C  
ATOM   2150  C2  NAP   119      23.208  27.453   9.407  1.00  0.00           C  
ATOM   2151  H2  NAP   119      23.085  27.366  10.325  1.00  0.00           H  
ATOM   2152  C3  NAP   119      22.093  27.472   8.550  1.00  0.00           C  
ATOM   2153  H3  NAP   119      21.233  27.403   8.904  1.00  0.00           H  
ATOM   2154  C4  NAP   119      22.272  27.597   7.161  1.00  0.00           C  
ATOM   2155  H4  NAP   119      21.532  27.606   6.596  1.00  0.00           H  
ATOM   2156  C5  NAP   119      23.569  27.710   6.627  1.00  0.00           C  
ATOM   2157  H5  NAP   119      23.686  27.793   5.708  1.00  0.00           H  
ATOM   2158  C6  NAP   119      24.689  27.700   7.482  1.00  0.00           C  
ATOM   2159  C7  NAP   119      25.989  27.815   6.952  1.00  0.00           C  
ATOM   2160  H7  NAP   119      26.110  27.905   6.034  1.00  0.00           H  
ATOM   2161  C8  NAP   119      27.104  27.799   7.810  1.00  0.00           C  
ATOM   2162  H8  NAP   119      27.963  27.887   7.461  1.00  0.00           H  
ATOM   2163  C9  NAP   119      26.924  27.661   9.197  1.00  0.00           C  
ATOM   2164  H9  NAP   119      27.665  27.656   9.762  1.00  0.00           H  
ATOM   2165  C10 NAP   119      25.628  27.548   9.733  1.00  0.00           C  
ATOM   2166  H10 NAP   119      25.512  27.464  10.652  1.00  0.00           H  
TER    2167      NAP   119 
ATOM   2167  C1  NAP   120      14.057  36.500  16.746  1.00  0.00           C  
ATOM   2168  C2  NAP   120      13.456  37.662  17.272  1.00  0.00           C  
ATOM   2169  H2  NAP   120      13.121  37.663  18.140  1.00  0.00           H  
ATOM   2170  C3  NAP   120      13.356  38.824  16.483  1.00  0.00           C  
ATOM   2171  H3  NAP   120      12.955  39.591  16.831  1.00  0.00           H  
ATOM   2172  C4  NAP   120      13.864  38.830  15.172  1.00  0.00           C  
ATOM   2173  H4  NAP   120      13.801  39.601  14.651  1.00  0.00           H  
ATOM   2174  C5  NAP   120      14.476  37.677  14.649  1.00  0.00           C  
ATOM   2175  H5  NAP   120      14.820  37.688  13.785  1.00  0.00           H  
ATOM   2176  C6  NAP   120      14.569  36.508  15.428  1.00  0.00           C  
ATOM   2177  C7  NAP   120      15.167  35.347  14.900  1.00  0.00           C  
ATOM   2178  H7  NAP   120      15.509  35.351  14.035  1.00  0.00           H  
ATOM   2179  C8  NAP   120      15.248  34.177  15.679  1.00  0.00           C  
ATOM   2180  H8  NAP   120      15.642  33.409  15.326  1.00  0.00           H  
ATOM   2181  C9  NAP   120      14.733  34.167  16.988  1.00  0.00           C  
ATOM   2182  H9  NAP   120      14.781  33.389  17.500  1.00  0.00           H  
ATOM   2183  C10 NAP   120      14.146  35.329  17.524  1.00  0.00           C  
ATOM   2184  H10 NAP   120      13.809  35.322  18.390  1.00  0.00           H  
TER    2185      NAP   120 
ATOM   2185  C1  NAP   121      24.447   9.080  23.213  1.00  0.00           C  
ATOM   2186  C2  NAP   121      25.322   8.349  22.384  1.00  0.00           C  
ATOM   2187  H2  NAP   121      25.377   7.424  22.467  1.00  0.00           H  
ATOM   2188  C3  NAP   121      26.108   9.017  21.428  1.00  0.00           C  
ATOM   2189  H3  NAP   121      26.681   8.532  20.875  1.00  0.00           H  
ATOM   2190  C4  NAP   121      26.027  10.416  21.301  1.00  0.00           C  
ATOM   2191  H4  NAP   121      26.546  10.861  20.667  1.00  0.00           H  
ATOM   2192  C5  NAP   121      25.150  11.148  22.123  1.00  0.00           C  
ATOM   2193  H5  NAP   121      25.091  12.072  22.029  1.00  0.00           H  
ATOM   2194  C6  NAP   121      24.361  10.485  23.081  1.00  0.00           C  
ATOM   2195  C7  NAP   121      23.478  11.214  23.901  1.00  0.00           C  
ATOM   2196  H7  NAP   121      23.411  12.139  23.808  1.00  0.00           H  
ATOM   2197  C8  NAP   121      22.690  10.546  24.856  1.00  0.00           C  
ATOM   2198  H8  NAP   121      22.111  11.030  25.403  1.00  0.00           H  
ATOM   2199  C9  NAP   121      22.780   9.149  24.992  1.00  0.00           C  
ATOM   2200  H9  NAP   121      22.261   8.711  25.630  1.00  0.00           H  
ATOM   2201  C10 NAP   121      23.656   8.416  24.170  1.00  0.00           C  
ATOM   2202  H10 NAP   121      23.715   7.492  24.265  1.00  0.00           H  
TER    2203      NAP   121 
ATOM   2203  C1  NAP   122       9.470  14.845  37.774  1.00  0.00           C  
ATOM   2204  C2  NAP   122       8.415  14.397  38.591  1.00  0.00           C  
ATOM   2205  H2  NAP   122       7.533  14.505  38.314  1.00  0.00           H  
ATOM   2206  C3  NAP   122       8.692  13.774  39.822  1.00  0.00           C  
ATOM   2207  H3  NAP   122       7.993  13.472  40.359  1.00  0.00           H  
ATOM   2208  C4  NAP   122      10.025  13.599  40.238  1.00  0.00           C  
ATOM   2209  H4  NAP   122      10.207  13.184  41.052  1.00  0.00           H  
ATOM   2210  C5  NAP   122      11.082  14.049  39.424  1.00  0.00           C  
ATOM   2211  H5  NAP   122      11.963  13.928  39.700  1.00  0.00           H  
ATOM   2212  C6  NAP   122      10.809  14.676  38.193  1.00  0.00           C  
ATOM   2213  C7  NAP   122      11.862  15.136  37.378  1.00  0.00           C  
ATOM   2214  H7  NAP   122      12.744  15.032  37.655  1.00  0.00           H  
ATOM   2215  C8  NAP   122      11.581  15.751  36.143  1.00  0.00           C  
ATOM   2216  H8  NAP   122      12.277  16.058  35.605  1.00  0.00           H  
ATOM   2217  C9  NAP   122      10.249  15.894  35.717  1.00  0.00           C  
ATOM   2218  H9  NAP   122      10.063  16.279  34.891  1.00  0.00           H  
ATOM   2219  C10 NAP   122       9.194  15.451  36.534  1.00  0.00           C  
ATOM   2220  H10 NAP   122       8.313  15.549  36.248  1.00  0.00           H  
TER    2221      NAP   122 
ATOM   2221  C1  NAP   123      11.555  25.152  35.823  1.00  0.00           C  
ATOM   2222  C2  NAP   123      11.763  26.248  36.682  1.00  0.00           C  
ATOM   2223  H2  NAP   123      12.599  26.653  36.721  1.00  0.00           H  
ATOM   2224  C3  NAP   123      10.710  26.733  37.479  1.00  0.00           C  
ATOM   2225  H3  NAP   123      10.851  27.459  38.044  1.00  0.00           H  
ATOM   2226  C4  NAP   123       9.448  26.115  37.430  1.00  0.00           C  
ATOM   2227  H4  NAP   123       8.753  26.430  37.965  1.00  0.00           H  
ATOM   2228  C5  NAP   123       9.235  25.017  36.575  1.00  0.00           C  
ATOM   2229  H5  NAP   123       8.399  24.611  36.544  1.00  0.00           H  
ATOM   2230  C6  NAP   123      10.284  24.536  35.768  1.00  0.00           C  
ATOM   2231  C7  NAP   123      10.072  23.445  34.902  1.00  0.00           C  
ATOM   2232  H7  NAP   123       9.236  23.039  34.862  1.00  0.00           H  
ATOM   2233  C8  NAP   123      11.121  22.973  34.092  1.00  0.00           C  
ATOM   2234  H8  NAP   123      10.978  22.254  33.518  1.00  0.00           H  
ATOM   2235  C9  NAP   123      12.386  23.586  34.147  1.00  0.00           C  
ATOM   2236  H9  NAP   123      13.080  23.271  33.609  1.00  0.00           H  
ATOM   2237  C10 NAP   123      12.605  24.672  35.016  1.00  0.00           C  
ATOM   2238  H10 NAP   123      13.444  25.074  35.054  1.00  0.00           H  
TER    2239      NAP   123 
ATOM   2239  C1  NAP   124      18.630  22.632  32.044  1.00  0.00           C  
ATOM   2240  C2  NAP   124      17.293  22.824  31.645  1.00  0.00           C  
ATOM   2241  H2  NAP   124      17.070  22.786  30.742  1.00  0.00           H  
ATOM   2242  C3  NAP   124      16.295  23.069  32.607  1.00  0.00           C  
ATOM   2243  H3  NAP   124      15.413  23.193  32.336  1.00  0.00           H  
ATOM   2244  C4  NAP   124      16.631  23.120  33.972  1.00  0.00           C  
ATOM   2245  H4  NAP   124      15.970  23.274  34.610  1.00  0.00           H  
ATOM   2246  C5  NAP   124      17.967  22.931  34.374  1.00  0.00           C  
ATOM   2247  H5  NAP   124      18.188  22.954  35.276  1.00  0.00           H  
ATOM   2248  C6  NAP   124      18.969  22.689  33.415  1.00  0.00           C  
ATOM   2249  C7  NAP   124      20.305  22.489  33.818  1.00  0.00           C  
ATOM   2250  H7  NAP   124      20.533  22.528  34.719  1.00  0.00           H  
ATOM   2251  C8  NAP   124      21.299  22.235  32.855  1.00  0.00           C  
ATOM   2252  H8  NAP   124      22.183  22.106  33.117  1.00  0.00           H  
ATOM   2253  C9  NAP   124      20.958  22.178  31.491  1.00  0.00           C  
ATOM   2254  H9  NAP   124      21.615  22.007  30.855  1.00  0.00           H  
ATOM   2255  C10 NAP   124      19.627  22.376  31.084  1.00  0.00           C  
ATOM   2256  H10 NAP   124      19.406  22.335  30.180  1.00  0.00           H  
TER    2257      NAP   124 
ATOM   2257  C1  NAP   125      11.844  36.831  42.233  1.00  0.00           C  
ATOM   2258  C2  NAP   125      11.022  36.171  41.298  1.00  0.00           C  
ATOM   2259  H2  NAP   125      10.402  36.654  40.799  1.00  0.00           H  
ATOM   2260  C3  NAP   125      11.137  34.780  41.116  1.00  0.00           C  
ATOM   2261  H3  NAP   125      10.591  34.343  40.499  1.00  0.00           H  
ATOM   2262  C4  NAP   125      12.074  34.048  41.867  1.00  0.00           C  
ATOM   2263  H4  NAP   125      12.147  33.127  41.747  1.00  0.00           H  
ATOM   2264  C5  NAP   125      12.892  34.702  42.805  1.00  0.00           C  
ATOM   2265  H5  NAP   125      13.504  34.212  43.306  1.00  0.00           H  
ATOM   2266  C6  NAP   125      12.781  36.093  42.992  1.00  0.00           C  
ATOM   2267  C7  NAP   125      13.598  36.752  43.931  1.00  0.00           C  
ATOM   2268  H7  NAP   125      14.211  36.268  44.436  1.00  0.00           H  
ATOM   2269  C8  NAP   125      13.486  38.144  44.110  1.00  0.00           C  
ATOM   2270  H8  NAP   125      14.026  38.579  44.733  1.00  0.00           H  
ATOM   2271  C9  NAP   125      12.557  38.879  43.351  1.00  0.00           C  
ATOM   2272  H9  NAP   125      12.483  39.800  43.472  1.00  0.00           H  
ATOM   2273  C10 NAP   125      11.737  38.224  42.414  1.00  0.00           C  
ATOM   2274  H10 NAP   125      11.123  38.713  41.914  1.00  0.00           H  
TER    2275      NAP   125 
ATOM   2275  C1  NAP   126      32.046  31.872  38.518  1.00  0.00           C  
ATOM   2276  C2  NAP   126      32.521  33.187  38.357  1.00  0.00           C  
ATOM   2277  H2  NAP   126      33.377  33.335  38.020  1.00  0.00           H  
ATOM   2278  C3  NAP   126      31.707  34.279  38.711  1.00  0.00           C  
ATOM   2279  H3  NAP   126      32.025  35.148  38.606  1.00  0.00           H  
ATOM   2280  C4  NAP   126      30.414  34.059  39.221  1.00  0.00           C  
ATOM   2281  H4  NAP   126      29.874  34.783  39.453  1.00  0.00           H  
ATOM   2282  C5  NAP   126      29.934  32.746  39.380  1.00  0.00           C  
ATOM   2283  H5  NAP   126      29.079  32.604  39.719  1.00  0.00           H  
ATOM   2284  C6  NAP   126      30.749  31.650  39.035  1.00  0.00           C  
ATOM   2285  C7  NAP   126      30.279  30.333  39.204  1.00  0.00           C  
ATOM   2286  H7  NAP   126      29.428  30.183  39.548  1.00  0.00           H  
ATOM   2287  C8  NAP   126      31.095  29.241  38.853  1.00  0.00           C  
ATOM   2288  H8  NAP   126      30.784  28.370  38.969  1.00  0.00           H  
ATOM   2289  C9  NAP   126      32.382  29.463  38.331  1.00  0.00           C  
ATOM   2290  H9  NAP   126      32.924  28.741  38.101  1.00  0.00           H  
ATOM   2291  C10 NAP   126      32.858  30.776  38.168  1.00  0.00           C  
ATOM   2292  H10 NAP   126      33.713  30.918  37.834  1.00  0.00           H  
TER    2293      NAP   126 
ATOM   2293  C1  NAP   127      13.869  32.242  11.601  1.00  0.00           C  
ATOM   2294  C2  NAP   127      12.762  33.111  11.572  1.00  0.00           C  
ATOM   2295  H2  NAP   127      12.278  33.270  12.351  1.00  0.00           H  
ATOM   2296  C3  NAP   127      12.388  33.736  10.368  1.00  0.00           C  
ATOM   2297  H3  NAP   127      11.655  34.310  10.350  1.00  0.00           H  
ATOM   2298  C4  NAP   127      13.122  33.497   9.192  1.00  0.00           C  
ATOM   2299  H4  NAP   127      12.875  33.914   8.396  1.00  0.00           H  
ATOM   2300  C5  NAP   127      14.229  32.628   9.217  1.00  0.00           C  
ATOM   2301  H5  NAP   127      14.714  32.472   8.438  1.00  0.00           H  
ATOM   2302  C6  NAP   127      14.605  31.998  10.420  1.00  0.00           C  
ATOM   2303  C7  NAP   127      15.709  31.124  10.452  1.00  0.00           C  
ATOM   2304  H7  NAP   127      16.197  30.962   9.678  1.00  0.00           H  
ATOM   2305  C8  NAP   127      16.072  30.490  11.656  1.00  0.00           C  
ATOM   2306  H8  NAP   127      16.800  29.908  11.677  1.00  0.00           H  
ATOM   2307  C9  NAP   127      15.340  30.736  12.831  1.00  0.00           C  
ATOM   2308  H9  NAP   127      15.581  30.317  13.628  1.00  0.00           H  
ATOM   2309  C10 NAP   127      14.246  31.619  12.805  1.00  0.00           C  
ATOM   2310  H10 NAP   127      13.769  31.787  13.584  1.00  0.00           H  
TER    2311      NAP   127 
ATOM   2311  C1  NAP   128      12.813   8.828  25.917  1.00  0.00           C  
ATOM   2312  C2  NAP   128      11.405   8.886  25.942  1.00  0.00           C  
ATOM   2313  H2  NAP   128      10.905   8.109  25.839  1.00  0.00           H  
ATOM   2314  C3  NAP   128      10.753  10.120  26.123  1.00  0.00           C  
ATOM   2315  H3  NAP   128       9.822  10.158  26.133  1.00  0.00           H  
ATOM   2316  C4  NAP   128      11.505  11.297  26.285  1.00  0.00           C  
ATOM   2317  H4  NAP   128      11.072  12.114  26.406  1.00  0.00           H  
ATOM   2318  C5  NAP   128      12.910  11.244  26.259  1.00  0.00           C  
ATOM   2319  H5  NAP   128      13.400  12.026  26.367  1.00  0.00           H  
ATOM   2320  C6  NAP   128      13.569  10.012  26.075  1.00  0.00           C  
ATOM   2321  C7  NAP   128      14.976   9.953  26.051  1.00  0.00           C  
ATOM   2322  H7  NAP   128      15.479  10.727  26.166  1.00  0.00           H  
ATOM   2323  C8  NAP   128      15.627   8.719  25.864  1.00  0.00           C  
ATOM   2324  H8  NAP   128      16.559   8.680  25.858  1.00  0.00           H  
ATOM   2325  C9  NAP   128      14.875   7.540  25.715  1.00  0.00           C  
ATOM   2326  H9  NAP   128      15.310   6.723  25.607  1.00  0.00           H  
ATOM   2327  C10 NAP   128      13.469   7.595  25.740  1.00  0.00           C  
ATOM   2328  H10 NAP   128      12.974   6.813  25.643  1.00  0.00           H  
TER    2329      NAP   128 
ATOM   2329  C1  NAP   129      33.466  26.715  24.904  1.00  0.00           C  
ATOM   2330  C2  NAP   129      32.983  26.423  23.613  1.00  0.00           C  
ATOM   2331  H2  NAP   129      33.111  27.029  22.919  1.00  0.00           H  
ATOM   2332  C3  NAP   129      32.286  25.224  23.374  1.00  0.00           C  
ATOM   2333  H3  NAP   129      31.955  25.035  22.522  1.00  0.00           H  
ATOM   2334  C4  NAP   129      32.083  24.310  24.423  1.00  0.00           C  
ATOM   2335  H4  NAP   129      31.626  23.514  24.262  1.00  0.00           H  
ATOM   2336  C5  NAP   129      32.561  24.596  25.715  1.00  0.00           C  
ATOM   2337  H5  NAP   129      32.412  23.992  26.407  1.00  0.00           H  
ATOM   2338  C6  NAP   129      33.248  25.801  25.961  1.00  0.00           C  
ATOM   2339  C7  NAP   129      33.704  26.109  27.258  1.00  0.00           C  
ATOM   2340  H7  NAP   129      33.556  25.511  27.957  1.00  0.00           H  
ATOM   2341  C8  NAP   129      34.366  27.326  27.505  1.00  0.00           C  
ATOM   2342  H8  NAP   129      34.656  27.532  28.366  1.00  0.00           H  
ATOM   2343  C9  NAP   129      34.583  28.235  26.453  1.00  0.00           C  
ATOM   2344  H9  NAP   129      35.018  29.042  26.617  1.00  0.00           H  
ATOM   2345  C10 NAP   129      34.140  27.926  25.154  1.00  0.00           C  
ATOM   2346  H10 NAP   129      34.284  28.527  24.459  1.00  0.00           H  
TER    2347      NAP   129 
ATOM   2347  C1  NAP   130      14.379  16.446  10.690  1.00  0.00           C  
ATOM   2348  C2  NAP   130      15.437  17.296  11.068  1.00  0.00           C  
ATOM   2349  H2  NAP   130      15.789  17.902  10.456  1.00  0.00           H  
ATOM   2350  C3  NAP   130      15.970  17.223  12.369  1.00  0.00           C  
ATOM   2351  H3  NAP   130      16.677  17.779  12.617  1.00  0.00           H  
ATOM   2352  C4  NAP   130      15.440  16.308  13.294  1.00  0.00           C  
ATOM   2353  H4  NAP   130      15.800  16.255  14.152  1.00  0.00           H  
ATOM   2354  C5  NAP   130      14.373  15.469  12.926  1.00  0.00           C  
ATOM   2355  H5  NAP   130      14.027  14.861  13.539  1.00  0.00           H  
ATOM   2356  C6  NAP   130      13.844  15.529  11.623  1.00  0.00           C  
ATOM   2357  C7  NAP   130      12.791  14.674  11.247  1.00  0.00           C  
ATOM   2358  H7  NAP   130      12.438  14.071  11.862  1.00  0.00           H  
ATOM   2359  C8  NAP   130      12.273  14.729   9.940  1.00  0.00           C  
ATOM   2360  H8  NAP   130      11.576  14.161   9.690  1.00  0.00           H  
ATOM   2361  C9  NAP   130      12.806  15.638   9.008  1.00  0.00           C  
ATOM   2362  H9  NAP   130      12.465  15.670   8.142  1.00  0.00           H  
ATOM   2363  C10 NAP   130      13.855  16.499   9.384  1.00  0.00           C  
ATOM   2364  H10 NAP   130      14.205  17.100   8.766  1.00  0.00           H  
TER    2365      NAP   130 
ATOM   2365  C1  NAP   131      27.179  24.113  14.458  1.00  0.00           C  
ATOM   2366  C2  NAP   131      26.889  24.256  13.089  1.00  0.00           C  
ATOM   2367  H2  NAP   131      26.252  23.708  12.693  1.00  0.00           H  
ATOM   2368  C3  NAP   131      27.549  25.235  12.326  1.00  0.00           C  
ATOM   2369  H3  NAP   131      27.346  25.334  11.422  1.00  0.00           H  
ATOM   2370  C4  NAP   131      28.520  26.056  12.927  1.00  0.00           C  
ATOM   2371  H4  NAP   131      28.971  26.688  12.413  1.00  0.00           H  
ATOM   2372  C5  NAP   131      28.822  25.911  14.294  1.00  0.00           C  
ATOM   2373  H5  NAP   131      29.469  26.451  14.689  1.00  0.00           H  
ATOM   2374  C6  NAP   131      28.146  24.945  15.066  1.00  0.00           C  
ATOM   2375  C7  NAP   131      28.420  24.805  16.441  1.00  0.00           C  
ATOM   2376  H7  NAP   131      29.057  25.347  16.848  1.00  0.00           H  
ATOM   2377  C8  NAP   131      27.724  23.851  17.207  1.00  0.00           C  
ATOM   2378  H8  NAP   131      27.897  23.766  18.121  1.00  0.00           H  
ATOM   2379  C9  NAP   131      26.761  23.028  16.598  1.00  0.00           C  
ATOM   2380  H9  NAP   131      26.294  22.402  17.107  1.00  0.00           H  
ATOM   2381  C10 NAP   131      26.494  23.155  15.225  1.00  0.00           C  
ATOM   2382  H10 NAP   131      25.852  22.612  14.829  1.00  0.00           H  
TER    2383      NAP   131 
ATOM   2383  C1  NAP   132      35.961  28.700  40.514  1.00  0.00           C  
ATOM   2384  C2  NAP   132      34.749  27.982  40.512  1.00  0.00           C  
ATOM   2385  H2  NAP   132      34.072  28.210  41.108  1.00  0.00           H  
ATOM   2386  C3  NAP   132      34.561  26.918  39.610  1.00  0.00           C  
ATOM   2387  H3  NAP   132      33.760  26.439  39.613  1.00  0.00           H  
ATOM   2388  C4  NAP   132      35.580  26.574  38.705  1.00  0.00           C  
ATOM   2389  H4  NAP   132      35.453  25.867  38.110  1.00  0.00           H  
ATOM   2390  C5  NAP   132      36.793  27.289  38.703  1.00  0.00           C  
ATOM   2391  H5  NAP   132      37.468  27.054  38.107  1.00  0.00           H  
ATOM   2392  C6  NAP   132      36.988  28.351  39.609  1.00  0.00           C  
ATOM   2393  C7  NAP   132      38.203  29.065  39.617  1.00  0.00           C  
ATOM   2394  H7  NAP   132      38.883  28.836  39.024  1.00  0.00           H  
ATOM   2395  C8  NAP   132      38.392  30.125  40.525  1.00  0.00           C  
ATOM   2396  H8  NAP   132      39.197  30.596  40.531  1.00  0.00           H  
ATOM   2397  C9  NAP   132      37.371  30.469  41.429  1.00  0.00           C  
ATOM   2398  H9  NAP   132      37.500  31.165  42.035  1.00  0.00           H  
ATOM   2399  C10 NAP   132      36.156  29.759  41.422  1.00  0.00           C  
ATOM   2400  H10 NAP   132      35.481  29.987  42.022  1.00  0.00           H  
TER    2401      NAP   132 
ATOM   2401  C1  NAP   133      16.701  33.627  38.504  1.00  0.00           C  
ATOM   2402  C2  NAP   133      15.617  32.730  38.568  1.00  0.00           C  
ATOM   2403  H2  NAP   133      15.056  32.731  39.310  1.00  0.00           H  
ATOM   2404  C3  NAP   133      15.373  31.843  37.504  1.00  0.00           C  
ATOM   2405  H3  NAP   133      14.648  31.260  37.540  1.00  0.00           H  
ATOM   2406  C4  NAP   133      16.214  31.846  36.378  1.00  0.00           C  
ATOM   2407  H4  NAP   133      16.047  31.260  35.675  1.00  0.00           H  
ATOM   2408  C5  NAP   133      17.301  32.736  36.311  1.00  0.00           C  
ATOM   2409  H5  NAP   133      17.850  32.740  35.560  1.00  0.00           H  
ATOM   2410  C6  NAP   133      17.548  33.630  37.372  1.00  0.00           C  
ATOM   2411  C7  NAP   133      18.623  34.539  37.305  1.00  0.00           C  
ATOM   2412  H7  NAP   133      19.175  34.558  36.557  1.00  0.00           H  
ATOM   2413  C8  NAP   133      18.855  35.437  38.361  1.00  0.00           C  
ATOM   2414  H8  NAP   133      19.556  36.050  38.310  1.00  0.00           H  
ATOM   2415  C9  NAP   133      18.019  35.425  39.491  1.00  0.00           C  
ATOM   2416  H9  NAP   133      18.171  36.027  40.185  1.00  0.00           H  
ATOM   2417  C10 NAP   133      16.941  34.524  39.563  1.00  0.00           C  
ATOM   2418  H10 NAP   133      16.381  34.529  40.306  1.00  0.00           H  
TER    2419      NAP   133 
ATOM   2419  C1  NAP   134      24.146   9.837  15.843  1.00  0.00           C  
ATOM   2420  C2  NAP   134      23.324  10.974  15.720  1.00  0.00           C  
ATOM   2421  H2  NAP   134      22.991  11.213  14.888  1.00  0.00           H  
ATOM   2422  C3  NAP   134      23.002  11.743  16.853  1.00  0.00           C  
ATOM   2423  H3  NAP   134      22.457  12.496  16.773  1.00  0.00           H  
ATOM   2424  C4  NAP   134      23.509  11.378  18.112  1.00  0.00           C  
ATOM   2425  H4  NAP   134      23.303  11.893  18.862  1.00  0.00           H  
ATOM   2426  C5  NAP   134      24.324  10.240  18.242  1.00  0.00           C  
ATOM   2427  H5  NAP   134      24.648   9.999  19.078  1.00  0.00           H  
ATOM   2428  C6  NAP   134      24.646   9.467  17.112  1.00  0.00           C  
ATOM   2429  C7  NAP   134      25.461   8.326  17.238  1.00  0.00           C  
ATOM   2430  H7  NAP   134      25.795   8.083  18.072  1.00  0.00           H  
ATOM   2431  C8  NAP   134      25.778   7.557  16.103  1.00  0.00           C  
ATOM   2432  H8  NAP   134      26.324   6.807  16.188  1.00  0.00           H  
ATOM   2433  C9  NAP   134      25.285   7.929  14.839  1.00  0.00           C  
ATOM   2434  H9  NAP   134      25.499   7.419  14.089  1.00  0.00           H  
ATOM   2435  C10 NAP   134      24.468   9.067  14.709  1.00  0.00           C  
ATOM   2436  H10 NAP   134      24.136   9.309  13.874  1.00  0.00           H  
TER    2437      NAP   134 
ATOM   2437  C1  NAP   135       9.425  13.536  30.190  1.00  0.00           C  
ATOM   2438  C2  NAP   135       9.619  12.519  29.237  1.00  0.00           C  
ATOM   2439  H2  NAP   135      10.475  12.190  29.075  1.00  0.00           H  
ATOM   2440  C3  NAP   135       8.520  11.998  28.529  1.00  0.00           C  
ATOM   2441  H3  NAP   135       8.647  11.328  27.897  1.00  0.00           H  
ATOM   2442  C4  NAP   135       7.225  12.488  28.776  1.00  0.00           C  
ATOM   2443  H4  NAP   135       6.499  12.140  28.306  1.00  0.00           H  
ATOM   2444  C5  NAP   135       7.027  13.510  29.723  1.00  0.00           C  
ATOM   2445  H5  NAP   135       6.170  13.836  29.880  1.00  0.00           H  
ATOM   2446  C6  NAP   135       8.124  14.036  30.431  1.00  0.00           C  
ATOM   2447  C7  NAP   135       7.930  15.059  31.379  1.00  0.00           C  
ATOM   2448  H7  NAP   135       7.075  15.389  31.539  1.00  0.00           H  
ATOM   2449  C8  NAP   135       9.028  15.580  32.088  1.00  0.00           C  
ATOM   2450  H8  NAP   135       8.896  16.257  32.714  1.00  0.00           H  
ATOM   2451  C9  NAP   135      10.321  15.082  31.848  1.00  0.00           C  
ATOM   2452  H9  NAP   135      11.049  15.426  32.317  1.00  0.00           H  
ATOM   2453  C10 NAP   135      10.521  14.062  30.900  1.00  0.00           C  
ATOM   2454  H10 NAP   135      11.378  13.736  30.744  1.00  0.00           H  
TER    2455      NAP   135 
ATOM   2455  C1  NAP   136      17.746  14.704  35.651  1.00  0.00           C  
ATOM   2456  C2  NAP   136      17.619  14.529  34.260  1.00  0.00           C  
ATOM   2457  H2  NAP   136      16.795  14.296  33.887  1.00  0.00           H  
ATOM   2458  C3  NAP   136      18.745  14.667  33.429  1.00  0.00           C  
ATOM   2459  H3  NAP   136      18.664  14.536  32.509  1.00  0.00           H  
ATOM   2460  C4  NAP   136      19.991  15.015  33.977  1.00  0.00           C  
ATOM   2461  H4  NAP   136      20.736  15.103  33.419  1.00  0.00           H  
ATOM   2462  C5  NAP   136      20.118  15.206  35.365  1.00  0.00           C  
ATOM   2463  H5  NAP   136      20.948  15.426  35.728  1.00  0.00           H  
ATOM   2464  C6  NAP   136      19.004  15.032  36.208  1.00  0.00           C  
ATOM   2465  C7  NAP   136      19.134  15.193  37.601  1.00  0.00           C  
ATOM   2466  H7  NAP   136      19.964  15.398  37.972  1.00  0.00           H  
ATOM   2467  C8  NAP   136      18.010  15.048  38.435  1.00  0.00           C  
ATOM   2468  H8  NAP   136      18.097  15.153  39.357  1.00  0.00           H  
ATOM   2469  C9  NAP   136      16.755  14.742  37.878  1.00  0.00           C  
ATOM   2470  H9  NAP   136      16.011  14.643  38.431  1.00  0.00           H  
ATOM   2471  C10 NAP   136      16.624  14.560  36.488  1.00  0.00           C  
ATOM   2472  H10 NAP   136      15.795  14.340  36.126  1.00  0.00           H  
TER    2473      NAP   136 
ATOM   2473  C1  NAP   137      12.313  30.934  21.712  1.00  0.00           C  
ATOM   2474  C2  NAP   137      13.443  30.094  21.712  1.00  0.00           C  
ATOM   2475  H2  NAP   137      13.409  29.269  22.141  1.00  0.00           H  
ATOM   2476  C3  NAP   137      14.623  30.497  21.061  1.00  0.00           C  
ATOM   2477  H3  NAP   137      15.372  29.941  21.060  1.00  0.00           H  
ATOM   2478  C4  NAP   137      14.673  31.738  20.401  1.00  0.00           C  
ATOM   2479  H4  NAP   137      15.457  32.000  19.968  1.00  0.00           H  
ATOM   2480  C5  NAP   137      13.544  32.578  20.389  1.00  0.00           C  
ATOM   2481  H5  NAP   137      13.579  33.397  19.952  1.00  0.00           H  
ATOM   2482  C6  NAP   137      12.362  32.179  21.044  1.00  0.00           C  
ATOM   2483  C7  NAP   137      11.231  33.018  21.039  1.00  0.00           C  
ATOM   2484  H7  NAP   137      11.262  33.839  20.605  1.00  0.00           H  
ATOM   2485  C8  NAP   137      10.053  32.617  21.698  1.00  0.00           C  
ATOM   2486  H8  NAP   137       9.304  33.171  21.695  1.00  0.00           H  
ATOM   2487  C9  NAP   137      10.005  31.378  22.362  1.00  0.00           C  
ATOM   2488  H9  NAP   137       9.224  31.112  22.795  1.00  0.00           H  
ATOM   2489  C10 NAP   137      11.133  30.537  22.368  1.00  0.00           C  
ATOM   2490  H10 NAP   137      11.096  29.715  22.804  1.00  0.00           H  
TER    2491      NAP   137 
ATOM   2491  C1  NAP   138      22.993  37.154  11.634  1.00  0.00           C  
ATOM   2492  C2  NAP   138      23.882  36.754  10.617  1.00  0.00           C  
ATOM   2493  H2  NAP   138      24.486  37.366  10.260  1.00  0.00           H  
ATOM   2494  C3  NAP   138      23.859  35.430  10.140  1.00  0.00           C  
ATOM   2495  H3  NAP   138      24.443  35.171   9.462  1.00  0.00           H  
ATOM   2496  C4  NAP   138      22.954  34.500  10.684  1.00  0.00           C  
ATOM   2497  H4  NAP   138      22.941  33.623  10.369  1.00  0.00           H  
ATOM   2498  C5  NAP   138      22.065  34.894  11.701  1.00  0.00           C  
ATOM   2499  H5  NAP   138      21.468  34.278  12.060  1.00  0.00           H  
ATOM   2500  C6  NAP   138      22.080  36.221  12.176  1.00  0.00           C  
ATOM   2501  C7  NAP   138      21.200  36.617  13.202  1.00  0.00           C  
ATOM   2502  H7  NAP   138      20.600  36.006  13.566  1.00  0.00           H  
ATOM   2503  C8  NAP   138      21.226  37.939  13.681  1.00  0.00           C  
ATOM   2504  H8  NAP   138      20.647  38.200  14.362  1.00  0.00           H  
ATOM   2505  C9  NAP   138      22.127  38.870  13.133  1.00  0.00           C  
ATOM   2506  H9  NAP   138      22.139  39.748  13.448  1.00  0.00           H  
ATOM   2507  C10 NAP   138      23.013  38.477  12.114  1.00  0.00           C  
ATOM   2508  H10 NAP   138      23.614  39.093  11.759  1.00  0.00           H  
TER    2509      NAP   138 
ATOM   2509  C1  NAP   139      31.913  19.077  35.177  1.00  0.00           C  
ATOM   2510  C2  NAP   139      30.528  19.253  35.371  1.00  0.00           C  
ATOM   2511  H2  NAP   139      30.138  19.030  36.185  1.00  0.00           H  
ATOM   2512  C3  NAP   139      29.730  19.758  34.327  1.00  0.00           C  
ATOM   2513  H3  NAP   139      28.811  19.864  34.447  1.00  0.00           H  
ATOM   2514  C4  NAP   139      30.315  20.096  33.093  1.00  0.00           C  
ATOM   2515  H4  NAP   139      29.790  20.437  32.402  1.00  0.00           H  
ATOM   2516  C5  NAP   139      31.694  19.910  32.894  1.00  0.00           C  
ATOM   2517  H5  NAP   139      32.074  20.123  32.071  1.00  0.00           H  
ATOM   2518  C6  NAP   139      32.497  19.405  33.933  1.00  0.00           C  
ATOM   2519  C7  NAP   139      33.880  19.224  33.736  1.00  0.00           C  
ATOM   2520  H7  NAP   139      34.261  19.439  32.914  1.00  0.00           H  
ATOM   2521  C8  NAP   139      34.680  18.717  34.776  1.00  0.00           C  
ATOM   2522  H8  NAP   139      35.594  18.594  34.641  1.00  0.00           H  
ATOM   2523  C9  NAP   139      34.100  18.391  36.015  1.00  0.00           C  
ATOM   2524  H9  NAP   139      34.631  18.054  36.703  1.00  0.00           H  
ATOM   2525  C10 NAP   139      32.719  18.570  36.216  1.00  0.00           C  
ATOM   2526  H10 NAP   139      32.337  18.351  37.035  1.00  0.00           H  
TER    2527      NAP   139 
ATOM   2527  C1  NAP   140      25.901  36.888  28.633  1.00  0.00           C  
ATOM   2528  C2  NAP   140      25.093  36.916  27.479  1.00  0.00           C  
ATOM   2529  H2  NAP   140      24.417  37.551  27.399  1.00  0.00           H  
ATOM   2530  C3  NAP   140      25.312  35.990  26.443  1.00  0.00           C  
ATOM   2531  H3  NAP   140      24.779  36.011  25.680  1.00  0.00           H  
ATOM   2532  C4  NAP   140      26.338  35.035  26.556  1.00  0.00           C  
ATOM   2533  H4  NAP   140      26.482  34.423  25.867  1.00  0.00           H  
ATOM   2534  C5  NAP   140      27.137  34.994  27.714  1.00  0.00           C  
ATOM   2535  H5  NAP   140      27.813  34.361  27.788  1.00  0.00           H  
ATOM   2536  C6  NAP   140      26.925  35.921  28.754  1.00  0.00           C  
ATOM   2537  C7  NAP   140      27.737  35.900  29.904  1.00  0.00           C  
ATOM   2538  H7  NAP   140      28.414  35.265  29.984  1.00  0.00           H  
ATOM   2539  C8  NAP   140      27.541  36.851  30.923  1.00  0.00           C  
ATOM   2540  H8  NAP   140      28.088  36.849  31.677  1.00  0.00           H  
ATOM   2541  C9  NAP   140      26.518  37.809  30.806  1.00  0.00           C  
ATOM   2542  H9  NAP   140      26.388  38.435  31.484  1.00  0.00           H  
ATOM   2543  C10 NAP   140      25.697  37.826  29.663  1.00  0.00           C  
ATOM   2544  H10 NAP   140      25.024  38.464  29.584  1.00  0.00           H  
TER    2545      NAP   140 
ATOM   2545  C1  NAP   141      25.325  38.836  21.015  1.00  0.00           C  
ATOM   2546  C2  NAP   141      24.862  39.496  19.860  1.00  0.00           C  
ATOM   2547  H2  NAP   141      25.375  40.168  19.472  1.00  0.00           H  
ATOM   2548  C3  NAP   141      23.626  39.138  19.290  1.00  0.00           C  
ATOM   2549  H3  NAP   141      23.318  39.575  18.526  1.00  0.00           H  
ATOM   2550  C4  NAP   141      22.855  38.116  19.871  1.00  0.00           C  
ATOM   2551  H4  NAP   141      22.038  37.879  19.491  1.00  0.00           H  
ATOM   2552  C5  NAP   141      23.309  37.458  21.029  1.00  0.00           C  
ATOM   2553  H5  NAP   141      22.791  36.785  21.412  1.00  0.00           H  
ATOM   2554  C6  NAP   141      24.542  37.819  21.606  1.00  0.00           C  
ATOM   2555  C7  NAP   141      25.007  37.162  22.763  1.00  0.00           C  
ATOM   2556  H7  NAP   141      24.499  36.484  23.147  1.00  0.00           H  
ATOM   2557  C8  NAP   141      26.251  37.509  23.321  1.00  0.00           C  
ATOM   2558  H8  NAP   141      26.562  37.066  24.079  1.00  0.00           H  
ATOM   2559  C9  NAP   141      27.033  38.516  22.728  1.00  0.00           C  
ATOM   2560  H9  NAP   141      27.862  38.741  23.092  1.00  0.00           H  
ATOM   2561  C10 NAP   141      26.567  39.183  21.580  1.00  0.00           C  
ATOM   2562  H10 NAP   141      27.087  39.848  21.190  1.00  0.00           H  
TER    2563      NAP   141 
ATOM   2563  C1  NAP   142      37.014  37.098  29.703  1.00  0.00           C  
ATOM   2564  C2  NAP   142      35.733  36.835  30.228  1.00  0.00           C  
ATOM   2565  H2  NAP   142      35.629  36.654  31.135  1.00  0.00           H  
ATOM   2566  C3  NAP   142      34.610  36.838  29.381  1.00  0.00           C  
ATOM   2567  H3  NAP   142      33.766  36.657  29.731  1.00  0.00           H  
ATOM   2568  C4  NAP   142      34.759  37.124  28.012  1.00  0.00           C  
ATOM   2569  H4  NAP   142      34.014  37.140  27.453  1.00  0.00           H  
ATOM   2570  C5  NAP   142      36.035  37.393  27.485  1.00  0.00           C  
ATOM   2571  H5  NAP   142      36.132  37.584  26.579  1.00  0.00           H  
ATOM   2572  C6  NAP   142      37.164  37.379  28.326  1.00  0.00           C  
ATOM   2573  C7  NAP   142      38.442  37.644  27.799  1.00  0.00           C  
ATOM   2574  H7  NAP   142      38.543  37.831  26.893  1.00  0.00           H  
ATOM   2575  C8  NAP   142      39.570  37.627  28.641  1.00  0.00           C  
ATOM   2576  H8  NAP   142      40.416  37.801  28.290  1.00  0.00           H  
ATOM   2577  C9  NAP   142      39.421  37.344  30.011  1.00  0.00           C  
ATOM   2578  H9  NAP   142      40.170  37.332  30.566  1.00  0.00           H  
ATOM   2579  C10 NAP   142      38.145  37.081  30.542  1.00  0.00           C  
ATOM   2580  H10 NAP   142      38.051  36.894  31.449  1.00  0.00           H  
TER    2581      NAP   142 
ATOM   2581  C1  NAP   143      24.905   6.319  33.639  1.00  0.00           C  
ATOM   2582  C2  NAP   143      23.638   6.826  33.986  1.00  0.00           C  
ATOM   2583  H2  NAP   143      23.294   7.564  33.535  1.00  0.00           H  
ATOM   2584  C3  NAP   143      22.889   6.218  35.010  1.00  0.00           C  
ATOM   2585  H3  NAP   143      22.047   6.550  35.232  1.00  0.00           H  
ATOM   2586  C4  NAP   143      23.411   5.107  35.697  1.00  0.00           C  
ATOM   2587  H4  NAP   143      22.916   4.705  36.376  1.00  0.00           H  
ATOM   2588  C5  NAP   143      24.679   4.598  35.356  1.00  0.00           C  
ATOM   2589  H5  NAP   143      25.021   3.860  35.808  1.00  0.00           H  
ATOM   2590  C6  NAP   143      25.429   5.201  34.327  1.00  0.00           C  
ATOM   2591  C7  NAP   143      26.698   4.697  33.979  1.00  0.00           C  
ATOM   2592  H7  NAP   143      27.048   3.962  34.429  1.00  0.00           H  
ATOM   2593  C8  NAP   143      27.438   5.300  32.945  1.00  0.00           C  
ATOM   2594  H8  NAP   143      28.279   4.967  32.716  1.00  0.00           H  
ATOM   2595  C9  NAP   143      26.909   6.404  32.253  1.00  0.00           C  
ATOM   2596  H9  NAP   143      27.400   6.796  31.565  1.00  0.00           H  
ATOM   2597  C10 NAP   143      25.648   6.919  32.605  1.00  0.00           C  
ATOM   2598  H10 NAP   143      25.300   7.652  32.152  1.00  0.00           H  
TER    2599      NAP   143 
ATOM   2599  C1  NAP   144       9.076  20.159  32.304  1.00  0.00           C  
ATOM   2600  C2  NAP   144       8.099  21.111  31.952  1.00  0.00           C  
ATOM   2601  H2  NAP   144       7.619  21.553  32.614  1.00  0.00           H  
ATOM   2602  C3  NAP   144       7.852  21.399  30.596  1.00  0.00           C  
ATOM   2603  H3  NAP   144       7.207  22.030  30.364  1.00  0.00           H  
ATOM   2604  C4  NAP   144       8.583  20.740  29.591  1.00  0.00           C  
ATOM   2605  H4  NAP   144       8.422  20.936  28.694  1.00  0.00           H  
ATOM   2606  C5  NAP   144       9.559  19.788  29.939  1.00  0.00           C  
ATOM   2607  H5  NAP   144      10.047  19.359  29.273  1.00  0.00           H  
ATOM   2608  C6  NAP   144       9.804  19.490  31.293  1.00  0.00           C  
ATOM   2609  C7  NAP   144      10.785  18.544  31.646  1.00  0.00           C  
ATOM   2610  H7  NAP   144      11.266  18.102  30.982  1.00  0.00           H  
ATOM   2611  C8  NAP   144      11.061  18.286  33.002  1.00  0.00           C  
ATOM   2612  H8  NAP   144      11.722  17.671  33.232  1.00  0.00           H  
ATOM   2613  C9  NAP   144      10.335  18.949  34.006  1.00  0.00           C  
ATOM   2614  H9  NAP   144      10.512  18.770  34.903  1.00  0.00           H  
ATOM   2615  C10 NAP   144       9.339  19.880  33.659  1.00  0.00           C  
ATOM   2616  H10 NAP   144       8.860  20.318  34.326  1.00  0.00           H  
TER    2617      NAP   144 
ATOM   2617  C1  NAP   145      36.198  31.928  16.425  1.00  0.00           C  
ATOM   2618  C2  NAP   145      34.855  32.233  16.715  1.00  0.00           C  
ATOM   2619  H2  NAP   145      34.231  32.264  16.027  1.00  0.00           H  
ATOM   2620  C3  NAP   145      34.457  32.488  18.039  1.00  0.00           C  
ATOM   2621  H3  NAP   145      33.568  32.689  18.228  1.00  0.00           H  
ATOM   2622  C4  NAP   145      35.402  32.445  19.080  1.00  0.00           C  
ATOM   2623  H4  NAP   145      35.136  32.622  19.956  1.00  0.00           H  
ATOM   2624  C5  NAP   145      36.745  32.135  18.797  1.00  0.00           C  
ATOM   2625  H5  NAP   145      37.368  32.104  19.486  1.00  0.00           H  
ATOM   2626  C6  NAP   145      37.147  31.876  17.471  1.00  0.00           C  
ATOM   2627  C7  NAP   145      38.491  31.571  17.180  1.00  0.00           C  
ATOM   2628  H7  NAP   145      39.119  31.534  17.865  1.00  0.00           H  
ATOM   2629  C8  NAP   145      38.887  31.320  15.852  1.00  0.00           C  
ATOM   2630  H8  NAP   145      39.776  31.118  15.661  1.00  0.00           H  
ATOM   2631  C9  NAP   145      37.940  31.372  14.813  1.00  0.00           C  
ATOM   2632  H9  NAP   145      38.201  31.204  13.935  1.00  0.00           H  
ATOM   2633  C10 NAP   145      36.597  31.677  15.098  1.00  0.00           C  
ATOM   2634  H10 NAP   145      35.971  31.711  14.410  1.00  0.00           H  
TER    2635      NAP   145 
ATOM   2635  C1  NAP   146      28.868  38.766  10.745  1.00  0.00           C  
ATOM   2636  C2  NAP   146      29.865  38.169   9.949  1.00  0.00           C  
ATOM   2637  H2  NAP   146      29.811  37.265   9.738  1.00  0.00           H  
ATOM   2638  C3  NAP   146      30.940  38.940   9.469  1.00  0.00           C  
ATOM   2639  H3  NAP   146      31.598  38.544   8.941  1.00  0.00           H  
ATOM   2640  C4  NAP   146      31.021  40.309   9.783  1.00  0.00           C  
ATOM   2641  H4  NAP   146      31.731  40.819   9.459  1.00  0.00           H  
ATOM   2642  C5  NAP   146      30.033  40.907  10.588  1.00  0.00           C  
ATOM   2643  H5  NAP   146      30.091  41.811  10.800  1.00  0.00           H  
ATOM   2644  C6  NAP   146      28.955  40.139  11.072  1.00  0.00           C  
ATOM   2645  C7  NAP   146      27.961  40.731  11.875  1.00  0.00           C  
ATOM   2646  H7  NAP   146      28.017  41.633  12.097  1.00  0.00           H  
ATOM   2647  C8  NAP   146      26.882  39.960  12.349  1.00  0.00           C  
ATOM   2648  H8  NAP   146      26.227  40.350  12.885  1.00  0.00           H  
ATOM   2649  C9  NAP   146      26.796  38.596  12.019  1.00  0.00           C  
ATOM   2650  H9  NAP   146      26.088  38.083  12.343  1.00  0.00           H  
ATOM   2651  C10 NAP   146      27.785  38.000  11.217  1.00  0.00           C  
ATOM   2652  H10 NAP   146      27.727  37.096  11.008  1.00  0.00           H  
TER    2653      NAP   146 
ATOM   2653  C1  NAP   147      28.506  31.504  16.395  1.00  0.00           C  
ATOM   2654  C2  NAP   147      29.117  30.418  15.739  1.00  0.00           C  
ATOM   2655  H2  NAP   147      28.890  30.216  14.859  1.00  0.00           H  
ATOM   2656  C3  NAP   147      30.098  29.658  16.401  1.00  0.00           C  
ATOM   2657  H3  NAP   147      30.520  28.949  15.962  1.00  0.00           H  
ATOM   2658  C4  NAP   147      30.467  29.979  17.719  1.00  0.00           C  
ATOM   2659  H4  NAP   147      31.128  29.478  18.150  1.00  0.00           H  
ATOM   2660  C5  NAP   147      29.831  31.036  18.394  1.00  0.00           C  
ATOM   2661  H5  NAP   147      30.074  31.237  19.272  1.00  0.00           H  
ATOM   2662  C6  NAP   147      28.853  31.804  17.733  1.00  0.00           C  
ATOM   2663  C7  NAP   147      28.224  32.871  18.398  1.00  0.00           C  
ATOM   2664  H7  NAP   147      28.447  33.070  19.279  1.00  0.00           H  
ATOM   2665  C8  NAP   147      27.263  33.650  17.731  1.00  0.00           C  
ATOM   2666  H8  NAP   147      26.853  34.364  18.171  1.00  0.00           H  
ATOM   2667  C9  NAP   147      26.929  33.360  16.396  1.00  0.00           C  
ATOM   2668  H9  NAP   147      26.298  33.883  15.954  1.00  0.00           H  
ATOM   2669  C10 NAP   147      27.550  32.291  15.726  1.00  0.00           C  
ATOM   2670  H10 NAP   147      27.330  32.111  14.839  1.00  0.00           H  
TER    2671      NAP   147 
ATOM   2671  C1  NAP   148      30.093  38.287  20.840  1.00  0.00           C  
ATOM   2672  C2  NAP   148      29.710  37.317  19.895  1.00  0.00           C  
ATOM   2673  H2  NAP   148      29.800  36.414  20.098  1.00  0.00           H  
ATOM   2674  C3  NAP   148      29.205  37.710  18.643  1.00  0.00           C  
ATOM   2675  H3  NAP   148      28.959  37.063  18.018  1.00  0.00           H  
ATOM   2676  C4  NAP   148      29.084  39.076  18.331  1.00  0.00           C  
ATOM   2677  H4  NAP   148      28.763  39.337  17.496  1.00  0.00           H  
ATOM   2678  C5  NAP   148      29.454  40.050  19.277  1.00  0.00           C  
ATOM   2679  H5  NAP   148      29.368  40.953  19.069  1.00  0.00           H  
ATOM   2680  C6  NAP   148      29.954  39.660  20.535  1.00  0.00           C  
ATOM   2681  C7  NAP   148      30.311  40.629  21.493  1.00  0.00           C  
ATOM   2682  H7  NAP   148      30.217  41.533  21.297  1.00  0.00           H  
ATOM   2683  C8  NAP   148      30.808  40.231  22.748  1.00  0.00           C  
ATOM   2684  H8  NAP   148      31.045  40.873  23.381  1.00  0.00           H  
ATOM   2685  C9  NAP   148      30.959  38.864  23.045  1.00  0.00           C  
ATOM   2686  H9  NAP   148      31.295  38.600  23.875  1.00  0.00           H  
ATOM   2687  C10 NAP   148      30.607  37.893  22.090  1.00  0.00           C  
ATOM   2688  H10 NAP   148      30.715  36.990  22.285  1.00  0.00           H  
TER    2689      NAP   148 
ATOM   2689  C1  NAP   149      15.750  26.713  29.224  1.00  0.00           C  
ATOM   2690  C2  NAP   149      14.643  26.741  30.094  1.00  0.00           C  
ATOM   2691  H2  NAP   149      14.591  26.136  30.799  1.00  0.00           H  
ATOM   2692  C3  NAP   149      13.620  27.690  29.904  1.00  0.00           C  
ATOM   2693  H3  NAP   149      12.889  27.710  30.483  1.00  0.00           H  
ATOM   2694  C4  NAP   149      13.700  28.611  28.845  1.00  0.00           C  
ATOM   2695  H4  NAP   149      13.020  29.238  28.723  1.00  0.00           H  
ATOM   2696  C5  NAP   149      14.805  28.584  27.972  1.00  0.00           C  
ATOM   2697  H5  NAP   149      14.856  29.192  27.271  1.00  0.00           H  
ATOM   2698  C6  NAP   149      15.832  27.639  28.159  1.00  0.00           C  
ATOM   2699  C7  NAP   149      16.944  27.615  27.296  1.00  0.00           C  
ATOM   2700  H7  NAP   149      17.003  28.221  26.593  1.00  0.00           H  
ATOM   2701  C8  NAP   149      17.974  26.677  27.494  1.00  0.00           C  
ATOM   2702  H8  NAP   149      18.709  26.661  26.919  1.00  0.00           H  
ATOM   2703  C9  NAP   149      17.895  25.759  28.556  1.00  0.00           C  
ATOM   2704  H9  NAP   149      18.578  25.136  28.683  1.00  0.00           H  
ATOM   2705  C10 NAP   149      16.784  25.776  29.418  1.00  0.00           C  
ATOM   2706  H10 NAP   149      16.733  25.166  30.118  1.00  0.00           H  
TER    2707      NAP   149 
ATOM   2707  C1  NAP   150      19.598  39.641  20.067  1.00  0.00           C  
ATOM   2708  C2  NAP   150      19.492  38.332  20.572  1.00  0.00           C  
ATOM   2709  H2  NAP   150      19.989  38.082  21.318  1.00  0.00           H  
ATOM   2710  C3  NAP   150      18.635  37.402  19.957  1.00  0.00           C  
ATOM   2711  H3  NAP   150      18.557  36.542  20.307  1.00  0.00           H  
ATOM   2712  C4  NAP   150      17.890  37.774  18.823  1.00  0.00           C  
ATOM   2713  H4  NAP   150      17.323  37.157  18.415  1.00  0.00           H  
ATOM   2714  C5  NAP   150      17.991  39.083  18.314  1.00  0.00           C  
ATOM   2715  H5  NAP   150      17.490  39.331  17.569  1.00  0.00           H  
ATOM   2716  C6  NAP   150      18.842  40.019  18.935  1.00  0.00           C  
ATOM   2717  C7  NAP   150      18.940  41.332  18.439  1.00  0.00           C  
ATOM   2718  H7  NAP   150      18.443  41.587  17.696  1.00  0.00           H  
ATOM   2719  C8  NAP   150      19.791  42.264  19.059  1.00  0.00           C  
ATOM   2720  H8  NAP   150      19.854  43.132  18.721  1.00  0.00           H  
ATOM   2721  C9  NAP   150      20.554  41.883  20.176  1.00  0.00           C  
ATOM   2722  H9  NAP   150      21.126  42.497  20.580  1.00  0.00           H  
ATOM   2723  C10 NAP   150      20.455  40.573  20.683  1.00  0.00           C  
ATOM   2724  H10 NAP   150      20.960  40.320  21.424  1.00  0.00           H  
TER    2725      NAP   150 
ATOM   2725  C1  NAP   151      24.488  21.792   6.931  1.00  0.00           C  
ATOM   2726  C2  NAP   151      25.139  22.985   7.299  1.00  0.00           C  
ATOM   2727  H2  NAP   151      26.055  23.079   7.160  1.00  0.00           H  
ATOM   2728  C3  NAP   151      24.404  24.043   7.864  1.00  0.00           C  
ATOM   2729  H3  NAP   151      24.834  24.836   8.098  1.00  0.00           H  
ATOM   2730  C4  NAP   151      23.019  23.906   8.071  1.00  0.00           C  
ATOM   2731  H4  NAP   151      22.535  24.611   8.441  1.00  0.00           H  
ATOM   2732  C5  NAP   151      22.368  22.708   7.721  1.00  0.00           C  
ATOM   2733  H5  NAP   151      21.452  22.622   7.861  1.00  0.00           H  
ATOM   2734  C6  NAP   151      23.098  21.650   7.146  1.00  0.00           C  
ATOM   2735  C7  NAP   151      22.450  20.457   6.770  1.00  0.00           C  
ATOM   2736  H7  NAP   151      21.534  20.362   6.908  1.00  0.00           H  
ATOM   2737  C8  NAP   151      23.181  19.415   6.168  1.00  0.00           C  
ATOM   2738  H8  NAP   151      22.749  18.631   5.910  1.00  0.00           H  
ATOM   2739  C9  NAP   151      24.564  19.559   5.951  1.00  0.00           C  
ATOM   2740  H9  NAP   151      25.048  18.871   5.551  1.00  0.00           H  
ATOM   2741  C10 NAP   151      25.216  20.744   6.338  1.00  0.00           C  
ATOM   2742  H10 NAP   151      26.128  20.842   6.192  1.00  0.00           H  
TER    2743      NAP   151 
ATOM   2743  C1  NAP   152      15.456  39.796  21.811  1.00  0.00           C  
ATOM   2744  C2  NAP   152      15.133  38.775  20.897  1.00  0.00           C  
ATOM   2745  H2  NAP   152      15.516  38.773  20.049  1.00  0.00           H  
ATOM   2746  C3  NAP   152      14.235  37.756  21.265  1.00  0.00           C  
ATOM   2747  H3  NAP   152      14.028  37.078  20.661  1.00  0.00           H  
ATOM   2748  C4  NAP   152      13.656  37.757  22.547  1.00  0.00           C  
ATOM   2749  H4  NAP   152      13.064  37.079  22.793  1.00  0.00           H  
ATOM   2750  C5  NAP   152      13.970  38.780  23.461  1.00  0.00           C  
ATOM   2751  H5  NAP   152      13.579  38.781  24.304  1.00  0.00           H  
ATOM   2752  C6  NAP   152      14.871  39.801  23.098  1.00  0.00           C  
ATOM   2753  C7  NAP   152      15.190  40.827  24.008  1.00  0.00           C  
ATOM   2754  H7  NAP   152      14.799  40.838  24.853  1.00  0.00           H  
ATOM   2755  C8  NAP   152      16.093  41.842  23.640  1.00  0.00           C  
ATOM   2756  H8  NAP   152      16.305  42.520  24.244  1.00  0.00           H  
ATOM   2757  C9  NAP   152      16.678  41.835  22.360  1.00  0.00           C  
ATOM   2758  H9  NAP   152      17.280  42.504  22.116  1.00  0.00           H  
ATOM   2759  C10 NAP   152      16.357  40.815  21.446  1.00  0.00           C  
ATOM   2760  H10 NAP   152      16.744  40.812  20.600  1.00  0.00           H  
TER    2761      NAP   152 
ATOM   2761  C1  NAP   153      19.332   9.338  28.649  1.00  0.00           C  
ATOM   2762  C2  NAP   153      20.295  10.362  28.614  1.00  0.00           C  
ATOM   2763  H2  NAP   153      20.031  11.252  28.666  1.00  0.00           H  
ATOM   2764  C3  NAP   153      21.661  10.047  28.508  1.00  0.00           C  
ATOM   2765  H3  NAP   153      22.294  10.730  28.496  1.00  0.00           H  
ATOM   2766  C4  NAP   153      22.069   8.705  28.427  1.00  0.00           C  
ATOM   2767  H4  NAP   153      22.977   8.501  28.358  1.00  0.00           H  
ATOM   2768  C5  NAP   153      21.108   7.676  28.438  1.00  0.00           C  
ATOM   2769  H5  NAP   153      21.381   6.788  28.379  1.00  0.00           H  
ATOM   2770  C6  NAP   153      19.738   7.988  28.547  1.00  0.00           C  
ATOM   2771  C7  NAP   153      18.769   6.966  28.548  1.00  0.00           C  
ATOM   2772  H7  NAP   153      19.032   6.077  28.478  1.00  0.00           H  
ATOM   2773  C8  NAP   153      17.403   7.287  28.669  1.00  0.00           C  
ATOM   2774  H8  NAP   153      16.763   6.610  28.675  1.00  0.00           H  
ATOM   2775  C9  NAP   153      17.003   8.629  28.796  1.00  0.00           C  
ATOM   2776  H9  NAP   153      16.100   8.840  28.885  1.00  0.00           H  
ATOM   2777  C10 NAP   153      17.965   9.654  28.776  1.00  0.00           C  
ATOM   2778  H10 NAP   153      17.700  10.543  28.852  1.00  0.00           H  
TER    2779      NAP   153 
ATOM   2779  C1  NAP   154      29.939  29.494  35.012  1.00  0.00           C  
ATOM   2780  C2  NAP   154      31.249  29.171  34.611  1.00  0.00           C  
ATOM   2781  H2  NAP   154      31.960  29.708  34.877  1.00  0.00           H  
ATOM   2782  C3  NAP   154      31.484  28.027  33.825  1.00  0.00           C  
ATOM   2783  H3  NAP   154      32.354  27.804  33.574  1.00  0.00           H  
ATOM   2784  C4  NAP   154      30.415  27.196  33.446  1.00  0.00           C  
ATOM   2785  H4  NAP   154      30.578  26.424  32.945  1.00  0.00           H  
ATOM   2786  C5  NAP   154      29.104  27.518  33.840  1.00  0.00           C  
ATOM   2787  H5  NAP   154      28.392  26.965  33.595  1.00  0.00           H  
ATOM   2788  C6  NAP   154      28.862  28.671  34.614  1.00  0.00           C  
ATOM   2789  C7  NAP   154      27.549  29.008  34.987  1.00  0.00           C  
ATOM   2790  H7  NAP   154      26.838  28.476  34.707  1.00  0.00           H  
ATOM   2791  C8  NAP   154      27.310  30.146  35.778  1.00  0.00           C  
ATOM   2792  H8  NAP   154      26.439  30.357  36.032  1.00  0.00           H  
ATOM   2793  C9  NAP   154      28.382  30.960  36.186  1.00  0.00           C  
ATOM   2794  H9  NAP   154      28.225  31.712  36.714  1.00  0.00           H  
ATOM   2795  C10 NAP   154      29.696  30.638  35.797  1.00  0.00           C  
ATOM   2796  H10 NAP   154      30.405  31.178  36.070  1.00  0.00           H  
TER    2797      NAP   154 
ATOM   2797  C1  NAP   155      29.315  21.045   8.723  1.00  0.00           C  
ATOM   2798  C2  NAP   155      29.715  22.057   7.829  1.00  0.00           C  
ATOM   2799  H2  NAP   155      30.103  22.838   8.153  1.00  0.00           H  
ATOM   2800  C3  NAP   155      29.539  21.886   6.443  1.00  0.00           C  
ATOM   2801  H3  NAP   155      29.808  22.556   5.854  1.00  0.00           H  
ATOM   2802  C4  NAP   155      28.967  20.701   5.946  1.00  0.00           C  
ATOM   2803  H4  NAP   155      28.853  20.589   5.028  1.00  0.00           H  
ATOM   2804  C5  NAP   155      28.569  19.685   6.836  1.00  0.00           C  
ATOM   2805  H5  NAP   155      28.194  18.900   6.506  1.00  0.00           H  
ATOM   2806  C6  NAP   155      28.737  19.855   8.223  1.00  0.00           C  
ATOM   2807  C7  NAP   155      28.337  18.842   9.115  1.00  0.00           C  
ATOM   2808  H7  NAP   155      27.950  18.061   8.790  1.00  0.00           H  
ATOM   2809  C8  NAP   155      28.525  19.004  10.499  1.00  0.00           C  
ATOM   2810  H8  NAP   155      28.266  18.326  11.083  1.00  0.00           H  
ATOM   2811  C9  NAP   155      29.105  20.186  10.996  1.00  0.00           C  
ATOM   2812  H9  NAP   155      29.228  20.295  11.912  1.00  0.00           H  
ATOM   2813  C10 NAP   155      29.495  21.208  10.110  1.00  0.00           C  
ATOM   2814  H10 NAP   155      29.874  21.992  10.442  1.00  0.00           H  
TER    2815      NAP   155 
ATOM   2815  C1  NAP   156      18.152  12.253  23.417  1.00  0.00           C  
ATOM   2816  C2  NAP   156      18.083  11.309  24.457  1.00  0.00           C  
ATOM   2817  H2  NAP   156      17.511  10.579  24.387  1.00  0.00           H  
ATOM   2818  C3  NAP   156      18.871  11.473  25.609  1.00  0.00           C  
ATOM   2819  H3  NAP   156      18.829  10.844  26.294  1.00  0.00           H  
ATOM   2820  C4  NAP   156      19.722  12.586  25.731  1.00  0.00           C  
ATOM   2821  H4  NAP   156      20.240  12.699  26.500  1.00  0.00           H  
ATOM   2822  C5  NAP   156      19.794  13.533  24.694  1.00  0.00           C  
ATOM   2823  H5  NAP   156      20.364  14.266  24.775  1.00  0.00           H  
ATOM   2824  C6  NAP   156      19.006  13.373  23.539  1.00  0.00           C  
ATOM   2825  C7  NAP   156      19.065  14.321  22.502  1.00  0.00           C  
ATOM   2826  H7  NAP   156      19.621  15.066  22.582  1.00  0.00           H  
ATOM   2827  C8  NAP   156      18.276  14.158  21.350  1.00  0.00           C  
ATOM   2828  H8  NAP   156      18.300  14.804  20.678  1.00  0.00           H  
ATOM   2829  C9  NAP   156      17.434  13.039  21.224  1.00  0.00           C  
ATOM   2830  H9  NAP   156      16.887  12.955  20.472  1.00  0.00           H  
ATOM   2831  C10 NAP   156      17.379  12.080  22.252  1.00  0.00           C  
ATOM   2832  H10 NAP   156      16.798  11.354  22.179  1.00  0.00           H  
TER    2833      NAP   156 
ATOM   2833  C1  NAP   157       9.005  10.109  34.980  1.00  0.00           C  
ATOM   2834  C2  NAP   157       8.220   9.062  35.502  1.00  0.00           C  
ATOM   2835  H2  NAP   157       7.932   8.375  34.944  1.00  0.00           H  
ATOM   2836  C3  NAP   157       7.867   9.055  36.864  1.00  0.00           C  
ATOM   2837  H3  NAP   157       7.346   8.363  37.207  1.00  0.00           H  
ATOM   2838  C4  NAP   157       8.296  10.095  37.708  1.00  0.00           C  
ATOM   2839  H4  NAP   157       8.060  10.092  38.610  1.00  0.00           H  
ATOM   2840  C5  NAP   157       9.087  11.138  37.192  1.00  0.00           C  
ATOM   2841  H5  NAP   157       9.379  11.821  37.753  1.00  0.00           H  
ATOM   2842  C6  NAP   157       9.443  11.149  35.830  1.00  0.00           C  
ATOM   2843  C7  NAP   157      10.233  12.192  35.311  1.00  0.00           C  
ATOM   2844  H7  NAP   157      10.526  12.876  35.868  1.00  0.00           H  
ATOM   2845  C8  NAP   157      10.569  12.210  33.945  1.00  0.00           C  
ATOM   2846  H8  NAP   157      11.075  12.912  33.601  1.00  0.00           H  
ATOM   2847  C9  NAP   157      10.129  11.178  33.097  1.00  0.00           C  
ATOM   2848  H9  NAP   157      10.347  11.197  32.191  1.00  0.00           H  
ATOM   2849  C10 NAP   157       9.352  10.125  33.615  1.00  0.00           C  
ATOM   2850  H10 NAP   157       9.061   9.444  33.052  1.00  0.00           H  
TER    2851      NAP   157 
ATOM   2851  C1  NAP   158      13.793  39.302  36.368  1.00  0.00           C  
ATOM   2852  C2  NAP   158      14.222  39.921  35.179  1.00  0.00           C  
ATOM   2853  H2  NAP   158      14.012  39.541  34.356  1.00  0.00           H  
ATOM   2854  C3  NAP   158      14.976  41.108  35.233  1.00  0.00           C  
ATOM   2855  H3  NAP   158      15.261  41.514  34.445  1.00  0.00           H  
ATOM   2856  C4  NAP   158      15.303  41.678  36.477  1.00  0.00           C  
ATOM   2857  H4  NAP   158      15.809  42.459  36.512  1.00  0.00           H  
ATOM   2858  C5  NAP   158      14.869  41.066  37.668  1.00  0.00           C  
ATOM   2859  H5  NAP   158      15.089  41.444  38.489  1.00  0.00           H  
ATOM   2860  C6  NAP   158      14.116  39.876  37.618  1.00  0.00           C  
ATOM   2861  C7  NAP   158      13.694  39.250  38.808  1.00  0.00           C  
ATOM   2862  H7  NAP   158      13.908  39.622  39.633  1.00  0.00           H  
ATOM   2863  C8  NAP   158      12.959  38.051  38.750  1.00  0.00           C  
ATOM   2864  H8  NAP   158      12.693  37.630  39.537  1.00  0.00           H  
ATOM   2865  C9  NAP   158      12.626  37.488  37.506  1.00  0.00           C  
ATOM   2866  H9  NAP   158      12.133  36.699  37.470  1.00  0.00           H  
ATOM   2867  C10 NAP   158      13.042  38.113  36.316  1.00  0.00           C  
ATOM   2868  H10 NAP   158      12.826  37.737  35.492  1.00  0.00           H  
TER    2869      NAP   158 
ATOM   2869  C1  NAP   159      34.396   9.151  36.303  1.00  0.00           C  
ATOM   2870  C2  NAP   159      33.567   8.450  35.406  1.00  0.00           C  
ATOM   2871  H2  NAP   159      33.230   7.616  35.639  1.00  0.00           H  
ATOM   2872  C3  NAP   159      33.238   9.017  34.161  1.00  0.00           C  
ATOM   2873  H3  NAP   159      32.683   8.557  33.571  1.00  0.00           H  
ATOM   2874  C4  NAP   159      33.732  10.287  33.811  1.00  0.00           C  
ATOM   2875  H4  NAP   159      33.504  10.666  32.991  1.00  0.00           H  
ATOM   2876  C5  NAP   159      34.556  10.991  34.707  1.00  0.00           C  
ATOM   2877  H5  NAP   159      34.877  11.834  34.475  1.00  0.00           H  
ATOM   2878  C6  NAP   159      34.894  10.427  35.951  1.00  0.00           C  
ATOM   2879  C7  NAP   159      35.726  11.127  36.847  1.00  0.00           C  
ATOM   2880  H7  NAP   159      36.054  11.966  36.615  1.00  0.00           H  
ATOM   2881  C8  NAP   159      36.064  10.556  38.088  1.00  0.00           C  
ATOM   2882  H8  NAP   159      36.618  11.019  38.678  1.00  0.00           H  
ATOM   2883  C9  NAP   159      35.568   9.288  38.439  1.00  0.00           C  
ATOM   2884  H9  NAP   159      35.793   8.911  39.261  1.00  0.00           H  
ATOM   2885  C10 NAP   159      34.733   8.587  37.549  1.00  0.00           C  
ATOM   2886  H10 NAP   159      34.405   7.749  37.782  1.00  0.00           H  
TER    2887      NAP   159 
ATOM   2887  C1  NAP   160      11.128  42.838  24.588  1.00  0.00           C  
ATOM   2888  C2  NAP   160      11.340  43.646  23.454  1.00  0.00           C  
ATOM   2889  H2  NAP   160      12.054  44.241  23.433  1.00  0.00           H  
ATOM   2890  C3  NAP   160      10.474  43.550  22.348  1.00  0.00           C  
ATOM   2891  H3  NAP   160      10.621  44.078  21.594  1.00  0.00           H  
ATOM   2892  C4  NAP   160       9.399  42.645  22.371  1.00  0.00           C  
ATOM   2893  H4  NAP   160       8.833  42.579  21.633  1.00  0.00           H  
ATOM   2894  C5  NAP   160       9.180  41.839  23.503  1.00  0.00           C  
ATOM   2895  H5  NAP   160       8.468  41.242  23.516  1.00  0.00           H  
ATOM   2896  C6  NAP   160      10.041  41.935  24.615  1.00  0.00           C  
ATOM   2897  C7  NAP   160       9.820  41.136  25.753  1.00  0.00           C  
ATOM   2898  H7  NAP   160       9.104  40.543  25.774  1.00  0.00           H  
ATOM   2899  C8  NAP   160      10.679  41.239  26.863  1.00  0.00           C  
ATOM   2900  H8  NAP   160      10.528  40.716  27.619  1.00  0.00           H  
ATOM   2901  C9  NAP   160      11.767  42.129  26.833  1.00  0.00           C  
ATOM   2902  H9  NAP   160      12.339  42.188  27.568  1.00  0.00           H  
ATOM   2903  C10 NAP   160      11.991  42.929  25.698  1.00  0.00           C  
ATOM   2904  H10 NAP   160      12.709  43.520  25.682  1.00  0.00           H  
TER    2905      NAP   160 
ATOM   2905  C1  NAP   161      11.723  27.706  16.569  1.00  0.00           C  
ATOM   2906  C2  NAP   161      11.672  27.797  15.164  1.00  0.00           C  
ATOM   2907  H2  NAP   161      11.550  27.031  14.649  1.00  0.00           H  
ATOM   2908  C3  NAP   161      11.806  29.049  14.535  1.00  0.00           C  
ATOM   2909  H3  NAP   161      11.777  29.111  13.607  1.00  0.00           H  
ATOM   2910  C4  NAP   161      11.976  30.211  15.307  1.00  0.00           C  
ATOM   2911  H4  NAP   161      12.042  31.042  14.891  1.00  0.00           H  
ATOM   2912  C5  NAP   161      12.038  30.124  16.708  1.00  0.00           C  
ATOM   2913  H5  NAP   161      12.158  30.894  17.217  1.00  0.00           H  
ATOM   2914  C6  NAP   161      11.913  28.873  17.341  1.00  0.00           C  
ATOM   2915  C7  NAP   161      11.982  28.786  18.744  1.00  0.00           C  
ATOM   2916  H7  NAP   161      12.114  29.554  19.251  1.00  0.00           H  
ATOM   2917  C8  NAP   161      11.864  27.537  19.379  1.00  0.00           C  
ATOM   2918  H8  NAP   161      11.920  27.482  20.307  1.00  0.00           H  
ATOM   2919  C9  NAP   161      11.658  26.376  18.614  1.00  0.00           C  
ATOM   2920  H9  NAP   161      11.574  25.549  19.036  1.00  0.00           H  
ATOM   2921  C10 NAP   161      11.586  26.460  17.211  1.00  0.00           C  
ATOM   2922  H10 NAP   161      11.453  25.690  16.709  1.00  0.00           H  
TER    2923      NAP   161 
ATOM   2923  C1  NAP   162      31.471  26.497   8.474  1.00  0.00           C  
ATOM   2924  C2  NAP   162      31.818  27.255   7.338  1.00  0.00           C  
ATOM   2925  H2  NAP   162      31.209  27.354   6.642  1.00  0.00           H  
ATOM   2926  C3  NAP   162      33.085  27.861   7.254  1.00  0.00           C  
ATOM   2927  H3  NAP   162      33.314  28.360   6.501  1.00  0.00           H  
ATOM   2928  C4  NAP   162      34.010  27.709   8.303  1.00  0.00           C  
ATOM   2929  H4  NAP   162      34.850  28.107   8.244  1.00  0.00           H  
ATOM   2930  C5  NAP   162      33.667  26.953   9.440  1.00  0.00           C  
ATOM   2931  H5  NAP   162      34.279  26.851  10.133  1.00  0.00           H  
ATOM   2932  C6  NAP   162      32.399  26.348   9.530  1.00  0.00           C  
ATOM   2933  C7  NAP   162      32.053  25.593  10.666  1.00  0.00           C  
ATOM   2934  H7  NAP   162      32.660  25.494  11.363  1.00  0.00           H  
ATOM   2935  C8  NAP   162      30.789  24.982  10.749  1.00  0.00           C  
ATOM   2936  H8  NAP   162      30.563  24.481  11.504  1.00  0.00           H  
ATOM   2937  C9  NAP   162      29.864  25.134   9.701  1.00  0.00           C  
ATOM   2938  H9  NAP   162      29.026  24.731   9.757  1.00  0.00           H  
ATOM   2939  C10 NAP   162      30.204  25.890   8.564  1.00  0.00           C  
ATOM   2940  H10 NAP   162      29.591  25.986   7.871  1.00  0.00           H  
TER    2941      NAP   162 
END   
