# Supplementary material for: How neocarcerand Octacid4 self-assembles with guests into irreversible noncovalent complexes and what accelerates the assembly
Source: Commun Chem. 2022 Jan 20;5:9. doi: 10.1038/s42004-022-00624-4 (PMC9814096; doi:10.1038/s42004-022-00624-4)
Supplement: Supplementary file 23 — Data S2 [file 42004_2022_624_MOESM23_ESM.zip › data S2/octacid5wat8na150xyp.pdb]

CRYST1   47.295   52.057   52.685  90.00  90.00  90.00 P 1           1
ATOM      1  C1  HC1     1      27.962  19.073  28.834  1.00  0.00           C  
ATOM      2  H1  HC1     1      28.842  19.264  28.434  1.00  0.00           H  
ATOM      3  C1a HC1     1      28.281  18.366  30.170  1.00  0.00           C  
ATOM      4 H1aa HC1     1      28.816  18.959  30.741  1.00  0.00           H  
ATOM      5 H1ab HC1     1      27.460  18.127  30.648  1.00  0.00           H  
ATOM      6 H1ac HC1     1      28.793  17.546  29.998  1.00  0.00           H  
ATOM      7  C2  HC1     1      27.255  20.427  28.946  1.00  0.00           C  
ATOM      8  C3  HC1     1      26.281  20.622  29.944  1.00  0.00           C  
ATOM      9  H3  HC1     1      26.062  19.921  30.509  1.00  0.00           H  
ATOM     10  C4  HC1     1      25.628  21.859  30.092  1.00  0.00           C  
ATOM     11  C5  HC1     1      25.935  22.911  29.195  1.00  0.00           C  
ATOM     12  O5  HC1     1      25.293  24.111  29.309  1.00  0.00           O  
ATOM     13  C6  HC1     1      26.891  22.727  28.174  1.00  0.00           C  
ATOM     14  C6a HC1     1      27.543  21.484  28.042  1.00  0.00           C  
ATOM     15  O6a HC1     1      28.465  21.321  27.043  1.00  0.00           O  
ATOM     16  C6b HC1     1      28.147  20.609  25.861  1.00  0.00           C  
ATOM     17 H6ba HC1     1      27.191  20.725  25.647  1.00  0.00           H  
ATOM     18 H6bb HC1     1      28.670  20.965  25.113  1.00  0.00           H  
ATOM     19  O7  HC1     1      27.195  23.754  27.318  1.00  0.00           O  
ATOM     20  C8  HC1     1      28.035  24.823  27.728  1.00  0.00           C  
ATOM     21  H8a HC1     1      28.334  24.594  28.625  1.00  0.00           H  
ATOM     22  H8b HC1     1      28.823  24.825  27.145  1.00  0.00           H  
ATOM     23  C9  HC1     1      27.325  26.181  27.679  1.00  0.00           C  
ATOM     24  C10 HC1     1      27.543  27.234  28.615  1.00  0.00           C  
ATOM     25 C10a HC1     1      28.455  27.154  29.721  1.00  0.00           C  
ATOM     26 O10a HC1     1      29.191  26.167  29.944  1.00  0.00           O  
ATOM     27 O10b HC1     1      28.506  28.066  30.583  1.00  0.00           O  
ATOM     28  C11 HC1     1      26.814  28.441  28.434  1.00  0.00           C  
ATOM     29  H11 HC1     1      26.962  29.144  29.033  1.00  0.00           H  
ATOM     30  C12 HC1     1      25.903  28.650  27.366  1.00  0.00           C  
ATOM     31 C12a HC1     1      25.305  29.947  27.210  1.00  0.00           C  
ATOM     32 O12a HC1     1      24.585  30.255  26.232  1.00  0.00           O  
ATOM     33 O12b HC1     1      25.608  30.891  27.975  1.00  0.00           O  
ATOM     34  C13 HC1     1      25.679  27.572  26.466  1.00  0.00           C  
ATOM     35 C13a HC1     1      26.408  26.376  26.629  1.00  0.00           C  
ATOM     36 H13a HC1     1      26.283  25.684  26.021  1.00  0.00           H  
ATOM     37  C14 HC1     1      24.692  27.671  25.305  1.00  0.00           C  
ATOM     38 H14a HC1     1      25.051  28.251  24.600  1.00  0.00           H  
ATOM     39 H14b HC1     1      23.838  28.050  25.602  1.00  0.00           H  
ATOM     40  O15 HC1     1      24.385  26.418  24.731  1.00  0.00           O  
ATOM     41  C16 HC1     1      24.042  26.313  23.413  1.00  0.00           C  
ATOM     42 C16a HC1     1      22.687  26.380  23.035  1.00  0.00           C  
ATOM     43 O16a HC1     1      21.739  26.595  24.001  1.00  0.00           O  
ATOM     44  C17 HC1     1      25.039  26.094  22.441  1.00  0.00           C  
ATOM     45  O17 HC1     1      26.351  26.035  22.829  1.00  0.00           O  
ATOM     46 C17a HC1     1      27.010  24.795  22.999  1.00  0.00           C  
ATOM     47 H17a HC1     1      26.360  24.115  23.291  1.00  0.00           H  
ATOM     48 H17b HC1     1      27.686  24.899  23.701  1.00  0.00           H  
ATOM     49  C18 HC1     1      24.682  25.921  21.082  1.00  0.00           C  
ATOM     50 C18a HC1     1      25.750  25.643  20.023  1.00  0.00           C  
ATOM     51 H18a HC1     1      26.575  26.068  20.347  1.00  0.00           H  
ATOM     52 C18b HC1     1      25.497  26.259  18.634  1.00  0.00           C  
ATOM     53 H18b HC1     1      26.189  25.957  18.010  1.00  0.00           H  
ATOM     54 H18c HC1     1      25.521  27.237  18.692  1.00  0.00           H  
ATOM     55 H18d HC1     1      24.628  25.984  18.280  1.00  0.00           H  
ATOM     56  C19 HC1     1      23.320  25.963  20.722  1.00  0.00           C  
ATOM     57  H19 HC1     1      23.076  25.814  19.842  1.00  0.00           H  
ATOM     58  C20 HC1     1      22.318  26.213  21.678  1.00  0.00           C  
ATOM     59  C1  HC1     2      20.846  26.225  21.258  1.00  0.00           C  
ATOM     60  H1  HC1     2      20.378  26.791  21.913  1.00  0.00           H  
ATOM     61  C1a HC1     2      20.536  26.862  19.888  1.00  0.00           C  
ATOM     62 H1aa HC1     2      19.567  26.870  19.739  1.00  0.00           H  
ATOM     63 H1ab HC1     2      20.868  27.785  19.868  1.00  0.00           H  
ATOM     64 H1ac HC1     2      20.960  26.362  19.162  1.00  0.00           H  
ATOM     65  C2  HC1     2      20.324  24.803  21.471  1.00  0.00           C  
ATOM     66  C3  HC1     2      20.347  23.876  20.411  1.00  0.00           C  
ATOM     67  H3  HC1     2      20.678  24.135  19.585  1.00  0.00           H  
ATOM     68  C4  HC1     2      19.876  22.561  20.586  1.00  0.00           C  
ATOM     69  C5  HC1     2      19.418  22.153  21.862  1.00  0.00           C  
ATOM     70  O5  HC1     2      18.965  20.878  22.069  1.00  0.00           O  
ATOM     71  C6  HC1     2      19.418  23.063  22.936  1.00  0.00           C  
ATOM     72  C6a HC1     2      19.856  24.387  22.741  1.00  0.00           C  
ATOM     73  O6a HC1     2      19.823  25.262  23.792  1.00  0.00           O  
ATOM     74  C6b HC1     2      20.986  25.528  24.546  1.00  0.00           C  
ATOM     75 H6ba HC1     2      20.719  25.764  25.458  1.00  0.00           H  
ATOM     76 H6bb HC1     2      21.539  24.716  24.578  1.00  0.00           H  
ATOM     77  O7  HC1     2      18.978  22.666  24.165  1.00  0.00           O  
ATOM     78  C8  HC1     2      17.591  22.670  24.444  1.00  0.00           C  
ATOM     79  H8a HC1     2      17.189  23.446  24.002  1.00  0.00           H  
ATOM     80  H8b HC1     2      17.246  21.860  24.021  1.00  0.00           H  
ATOM     81  C9  HC1     2      17.303  22.705  25.941  1.00  0.00           C  
ATOM     82  C10 HC1     2      16.139  22.136  26.527  1.00  0.00           C  
ATOM     83 C10a HC1     2      15.086  21.502  25.778  1.00  0.00           C  
ATOM     84 O10a HC1     2      15.074  21.416  24.529  1.00  0.00           O  
ATOM     85 O10b HC1     2      14.135  20.926  26.360  1.00  0.00           O  
ATOM     86  C11 HC1     2      16.033  22.185  27.943  1.00  0.00           C  
ATOM     87  H11 HC1     2      15.275  21.808  28.340  1.00  0.00           H  
ATOM     88  C12 HC1     2      17.018  22.767  28.789  1.00  0.00           C  
ATOM     89 C12a HC1     2      16.788  22.739  30.206  1.00  0.00           C  
ATOM     90 O12a HC1     2      17.548  23.263  31.052  1.00  0.00           O  
ATOM     91 O12b HC1     2      15.777  22.165  30.684  1.00  0.00           O  
ATOM     92  C13 HC1     2      18.173  23.330  28.171  1.00  0.00           C  
ATOM     93 C13a HC1     2      18.270  23.312  26.768  1.00  0.00           C  
ATOM     94 H13a HC1     2      19.028  23.682  26.375  1.00  0.00           H  
ATOM     95  C14 HC1     2      19.387  23.906  28.911  1.00  0.00           C  
ATOM     96 H14a HC1     2      19.361  23.781  29.876  1.00  0.00           H  
ATOM     97 H14b HC1     2      19.461  24.869  28.747  1.00  0.00           H  
ATOM     98  O15 HC1     2      20.592  23.303  28.451  1.00  0.00           O  
ATOM     99  C16 HC1     2      21.258  22.362  29.194  1.00  0.00           C  
ATOM    100 C16a HC1     2      20.758  21.044  29.291  1.00  0.00           C  
ATOM    101 O16a HC1     2      19.572  20.725  28.691  1.00  0.00           O  
ATOM    102  C17 HC1     2      22.488  22.690  29.806  1.00  0.00           C  
ATOM    103  O17 HC1     2      22.976  23.964  29.681  1.00  0.00           O  
ATOM    104 C17a HC1     2      24.004  24.290  28.761  1.00  0.00           C  
ATOM    105 H17a HC1     2      23.919  23.736  27.953  1.00  0.00           H  
ATOM    106 H17b HC1     2      23.915  25.230  28.496  1.00  0.00           H  
ATOM    107  C18 HC1     2      23.213  21.705  30.526  1.00  0.00           C  
ATOM    108 C18a HC1     2      24.561  22.034  31.176  1.00  0.00           C  
ATOM    109 H18a HC1     2      24.533  22.995  31.387  1.00  0.00           H  
ATOM    110 C18b HC1     2      24.852  21.339  32.525  1.00  0.00           C  
ATOM    111 H18b HC1     2      24.134  21.539  33.165  1.00  0.00           H  
ATOM    112 H18c HC1     2      25.702  21.666  32.891  1.00  0.00           H  
ATOM    113 H18d HC1     2      24.911  20.368  32.420  1.00  0.00           H  
ATOM    114  C19 HC1     2      22.710  20.390  30.589  1.00  0.00           C  
ATOM    115  H19 HC1     2      23.202  19.736  31.023  1.00  0.00           H  
ATOM    116  C20 HC1     2      21.479  20.050  29.995  1.00  0.00           C  
ATOM    117  C1  HC1     3      20.953  18.614  30.076  1.00  0.00           C  
ATOM    118  H1  HC1     3      19.972  18.678  30.014  1.00  0.00           H  
ATOM    119  C1a HC1     3      21.221  17.878  31.405  1.00  0.00           C  
ATOM    120 H1aa HC1     3      20.828  18.383  32.149  1.00  0.00           H  
ATOM    121 H1ab HC1     3      20.815  16.985  31.378  1.00  0.00           H  
ATOM    122 H1ac HC1     3      22.182  17.781  31.566  1.00  0.00           H  
ATOM    123  C2  HC1     3      21.402  17.882  28.807  1.00  0.00           C  
ATOM    124  C3  HC1     3      22.598  17.143  28.824  1.00  0.00           C  
ATOM    125  H3  HC1     3      23.105  17.113  29.599  1.00  0.00           H  
ATOM    126  C4  HC1     3      23.041  16.449  27.684  1.00  0.00           C  
ATOM    127  C5  HC1     3      22.297  16.542  26.481  1.00  0.00           C  
ATOM    128  O5  HC1     3      22.738  15.906  25.355  1.00  0.00           O  
ATOM    129  C6  HC1     3      21.100  17.292  26.439  1.00  0.00           C  
ATOM    130  C6a HC1     3      20.655  17.956  27.603  1.00  0.00           C  
ATOM    131  O6a HC1     3      19.495  18.677  27.556  1.00  0.00           O  
ATOM    132  C6b HC1     3      19.516  20.085  27.431  1.00  0.00           C  
ATOM    133 H6ba HC1     3      20.285  20.355  26.881  1.00  0.00           H  
ATOM    134 H6bb HC1     3      18.698  20.378  26.975  1.00  0.00           H  
ATOM    135  O7  HC1     3      20.382  17.391  25.274  1.00  0.00           O  
ATOM    136  C8  HC1     3      19.544  16.336  24.822  1.00  0.00           C  
ATOM    137  H8a HC1     3      19.397  15.762  25.599  1.00  0.00           H  
ATOM    138  H8b HC1     3      18.683  16.728  24.572  1.00  0.00           H  
ATOM    139  C9  HC1     3      20.138  15.564  23.640  1.00  0.00           C  
ATOM    140  C10 HC1     3      20.005  14.159  23.463  1.00  0.00           C  
ATOM    141 C10a HC1     3      19.163  13.336  24.279  1.00  0.00           C  
ATOM    142 O10a HC1     3      18.358  13.803  25.117  1.00  0.00           O  
ATOM    143 O10b HC1     3      19.211  12.084  24.204  1.00  0.00           O  
ATOM    144  C11 HC1     3      20.743  13.546  22.417  1.00  0.00           C  
ATOM    145  H11 HC1     3      20.684  12.621  22.314  1.00  0.00           H  
ATOM    146  C12 HC1     3      21.523  14.281  21.486  1.00  0.00           C  
ATOM    147 C12a HC1     3      22.199  13.574  20.436  1.00  0.00           C  
ATOM    148 O12a HC1     3      22.818  14.153  19.513  1.00  0.00           O  
ATOM    149 O12b HC1     3      22.239  12.322  20.410  1.00  0.00           O  
ATOM    150  C13 HC1     3      21.593  15.691  21.650  1.00  0.00           C  
ATOM    151 C13a HC1     3      20.901  16.299  22.715  1.00  0.00           C  
ATOM    152 H13a HC1     3      20.975  17.217  22.838  1.00  0.00           H  
ATOM    153  C14 HC1     3      22.439  16.578  20.737  1.00  0.00           C  
ATOM    154 H14a HC1     3      22.025  16.647  19.851  1.00  0.00           H  
ATOM    155 H14b HC1     3      23.335  16.202  20.620  1.00  0.00           H  
ATOM    156  O15 HC1     3      22.641  17.881  21.242  1.00  0.00           O  
ATOM    157  C16 HC1     3      22.530  18.964  20.418  1.00  0.00           C  
ATOM    158 C16a HC1     3      23.650  19.393  19.682  1.00  0.00           C  
ATOM    159 O16a HC1     3      24.821  18.690  19.782  1.00  0.00           O  
ATOM    160  C17 HC1     3      21.305  19.652  20.312  1.00  0.00           C  
ATOM    161  O17 HC1     3      20.225  19.206  21.024  1.00  0.00           O  
ATOM    162 C17a HC1     3      19.871  19.808  22.253  1.00  0.00           C  
ATOM    163 H17a HC1     3      19.457  19.132  22.830  1.00  0.00           H  
ATOM    164 H17b HC1     3      20.685  20.134  22.701  1.00  0.00           H  
ATOM    165  C18 HC1     3      21.199  20.798  19.484  1.00  0.00           C  
ATOM    166 C18a HC1     3      19.886  21.586  19.408  1.00  0.00           C  
ATOM    167 H18a HC1     3      19.170  20.935  19.588  1.00  0.00           H  
ATOM    168 C18b HC1     3      19.522  22.202  18.044  1.00  0.00           C  
ATOM    169 H18b HC1     3      20.251  22.754  17.698  1.00  0.00           H  
ATOM    170 H18c HC1     3      18.724  22.765  18.136  1.00  0.00           H  
ATOM    171 H18d HC1     3      19.326  21.487  17.403  1.00  0.00           H  
ATOM    172  C19 HC1     3      22.339  21.241  18.784  1.00  0.00           C  
ATOM    173  H19 HC1     3      22.287  22.013  18.276  1.00  0.00           H  
ATOM    174  C20 HC1     3      23.559  20.539  18.856  1.00  0.00           C  
ATOM    175  C1  HC1     4      24.789  21.051  18.107  1.00  0.00           C  
ATOM    176  H1  HC1     4      25.350  20.262  17.928  1.00  0.00           H  
ATOM    177  C1a HC1     4      24.531  21.676  16.724  1.00  0.00           C  
ATOM    178 H1aa HC1     4      24.106  21.020  16.134  1.00  0.00           H  
ATOM    179 H1ab HC1     4      23.948  22.457  16.794  1.00  0.00           H  
ATOM    180 H1ac HC1     4      25.383  21.956  16.329  1.00  0.00           H  
ATOM    181  C2  HC1     4      25.573  21.923  19.090  1.00  0.00           C  
ATOM    182  C3  HC1     4      25.324  23.306  19.142  1.00  0.00           C  
ATOM    183  H3  HC1     4      24.683  23.674  18.584  1.00  0.00           H  
ATOM    184  C4  HC1     4      26.030  24.139  20.028  1.00  0.00           C  
ATOM    185  C5  HC1     4      26.980  23.568  20.912  1.00  0.00           C  
ATOM    186  O5  HC1     4      27.647  24.355  21.813  1.00  0.00           O  
ATOM    187  C6  HC1     4      27.233  22.179  20.881  1.00  0.00           C  
ATOM    188  C6a HC1     4      26.522  21.358  19.977  1.00  0.00           C  
ATOM    189  O6a HC1     4      26.748  20.008  19.971  1.00  0.00           O  
ATOM    190  C6b HC1     4      25.866  19.122  20.633  1.00  0.00           C  
ATOM    191 H6ba HC1     4      26.376  18.340  20.934  1.00  0.00           H  
ATOM    192 H6bb HC1     4      25.486  19.563  21.427  1.00  0.00           H  
ATOM    193  O7  HC1     4      28.170  21.629  21.717  1.00  0.00           O  
ATOM    194  C8  HC1     4      29.421  21.179  21.217  1.00  0.00           C  
ATOM    195  H8a HC1     4      29.401  21.266  20.240  1.00  0.00           H  
ATOM    196  H8b HC1     4      30.099  21.804  21.549  1.00  0.00           H  
ATOM    197  C9  HC1     4      29.785  19.743  21.605  1.00  0.00           C  
ATOM    198  C10 HC1     4      31.013  19.147  21.208  1.00  0.00           C  
ATOM    199 C10a HC1     4      31.990  19.785  20.372  1.00  0.00           C  
ATOM    200 O10a HC1     4      31.816  20.884  19.801  1.00  0.00           O  
ATOM    201 O10b HC1     4      33.070  19.204  20.116  1.00  0.00           O  
ATOM    202  C11 HC1     4      31.282  17.825  21.644  1.00  0.00           C  
ATOM    203  H11 HC1     4      32.092  17.434  21.398  1.00  0.00           H  
ATOM    204  C12 HC1     4      30.374  17.050  22.406  1.00  0.00           C  
ATOM    205 C12a HC1     4      30.755  15.708  22.750  1.00  0.00           C  
ATOM    206 O12a HC1     4      30.058  14.942  23.455  1.00  0.00           O  
ATOM    207 O12b HC1     4      31.874  15.253  22.410  1.00  0.00           O  
ATOM    208  C13 HC1     4      29.147  17.660  22.787  1.00  0.00           C  
ATOM    209 C13a HC1     4      28.884  18.991  22.392  1.00  0.00           C  
ATOM    210 H13a HC1     4      28.083  19.385  22.654  1.00  0.00           H  
ATOM    211  C14 HC1     4      28.098  16.912  23.609  1.00  0.00           C  
ATOM    212 H14a HC1     4      28.525  16.468  24.371  1.00  0.00           H  
ATOM    213 H14b HC1     4      27.670  16.218  23.069  1.00  0.00           H  
ATOM    214  O15 HC1     4      27.066  17.726  24.137  1.00  0.00           O  
ATOM    215  C16 HC1     4      26.757  17.624  25.466  1.00  0.00           C  
ATOM    216 C16a HC1     4      27.478  18.370  26.417  1.00  0.00           C  
ATOM    217 O16a HC1     4      28.443  19.234  25.987  1.00  0.00           O  
ATOM    218  C17 HC1     4      25.745  16.742  25.889  1.00  0.00           C  
ATOM    219  O17 HC1     4      25.042  16.037  24.950  1.00  0.00           O  
ATOM    220 C17a HC1     4      23.755  16.467  24.548  1.00  0.00           C  
ATOM    221 H17a HC1     4      23.704  17.450  24.592  1.00  0.00           H  
ATOM    222 H17b HC1     4      23.602  16.196  23.618  1.00  0.00           H  
ATOM    223  C18 HC1     4      25.457  16.598  27.269  1.00  0.00           C  
ATOM    224 C18a HC1     4      24.347  15.657  27.741  1.00  0.00           C  
ATOM    225 H18a HC1     4      24.273  14.957  27.053  1.00  0.00           H  
ATOM    226 C18b HC1     4      24.617  14.896  29.056  1.00  0.00           C  
ATOM    227 H18b HC1     4      25.446  14.377  28.974  1.00  0.00           H  
ATOM    228 H18c HC1     4      23.874  14.283  29.242  1.00  0.00           H  
ATOM    229 H18d HC1     4      24.709  15.515  29.810  1.00  0.00           H  
ATOM    230  C19 HC1     4      26.172  17.368  28.209  1.00  0.00           C  
ATOM    231  H19 HC1     4      25.961  17.303  29.109  1.00  0.00           H  
ATOM    232  C20 HC1     4      27.197  18.242  27.799  1.00  0.00           C  
TER     233      HC1     4 
ATOM    233 Na+  Na+     5      29.346  26.650  32.075  1.00  0.00          NA  
ATOM    234 Na+  Na+     6      33.591  20.554  18.464  1.00  0.00          NA  
ATOM    235 Na+  Na+     7      18.078  11.868  26.087  1.00  0.00          NA  
ATOM    236 Na+  Na+     8      25.198  32.371  26.376  1.00  0.00          NA  
ATOM    237 Na+  Na+     9      31.819  13.710  23.972  1.00  0.00          NA  
ATOM    238 Na+  Na+    10      23.840  12.336  18.872  1.00  0.00          NA  
ATOM    239 Na+  Na+    11      16.470  22.406  32.752  1.00  0.00          NA  
ATOM    240 Na+  Na+    12      13.595  19.802  24.502  1.00  0.00          NA  
TER     241      Na+    12 
ATOM    241  C1  XYP    13      25.996  14.754  20.897  1.00  0.00           C  
ATOM    242  H1a XYP    13      26.805  14.699  21.447  1.00  0.00           H  
ATOM    243  H1b XYP    13      25.913  15.667  20.549  1.00  0.00           H  
ATOM    244  H1c XYP    13      25.212  14.553  21.451  1.00  0.00           H  
ATOM    245  C2  XYP    13      26.087  13.761  19.758  1.00  0.00           C  
ATOM    246  C3  XYP    13      26.329  12.400  20.022  1.00  0.00           C  
ATOM    247  H3  XYP    13      26.452  12.119  20.903  1.00  0.00           H  
ATOM    248  C4  XYP    13      26.438  11.476  18.961  1.00  0.00           C  
ATOM    249  H4  XYP    13      26.643  10.587  19.143  1.00  0.00           H  
ATOM    250  C5  XYP    13      26.304  11.906  17.627  1.00  0.00           C  
ATOM    251  C6  XYP    13      26.446  10.914  16.493  1.00  0.00           C  
ATOM    252  H6a XYP    13      26.436  11.378  15.630  1.00  0.00           H  
ATOM    253  H6b XYP    13      27.298  10.438  16.583  1.00  0.00           H  
ATOM    254  H6c XYP    13      25.711  10.268  16.521  1.00  0.00           H  
ATOM    255  C7  XYP    13      26.016  13.258  17.366  1.00  0.00           C  
ATOM    256  H7  XYP    13      25.928  13.556  16.486  1.00  0.00           H  
ATOM    257  C8  XYP    13      25.909  14.180  18.426  1.00  0.00           C  
ATOM    258  H8  XYP    13      25.738  15.080  18.247  1.00  0.00           H  
ATOM    259  C1  XYP    14      16.772  18.498  25.827  1.00  0.00           C  
ATOM    260  H1a XYP    14      17.295  17.747  26.177  1.00  0.00           H  
ATOM    261  H1b XYP    14      17.296  18.969  25.144  1.00  0.00           H  
ATOM    262  H1c XYP    14      16.583  19.116  26.564  1.00  0.00           H  
ATOM    263  C2  XYP    14      15.478  17.981  25.247  1.00  0.00           C  
ATOM    264  C3  XYP    14      14.391  17.713  26.099  1.00  0.00           C  
ATOM    265  H3  XYP    14      14.486  17.852  27.017  1.00  0.00           H  
ATOM    266  C4  XYP    14      13.175  17.228  25.578  1.00  0.00           C  
ATOM    267  H4  XYP    14      12.469  17.033  26.155  1.00  0.00           H  
ATOM    268  C5  XYP    14      13.041  16.999  24.196  1.00  0.00           C  
ATOM    269  C6  XYP    14      11.743  16.462  23.641  1.00  0.00           C  
ATOM    270  H6a XYP    14      11.847  16.247  22.691  1.00  0.00           H  
ATOM    271  H6b XYP    14      11.486  15.651  24.127  1.00  0.00           H  
ATOM    272  H6c XYP    14      11.040  17.136  23.737  1.00  0.00           H  
ATOM    273  C7  XYP    14      14.113  17.304  23.338  1.00  0.00           C  
ATOM    274  H7  XYP    14      14.030  17.156  22.421  1.00  0.00           H  
ATOM    275  C8  XYP    14      15.328  17.795  23.860  1.00  0.00           C  
ATOM    276  H8  XYP    14      16.044  17.975  23.288  1.00  0.00           H  
TER     277      XYP    14 
ATOM    277  C1  XYP    15      21.800  27.161  28.101  1.00  0.00           C  
ATOM    278  H1a XYP    15      21.291  27.606  27.392  1.00  0.00           H  
ATOM    279  H1b XYP    15      22.753  27.354  27.977  1.00  0.00           H  
ATOM    280  H1c XYP    15      21.653  26.194  28.041  1.00  0.00           H  
ATOM    281  C2  XYP    15      21.360  27.657  29.463  1.00  0.00           C  
ATOM    282  C3  XYP    15      21.906  27.089  30.628  1.00  0.00           C  
ATOM    283  H3  XYP    15      22.536  26.407  30.556  1.00  0.00           H  
ATOM    284  C4  XYP    15      21.505  27.547  31.899  1.00  0.00           C  
ATOM    285  H4  XYP    15      21.872  27.165  32.664  1.00  0.00           H  
ATOM    286  C5  XYP    15      20.552  28.577  32.011  1.00  0.00           C  
ATOM    287  C6  XYP    15      20.120  29.078  33.374  1.00  0.00           C  
ATOM    288  H6a XYP    15      19.142  29.053  33.439  1.00  0.00           H  
ATOM    289  H6b XYP    15      20.501  28.516  34.079  1.00  0.00           H  
ATOM    290  H6c XYP    15      20.431  30.000  33.494  1.00  0.00           H  
ATOM    291  C7  XYP    15      20.004  29.146  30.847  1.00  0.00           C  
ATOM    292  H7  XYP    15      19.375  29.828  30.915  1.00  0.00           H  
ATOM    293  C8  XYP    15      20.406  28.687  29.576  1.00  0.00           C  
ATOM    294  H8  XYP    15      20.044  29.066  28.807  1.00  0.00           H  
TER     295      XYP    15 
ATOM    295  C1  XYP    16      30.006  23.240  24.344  1.00  0.00           C  
ATOM    296  H1a XYP    16      29.212  23.288  24.917  1.00  0.00           H  
ATOM    297  H1b XYP    16      29.762  23.492  23.429  1.00  0.00           H  
ATOM    298  H1c XYP    16      30.351  22.323  24.332  1.00  0.00           H  
ATOM    299  C2  XYP    16      31.066  24.172  24.880  1.00  0.00           C  
ATOM    300  C3  XYP    16      31.808  23.813  26.020  1.00  0.00           C  
ATOM    301  H3  XYP    16      31.634  23.004  26.449  1.00  0.00           H  
ATOM    302  C4  XYP    16      32.810  24.673  26.511  1.00  0.00           C  
ATOM    303  H4  XYP    16      33.299  24.429  27.261  1.00  0.00           H  
ATOM    304  C5  XYP    16      33.072  25.895  25.865  1.00  0.00           C  
ATOM    305  C6  XYP    16      34.158  26.818  26.374  1.00  0.00           C  
ATOM    306  H6a XYP    16      33.767  27.688  26.601  1.00  0.00           H  
ATOM    307  H6b XYP    16      34.582  26.439  27.172  1.00  0.00           H  
ATOM    308  H6c XYP    16      34.835  26.937  25.675  1.00  0.00           H  
ATOM    309  C7  XYP    16      32.319  26.258  24.735  1.00  0.00           C  
ATOM    310  H7  XYP    16      32.484  27.068  24.313  1.00  0.00           H  
ATOM    311  C8  XYP    16      31.317  25.401  24.243  1.00  0.00           C  
ATOM    312  H8  XYP    16      30.818  25.644  23.496  1.00  0.00           H  
TER     313      XYP    16 
ATOM    313  C1  XYP    17      25.258  17.039  32.414  1.00  0.00           C  
ATOM    314  H1a XYP    17      25.238  17.991  32.186  1.00  0.00           H  
ATOM    315  H1b XYP    17      25.862  16.573  31.798  1.00  0.00           H  
ATOM    316  H1c XYP    17      24.358  16.665  32.319  1.00  0.00           H  
ATOM    317  C2  XYP    17      25.749  16.869  33.836  1.00  0.00           C  
ATOM    318  C3  XYP    17      24.832  16.741  34.896  1.00  0.00           C  
ATOM    319  H3  XYP    17      23.918  16.765  34.721  1.00  0.00           H  
ATOM    320  C4  XYP    17      25.293  16.576  36.217  1.00  0.00           C  
ATOM    321  H4  XYP    17      24.683  16.490  36.914  1.00  0.00           H  
ATOM    322  C5  XYP    17      26.675  16.541  36.485  1.00  0.00           C  
ATOM    323  C6  XYP    17      27.171  16.358  37.904  1.00  0.00           C  
ATOM    324  H6a XYP    17      27.454  17.223  38.263  1.00  0.00           H  
ATOM    325  H6b XYP    17      26.458  15.990  38.466  1.00  0.00           H  
ATOM    326  H6c XYP    17      27.932  15.740  37.911  1.00  0.00           H  
ATOM    327  C7  XYP    17      27.593  16.678  35.427  1.00  0.00           C  
ATOM    328  H7  XYP    17      28.507  16.664  35.600  1.00  0.00           H  
ATOM    329  C8  XYP    17      27.130  16.841  34.105  1.00  0.00           C  
ATOM    330  H8  XYP    17      27.737  16.931  33.406  1.00  0.00           H  
TER     331      XYP    17 
ATOM    331  C1  XYP    18      22.347  24.843  16.689  1.00  0.00           C  
ATOM    332  H1a XYP    18      22.029  23.925  16.585  1.00  0.00           H  
ATOM    333  H1b XYP    18      23.297  24.882  16.454  1.00  0.00           H  
ATOM    334  H1c XYP    18      22.239  25.117  17.622  1.00  0.00           H  
ATOM    335  C2  XYP    18      21.544  25.759  15.792  1.00  0.00           C  
ATOM    336  C3  XYP    18      20.171  25.949  16.027  1.00  0.00           C  
ATOM    337  H3  XYP    18      19.757  25.505  16.733  1.00  0.00           H  
ATOM    338  C4  XYP    18      19.424  26.810  15.198  1.00  0.00           C  
ATOM    339  H4  XYP    18      18.514  26.932  15.354  1.00  0.00           H  
ATOM    340  C5  XYP    18      20.049  27.489  14.135  1.00  0.00           C  
ATOM    341  C6  XYP    18      19.242  28.403  13.240  1.00  0.00           C  
ATOM    342  H6a XYP    18      19.837  28.922  12.661  1.00  0.00           H  
ATOM    343  H6b XYP    18      18.644  27.864  12.682  1.00  0.00           H  
ATOM    344  H6c XYP    18      18.712  29.018  13.789  1.00  0.00           H  
ATOM    345  C7  XYP    18      21.424  27.301  13.904  1.00  0.00           C  
ATOM    346  H7  XYP    18      21.841  27.752  13.206  1.00  0.00           H  
ATOM    347  C8  XYP    18      22.167  26.429  14.722  1.00  0.00           C  
ATOM    348  H8  XYP    18      23.074  26.301  14.564  1.00  0.00           H  
TER     349      XYP    18 
ATOM    349  C1  XYP    19      24.522  18.097  11.127  1.00  0.00           C  
ATOM    350  H1a XYP    19      23.918  18.018  10.359  1.00  0.00           H  
ATOM    351  H1b XYP    19      25.446  17.978  10.822  1.00  0.00           H  
ATOM    352  H1c XYP    19      24.303  17.402  11.780  1.00  0.00           H  
ATOM    353  C2  XYP    19      24.374  19.456  11.777  1.00  0.00           C  
ATOM    354  C3  XYP    19      23.304  20.301  11.430  1.00  0.00           C  
ATOM    355  H3  XYP    19      22.679  20.024  10.799  1.00  0.00           H  
ATOM    356  C4  XYP    19      23.176  21.564  12.039  1.00  0.00           C  
ATOM    357  H4  XYP    19      22.464  22.117  11.816  1.00  0.00           H  
ATOM    358  C5  XYP    19      24.116  21.993  12.994  1.00  0.00           C  
ATOM    359  C6  XYP    19      23.964  23.354  13.638  1.00  0.00           C  
ATOM    360  H6a XYP    19      23.075  23.426  14.044  1.00  0.00           H  
ATOM    361  H6b XYP    19      24.642  23.482  14.333  1.00  0.00           H  
ATOM    362  H6c XYP    19      24.068  24.054  12.961  1.00  0.00           H  
ATOM    363  C7  XYP    19      25.184  21.145  13.342  1.00  0.00           C  
ATOM    364  H7  XYP    19      25.806  21.418  13.977  1.00  0.00           H  
ATOM    365  C8  XYP    19      25.308  19.878  12.740  1.00  0.00           C  
ATOM    366  H8  XYP    19      26.007  19.316  12.982  1.00  0.00           H  
TER     367      XYP    19 
ATOM    367  C1  XYP    20      30.823  23.353  10.101  1.00  0.00           C  
ATOM    368  H1a XYP    20      31.562  22.759  10.346  1.00  0.00           H  
ATOM    369  H1b XYP    20      30.298  22.928   9.391  1.00  0.00           H  
ATOM    370  H1c XYP    20      31.185  24.202   9.776  1.00  0.00           H  
ATOM    371  C2  XYP    20      29.957  23.604  11.317  1.00  0.00           C  
ATOM    372  C3  XYP    20      28.587  23.281  11.301  1.00  0.00           C  
ATOM    373  H3  XYP    20      28.208  22.905  10.538  1.00  0.00           H  
ATOM    374  C4  XYP    20      27.789  23.515  12.439  1.00  0.00           C  
ATOM    375  H4  XYP    20      26.885  23.298  12.423  1.00  0.00           H  
ATOM    376  C5  XYP    20      28.359  24.067  13.601  1.00  0.00           C  
ATOM    377  C6  XYP    20      27.503  24.302  14.826  1.00  0.00           C  
ATOM    378  H6a XYP    20      28.048  24.651  15.561  1.00  0.00           H  
ATOM    379  H6b XYP    20      26.800  24.951  14.616  1.00  0.00           H  
ATOM    380  H6c XYP    20      27.095  23.456  15.107  1.00  0.00           H  
ATOM    381  C7  XYP    20      29.729  24.390  13.615  1.00  0.00           C  
ATOM    382  H7  XYP    20      30.109  24.764  14.379  1.00  0.00           H  
ATOM    383  C8  XYP    20      30.525  24.163  12.476  1.00  0.00           C  
ATOM    384  H8  XYP    20      31.428  24.384  12.489  1.00  0.00           H  
TER     385      XYP    20 
ATOM    385  C1  XYP    21      30.431  15.342   7.079  1.00  0.00           C  
ATOM    386  H1a XYP    21      30.221  16.170   6.599  1.00  0.00           H  
ATOM    387  H1b XYP    21      31.144  14.865   6.606  1.00  0.00           H  
ATOM    388  H1c XYP    21      29.634  14.772   7.109  1.00  0.00           H  
ATOM    389  C2  XYP    21      30.870  15.677   8.488  1.00  0.00           C  
ATOM    390  C3  XYP    21      32.229  15.599   8.849  1.00  0.00           C  
ATOM    391  H3  XYP    21      32.861  15.332   8.222  1.00  0.00           H  
ATOM    392  C4  XYP    21      32.633  15.929  10.158  1.00  0.00           C  
ATOM    393  H4  XYP    21      33.532  15.879  10.395  1.00  0.00           H  
ATOM    394  C5  XYP    21      31.682  16.342  11.109  1.00  0.00           C  
ATOM    395  C6  XYP    21      32.123  16.708  12.508  1.00  0.00           C  
ATOM    396  H6a XYP    21      31.369  17.084  13.009  1.00  0.00           H  
ATOM    397  H6b XYP    21      32.451  15.908  12.969  1.00  0.00           H  
ATOM    398  H6c XYP    21      32.838  17.376  12.462  1.00  0.00           H  
ATOM    399  C7  XYP    21      30.325  16.419  10.747  1.00  0.00           C  
ATOM    400  H7  XYP    21      29.698  16.707  11.370  1.00  0.00           H  
ATOM    401  C8  XYP    21      29.919  16.087   9.440  1.00  0.00           C  
ATOM    402  H8  XYP    21      29.021  16.150   9.203  1.00  0.00           H  
TER     403      XYP    21 
ATOM    403  C1  XYP    22      27.526  18.341  16.086  1.00  0.00           C  
ATOM    404  H1a XYP    22      28.505  18.323  16.091  1.00  0.00           H  
ATOM    405  H1b XYP    22      27.213  19.237  15.842  1.00  0.00           H  
ATOM    406  H1c XYP    22      27.203  18.125  16.987  1.00  0.00           H  
ATOM    407  C2  XYP    22      27.000  17.334  15.085  1.00  0.00           C  
ATOM    408  C3  XYP    22      25.911  16.509  15.418  1.00  0.00           C  
ATOM    409  H3  XYP    22      25.505  16.592  16.252  1.00  0.00           H  
ATOM    410  C4  XYP    22      25.419  15.575  14.487  1.00  0.00           C  
ATOM    411  H4  XYP    22      24.689  15.043  14.708  1.00  0.00           H  
ATOM    412  C5  XYP    22      26.001  15.468  13.212  1.00  0.00           C  
ATOM    413  C6  XYP    22      25.451  14.482  12.204  1.00  0.00           C  
ATOM    414  H6a XYP    22      25.030  13.728  12.667  1.00  0.00           H  
ATOM    415  H6b XYP    22      24.783  14.930  11.644  1.00  0.00           H  
ATOM    416  H6c XYP    22      26.176  14.143  11.638  1.00  0.00           H  
ATOM    417  C7  XYP    22      27.087  16.297  12.875  1.00  0.00           C  
ATOM    418  H7  XYP    22      27.470  16.234  12.030  1.00  0.00           H  
ATOM    419  C8  XYP    22      27.593  17.219  13.813  1.00  0.00           C  
ATOM    420  H8  XYP    22      28.314  17.761  13.589  1.00  0.00           H  
TER     421      XYP    22 
ATOM    421  C1  XYP    23      22.738  18.469  15.788  1.00  0.00           C  
ATOM    422  H1a XYP    23      22.018  18.807  16.360  1.00  0.00           H  
ATOM    423  H1b XYP    23      23.577  18.462  16.296  1.00  0.00           H  
ATOM    424  H1c XYP    23      22.844  19.061  15.014  1.00  0.00           H  
ATOM    425  C2  XYP    23      22.410  17.064  15.333  1.00  0.00           C  
ATOM    426  C3  XYP    23      22.250  16.776  13.964  1.00  0.00           C  
ATOM    427  H3  XYP    23      22.332  17.457  13.336  1.00  0.00           H  
ATOM    428  C4  XYP    23      21.990  15.457  13.544  1.00  0.00           C  
ATOM    429  H4  XYP    23      21.900  15.268  12.637  1.00  0.00           H  
ATOM    430  C5  XYP    23      21.878  14.422  14.491  1.00  0.00           C  
ATOM    431  C6  XYP    23      21.646  12.999  14.031  1.00  0.00           C  
ATOM    432  H6a XYP    23      21.513  12.410  14.802  1.00  0.00           H  
ATOM    433  H6b XYP    23      20.850  12.965  13.461  1.00  0.00           H  
ATOM    434  H6c XYP    23      22.424  12.690  13.521  1.00  0.00           H  
ATOM    435  C7  XYP    23      22.015  14.714  15.862  1.00  0.00           C  
ATOM    436  H7  XYP    23      21.931  14.040  16.497  1.00  0.00           H  
ATOM    437  C8  XYP    23      22.283  16.032  16.281  1.00  0.00           C  
ATOM    438  H8  XYP    23      22.383  16.221  17.189  1.00  0.00           H  
TER     439      XYP    23 
ATOM    439  C1  XYP    24      29.231  20.523  13.743  1.00  0.00           C  
ATOM    440  H1a XYP    24      29.515  21.426  13.989  1.00  0.00           H  
ATOM    441  H1b XYP    24      28.253  20.486  13.756  1.00  0.00           H  
ATOM    442  H1c XYP    24      29.587  19.882  14.392  1.00  0.00           H  
ATOM    443  C2  XYP    24      29.753  20.193  12.362  1.00  0.00           C  
ATOM    444  C3  XYP    24      31.139  20.160  12.127  1.00  0.00           C  
ATOM    445  H3  XYP    24      31.729  20.338  12.823  1.00  0.00           H  
ATOM    446  C4  XYP    24      31.632  19.867  10.840  1.00  0.00           C  
ATOM    447  H4  XYP    24      32.549  19.845  10.685  1.00  0.00           H  
ATOM    448  C5  XYP    24      30.739  19.610   9.782  1.00  0.00           C  
ATOM    449  C6  XYP    24      31.273  19.307   8.398  1.00  0.00           C  
ATOM    450  H6a XYP    24      32.063  18.732   8.468  1.00  0.00           H  
ATOM    451  H6b XYP    24      30.591  18.844   7.869  1.00  0.00           H  
ATOM    452  H6c XYP    24      31.517  20.144   7.953  1.00  0.00           H  
ATOM    453  C7  XYP    24      29.352  19.645  10.018  1.00  0.00           C  
ATOM    454  H7  XYP    24      28.759  19.478   9.321  1.00  0.00           H  
ATOM    455  C8  XYP    24      28.860  19.930  11.306  1.00  0.00           C  
ATOM    456  H8  XYP    24      27.942  19.959  11.456  1.00  0.00           H  
TER     457      XYP    24 
ATOM    457  C1  XYP    25      15.994  10.736  33.419  1.00  0.00           C  
ATOM    458  H1a XYP    25      16.760  10.467  32.873  1.00  0.00           H  
ATOM    459  H1b XYP    25      16.299  11.349  34.120  1.00  0.00           H  
ATOM    460  H1c XYP    25      15.599   9.943  33.837  1.00  0.00           H  
ATOM    461  C2  XYP    25      14.959  11.405  32.542  1.00  0.00           C  
ATOM    462  C3  XYP    25      14.652  12.769  32.708  1.00  0.00           C  
ATOM    463  H3  XYP    25      15.095  13.269  33.355  1.00  0.00           H  
ATOM    464  C4  XYP    25      13.670  13.377  31.901  1.00  0.00           C  
ATOM    465  H4  XYP    25      13.465  14.277  32.017  1.00  0.00           H  
ATOM    466  C5  XYP    25      12.996  12.625  30.921  1.00  0.00           C  
ATOM    467  C6  XYP    25      11.936  13.274  30.057  1.00  0.00           C  
ATOM    468  H6a XYP    25      11.251  12.615  29.821  1.00  0.00           H  
ATOM    469  H6b XYP    25      11.510  14.010  30.544  1.00  0.00           H  
ATOM    470  H6c XYP    25      12.350  13.621  29.239  1.00  0.00           H  
ATOM    471  C7  XYP    25      13.319  11.268  30.742  1.00  0.00           C  
ATOM    472  H7  XYP    25      12.879  10.769  30.092  1.00  0.00           H  
ATOM    473  C8  XYP    25      14.293  10.657  31.556  1.00  0.00           C  
ATOM    474  H8  XYP    25      14.493   9.754  31.444  1.00  0.00           H  
TER     475      XYP    25 
ATOM    475  C1  XYP    26      14.752   9.782  39.516  1.00  0.00           C  
ATOM    476  H1a XYP    26      14.554   8.853  39.757  1.00  0.00           H  
ATOM    477  H1b XYP    26      15.719   9.871  39.386  1.00  0.00           H  
ATOM    478  H1c XYP    26      14.462  10.377  40.238  1.00  0.00           H  
ATOM    479  C2  XYP    26      14.025  10.149  38.240  1.00  0.00           C  
ATOM    480  C3  XYP    26      14.576  11.097  37.358  1.00  0.00           C  
ATOM    481  H3  XYP    26      15.391  11.499  37.563  1.00  0.00           H  
ATOM    482  C4  XYP    26      13.902  11.434  36.168  1.00  0.00           C  
ATOM    483  H4  XYP    26      14.268  12.061  35.588  1.00  0.00           H  
ATOM    484  C5  XYP    26      12.676  10.822  35.851  1.00  0.00           C  
ATOM    485  C6  XYP    26      11.964  11.178  34.564  1.00  0.00           C  
ATOM    486  H6a XYP    26      11.016  10.940  34.626  1.00  0.00           H  
ATOM    487  H6b XYP    26      12.041  12.141  34.397  1.00  0.00           H  
ATOM    488  H6c XYP    26      12.373  10.689  33.821  1.00  0.00           H  
ATOM    489  C7  XYP    26      12.122   9.876  36.733  1.00  0.00           C  
ATOM    490  H7  XYP    26      11.311   9.468  36.527  1.00  0.00           H  
ATOM    491  C8  XYP    26      12.793   9.544  37.927  1.00  0.00           C  
ATOM    492  H8  XYP    26      12.425   8.919  38.510  1.00  0.00           H  
TER     493      XYP    26 
ATOM    493  C1  XYP    27      23.683   7.604  37.534  1.00  0.00           C  
ATOM    494  H1a XYP    27      23.697   8.489  37.114  1.00  0.00           H  
ATOM    495  H1b XYP    27      23.735   7.713  38.507  1.00  0.00           H  
ATOM    496  H1c XYP    27      24.455   7.085  37.225  1.00  0.00           H  
ATOM    497  C2  XYP    27      22.409   6.876  37.164  1.00  0.00           C  
ATOM    498  C3  XYP    27      21.815   5.981  38.074  1.00  0.00           C  
ATOM    499  H3  XYP    27      22.212   5.833  38.903  1.00  0.00           H  
ATOM    500  C4  XYP    27      20.620   5.317  37.736  1.00  0.00           C  
ATOM    501  H4  XYP    27      20.226   4.732  38.342  1.00  0.00           H  
ATOM    502  C5  XYP    27      20.018   5.539  36.484  1.00  0.00           C  
ATOM    503  C6  XYP    27      18.731   4.835  36.112  1.00  0.00           C  
ATOM    504  H6a XYP    27      18.093   5.487  35.755  1.00  0.00           H  
ATOM    505  H6b XYP    27      18.917   4.153  35.433  1.00  0.00           H  
ATOM    506  H6c XYP    27      18.336   4.409  36.902  1.00  0.00           H  
ATOM    507  C7  XYP    27      20.623   6.418  35.568  1.00  0.00           C  
ATOM    508  H7  XYP    27      20.235   6.552  34.734  1.00  0.00           H  
ATOM    509  C8  XYP    27      21.812   7.091  35.909  1.00  0.00           C  
ATOM    510  H8  XYP    27      22.208   7.673  35.301  1.00  0.00           H  
TER     511      XYP    27 
ATOM    511  C1  XYP    28      14.820   6.398  32.654  1.00  0.00           C  
ATOM    512  H1a XYP    28      14.235   7.037  33.111  1.00  0.00           H  
ATOM    513  H1b XYP    28      14.383   6.081  31.836  1.00  0.00           H  
ATOM    514  H1c XYP    28      14.986   5.631  33.241  1.00  0.00           H  
ATOM    515  C2  XYP    28      16.130   7.074  32.317  1.00  0.00           C  
ATOM    516  C3  XYP    28      16.409   7.465  30.995  1.00  0.00           C  
ATOM    517  H3  XYP    28      15.785   7.309  30.323  1.00  0.00           H  
ATOM    518  C4  XYP    28      17.634   8.087  30.687  1.00  0.00           C  
ATOM    519  H4  XYP    28      17.817   8.334  29.811  1.00  0.00           H  
ATOM    520  C5  XYP    28      18.577   8.342  31.700  1.00  0.00           C  
ATOM    521  C6  XYP    28      19.884   9.031  31.371  1.00  0.00           C  
ATOM    522  H6a XYP    28      20.204   8.741  30.491  1.00  0.00           H  
ATOM    523  H6b XYP    28      19.749  10.002  31.364  1.00  0.00           H  
ATOM    524  H6c XYP    28      20.561   8.806  32.044  1.00  0.00           H  
ATOM    525  C7  XYP    28      18.289   7.968  33.024  1.00  0.00           C  
ATOM    526  H7  XYP    28      18.901   8.149  33.701  1.00  0.00           H  
ATOM    527  C8  XYP    28      17.074   7.324  33.329  1.00  0.00           C  
ATOM    528  H8  XYP    28      16.892   7.070  34.205  1.00  0.00           H  
TER     529      XYP    28 
ATOM    529  C1  XYP    29      17.117  11.375  29.678  1.00  0.00           C  
ATOM    530  H1a XYP    29      16.629  10.623  29.281  1.00  0.00           H  
ATOM    531  H1b XYP    29      17.397  11.134  30.586  1.00  0.00           H  
ATOM    532  H1c XYP    29      16.519  12.150  29.728  1.00  0.00           H  
ATOM    533  C2  XYP    29      18.340  11.704  28.852  1.00  0.00           C  
ATOM    534  C3  XYP    29      18.719  13.043  28.652  1.00  0.00           C  
ATOM    535  H3  XYP    29      18.227  13.733  29.043  1.00  0.00           H  
ATOM    536  C4  XYP    29      19.862  13.353  27.887  1.00  0.00           C  
ATOM    537  H4  XYP    29      20.116  14.244  27.767  1.00  0.00           H  
ATOM    538  C5  XYP    29      20.631  12.328  27.308  1.00  0.00           C  
ATOM    539  C6  XYP    29      21.858  12.667  26.491  1.00  0.00           C  
ATOM    540  H6a XYP    29      21.706  13.497  25.992  1.00  0.00           H  
ATOM    541  H6b XYP    29      22.626  12.790  27.087  1.00  0.00           H  
ATOM    542  H6c XYP    29      22.050  11.951  25.850  1.00  0.00           H  
ATOM    543  C7  XYP    29      20.233  10.987  27.482  1.00  0.00           C  
ATOM    544  H7  XYP    29      20.743  10.306  27.101  1.00  0.00           H  
ATOM    545  C8  XYP    29      19.092  10.677  28.249  1.00  0.00           C  
ATOM    546  H8  XYP    29      18.851   9.787  28.380  1.00  0.00           H  
TER     547      XYP    29 
ATOM    547  C1  XYP    30      14.778   7.195  36.285  1.00  0.00           C  
ATOM    548  H1a XYP    30      14.047   7.054  36.922  1.00  0.00           H  
ATOM    549  H1b XYP    30      14.535   7.927  35.680  1.00  0.00           H  
ATOM    550  H1c XYP    30      14.917   6.377  35.765  1.00  0.00           H  
ATOM    551  C2  XYP    30      16.047   7.536  37.036  1.00  0.00           C  
ATOM    552  C3  XYP    30      16.425   6.778  38.159  1.00  0.00           C  
ATOM    553  H3  XYP    30      15.892   6.069  38.439  1.00  0.00           H  
ATOM    554  C4  XYP    30      17.604   7.093  38.862  1.00  0.00           C  
ATOM    555  H4  XYP    30      17.851   6.592  39.606  1.00  0.00           H  
ATOM    556  C5  XYP    30      18.415   8.164  38.440  1.00  0.00           C  
ATOM    557  C6  XYP    30      19.676   8.515  39.200  1.00  0.00           C  
ATOM    558  H6a XYP    30      19.966   7.752  39.742  1.00  0.00           H  
ATOM    559  H6b XYP    30      20.389   8.744  38.568  1.00  0.00           H  
ATOM    560  H6c XYP    30      19.501   9.281  39.786  1.00  0.00           H  
ATOM    561  C7  XYP    30      18.039   8.919  37.315  1.00  0.00           C  
ATOM    562  H7  XYP    30      18.572   9.629  37.035  1.00  0.00           H  
ATOM    563  C8  XYP    30      16.858   8.607  36.615  1.00  0.00           C  
ATOM    564  H8  XYP    30      16.610   9.113  35.876  1.00  0.00           H  
TER     565      XYP    30 
ATOM    565  C1  XYP    31      29.583  24.451  35.171  1.00  0.00           C  
ATOM    566  H1a XYP    31      30.418  24.306  34.677  1.00  0.00           H  
ATOM    567  H1b XYP    31      29.757  25.027  35.945  1.00  0.00           H  
ATOM    568  H1c XYP    31      29.246  23.590  35.489  1.00  0.00           H  
ATOM    569  C2  XYP    31      28.551  25.077  34.262  1.00  0.00           C  
ATOM    570  C3  XYP    31      28.055  26.369  34.520  1.00  0.00           C  
ATOM    571  H3  XYP    31      28.343  26.837  35.274  1.00  0.00           H  
ATOM    572  C4  XYP    31      27.083  26.938  33.672  1.00  0.00           C  
ATOM    573  H4  XYP    31      26.731  27.781  33.860  1.00  0.00           H  
ATOM    574  C5  XYP    31      26.604  26.226  32.556  1.00  0.00           C  
ATOM    575  C6  XYP    31      25.544  26.834  31.665  1.00  0.00           C  
ATOM    576  H6a XYP    31      25.498  26.354  30.812  1.00  0.00           H  
ATOM    577  H6b XYP    31      24.672  26.781  32.108  1.00  0.00           H  
ATOM    578  H6c XYP    31      25.759  27.774  31.483  1.00  0.00           H  
ATOM    579  C7  XYP    31      27.136  24.953  32.276  1.00  0.00           C  
ATOM    580  H7  XYP    31      26.828  24.478  31.533  1.00  0.00           H  
ATOM    581  C8  XYP    31      28.103  24.380  33.125  1.00  0.00           C  
ATOM    582  H8  XYP    31      28.427  23.523  32.945  1.00  0.00           H  
TER     583      XYP    31 
ATOM    583  C1  XYP    32      25.123  23.510  40.094  1.00  0.00           C  
ATOM    584  H1a XYP    32      25.124  22.546  40.272  1.00  0.00           H  
ATOM    585  H1b XYP    32      25.997  23.877  40.344  1.00  0.00           H  
ATOM    586  H1c XYP    32      24.424  23.941  40.628  1.00  0.00           H  
ATOM    587  C2  XYP    32      24.858  23.759  38.625  1.00  0.00           C  
ATOM    588  C3  XYP    32      25.518  24.804  37.950  1.00  0.00           C  
ATOM    589  H3  XYP    32      26.120  25.344  38.409  1.00  0.00           H  
ATOM    590  C4  XYP    32      25.277  25.023  36.579  1.00  0.00           C  
ATOM    591  H4  XYP    32      25.719  25.709  36.132  1.00  0.00           H  
ATOM    592  C5  XYP    32      24.373  24.203  35.878  1.00  0.00           C  
ATOM    593  C6  XYP    32      24.128  24.436  34.403  1.00  0.00           C  
ATOM    594  H6a XYP    32      23.306  23.986  34.118  1.00  0.00           H  
ATOM    595  H6b XYP    32      24.043  25.396  34.229  1.00  0.00           H  
ATOM    596  H6c XYP    32      24.882  24.078  33.891  1.00  0.00           H  
ATOM    597  C7  XYP    32      23.707  23.165  36.556  1.00  0.00           C  
ATOM    598  H7  XYP    32      23.113  22.617  36.094  1.00  0.00           H  
ATOM    599  C8  XYP    32      23.948  22.944  37.926  1.00  0.00           C  
ATOM    600  H8  XYP    32      23.514  22.251  38.369  1.00  0.00           H  
TER     601      XYP    32 
ATOM    601  C1  XYP    33      32.559  20.759  42.756  1.00  0.00           C  
ATOM    602  H1a XYP    33      32.615  21.734  42.677  1.00  0.00           H  
ATOM    603  H1b XYP    33      32.015  20.531  43.537  1.00  0.00           H  
ATOM    604  H1c XYP    33      33.460  20.392  42.875  1.00  0.00           H  
ATOM    605  C2  XYP    33      31.946  20.183  41.498  1.00  0.00           C  
ATOM    606  C3  XYP    33      30.841  19.314  41.571  1.00  0.00           C  
ATOM    607  H3  XYP    33      30.480  19.091  42.400  1.00  0.00           H  
ATOM    608  C4  XYP    33      30.280  18.778  40.393  1.00  0.00           C  
ATOM    609  H4  XYP    33      29.549  18.205  40.445  1.00  0.00           H  
ATOM    610  C5  XYP    33      30.823  19.108  39.137  1.00  0.00           C  
ATOM    611  C6  XYP    33      30.222  18.531  37.874  1.00  0.00           C  
ATOM    612  H6a XYP    33      29.422  19.043  37.631  1.00  0.00           H  
ATOM    613  H6b XYP    33      30.870  18.576  37.141  1.00  0.00           H  
ATOM    614  H6c XYP    33      29.981  17.594  38.021  1.00  0.00           H  
ATOM    615  C7  XYP    33      31.928  19.977  39.064  1.00  0.00           C  
ATOM    616  H7  XYP    33      32.292  20.194  38.236  1.00  0.00           H  
ATOM    617  C8  XYP    33      32.487  20.513  40.242  1.00  0.00           C  
ATOM    618  H8  XYP    33      33.219  21.085  40.190  1.00  0.00           H  
TER     619      XYP    33 
ATOM    619  C1  XYP    34      28.769  20.010  34.303  1.00  0.00           C  
ATOM    620  H1a XYP    34      28.421  19.517  35.074  1.00  0.00           H  
ATOM    621  H1b XYP    34      28.329  20.885  34.251  1.00  0.00           H  
ATOM    622  H1c XYP    34      28.573  19.509  33.484  1.00  0.00           H  
ATOM    623  C2  XYP    34      30.260  20.198  34.465  1.00  0.00           C  
ATOM    624  C3  XYP    34      31.161  19.518  33.624  1.00  0.00           C  
ATOM    625  H3  XYP    34      30.839  18.945  32.966  1.00  0.00           H  
ATOM    626  C4  XYP    34      32.548  19.711  33.774  1.00  0.00           C  
ATOM    627  H4  XYP    34      33.142  19.264  33.216  1.00  0.00           H  
ATOM    628  C5  XYP    34      33.043  20.586  34.758  1.00  0.00           C  
ATOM    629  C6  XYP    34      34.534  20.798  34.912  1.00  0.00           C  
ATOM    630  H6a XYP    34      34.997  20.557  34.082  1.00  0.00           H  
ATOM    631  H6b XYP    34      34.716  21.739  35.115  1.00  0.00           H  
ATOM    632  H6c XYP    34      34.868  20.236  35.642  1.00  0.00           H  
ATOM    633  C7  XYP    34      32.142  21.255  35.607  1.00  0.00           C  
ATOM    634  H7  XYP    34      32.465  21.827  36.266  1.00  0.00           H  
ATOM    635  C8  XYP    34      30.755  21.055  35.465  1.00  0.00           C  
ATOM    636  H8  XYP    34      30.161  21.486  36.037  1.00  0.00           H  
TER     637      XYP    34 
ATOM    637  C1  XYP    35      29.962  22.754  30.200  1.00  0.00           C  
ATOM    638  H1a XYP    35      29.497  23.540  30.550  1.00  0.00           H  
ATOM    639  H1b XYP    35      29.785  22.678  29.239  1.00  0.00           H  
ATOM    640  H1c XYP    35      29.628  21.951  30.650  1.00  0.00           H  
ATOM    641  C2  XYP    35      31.452  22.905  30.409  1.00  0.00           C  
ATOM    642  C3  XYP    35      32.179  21.906  31.081  1.00  0.00           C  
ATOM    643  H3  XYP    35      31.738  21.155  31.406  1.00  0.00           H  
ATOM    644  C4  XYP    35      33.571  22.035  31.251  1.00  0.00           C  
ATOM    645  H4  XYP    35      34.046  21.370  31.694  1.00  0.00           H  
ATOM    646  C5  XYP    35      34.246  23.158  30.741  1.00  0.00           C  
ATOM    647  C6  XYP    35      35.749  23.263  30.892  1.00  0.00           C  
ATOM    648  H6a XYP    35      36.054  24.161  30.647  1.00  0.00           H  
ATOM    649  H6b XYP    35      36.001  23.081  31.821  1.00  0.00           H  
ATOM    650  H6c XYP    35      36.178  22.605  30.305  1.00  0.00           H  
ATOM    651  C7  XYP    35      33.517  24.166  30.081  1.00  0.00           C  
ATOM    652  H7  XYP    35      33.957  24.911  29.740  1.00  0.00           H  
ATOM    653  C8  XYP    35      32.122  24.040  29.917  1.00  0.00           C  
ATOM    654  H8  XYP    35      31.639  24.700  29.467  1.00  0.00           H  
TER     655      XYP    35 
ATOM    655  C1  XYP    36      25.559  20.174  36.101  1.00  0.00           C  
ATOM    656  H1a XYP    36      24.741  19.812  36.500  1.00  0.00           H  
ATOM    657  H1b XYP    36      25.319  20.895  35.484  1.00  0.00           H  
ATOM    658  H1c XYP    36      26.018  19.465  35.605  1.00  0.00           H  
ATOM    659  C2  XYP    36      26.471  20.702  37.187  1.00  0.00           C  
ATOM    660  C3  XYP    36      26.562  20.030  38.420  1.00  0.00           C  
ATOM    661  H3  XYP    36      26.064  19.257  38.559  1.00  0.00           H  
ATOM    662  C4  XYP    36      27.398  20.527  39.439  1.00  0.00           C  
ATOM    663  H4  XYP    36      27.454  20.081  40.254  1.00  0.00           H  
ATOM    664  C5  XYP    36      28.153  21.696  39.226  1.00  0.00           C  
ATOM    665  C6  XYP    36      29.046  22.247  40.316  1.00  0.00           C  
ATOM    666  H6a XYP    36      29.045  21.649  41.092  1.00  0.00           H  
ATOM    667  H6b XYP    36      29.963  22.324  39.978  1.00  0.00           H  
ATOM    668  H6c XYP    36      28.723  23.131  40.589  1.00  0.00           H  
ATOM    669  C7  XYP    36      28.066  22.364  37.992  1.00  0.00           C  
ATOM    670  H7  XYP    36      28.555  23.143  37.855  1.00  0.00           H  
ATOM    671  C8  XYP    36      27.227  21.869  36.975  1.00  0.00           C  
ATOM    672  H8  XYP    36      27.158  22.322  36.165  1.00  0.00           H  
TER     673      XYP    36 
ATOM    673  C1  XYP    37      28.581  34.047  21.280  1.00  0.00           C  
ATOM    674  H1a XYP    37      29.531  33.876  21.110  1.00  0.00           H  
ATOM    675  H1b XYP    37      28.476  34.927  21.697  1.00  0.00           H  
ATOM    676  H1c XYP    37      28.243  33.359  21.888  1.00  0.00           H  
ATOM    677  C2  XYP    37      27.813  34.013  19.976  1.00  0.00           C  
ATOM    678  C3  XYP    37      28.388  34.558  18.813  1.00  0.00           C  
ATOM    679  H3  XYP    37      29.240  34.931  18.849  1.00  0.00           H  
ATOM    680  C4  XYP    37      27.681  34.534  17.595  1.00  0.00           C  
ATOM    681  H4  XYP    37      28.066  34.891  16.827  1.00  0.00           H  
ATOM    682  C5  XYP    37      26.395  33.968  17.535  1.00  0.00           C  
ATOM    683  C6  XYP    37      25.644  33.945  16.221  1.00  0.00           C  
ATOM    684  H6a XYP    37      24.937  33.268  16.250  1.00  0.00           H  
ATOM    685  H6b XYP    37      25.247  34.825  16.057  1.00  0.00           H  
ATOM    686  H6c XYP    37      26.261  33.725  15.492  1.00  0.00           H  
ATOM    687  C7  XYP    37      25.815  33.430  18.699  1.00  0.00           C  
ATOM    688  H7  XYP    37      24.962  33.058  18.662  1.00  0.00           H  
ATOM    689  C8  XYP    37      26.524  33.450  19.918  1.00  0.00           C  
ATOM    690  H8  XYP    37      26.138  33.091  20.684  1.00  0.00           H  
TER     691      XYP    37 
ATOM    691  C1  XYP    38      23.830  36.048  26.013  1.00  0.00           C  
ATOM    692  H1a XYP    38      24.704  35.876  26.421  1.00  0.00           H  
ATOM    693  H1b XYP    38      23.787  36.984  25.725  1.00  0.00           H  
ATOM    694  H1c XYP    38      23.123  35.894  26.675  1.00  0.00           H  
ATOM    695  C2  XYP    38      23.631  35.134  24.825  1.00  0.00           C  
ATOM    696  C3  XYP    38      24.011  35.555  23.537  1.00  0.00           C  
ATOM    697  H3  XYP    38      24.377  36.402  23.414  1.00  0.00           H  
ATOM    698  C4  XYP    38      23.820  34.707  22.428  1.00  0.00           C  
ATOM    699  H4  XYP    38      24.060  34.994  21.575  1.00  0.00           H  
ATOM    700  C5  XYP    38      23.270  33.423  22.607  1.00  0.00           C  
ATOM    701  C6  XYP    38      23.080  32.502  21.422  1.00  0.00           C  
ATOM    702  H6a XYP    38      22.177  32.120  21.444  1.00  0.00           H  
ATOM    703  H6b XYP    38      23.190  32.999  20.584  1.00  0.00           H  
ATOM    704  H6c XYP    38      23.739  31.779  21.457  1.00  0.00           H  
ATOM    705  C7  XYP    38      22.908  32.995  23.899  1.00  0.00           C  
ATOM    706  H7  XYP    38      22.536  32.147  24.014  1.00  0.00           H  
ATOM    707  C8  XYP    38      23.077  33.852  25.005  1.00  0.00           C  
ATOM    708  H8  XYP    38      22.792  33.580  25.849  1.00  0.00           H  
TER     709      XYP    38 
ATOM    709  C1  XYP    39      31.762  33.675  28.663  1.00  0.00           C  
ATOM    710  H1a XYP    39      31.467  34.392  28.065  1.00  0.00           H  
ATOM    711  H1b XYP    39      31.366  33.813  29.547  1.00  0.00           H  
ATOM    712  H1c XYP    39      32.739  33.697  28.740  1.00  0.00           H  
ATOM    713  C2  XYP    39      31.336  32.336  28.102  1.00  0.00           C  
ATOM    714  C3  XYP    39      30.704  31.387  28.925  1.00  0.00           C  
ATOM    715  H3  XYP    39      30.541  31.579  29.821  1.00  0.00           H  
ATOM    716  C4  XYP    39      30.306  30.144  28.395  1.00  0.00           C  
ATOM    717  H4  XYP    39      29.879  29.522  28.939  1.00  0.00           H  
ATOM    718  C5  XYP    39      30.537  29.842  27.040  1.00  0.00           C  
ATOM    719  C6  XYP    39      30.089  28.512  26.471  1.00  0.00           C  
ATOM    720  H6a XYP    39      30.438  28.392  25.564  1.00  0.00           H  
ATOM    721  H6b XYP    39      30.415  27.782  27.038  1.00  0.00           H  
ATOM    722  H6c XYP    39      29.110  28.484  26.441  1.00  0.00           H  
ATOM    723  C7  XYP    39      31.169  30.794  26.217  1.00  0.00           C  
ATOM    724  H7  XYP    39      31.311  30.603  25.319  1.00  0.00           H  
ATOM    725  C8  XYP    39      31.569  32.037  26.747  1.00  0.00           C  
ATOM    726  H8  XYP    39      31.985  32.663  26.199  1.00  0.00           H  
TER     727      XYP    39 
ATOM    727  C1  XYP    40      27.561  28.832  20.534  1.00  0.00           C  
ATOM    728  H1a XYP    40      26.949  28.426  21.184  1.00  0.00           H  
ATOM    729  H1b XYP    40      27.181  29.675  20.211  1.00  0.00           H  
ATOM    730  H1c XYP    40      27.673  28.225  19.774  1.00  0.00           H  
ATOM    731  C2  XYP    40      28.902  29.075  21.190  1.00  0.00           C  
ATOM    732  C3  XYP    40      29.814  28.016  21.349  1.00  0.00           C  
ATOM    733  H3  XYP    40      29.582  27.160  21.064  1.00  0.00           H  
ATOM    734  C4  XYP    40      31.075  28.252  21.931  1.00  0.00           C  
ATOM    735  H4  XYP    40      31.679  27.551  22.023  1.00  0.00           H  
ATOM    736  C5  XYP    40      31.428  29.543  22.365  1.00  0.00           C  
ATOM    737  C6  XYP    40      32.800  29.796  22.954  1.00  0.00           C  
ATOM    738  H6a XYP    40      33.485  29.450  22.344  1.00  0.00           H  
ATOM    739  H6b XYP    40      32.945  30.757  23.078  1.00  0.00           H  
ATOM    740  H6c XYP    40      32.875  29.345  23.820  1.00  0.00           H  
ATOM    741  C7  XYP    40      30.507  30.598  22.226  1.00  0.00           C  
ATOM    742  H7  XYP    40      30.732  31.454  22.513  1.00  0.00           H  
ATOM    743  C8  XYP    40      29.250  30.363  21.637  1.00  0.00           C  
ATOM    744  H8  XYP    40      28.647  31.062  21.534  1.00  0.00           H  
TER     745      XYP    40 
ATOM    745  C1  XYP    41      29.745  31.324  18.229  1.00  0.00           C  
ATOM    746  H1a XYP    41      29.209  30.503  18.214  1.00  0.00           H  
ATOM    747  H1b XYP    41      29.681  31.736  19.115  1.00  0.00           H  
ATOM    748  H1c XYP    41      29.398  31.950  17.561  1.00  0.00           H  
ATOM    749  C2  XYP    41      31.189  30.987  17.935  1.00  0.00           C  
ATOM    750  C3  XYP    41      31.898  30.135  18.800  1.00  0.00           C  
ATOM    751  H3  XYP    41      31.473  29.782  19.548  1.00  0.00           H  
ATOM    752  C4  XYP    41      33.239  29.800  18.529  1.00  0.00           C  
ATOM    753  H4  XYP    41      33.698  29.226  19.100  1.00  0.00           H  
ATOM    754  C5  XYP    41      33.878  30.320  17.388  1.00  0.00           C  
ATOM    755  C6  XYP    41      35.314  29.956  17.081  1.00  0.00           C  
ATOM    756  H6a XYP    41      35.388  29.673  16.146  1.00  0.00           H  
ATOM    757  H6b XYP    41      35.887  30.736  17.232  1.00  0.00           H  
ATOM    758  H6c XYP    41      35.609  29.222  17.661  1.00  0.00           H  
ATOM    759  C7  XYP    41      33.172  31.177  16.524  1.00  0.00           C  
ATOM    760  H7  XYP    41      33.590  31.519  15.767  1.00  0.00           H  
ATOM    761  C8  XYP    41      31.829  31.509  16.795  1.00  0.00           C  
ATOM    762  H8  XYP    41      31.361  32.067  16.216  1.00  0.00           H  
TER     763      XYP    41 
ATOM    763  C1  XYP    42      26.167  30.767  23.205  1.00  0.00           C  
ATOM    764  H1a XYP    42      25.224  30.618  23.428  1.00  0.00           H  
ATOM    765  H1b XYP    42      26.234  31.123  22.295  1.00  0.00           H  
ATOM    766  H1c XYP    42      26.642  29.910  23.249  1.00  0.00           H  
ATOM    767  C2  XYP    42      26.769  31.745  24.188  1.00  0.00           C  
ATOM    768  C3  XYP    42      27.528  31.288  25.279  1.00  0.00           C  
ATOM    769  H3  XYP    42      27.696  30.375  25.379  1.00  0.00           H  
ATOM    770  C4  XYP    42      28.029  32.200  26.229  1.00  0.00           C  
ATOM    771  H4  XYP    42      28.527  31.884  26.951  1.00  0.00           H  
ATOM    772  C5  XYP    42      27.801  33.579  26.087  1.00  0.00           C  
ATOM    773  C6  XYP    42      28.356  34.554  27.100  1.00  0.00           C  
ATOM    774  H6a XYP    42      28.526  34.094  27.950  1.00  0.00           H  
ATOM    775  H6b XYP    42      29.199  34.925  26.764  1.00  0.00           H  
ATOM    776  H6c XYP    42      27.718  35.281  27.255  1.00  0.00           H  
ATOM    777  C7  XYP    42      27.032  34.038  25.001  1.00  0.00           C  
ATOM    778  H7  XYP    42      26.882  34.951  24.890  1.00  0.00           H  
ATOM    779  C8  XYP    42      26.516  33.123  24.061  1.00  0.00           C  
ATOM    780  H8  XYP    42      26.024  33.431  23.334  1.00  0.00           H  
TER     781      XYP    42 
ATOM    781  C1  XYP    43      13.578  29.315  27.143  1.00  0.00           C  
ATOM    782  H1a XYP    43      14.278  28.927  27.707  1.00  0.00           H  
ATOM    783  H1b XYP    43      12.806  29.540  27.701  1.00  0.00           H  
ATOM    784  H1c XYP    43      13.311  28.660  26.465  1.00  0.00           H  
ATOM    785  C2  XYP    43      14.085  30.564  26.457  1.00  0.00           C  
ATOM    786  C3  XYP    43      15.452  30.896  26.501  1.00  0.00           C  
ATOM    787  H3  XYP    43      16.050  30.338  26.946  1.00  0.00           H  
ATOM    788  C4  XYP    43      15.917  32.068  25.873  1.00  0.00           C  
ATOM    789  H4  XYP    43      16.822  32.283  25.904  1.00  0.00           H  
ATOM    790  C5  XYP    43      15.018  32.911  25.195  1.00  0.00           C  
ATOM    791  C6  XYP    43      15.518  34.178  24.537  1.00  0.00           C  
ATOM    792  H6a XYP    43      14.889  34.470  23.847  1.00  0.00           H  
ATOM    793  H6b XYP    43      15.605  34.882  25.213  1.00  0.00           H  
ATOM    794  H6c XYP    43      16.390  34.013  24.122  1.00  0.00           H  
ATOM    795  C7  XYP    43      13.651  32.578  25.148  1.00  0.00           C  
ATOM    796  H7  XYP    43      13.054  33.135  24.703  1.00  0.00           H  
ATOM    797  C8  XYP    43      13.186  31.406  25.776  1.00  0.00           C  
ATOM    798  H8  XYP    43      12.281  31.190  25.748  1.00  0.00           H  
TER     799      XYP    43 
ATOM    799  C1  XYP    44      11.856  31.662  31.973  1.00  0.00           C  
ATOM    800  H1a XYP    44      10.925  31.361  31.941  1.00  0.00           H  
ATOM    801  H1b XYP    44      12.446  30.880  31.942  1.00  0.00           H  
ATOM    802  H1c XYP    44      12.011  32.150  32.808  1.00  0.00           H  
ATOM    803  C2  XYP    44      12.127  32.575  30.797  1.00  0.00           C  
ATOM    804  C3  XYP    44      13.158  32.282  29.884  1.00  0.00           C  
ATOM    805  H3  XYP    44      13.682  31.523  30.004  1.00  0.00           H  
ATOM    806  C4  XYP    44      13.399  33.136  28.791  1.00  0.00           C  
ATOM    807  H4  XYP    44      14.083  32.940  28.191  1.00  0.00           H  
ATOM    808  C5  XYP    44      12.605  34.281  28.596  1.00  0.00           C  
ATOM    809  C6  XYP    44      12.852  35.192  27.412  1.00  0.00           C  
ATOM    810  H6a XYP    44      12.728  36.127  27.680  1.00  0.00           H  
ATOM    811  H6b XYP    44      13.766  35.075  27.083  1.00  0.00           H  
ATOM    812  H6c XYP    44      12.220  34.971  26.696  1.00  0.00           H  
ATOM    813  C7  XYP    44      11.569  34.570  29.505  1.00  0.00           C  
ATOM    814  H7  XYP    44      11.040  35.325  29.378  1.00  0.00           H  
ATOM    815  C8  XYP    44      11.334  33.721  30.604  1.00  0.00           C  
ATOM    816  H8  XYP    44      10.649  33.915  31.205  1.00  0.00           H  
TER     817      XYP    44 
ATOM    817  C1  XYP    45       7.756  21.565  31.030  1.00  0.00           C  
ATOM    818  H1a XYP    45       8.613  21.447  31.492  1.00  0.00           H  
ATOM    819  H1b XYP    45       7.033  21.532  31.689  1.00  0.00           H  
ATOM    820  H1c XYP    45       7.633  20.842  30.381  1.00  0.00           H  
ATOM    821  C2  XYP    45       7.750  22.893  30.305  1.00  0.00           C  
ATOM    822  C3  XYP    45       6.673  23.788  30.457  1.00  0.00           C  
ATOM    823  H3  XYP    45       5.961  23.568  31.014  1.00  0.00           H  
ATOM    824  C4  XYP    45       6.671  25.017  29.767  1.00  0.00           C  
ATOM    825  H4  XYP    45       5.957  25.605  29.867  1.00  0.00           H  
ATOM    826  C5  XYP    45       7.747  25.359  28.926  1.00  0.00           C  
ATOM    827  C6  XYP    45       7.755  26.676  28.182  1.00  0.00           C  
ATOM    828  H6a XYP    45       7.010  27.240  28.475  1.00  0.00           H  
ATOM    829  H6b XYP    45       8.597  27.145  28.361  1.00  0.00           H  
ATOM    830  H6c XYP    45       7.678  26.511  27.221  1.00  0.00           H  
ATOM    831  C7  XYP    45       8.823  24.465  28.778  1.00  0.00           C  
ATOM    832  H7  XYP    45       9.535  24.690  28.222  1.00  0.00           H  
ATOM    833  C8  XYP    45       8.824  23.235  29.463  1.00  0.00           C  
ATOM    834  H8  XYP    45       9.537  22.646  29.359  1.00  0.00           H  
TER     835      XYP    45 
ATOM    835  C1  XYP    46      10.257  28.400  26.083  1.00  0.00           C  
ATOM    836  H1a XYP    46      10.445  28.643  27.012  1.00  0.00           H  
ATOM    837  H1b XYP    46      10.773  28.982  25.486  1.00  0.00           H  
ATOM    838  H1c XYP    46       9.300  28.521  25.910  1.00  0.00           H  
ATOM    839  C2  XYP    46      10.642  26.958  25.835  1.00  0.00           C  
ATOM    840  C3  XYP    46      10.202  26.306  24.669  1.00  0.00           C  
ATOM    841  H3  XYP    46       9.677  26.764  24.052  1.00  0.00           H  
ATOM    842  C4  XYP    46      10.556  24.963  24.432  1.00  0.00           C  
ATOM    843  H4  XYP    46      10.266  24.536  23.658  1.00  0.00           H  
ATOM    844  C5  XYP    46      11.349  24.266  25.362  1.00  0.00           C  
ATOM    845  C6  XYP    46      11.715  22.822  25.110  1.00  0.00           C  
ATOM    846  H6a XYP    46      12.560  22.785  24.615  1.00  0.00           H  
ATOM    847  H6b XYP    46      11.821  22.352  25.964  1.00  0.00           H  
ATOM    848  H6c XYP    46      11.009  22.388  24.589  1.00  0.00           H  
ATOM    849  C7  XYP    46      11.802  24.922  26.521  1.00  0.00           C  
ATOM    850  H7  XYP    46      12.338  24.466  27.132  1.00  0.00           H  
ATOM    851  C8  XYP    46      11.447  26.265  26.759  1.00  0.00           C  
ATOM    852  H8  XYP    46      11.745  26.694  27.529  1.00  0.00           H  
TER     853      XYP    46 
ATOM    853  C1  XYP    47      15.337  26.949  24.697  1.00  0.00           C  
ATOM    854  H1a XYP    47      15.478  27.856  24.356  1.00  0.00           H  
ATOM    855  H1b XYP    47      14.429  26.879  25.059  1.00  0.00           H  
ATOM    856  H1c XYP    47      15.984  26.765  25.411  1.00  0.00           H  
ATOM    857  C2  XYP    47      15.530  25.944  23.581  1.00  0.00           C  
ATOM    858  C3  XYP    47      14.673  24.835  23.473  1.00  0.00           C  
ATOM    859  H3  XYP    47      13.983  24.722  24.086  1.00  0.00           H  
ATOM    860  C4  XYP    47      14.880  23.876  22.462  1.00  0.00           C  
ATOM    861  H4  XYP    47      14.331  23.129  22.416  1.00  0.00           H  
ATOM    862  C5  XYP    47      15.945  24.020  21.555  1.00  0.00           C  
ATOM    863  C6  XYP    47      16.207  22.945  20.522  1.00  0.00           C  
ATOM    864  H6a XYP    47      15.471  22.917  19.878  1.00  0.00           H  
ATOM    865  H6b XYP    47      17.043  23.130  20.046  1.00  0.00           H  
ATOM    866  H6c XYP    47      16.287  22.077  20.969  1.00  0.00           H  
ATOM    867  C7  XYP    47      16.786  25.144  21.646  1.00  0.00           C  
ATOM    868  H7  XYP    47      17.497  25.242  21.053  1.00  0.00           H  
ATOM    869  C8  XYP    47      16.584  26.100  22.662  1.00  0.00           C  
ATOM    870  H8  XYP    47      17.163  26.825  22.738  1.00  0.00           H  
TER     871      XYP    47 
ATOM    871  C1  XYP    48       9.722  30.970  28.792  1.00  0.00           C  
ATOM    872  H1a XYP    48       9.445  31.797  29.238  1.00  0.00           H  
ATOM    873  H1b XYP    48      10.668  31.044  28.546  1.00  0.00           H  
ATOM    874  H1c XYP    48       9.188  30.845  27.980  1.00  0.00           H  
ATOM    875  C2  XYP    48       9.507  29.796  29.723  1.00  0.00           C  
ATOM    876  C3  XYP    48       8.240  29.578  30.294  1.00  0.00           C  
ATOM    877  H3  XYP    48       7.541  30.159  30.098  1.00  0.00           H  
ATOM    878  C4  XYP    48       8.028  28.485  31.158  1.00  0.00           C  
ATOM    879  H4  XYP    48       7.188  28.346  31.533  1.00  0.00           H  
ATOM    880  C5  XYP    48       9.080  27.594  31.442  1.00  0.00           C  
ATOM    881  C6  XYP    48       8.854  26.404  32.350  1.00  0.00           C  
ATOM    882  H6a XYP    48       7.895  26.263  32.493  1.00  0.00           H  
ATOM    883  H6b XYP    48       9.231  25.600  31.934  1.00  0.00           H  
ATOM    884  H6c XYP    48       9.292  26.563  33.212  1.00  0.00           H  
ATOM    885  C7  XYP    48      10.348  27.813  30.873  1.00  0.00           C  
ATOM    886  H7  XYP    48      11.045  27.225  31.059  1.00  0.00           H  
ATOM    887  C8  XYP    48      10.562  28.912  30.018  1.00  0.00           C  
ATOM    888  H8  XYP    48      11.403  29.052  29.645  1.00  0.00           H  
TER     889      XYP    48 
ATOM    889  C1  XYP    49      35.607  14.253  21.330  1.00  0.00           C  
ATOM    890  H1a XYP    49      36.054  13.536  21.827  1.00  0.00           H  
ATOM    891  H1b XYP    49      34.663  14.019  21.207  1.00  0.00           H  
ATOM    892  H1c XYP    49      36.033  14.352  20.453  1.00  0.00           H  
ATOM    893  C2  XYP    49      35.711  15.559  22.087  1.00  0.00           C  
ATOM    894  C3  XYP    49      36.665  15.720  23.111  1.00  0.00           C  
ATOM    895  H3  XYP    49      37.244  15.023  23.319  1.00  0.00           H  
ATOM    896  C4  XYP    49      36.739  16.934  23.824  1.00  0.00           C  
ATOM    897  H4  XYP    49      37.366  17.038  24.503  1.00  0.00           H  
ATOM    898  C5  XYP    49      35.869  17.996  23.511  1.00  0.00           C  
ATOM    899  C6  XYP    49      35.958  19.314  24.248  1.00  0.00           C  
ATOM    900  H6a XYP    49      35.056  19.652  24.431  1.00  0.00           H  
ATOM    901  H6b XYP    49      36.431  19.196  25.096  1.00  0.00           H  
ATOM    902  H6c XYP    49      36.442  19.963  23.697  1.00  0.00           H  
ATOM    903  C7  XYP    49      34.928  17.836  22.480  1.00  0.00           C  
ATOM    904  H7  XYP    49      34.352  18.536  22.265  1.00  0.00           H  
ATOM    905  C8  XYP    49      34.850  16.623  21.770  1.00  0.00           C  
ATOM    906  H8  XYP    49      34.217  16.525  21.095  1.00  0.00           H  
TER     907      XYP    49 
ATOM    907  C1  XYP    50      33.253  11.249  26.548  1.00  0.00           C  
ATOM    908  H1a XYP    50      32.376  10.815  26.603  1.00  0.00           H  
ATOM    909  H1b XYP    50      33.780  10.821  25.840  1.00  0.00           H  
ATOM    910  H1c XYP    50      33.719  11.137  27.403  1.00  0.00           H  
ATOM    911  C2  XYP    50      33.089  12.725  26.259  1.00  0.00           C  
ATOM    912  C3  XYP    50      34.072  13.421  25.531  1.00  0.00           C  
ATOM    913  H3  XYP    50      34.836  12.975  25.235  1.00  0.00           H  
ATOM    914  C4  XYP    50      33.928  14.803  25.288  1.00  0.00           C  
ATOM    915  H4  XYP    50      34.590  15.269  24.825  1.00  0.00           H  
ATOM    916  C5  XYP    50      32.804  15.502  25.764  1.00  0.00           C  
ATOM    917  C6  XYP    50      32.669  16.985  25.497  1.00  0.00           C  
ATOM    918  H6a XYP    50      31.767  17.295  25.724  1.00  0.00           H  
ATOM    919  H6b XYP    50      33.324  17.476  26.036  1.00  0.00           H  
ATOM    920  H6c XYP    50      32.836  17.166  24.547  1.00  0.00           H  
ATOM    921  C7  XYP    50      31.800  14.794  26.453  1.00  0.00           C  
ATOM    922  H7  XYP    50      31.046  15.249  26.764  1.00  0.00           H  
ATOM    923  C8  XYP    50      31.942  13.412  26.697  1.00  0.00           C  
ATOM    924  H8  XYP    50      31.285  12.957  27.177  1.00  0.00           H  
TER     925      XYP    50 
ATOM    925  C1  XYP    51      35.743   6.724  19.538  1.00  0.00           C  
ATOM    926  H1a XYP    51      35.972   7.675  19.467  1.00  0.00           H  
ATOM    927  H1b XYP    51      36.461   6.260  20.016  1.00  0.00           H  
ATOM    928  H1c XYP    51      35.653   6.344  18.639  1.00  0.00           H  
ATOM    929  C2  XYP    51      34.434   6.567  20.282  1.00  0.00           C  
ATOM    930  C3  XYP    51      34.248   5.493  21.173  1.00  0.00           C  
ATOM    931  H3  XYP    51      34.931   4.876  21.305  1.00  0.00           H  
ATOM    932  C4  XYP    51      33.029   5.353  21.864  1.00  0.00           C  
ATOM    933  H4  XYP    51      32.908   4.644  22.455  1.00  0.00           H  
ATOM    934  C5  XYP    51      31.991   6.282  21.666  1.00  0.00           C  
ATOM    935  C6  XYP    51      30.692   6.130  22.427  1.00  0.00           C  
ATOM    936  H6a XYP    51      30.167   6.955  22.370  1.00  0.00           H  
ATOM    937  H6b XYP    51      30.177   5.389  22.045  1.00  0.00           H  
ATOM    938  H6c XYP    51      30.882   5.939  23.369  1.00  0.00           H  
ATOM    939  C7  XYP    51      32.172   7.348  20.765  1.00  0.00           C  
ATOM    940  H7  XYP    51      31.488   7.965  20.630  1.00  0.00           H  
ATOM    941  C8  XYP    51      33.393   7.491  20.078  1.00  0.00           C  
ATOM    942  H8  XYP    51      33.517   8.200  19.491  1.00  0.00           H  
TER     943      XYP    51 
ATOM    943  C1  XYP    52      29.863  12.575  20.780  1.00  0.00           C  
ATOM    944  H1a XYP    52      29.356  11.929  21.314  1.00  0.00           H  
ATOM    945  H1b XYP    52      30.655  12.870  21.273  1.00  0.00           H  
ATOM    946  H1c XYP    52      29.301  13.359  20.603  1.00  0.00           H  
ATOM    947  C2  XYP    52      30.288  11.933  19.477  1.00  0.00           C  
ATOM    948  C3  XYP    52      29.629  12.261  18.280  1.00  0.00           C  
ATOM    949  H3  XYP    52      28.933  12.879  18.290  1.00  0.00           H  
ATOM    950  C4  XYP    52      30.040  11.688  17.062  1.00  0.00           C  
ATOM    951  H4  XYP    52      29.610  11.925  16.272  1.00  0.00           H  
ATOM    952  C5  XYP    52      31.127  10.797  17.031  1.00  0.00           C  
ATOM    953  C6  XYP    52      31.600  10.209  15.720  1.00  0.00           C  
ATOM    954  H6a XYP    52      31.202  10.696  14.968  1.00  0.00           H  
ATOM    955  H6b XYP    52      32.576  10.279  15.662  1.00  0.00           H  
ATOM    956  H6c XYP    52      31.338   9.267  15.670  1.00  0.00           H  
ATOM    957  C7  XYP    52      31.774  10.451  18.231  1.00  0.00           C  
ATOM    958  H7  XYP    52      32.489   9.858  18.213  1.00  0.00           H  
ATOM    959  C8  XYP    52      31.352  11.012  19.453  1.00  0.00           C  
ATOM    960  H8  XYP    52      31.787  10.785  20.241  1.00  0.00           H  
TER     961      XYP    52 
ATOM    961  C1  XYP    53      32.297  15.279  19.050  1.00  0.00           C  
ATOM    962  H1a XYP    53      31.981  16.119  19.442  1.00  0.00           H  
ATOM    963  H1b XYP    53      32.078  14.542  19.657  1.00  0.00           H  
ATOM    964  H1c XYP    53      33.268  15.327  18.935  1.00  0.00           H  
ATOM    965  C2  XYP    53      31.619  15.054  17.718  1.00  0.00           C  
ATOM    966  C3  XYP    53      32.322  14.447  16.660  1.00  0.00           C  
ATOM    967  H3  XYP    53      33.209  14.195  16.780  1.00  0.00           H  
ATOM    968  C4  XYP    53      31.679  14.205  15.430  1.00  0.00           C  
ATOM    969  H4  XYP    53      32.143  13.794  14.737  1.00  0.00           H  
ATOM    970  C5  XYP    53      30.329  14.562  15.256  1.00  0.00           C  
ATOM    971  C6  XYP    53      29.628  14.260  13.951  1.00  0.00           C  
ATOM    972  H6a XYP    53      29.705  15.033  13.356  1.00  0.00           H  
ATOM    973  H6b XYP    53      30.036  13.480  13.522  1.00  0.00           H  
ATOM    974  H6c XYP    53      28.680  14.073  14.118  1.00  0.00           H  
ATOM    975  C7  XYP    53      29.631  15.185  16.308  1.00  0.00           C  
ATOM    976  H7  XYP    53      28.738  15.421  16.197  1.00  0.00           H  
ATOM    977  C8  XYP    53      30.276  15.434  17.536  1.00  0.00           C  
ATOM    978  H8  XYP    53      29.810  15.836  18.235  1.00  0.00           H  
TER     979      XYP    53 
ATOM    979  C1  XYP    54      31.107  10.407  23.436  1.00  0.00           C  
ATOM    980  H1a XYP    54      30.811  10.247  24.357  1.00  0.00           H  
ATOM    981  H1b XYP    54      31.032  11.360  23.234  1.00  0.00           H  
ATOM    982  H1c XYP    54      30.532   9.902  22.822  1.00  0.00           H  
ATOM    983  C2  XYP    54      32.537   9.940  23.270  1.00  0.00           C  
ATOM    984  C3  XYP    54      32.948   8.734  23.866  1.00  0.00           C  
ATOM    985  H3  XYP    54      32.342   8.230  24.361  1.00  0.00           H  
ATOM    986  C4  XYP    54      34.266   8.271  23.691  1.00  0.00           C  
ATOM    987  H4  XYP    54      34.529   7.463  24.070  1.00  0.00           H  
ATOM    988  C5  XYP    54      35.180   9.012  22.919  1.00  0.00           C  
ATOM    989  C6  XYP    54      36.588   8.496  22.713  1.00  0.00           C  
ATOM    990  H6a XYP    54      36.576   7.518  22.643  1.00  0.00           H  
ATOM    991  H6b XYP    54      36.965   8.866  21.887  1.00  0.00           H  
ATOM    992  H6c XYP    54      37.147   8.761  23.473  1.00  0.00           H  
ATOM    993  C7  XYP    54      34.775  10.230  22.341  1.00  0.00           C  
ATOM    994  H7  XYP    54      35.377  10.720  21.829  1.00  0.00           H  
ATOM    995  C8  XYP    54      33.456  10.695  22.516  1.00  0.00           C  
ATOM    996  H8  XYP    54      33.191  11.488  22.109  1.00  0.00           H  
TER     997      XYP    54 
ATOM    997  C1  XYP    55      22.375  33.244  33.948  1.00  0.00           C  
ATOM    998  H1a XYP    55      23.008  32.893  33.287  1.00  0.00           H  
ATOM    999  H1b XYP    55      22.425  32.694  34.757  1.00  0.00           H  
ATOM   1000  H1c XYP    55      21.468  33.203  33.580  1.00  0.00           H  
ATOM   1001  C2  XYP    55      22.716  34.681  34.279  1.00  0.00           C  
ATOM   1002  C3  XYP    55      23.394  35.483  33.343  1.00  0.00           C  
ATOM   1003  H3  XYP    55      23.638  35.128  32.518  1.00  0.00           H  
ATOM   1004  C4  XYP    55      23.721  36.817  33.658  1.00  0.00           C  
ATOM   1005  H4  XYP    55      24.180  37.340  33.041  1.00  0.00           H  
ATOM   1006  C5  XYP    55      23.358  37.360  34.904  1.00  0.00           C  
ATOM   1007  C6  XYP    55      23.711  38.790  35.251  1.00  0.00           C  
ATOM   1008  H6a XYP    55      22.896  39.333  35.269  1.00  0.00           H  
ATOM   1009  H6b XYP    55      24.143  38.818  36.130  1.00  0.00           H  
ATOM   1010  H6c XYP    55      24.329  39.158  34.585  1.00  0.00           H  
ATOM   1011  C7  XYP    55      22.665  36.563  35.834  1.00  0.00           C  
ATOM   1012  H7  XYP    55      22.426  36.918  36.660  1.00  0.00           H  
ATOM   1013  C8  XYP    55      22.350  35.226  35.524  1.00  0.00           C  
ATOM   1014  H8  XYP    55      21.906  34.698  36.147  1.00  0.00           H  
TER    1015      XYP    55 
ATOM   1015  C1  XYP    56      23.278  30.239  38.997  1.00  0.00           C  
ATOM   1016  H1a XYP    56      22.579  30.428  39.656  1.00  0.00           H  
ATOM   1017  H1b XYP    56      22.890  29.716  38.264  1.00  0.00           H  
ATOM   1018  H1c XYP    56      23.993  29.721  39.422  1.00  0.00           H  
ATOM   1019  C2  XYP    56      23.847  31.535  38.461  1.00  0.00           C  
ATOM   1020  C3  XYP    56      24.387  31.588  37.163  1.00  0.00           C  
ATOM   1021  H3  XYP    56      24.370  30.831  36.623  1.00  0.00           H  
ATOM   1022  C4  XYP    56      24.967  32.781  36.686  1.00  0.00           C  
ATOM   1023  H4  XYP    56      25.331  32.811  35.830  1.00  0.00           H  
ATOM   1024  C5  XYP    56      25.005  33.925  37.504  1.00  0.00           C  
ATOM   1025  C6  XYP    56      25.657  35.194  37.001  1.00  0.00           C  
ATOM   1026  H6a XYP    56      26.631  35.099  37.047  1.00  0.00           H  
ATOM   1027  H6b XYP    56      25.389  35.357  36.073  1.00  0.00           H  
ATOM   1028  H6c XYP    56      25.379  35.959  37.547  1.00  0.00           H  
ATOM   1029  C7  XYP    56      24.455  33.875  38.798  1.00  0.00           C  
ATOM   1030  H7  XYP    56      24.481  34.628  39.343  1.00  0.00           H  
ATOM   1031  C8  XYP    56      23.877  32.682  39.275  1.00  0.00           C  
ATOM   1032  H8  XYP    56      23.521  32.649  40.134  1.00  0.00           H  
TER    1033      XYP    56 
ATOM   1033  C1  XYP    57      16.496  27.478  35.093  1.00  0.00           C  
ATOM   1034  H1a XYP    57      17.423  27.179  34.986  1.00  0.00           H  
ATOM   1035  H1b XYP    57      15.947  26.733  35.412  1.00  0.00           H  
ATOM   1036  H1c XYP    57      16.151  27.779  34.226  1.00  0.00           H  
ATOM   1037  C2  XYP    57      16.449  28.618  36.087  1.00  0.00           C  
ATOM   1038  C3  XYP    57      16.217  28.361  37.451  1.00  0.00           C  
ATOM   1039  H3  XYP    57      16.085  27.488  37.744  1.00  0.00           H  
ATOM   1040  C4  XYP    57      16.192  29.424  38.376  1.00  0.00           C  
ATOM   1041  H4  XYP    57      16.039  29.252  39.277  1.00  0.00           H  
ATOM   1042  C5  XYP    57      16.395  30.747  37.941  1.00  0.00           C  
ATOM   1043  C6  XYP    57      16.362  31.892  38.930  1.00  0.00           C  
ATOM   1044  H6a XYP    57      17.066  32.538  38.708  1.00  0.00           H  
ATOM   1045  H6b XYP    57      15.489  32.336  38.885  1.00  0.00           H  
ATOM   1046  H6c XYP    57      16.513  31.559  39.839  1.00  0.00           H  
ATOM   1047  C7  XYP    57      16.622  31.002  36.577  1.00  0.00           C  
ATOM   1048  H7  XYP    57      16.754  31.875  36.286  1.00  0.00           H  
ATOM   1049  C8  XYP    57      16.654  29.941  35.652  1.00  0.00           C  
ATOM   1050  H8  XYP    57      16.810  30.117  34.752  1.00  0.00           H  
TER    1051      XYP    57 
ATOM   1051  C1  XYP    58      18.418  34.602  35.967  1.00  0.00           C  
ATOM   1052  H1a XYP    58      18.246  33.968  36.694  1.00  0.00           H  
ATOM   1053  H1b XYP    58      19.378  34.785  35.914  1.00  0.00           H  
ATOM   1054  H1c XYP    58      17.944  35.439  36.152  1.00  0.00           H  
ATOM   1055  C2  XYP    58      17.946  34.007  34.659  1.00  0.00           C  
ATOM   1056  C3  XYP    58      16.900  34.610  33.935  1.00  0.00           C  
ATOM   1057  H3  XYP    58      16.497  35.384  34.257  1.00  0.00           H  
ATOM   1058  C4  XYP    58      16.466  34.049  32.717  1.00  0.00           C  
ATOM   1059  H4  XYP    58      15.778  34.454  32.238  1.00  0.00           H  
ATOM   1060  C5  XYP    58      17.077  32.885  32.217  1.00  0.00           C  
ATOM   1061  C6  XYP    58      16.614  32.277  30.910  1.00  0.00           C  
ATOM   1062  H6a XYP    58      16.091  32.931  30.402  1.00  0.00           H  
ATOM   1063  H6b XYP    58      17.391  32.010  30.376  1.00  0.00           H  
ATOM   1064  H6c XYP    58      16.059  31.491  31.096  1.00  0.00           H  
ATOM   1065  C7  XYP    58      18.119  32.280  32.943  1.00  0.00           C  
ATOM   1066  H7  XYP    58      18.522  31.509  32.615  1.00  0.00           H  
ATOM   1067  C8  XYP    58      18.551  32.838  34.162  1.00  0.00           C  
ATOM   1068  H8  XYP    58      19.237  32.433  34.642  1.00  0.00           H  
TER    1069      XYP    58 
ATOM   1069  C1  XYP    59      19.939  36.586  32.848  1.00  0.00           C  
ATOM   1070  H1a XYP    59      19.478  37.323  33.299  1.00  0.00           H  
ATOM   1071  H1b XYP    59      19.999  35.825  33.461  1.00  0.00           H  
ATOM   1072  H1c XYP    59      20.841  36.872  32.601  1.00  0.00           H  
ATOM   1073  C2  XYP    59      19.183  36.171  31.604  1.00  0.00           C  
ATOM   1074  C3  XYP    59      19.630  35.073  30.846  1.00  0.00           C  
ATOM   1075  H3  XYP    59      20.387  34.604  31.116  1.00  0.00           H  
ATOM   1076  C4  XYP    59      18.924  34.672  29.694  1.00  0.00           C  
ATOM   1077  H4  XYP    59      19.218  33.940  29.201  1.00  0.00           H  
ATOM   1078  C5  XYP    59      17.765  35.366  29.297  1.00  0.00           C  
ATOM   1079  C6  XYP    59      16.999  34.937  28.064  1.00  0.00           C  
ATOM   1080  H6a XYP    59      17.198  35.551  27.327  1.00  0.00           H  
ATOM   1081  H6b XYP    59      17.255  34.027  27.808  1.00  0.00           H  
ATOM   1082  H6c XYP    59      16.037  34.954  28.253  1.00  0.00           H  
ATOM   1083  C7  XYP    59      17.326  36.473  30.047  1.00  0.00           C  
ATOM   1084  H7  XYP    59      16.563  36.936  29.785  1.00  0.00           H  
ATOM   1085  C8  XYP    59      18.033  36.874  31.198  1.00  0.00           C  
ATOM   1086  H8  XYP    59      17.736  37.602  31.695  1.00  0.00           H  
TER    1087      XYP    59 
ATOM   1087  C1  XYP    60      20.457  33.836  39.088  1.00  0.00           C  
ATOM   1088  H1a XYP    60      20.714  33.864  40.033  1.00  0.00           H  
ATOM   1089  H1b XYP    60      21.167  34.252  38.556  1.00  0.00           H  
ATOM   1090  H1c XYP    60      19.621  34.332  38.962  1.00  0.00           H  
ATOM   1091  C2  XYP    60      20.259  32.400  38.651  1.00  0.00           C  
ATOM   1092  C3  XYP    60      19.794  31.439  39.568  1.00  0.00           C  
ATOM   1093  H3  XYP    60      19.606  31.688  40.445  1.00  0.00           H  
ATOM   1094  C4  XYP    60      19.617  30.101  39.163  1.00  0.00           C  
ATOM   1095  H4  XYP    60      19.315  29.466  39.772  1.00  0.00           H  
ATOM   1096  C5  XYP    60      19.899  29.720  37.837  1.00  0.00           C  
ATOM   1097  C6  XYP    60      19.741  28.279  37.405  1.00  0.00           C  
ATOM   1098  H6a XYP    60      19.115  27.816  37.999  1.00  0.00           H  
ATOM   1099  H6b XYP    60      19.393  28.246  36.490  1.00  0.00           H  
ATOM   1100  H6c XYP    60      20.612  27.832  37.439  1.00  0.00           H  
ATOM   1101  C7  XYP    60      20.358  30.683  36.920  1.00  0.00           C  
ATOM   1102  H7  XYP    60      20.550  30.433  36.045  1.00  0.00           H  
ATOM   1103  C8  XYP    60      20.537  32.019  37.326  1.00  0.00           C  
ATOM   1104  H8  XYP    60      20.847  32.650  36.719  1.00  0.00           H  
TER    1105      XYP    60 
ATOM   1105  C1  XYP    61      18.725  23.332  42.055  1.00  0.00           C  
ATOM   1106  H1a XYP    61      18.628  22.840  41.214  1.00  0.00           H  
ATOM   1107  H1b XYP    61      19.658  23.610  42.161  1.00  0.00           H  
ATOM   1108  H1c XYP    61      18.480  22.750  42.804  1.00  0.00           H  
ATOM   1109  C2  XYP    61      17.834  24.554  42.023  1.00  0.00           C  
ATOM   1110  C3  XYP    61      18.073  25.570  41.079  1.00  0.00           C  
ATOM   1111  H3  XYP    61      18.783  25.488  40.482  1.00  0.00           H  
ATOM   1112  C4  XYP    61      17.244  26.708  41.036  1.00  0.00           C  
ATOM   1113  H4  XYP    61      17.406  27.378  40.412  1.00  0.00           H  
ATOM   1114  C5  XYP    61      16.169  26.834  41.937  1.00  0.00           C  
ATOM   1115  C6  XYP    61      15.286  28.061  41.889  1.00  0.00           C  
ATOM   1116  H6a XYP    61      14.768  28.138  42.717  1.00  0.00           H  
ATOM   1117  H6b XYP    61      15.839  28.864  41.788  1.00  0.00           H  
ATOM   1118  H6c XYP    61      14.673  27.988  41.129  1.00  0.00           H  
ATOM   1119  C7  XYP    61      15.924  25.814  42.876  1.00  0.00           C  
ATOM   1120  H7  XYP    61      15.208  25.889  43.466  1.00  0.00           H  
ATOM   1121  C8  XYP    61      16.757  24.679  42.922  1.00  0.00           C  
ATOM   1122  H8  XYP    61      16.592  24.009  43.546  1.00  0.00           H  
TER    1123      XYP    61 
ATOM   1123  C1  XYP    62      24.279  21.022  44.388  1.00  0.00           C  
ATOM   1124  H1a XYP    62      24.177  20.048  44.391  1.00  0.00           H  
ATOM   1125  H1b XYP    62      24.552  21.306  43.492  1.00  0.00           H  
ATOM   1126  H1c XYP    62      24.966  21.276  45.037  1.00  0.00           H  
ATOM   1127  C2  XYP    62      22.966  21.675  44.762  1.00  0.00           C  
ATOM   1128  C3  XYP    62      22.606  22.918  44.207  1.00  0.00           C  
ATOM   1129  H3  XYP    62      23.176  23.338  43.605  1.00  0.00           H  
ATOM   1130  C4  XYP    62      21.384  23.524  44.557  1.00  0.00           C  
ATOM   1131  H4  XYP    62      21.150  24.345  44.186  1.00  0.00           H  
ATOM   1132  C5  XYP    62      20.513  22.888  45.460  1.00  0.00           C  
ATOM   1133  C6  XYP    62      19.188  23.524  45.825  1.00  0.00           C  
ATOM   1134  H6a XYP    62      19.204  23.793  46.767  1.00  0.00           H  
ATOM   1135  H6b XYP    62      19.024  24.314  45.268  1.00  0.00           H  
ATOM   1136  H6c XYP    62      18.464  22.879  45.682  1.00  0.00           H  
ATOM   1137  C7  XYP    62      20.876  21.651  46.024  1.00  0.00           C  
ATOM   1138  H7  XYP    62      20.304  21.229  46.624  1.00  0.00           H  
ATOM   1139  C8  XYP    62      22.100  21.047  45.675  1.00  0.00           C  
ATOM   1140  H8  XYP    62      22.334  20.225  46.042  1.00  0.00           H  
TER    1141      XYP    62 
ATOM   1141  C1  XYP    63      22.595  16.259  39.272  1.00  0.00           C  
ATOM   1142  H1a XYP    63      22.543  17.214  39.056  1.00  0.00           H  
ATOM   1143  H1b XYP    63      23.511  16.047  39.547  1.00  0.00           H  
ATOM   1144  H1c XYP    63      22.364  15.733  38.478  1.00  0.00           H  
ATOM   1145  C2  XYP    63      21.626  15.933  40.389  1.00  0.00           C  
ATOM   1146  C3  XYP    63      21.971  14.993  41.378  1.00  0.00           C  
ATOM   1147  H3  XYP    63      22.797  14.566  41.344  1.00  0.00           H  
ATOM   1148  C4  XYP    63      21.073  14.704  42.425  1.00  0.00           C  
ATOM   1149  H4  XYP    63      21.308  14.087  43.081  1.00  0.00           H  
ATOM   1150  C5  XYP    63      19.825  15.352  42.484  1.00  0.00           C  
ATOM   1151  C6  XYP    63      18.866  15.055  43.616  1.00  0.00           C  
ATOM   1152  H6a XYP    63      18.286  15.830  43.775  1.00  0.00           H  
ATOM   1153  H6b XYP    63      18.315  14.280  43.380  1.00  0.00           H  
ATOM   1154  H6c XYP    63      19.366  14.863  44.436  1.00  0.00           H  
ATOM   1155  C7  XYP    63      19.473  16.280  41.486  1.00  0.00           C  
ATOM   1156  H7  XYP    63      18.650  16.712  41.525  1.00  0.00           H  
ATOM   1157  C8  XYP    63      20.373  16.571  40.442  1.00  0.00           C  
ATOM   1158  H8  XYP    63      20.144  17.196  39.792  1.00  0.00           H  
TER    1159      XYP    63 
ATOM   1159  C1  XYP    64      15.625  21.093  42.987  1.00  0.00           C  
ATOM   1160  H1a XYP    64      16.423  21.171  43.551  1.00  0.00           H  
ATOM   1161  H1b XYP    64      15.452  21.951  42.548  1.00  0.00           H  
ATOM   1162  H1c XYP    64      14.859  20.861  43.552  1.00  0.00           H  
ATOM   1163  C2  XYP    64      15.845  20.027  41.936  1.00  0.00           C  
ATOM   1164  C3  XYP    64      14.844  19.078  41.660  1.00  0.00           C  
ATOM   1165  H3  XYP    64      14.037  19.105  42.123  1.00  0.00           H  
ATOM   1166  C4  XYP    64      15.061  18.083  40.685  1.00  0.00           C  
ATOM   1167  H4  XYP    64      14.398  17.453  40.509  1.00  0.00           H  
ATOM   1168  C5  XYP    64      16.278  18.036  39.980  1.00  0.00           C  
ATOM   1169  C6  XYP    64      16.521  16.958  38.945  1.00  0.00           C  
ATOM   1170  H6a XYP    64      15.667  16.627  38.596  1.00  0.00           H  
ATOM   1171  H6b XYP    64      17.047  17.321  38.202  1.00  0.00           H  
ATOM   1172  H6c XYP    64      17.011  16.216  39.358  1.00  0.00           H  
ATOM   1173  C7  XYP    64      17.276  18.989  40.252  1.00  0.00           C  
ATOM   1174  H7  XYP    64      18.086  18.958  39.794  1.00  0.00           H  
ATOM   1175  C8  XYP    64      17.058  19.983  41.225  1.00  0.00           C  
ATOM   1176  H8  XYP    64      17.723  20.606  41.407  1.00  0.00           H  
TER    1177      XYP    64 
ATOM   1177  C1  XYP    65      15.340  23.398  39.798  1.00  0.00           C  
ATOM   1178  H1a XYP    65      15.032  23.648  40.694  1.00  0.00           H  
ATOM   1179  H1b XYP    65      16.065  22.744  39.877  1.00  0.00           H  
ATOM   1180  H1c XYP    65      15.678  24.196  39.340  1.00  0.00           H  
ATOM   1181  C2  XYP    65      14.184  22.806  39.020  1.00  0.00           C  
ATOM   1182  C3  XYP    65      14.026  21.410  38.931  1.00  0.00           C  
ATOM   1183  H3  XYP    65      14.640  20.846  39.347  1.00  0.00           H  
ATOM   1184  C4  XYP    65      12.937  20.865  38.223  1.00  0.00           C  
ATOM   1185  H4  XYP    65      12.835  19.941  38.169  1.00  0.00           H  
ATOM   1186  C5  XYP    65      12.000  21.711  37.601  1.00  0.00           C  
ATOM   1187  C6  XYP    65      10.839  21.122  36.830  1.00  0.00           C  
ATOM   1188  H6a XYP    65      10.094  21.759  36.806  1.00  0.00           H  
ATOM   1189  H6b XYP    65      11.123  20.921  35.914  1.00  0.00           H  
ATOM   1190  H6c XYP    65      10.533  20.298  37.264  1.00  0.00           H  
ATOM   1191  C7  XYP    65      12.160  23.107  37.688  1.00  0.00           C  
ATOM   1192  H7  XYP    65      11.541  23.670  37.279  1.00  0.00           H  
ATOM   1193  C8  XYP    65      13.251  23.652  38.394  1.00  0.00           C  
ATOM   1194  H8  XYP    65      13.352  24.575  38.455  1.00  0.00           H  
TER    1195      XYP    65 
ATOM   1195  C1  XYP    66      19.200  19.375  43.912  1.00  0.00           C  
ATOM   1196  H1a XYP    66      19.306  19.104  44.848  1.00  0.00           H  
ATOM   1197  H1b XYP    66      18.880  20.300  43.885  1.00  0.00           H  
ATOM   1198  H1c XYP    66      18.547  18.788  43.477  1.00  0.00           H  
ATOM   1199  C2  XYP    66      20.528  19.265  43.195  1.00  0.00           C  
ATOM   1200  C3  XYP    66      21.407  18.213  43.505  1.00  0.00           C  
ATOM   1201  H3  XYP    66      21.163  17.582  44.142  1.00  0.00           H  
ATOM   1202  C4  XYP    66      22.644  18.101  42.842  1.00  0.00           C  
ATOM   1203  H4  XYP    66      23.219  17.399  43.048  1.00  0.00           H  
ATOM   1204  C5  XYP    66      23.005  19.040  41.858  1.00  0.00           C  
ATOM   1205  C6  XYP    66      24.335  18.927  41.145  1.00  0.00           C  
ATOM   1206  H6a XYP    66      24.652  18.000  41.168  1.00  0.00           H  
ATOM   1207  H6b XYP    66      24.233  19.206  40.212  1.00  0.00           H  
ATOM   1208  H6c XYP    66      24.991  19.505  41.587  1.00  0.00           H  
ATOM   1209  C7  XYP    66      22.128  20.096  41.548  1.00  0.00           C  
ATOM   1210  H7  XYP    66      22.368  20.724  40.905  1.00  0.00           H  
ATOM   1211  C8  XYP    66      20.892  20.207  42.214  1.00  0.00           C  
ATOM   1212  H8  XYP    66      20.316  20.908  42.011  1.00  0.00           H  
TER    1213      XYP    66 
ATOM   1213  C1  XYP    67      27.749   8.839  37.112  1.00  0.00           C  
ATOM   1214  H1a XYP    67      26.883   8.939  36.664  1.00  0.00           H  
ATOM   1215  H1b XYP    67      28.026   9.701  37.485  1.00  0.00           H  
ATOM   1216  H1c XYP    67      28.414   8.542  36.456  1.00  0.00           H  
ATOM   1217  C2  XYP    67      27.627   7.827  38.229  1.00  0.00           C  
ATOM   1218  C3  XYP    67      26.668   8.018  39.240  1.00  0.00           C  
ATOM   1219  H3  XYP    67      26.120   8.770  39.220  1.00  0.00           H  
ATOM   1220  C4  XYP    67      26.528   7.070  40.271  1.00  0.00           C  
ATOM   1221  H4  XYP    67      25.889   7.198  40.935  1.00  0.00           H  
ATOM   1222  C5  XYP    67      27.356   5.932  40.303  1.00  0.00           C  
ATOM   1223  C6  XYP    67      27.223   4.916  41.416  1.00  0.00           C  
ATOM   1224  H6a XYP    67      27.056   4.030  41.031  1.00  0.00           H  
ATOM   1225  H6b XYP    67      28.053   4.893  41.936  1.00  0.00           H  
ATOM   1226  H6c XYP    67      26.479   5.153  42.008  1.00  0.00           H  
ATOM   1227  C7  XYP    67      28.321   5.745  39.296  1.00  0.00           C  
ATOM   1228  H7  XYP    67      28.870   4.995  39.315  1.00  0.00           H  
ATOM   1229  C8  XYP    67      28.457   6.692  38.261  1.00  0.00           C  
ATOM   1230  H8  XYP    67      29.094   6.564  37.595  1.00  0.00           H  
TER    1231      XYP    67 
ATOM   1231  C1  XYP    68      31.986  12.978  38.337  1.00  0.00           C  
ATOM   1232  H1a XYP    68      32.649  12.775  37.643  1.00  0.00           H  
ATOM   1233  H1b XYP    68      31.203  13.388  37.916  1.00  0.00           H  
ATOM   1234  H1c XYP    68      32.373  13.605  38.982  1.00  0.00           H  
ATOM   1235  C2  XYP    68      31.592  11.701  39.047  1.00  0.00           C  
ATOM   1236  C3  XYP    68      30.239  11.420  39.319  1.00  0.00           C  
ATOM   1237  H3  XYP    68      29.581  12.029  39.069  1.00  0.00           H  
ATOM   1238  C4  XYP    68      29.880  10.217  39.957  1.00  0.00           C  
ATOM   1239  H4  XYP    68      28.986  10.030  40.132  1.00  0.00           H  
ATOM   1240  C5  XYP    68      30.872   9.292  40.335  1.00  0.00           C  
ATOM   1241  C6  XYP    68      30.497   8.001  41.026  1.00  0.00           C  
ATOM   1242  H6a XYP    68      30.825   8.018  41.950  1.00  0.00           H  
ATOM   1243  H6b XYP    68      29.523   7.893  41.035  1.00  0.00           H  
ATOM   1244  H6c XYP    68      30.896   7.243  40.550  1.00  0.00           H  
ATOM   1245  C7  XYP    68      32.224   9.575  40.067  1.00  0.00           C  
ATOM   1246  H7  XYP    68      32.882   8.966  40.318  1.00  0.00           H  
ATOM   1247  C8  XYP    68      32.583  10.776  39.424  1.00  0.00           C  
ATOM   1248  H8  XYP    68      33.478  10.958  39.245  1.00  0.00           H  
TER    1249      XYP    68 
ATOM   1249  C1  XYP    69      29.776  13.121  29.731  1.00  0.00           C  
ATOM   1250  H1a XYP    69      29.162  13.280  30.478  1.00  0.00           H  
ATOM   1251  H1b XYP    69      30.376  13.891  29.645  1.00  0.00           H  
ATOM   1252  H1c XYP    69      29.260  13.020  28.905  1.00  0.00           H  
ATOM   1253  C2  XYP    69      30.571  11.858  29.989  1.00  0.00           C  
ATOM   1254  C3  XYP    69      31.978  11.875  29.948  1.00  0.00           C  
ATOM   1255  H3  XYP    69      32.428  12.669  29.760  1.00  0.00           H  
ATOM   1256  C4  XYP    69      32.709  10.697  30.201  1.00  0.00           C  
ATOM   1257  H4  XYP    69      33.639  10.713  30.181  1.00  0.00           H  
ATOM   1258  C5  XYP    69      32.036   9.497  30.502  1.00  0.00           C  
ATOM   1259  C6  XYP    69      32.814   8.235  30.803  1.00  0.00           C  
ATOM   1260  H6a XYP    69      32.388   7.754  31.544  1.00  0.00           H  
ATOM   1261  H6b XYP    69      32.826   7.662  30.009  1.00  0.00           H  
ATOM   1262  H6c XYP    69      33.734   8.458  31.058  1.00  0.00           H  
ATOM   1263  C7  XYP    69      30.629   9.479  30.532  1.00  0.00           C  
ATOM   1264  H7  XYP    69      30.183   8.686  30.733  1.00  0.00           H  
ATOM   1265  C8  XYP    69      29.899  10.655  30.276  1.00  0.00           C  
ATOM   1266  H8  XYP    69      28.969  10.640  30.305  1.00  0.00           H  
TER    1267      XYP    69 
ATOM   1267  C1  XYP    70      30.822   6.219  34.986  1.00  0.00           C  
ATOM   1268  H1a XYP    70      30.754   6.876  35.709  1.00  0.00           H  
ATOM   1269  H1b XYP    70      30.729   5.320  35.366  1.00  0.00           H  
ATOM   1270  H1c XYP    70      31.697   6.302  34.553  1.00  0.00           H  
ATOM   1271  C2  XYP    70      29.734   6.466  33.965  1.00  0.00           C  
ATOM   1272  C3  XYP    70      29.146   5.388  33.278  1.00  0.00           C  
ATOM   1273  H3  XYP    70      29.427   4.519  33.452  1.00  0.00           H  
ATOM   1274  C4  XYP    70      28.129   5.622  32.332  1.00  0.00           C  
ATOM   1275  H4  XYP    70      27.737   4.907  31.884  1.00  0.00           H  
ATOM   1276  C5  XYP    70      27.692   6.935  32.072  1.00  0.00           C  
ATOM   1277  C6  XYP    70      26.602   7.191  31.054  1.00  0.00           C  
ATOM   1278  H6a XYP    70      26.095   6.369  30.889  1.00  0.00           H  
ATOM   1279  H6b XYP    70      25.990   7.877  31.392  1.00  0.00           H  
ATOM   1280  H6c XYP    70      27.006   7.498  30.215  1.00  0.00           H  
ATOM   1281  C7  XYP    70      28.284   8.013  32.754  1.00  0.00           C  
ATOM   1282  H7  XYP    70      28.004   8.883  32.581  1.00  0.00           H  
ATOM   1283  C8  XYP    70      29.307   7.779  33.694  1.00  0.00           C  
ATOM   1284  H8  XYP    70      29.702   8.494  34.138  1.00  0.00           H  
TER    1285      XYP    70 
ATOM   1285  C1  XYP    71      26.552   5.436  35.678  1.00  0.00           C  
ATOM   1286  H1a XYP    71      27.230   4.731  35.624  1.00  0.00           H  
ATOM   1287  H1b XYP    71      26.997   6.306  35.602  1.00  0.00           H  
ATOM   1288  H1c XYP    71      26.093   5.378  36.541  1.00  0.00           H  
ATOM   1289  C2  XYP    71      25.548   5.281  34.558  1.00  0.00           C  
ATOM   1290  C3  XYP    71      24.795   6.389  34.128  1.00  0.00           C  
ATOM   1291  H3  XYP    71      24.918   7.217  34.535  1.00  0.00           H  
ATOM   1292  C4  XYP    71      23.860   6.248  33.083  1.00  0.00           C  
ATOM   1293  H4  XYP    71      23.364   6.983  32.800  1.00  0.00           H  
ATOM   1294  C5  XYP    71      23.676   4.999  32.462  1.00  0.00           C  
ATOM   1295  C6  XYP    71      22.681   4.852  31.330  1.00  0.00           C  
ATOM   1296  H6a XYP    71      22.352   3.930  31.292  1.00  0.00           H  
ATOM   1297  H6b XYP    71      21.922   5.455  31.472  1.00  0.00           H  
ATOM   1298  H6c XYP    71      23.119   5.074  30.482  1.00  0.00           H  
ATOM   1299  C7  XYP    71      24.433   3.892  32.888  1.00  0.00           C  
ATOM   1300  H7  XYP    71      24.317   3.066  32.477  1.00  0.00           H  
ATOM   1301  C8  XYP    71      25.364   4.032  33.936  1.00  0.00           C  
ATOM   1302  H8  XYP    71      25.861   3.298  34.218  1.00  0.00           H  
TER    1303      XYP    71 
ATOM   1303  C1  XYP    72      33.234   8.591  36.430  1.00  0.00           C  
ATOM   1304  H1a XYP    72      33.976   9.106  36.810  1.00  0.00           H  
ATOM   1305  H1b XYP    72      32.752   8.140  37.155  1.00  0.00           H  
ATOM   1306  H1c XYP    72      33.587   7.915  35.814  1.00  0.00           H  
ATOM   1307  C2  XYP    72      32.303   9.525  35.688  1.00  0.00           C  
ATOM   1308  C3  XYP    72      32.641   9.987  34.403  1.00  0.00           C  
ATOM   1309  H3  XYP    72      33.436   9.712  34.005  1.00  0.00           H  
ATOM   1310  C4  XYP    72      31.778  10.864  33.718  1.00  0.00           C  
ATOM   1311  H4  XYP    72      32.002  11.168  32.868  1.00  0.00           H  
ATOM   1312  C5  XYP    72      30.576  11.289  34.313  1.00  0.00           C  
ATOM   1313  C6  XYP    72      29.646  12.225  33.573  1.00  0.00           C  
ATOM   1314  H6a XYP    72      30.152  12.755  32.923  1.00  0.00           H  
ATOM   1315  H6b XYP    72      28.965  11.700  33.103  1.00  0.00           H  
ATOM   1316  H6c XYP    72      29.210  12.833  34.207  1.00  0.00           H  
ATOM   1317  C7  XYP    72      30.242  10.831  35.600  1.00  0.00           C  
ATOM   1318  H7  XYP    72      29.450  11.112  36.000  1.00  0.00           H  
ATOM   1319  C8  XYP    72      31.099   9.945  36.282  1.00  0.00           C  
ATOM   1320  H8  XYP    72      30.873   9.641  37.132  1.00  0.00           H  
TER    1321      XYP    72 
ATOM   1321  C1  XYP    73      22.580   7.770  23.854  1.00  0.00           C  
ATOM   1322  H1a XYP    73      22.177   8.656  23.975  1.00  0.00           H  
ATOM   1323  H1b XYP    73      23.436   7.733  24.327  1.00  0.00           H  
ATOM   1324  H1c XYP    73      22.735   7.620  22.898  1.00  0.00           H  
ATOM   1325  C2  XYP    73      21.650   6.713  24.408  1.00  0.00           C  
ATOM   1326  C3  XYP    73      21.327   6.713  25.778  1.00  0.00           C  
ATOM   1327  H3  XYP    73      21.688   7.364  26.337  1.00  0.00           H  
ATOM   1328  C4  XYP    73      20.473   5.724  26.304  1.00  0.00           C  
ATOM   1329  H4  XYP    73      20.266   5.721  27.211  1.00  0.00           H  
ATOM   1330  C5  XYP    73      19.928   4.738  25.460  1.00  0.00           C  
ATOM   1331  C6  XYP    73      19.014   3.675  26.031  1.00  0.00           C  
ATOM   1332  H6a XYP    73      18.126   4.058  26.179  1.00  0.00           H  
ATOM   1333  H6b XYP    73      18.942   2.921  25.409  1.00  0.00           H  
ATOM   1334  H6c XYP    73      19.375   3.351  26.883  1.00  0.00           H  
ATOM   1335  C7  XYP    73      20.243   4.744  24.089  1.00  0.00           C  
ATOM   1336  H7  XYP    73      19.881   4.097  23.525  1.00  0.00           H  
ATOM   1337  C8  XYP    73      21.107   5.725  23.567  1.00  0.00           C  
ATOM   1338  H8  XYP    73      21.314   5.724  22.660  1.00  0.00           H  
TER    1339      XYP    73 
ATOM   1339  C1  XYP    74      27.864   4.803  24.479  1.00  0.00           C  
ATOM   1340  H1a XYP    74      28.218   4.436  23.642  1.00  0.00           H  
ATOM   1341  H1b XYP    74      27.767   5.773  24.380  1.00  0.00           H  
ATOM   1342  H1c XYP    74      28.486   4.610  25.210  1.00  0.00           H  
ATOM   1343  C2  XYP    74      26.521   4.173  24.780  1.00  0.00           C  
ATOM   1344  C3  XYP    74      25.466   4.952  25.293  1.00  0.00           C  
ATOM   1345  H3  XYP    74      25.596   5.859  25.452  1.00  0.00           H  
ATOM   1346  C4  XYP    74      24.211   4.365  25.547  1.00  0.00           C  
ATOM   1347  H4  XYP    74      23.513   4.884  25.877  1.00  0.00           H  
ATOM   1348  C5  XYP    74      24.006   2.996  25.299  1.00  0.00           C  
ATOM   1349  C6  XYP    74      22.653   2.368  25.560  1.00  0.00           C  
ATOM   1350  H6a XYP    74      22.763   1.429  25.816  1.00  0.00           H  
ATOM   1351  H6b XYP    74      22.200   2.844  26.287  1.00  0.00           H  
ATOM   1352  H6c XYP    74      22.109   2.424  24.748  1.00  0.00           H  
ATOM   1353  C7  XYP    74      25.063   2.214  24.796  1.00  0.00           C  
ATOM   1354  H7  XYP    74      24.930   1.308  24.629  1.00  0.00           H  
ATOM   1355  C8  XYP    74      26.317   2.801  24.538  1.00  0.00           C  
ATOM   1356  H8  XYP    74      27.012   2.284  24.199  1.00  0.00           H  
TER    1357      XYP    74 
ATOM   1357  C1  XYP    75      28.930   8.210  17.755  1.00  0.00           C  
ATOM   1358  H1a XYP    75      28.676   8.965  18.325  1.00  0.00           H  
ATOM   1359  H1b XYP    75      29.715   7.770  18.145  1.00  0.00           H  
ATOM   1360  H1c XYP    75      29.156   8.544  16.863  1.00  0.00           H  
ATOM   1361  C2  XYP    75      27.790   7.221  17.644  1.00  0.00           C  
ATOM   1362  C3  XYP    75      28.029   5.926  17.149  1.00  0.00           C  
ATOM   1363  H3  XYP    75      28.888   5.683  16.884  1.00  0.00           H  
ATOM   1364  C4  XYP    75      26.975   4.995  17.064  1.00  0.00           C  
ATOM   1365  H4  XYP    75      27.136   4.137  16.741  1.00  0.00           H  
ATOM   1366  C5  XYP    75      25.678   5.355  17.473  1.00  0.00           C  
ATOM   1367  C6  XYP    75      24.552   4.348  17.383  1.00  0.00           C  
ATOM   1368  H6a XYP    75      24.773   3.563  17.925  1.00  0.00           H  
ATOM   1369  H6b XYP    75      23.718   4.740  17.713  1.00  0.00           H  
ATOM   1370  H6c XYP    75      24.433   4.076  16.449  1.00  0.00           H  
ATOM   1371  C7  XYP    75      25.437   6.653  17.957  1.00  0.00           C  
ATOM   1372  H7  XYP    75      24.581   6.893  18.230  1.00  0.00           H  
ATOM   1373  C8  XYP    75      26.490   7.584  18.041  1.00  0.00           C  
ATOM   1374  H8  XYP    75      26.328   8.434  18.373  1.00  0.00           H  
TER    1375      XYP    75 
ATOM   1375  C1  XYP    76      21.555   3.982  20.176  1.00  0.00           C  
ATOM   1376  H1a XYP    76      22.125   4.021  20.971  1.00  0.00           H  
ATOM   1377  H1b XYP    76      20.674   3.639  20.434  1.00  0.00           H  
ATOM   1378  H1c XYP    76      21.960   3.380  19.517  1.00  0.00           H  
ATOM   1379  C2  XYP    76      21.406   5.361  19.570  1.00  0.00           C  
ATOM   1380  C3  XYP    76      20.376   5.614  18.646  1.00  0.00           C  
ATOM   1381  H3  XYP    76      19.790   4.932  18.409  1.00  0.00           H  
ATOM   1382  C4  XYP    76      20.232   6.896  18.081  1.00  0.00           C  
ATOM   1383  H4  XYP    76      19.548   7.062  17.473  1.00  0.00           H  
ATOM   1384  C5  XYP    76      21.118   7.930  18.436  1.00  0.00           C  
ATOM   1385  C6  XYP    76      20.965   9.305  17.826  1.00  0.00           C  
ATOM   1386  H6a XYP    76      20.019   9.478  17.643  1.00  0.00           H  
ATOM   1387  H6b XYP    76      21.288   9.987  18.452  1.00  0.00           H  
ATOM   1388  H6c XYP    76      21.474   9.353  16.990  1.00  0.00           H  
ATOM   1389  C7  XYP    76      22.149   7.677  19.359  1.00  0.00           C  
ATOM   1390  H7  XYP    76      22.730   8.360  19.603  1.00  0.00           H  
ATOM   1391  C8  XYP    76      22.294   6.394  19.921  1.00  0.00           C  
ATOM   1392  H8  XYP    76      22.979   6.231  20.528  1.00  0.00           H  
TER    1393      XYP    76 
ATOM   1393  C1  XYP    77      19.510   7.989  21.676  1.00  0.00           C  
ATOM   1394  H1a XYP    77      19.464   7.118  21.231  1.00  0.00           H  
ATOM   1395  H1b XYP    77      20.450   8.203  21.846  1.00  0.00           H  
ATOM   1396  H1c XYP    77      19.029   7.952  22.527  1.00  0.00           H  
ATOM   1397  C2  XYP    77      18.902   9.052  20.791  1.00  0.00           C  
ATOM   1398  C3  XYP    77      19.393  10.369  20.835  1.00  0.00           C  
ATOM   1399  H3  XYP    77      20.090  10.585  21.413  1.00  0.00           H  
ATOM   1400  C4  XYP    77      18.838  11.361  20.004  1.00  0.00           C  
ATOM   1401  H4  XYP    77      19.169  12.231  20.041  1.00  0.00           H  
ATOM   1402  C5  XYP    77      17.790  11.039  19.124  1.00  0.00           C  
ATOM   1403  C6  XYP    77      17.185  12.104  18.238  1.00  0.00           C  
ATOM   1404  H6a XYP    77      16.413  12.499  18.692  1.00  0.00           H  
ATOM   1405  H6b XYP    77      17.847  12.803  18.052  1.00  0.00           H  
ATOM   1406  H6c XYP    77      16.897  11.706  17.391  1.00  0.00           H  
ATOM   1407  C7  XYP    77      17.299   9.721  19.079  1.00  0.00           C  
ATOM   1408  H7  XYP    77      16.604   9.504  18.502  1.00  0.00           H  
ATOM   1409  C8  XYP    77      17.852   8.730  19.913  1.00  0.00           C  
ATOM   1410  H8  XYP    77      17.524   7.861  19.884  1.00  0.00           H  
TER    1411      XYP    77 
ATOM   1411  C1  XYP    78      24.991   2.995  21.268  1.00  0.00           C  
ATOM   1412  H1a XYP    78      25.651   2.286  21.422  1.00  0.00           H  
ATOM   1413  H1b XYP    78      24.298   2.936  21.959  1.00  0.00           H  
ATOM   1414  H1c XYP    78      24.583   2.875  20.386  1.00  0.00           H  
ATOM   1415  C2  XYP    78      25.673   4.344  21.327  1.00  0.00           C  
ATOM   1416  C3  XYP    78      26.909   4.532  20.683  1.00  0.00           C  
ATOM   1417  H3  XYP    78      27.301   3.828  20.219  1.00  0.00           H  
ATOM   1418  C4  XYP    78      27.548   5.786  20.730  1.00  0.00           C  
ATOM   1419  H4  XYP    78      28.361   5.907  20.293  1.00  0.00           H  
ATOM   1420  C5  XYP    78      26.950   6.861  21.414  1.00  0.00           C  
ATOM   1421  C6  XYP    78      27.623   8.216  21.460  1.00  0.00           C  
ATOM   1422  H6a XYP    78      28.391   8.236  20.852  1.00  0.00           H  
ATOM   1423  H6b XYP    78      26.984   8.908  21.191  1.00  0.00           H  
ATOM   1424  H6c XYP    78      27.930   8.394  22.374  1.00  0.00           H  
ATOM   1425  C7  XYP    78      25.716   6.671  22.061  1.00  0.00           C  
ATOM   1426  H7  XYP    78      25.323   7.377  22.521  1.00  0.00           H  
ATOM   1427  C8  XYP    78      25.080   5.415  22.020  1.00  0.00           C  
ATOM   1428  H8  XYP    78      24.270   5.289  22.461  1.00  0.00           H  
TER    1429      XYP    78 
ATOM   1429  C1  XYP    79      14.717  19.175  19.762  1.00  0.00           C  
ATOM   1430  H1a XYP    79      15.269  19.975  19.893  1.00  0.00           H  
ATOM   1431  H1b XYP    79      15.210  18.389  20.078  1.00  0.00           H  
ATOM   1432  H1c XYP    79      14.529  19.077  18.805  1.00  0.00           H  
ATOM   1433  C2  XYP    79      13.416  19.299  20.524  1.00  0.00           C  
ATOM   1434  C3  XYP    79      13.240  20.317  21.481  1.00  0.00           C  
ATOM   1435  H3  XYP    79      13.931  20.924  21.639  1.00  0.00           H  
ATOM   1436  C4  XYP    79      12.010  20.450  22.155  1.00  0.00           C  
ATOM   1437  H4  XYP    79      11.879  21.155  22.747  1.00  0.00           H  
ATOM   1438  C5  XYP    79      10.956  19.556  21.888  1.00  0.00           C  
ATOM   1439  C6  XYP    79       9.635  19.705  22.613  1.00  0.00           C  
ATOM   1440  H6a XYP    79       9.354  20.644  22.598  1.00  0.00           H  
ATOM   1441  H6b XYP    79       8.944  19.163  22.176  1.00  0.00           H  
ATOM   1442  H6c XYP    79       9.733  19.409  23.541  1.00  0.00           H  
ATOM   1443  C7  XYP    79      11.140  18.524  20.949  1.00  0.00           C  
ATOM   1444  H7  XYP    79      10.446  17.931  20.766  1.00  0.00           H  
ATOM   1445  C8  XYP    79      12.366  18.398  20.267  1.00  0.00           C  
ATOM   1446  H8  XYP    79      12.481  17.725  19.632  1.00  0.00           H  
TER    1447      XYP    79 
ATOM   1447  C1  XYP    80      14.751  13.407  16.006  1.00  0.00           C  
ATOM   1448  H1a XYP    80      15.023  12.470  16.078  1.00  0.00           H  
ATOM   1449  H1b XYP    80      14.392  13.570  15.109  1.00  0.00           H  
ATOM   1450  H1c XYP    80      15.533  13.982  16.141  1.00  0.00           H  
ATOM   1451  C2  XYP    80      13.698  13.709  17.047  1.00  0.00           C  
ATOM   1452  C3  XYP    80      14.055  14.312  18.268  1.00  0.00           C  
ATOM   1453  H3  XYP    80      14.946  14.523  18.436  1.00  0.00           H  
ATOM   1454  C4  XYP    80      13.068  14.604  19.230  1.00  0.00           C  
ATOM   1455  H4  XYP    80      13.310  15.005  20.034  1.00  0.00           H  
ATOM   1456  C5  XYP    80      11.720  14.289  18.977  1.00  0.00           C  
ATOM   1457  C6  XYP    80      10.650  14.606  19.999  1.00  0.00           C  
ATOM   1458  H6a XYP    80      10.158  13.787  20.218  1.00  0.00           H  
ATOM   1459  H6b XYP    80      11.054  14.964  20.815  1.00  0.00           H  
ATOM   1460  H6c XYP    80      10.031  15.268  19.628  1.00  0.00           H  
ATOM   1461  C7  XYP    80      11.364  13.681  17.760  1.00  0.00           C  
ATOM   1462  H7  XYP    80      10.474  13.470  17.591  1.00  0.00           H  
ATOM   1463  C8  XYP    80      12.350  13.390  16.797  1.00  0.00           C  
ATOM   1464  H8  XYP    80      12.112  12.989  15.992  1.00  0.00           H  
TER    1465      XYP    80 
ATOM   1465  C1  XYP    81      20.905  21.439  14.885  1.00  0.00           C  
ATOM   1466  H1a XYP    81      20.835  20.880  15.687  1.00  0.00           H  
ATOM   1467  H1b XYP    81      21.683  21.153  14.367  1.00  0.00           H  
ATOM   1468  H1c XYP    81      21.023  22.374  15.149  1.00  0.00           H  
ATOM   1469  C2  XYP    81      19.645  21.299  14.063  1.00  0.00           C  
ATOM   1470  C3  XYP    81      19.627  20.472  12.924  1.00  0.00           C  
ATOM   1471  H3  XYP    81      20.395  20.008  12.679  1.00  0.00           H  
ATOM   1472  C4  XYP    81      18.449  20.345  12.161  1.00  0.00           C  
ATOM   1473  H4  XYP    81      18.440  19.798  11.408  1.00  0.00           H  
ATOM   1474  C5  XYP    81      17.283  21.036  12.541  1.00  0.00           C  
ATOM   1475  C6  XYP    81      16.013  20.900  11.729  1.00  0.00           C  
ATOM   1476  H6a XYP    81      15.234  20.972  12.319  1.00  0.00           H  
ATOM   1477  H6b XYP    81      15.979  21.613  11.058  1.00  0.00           H  
ATOM   1478  H6c XYP    81      15.992  20.028  11.282  1.00  0.00           H  
ATOM   1479  C7  XYP    81      17.305  21.868  13.674  1.00  0.00           C  
ATOM   1480  H7  XYP    81      16.536  22.326  13.928  1.00  0.00           H  
ATOM   1481  C8  XYP    81      18.483  22.001  14.433  1.00  0.00           C  
ATOM   1482  H8  XYP    81      18.491  22.549  15.184  1.00  0.00           H  
TER    1483      XYP    81 
ATOM   1483  C1  XYP    82      13.147  20.278  14.817  1.00  0.00           C  
ATOM   1484  H1a XYP    82      13.630  19.873  14.068  1.00  0.00           H  
ATOM   1485  H1b XYP    82      12.986  19.600  15.505  1.00  0.00           H  
ATOM   1486  H1c XYP    82      12.286  20.623  14.503  1.00  0.00           H  
ATOM   1487  C2  XYP    82      13.978  21.401  15.397  1.00  0.00           C  
ATOM   1488  C3  XYP    82      13.728  22.734  15.024  1.00  0.00           C  
ATOM   1489  H3  XYP    82      13.049  22.928  14.419  1.00  0.00           H  
ATOM   1490  C4  XYP    82      14.494  23.778  15.576  1.00  0.00           C  
ATOM   1491  H4  XYP    82      14.319  24.660  15.336  1.00  0.00           H  
ATOM   1492  C5  XYP    82      15.519  23.496  16.498  1.00  0.00           C  
ATOM   1493  C6  XYP    82      16.353  24.622  17.069  1.00  0.00           C  
ATOM   1494  H6a XYP    82      15.797  25.421  17.184  1.00  0.00           H  
ATOM   1495  H6b XYP    82      16.717  24.365  17.940  1.00  0.00           H  
ATOM   1496  H6c XYP    82      17.090  24.821  16.456  1.00  0.00           H  
ATOM   1497  C7  XYP    82      15.776  22.160  16.863  1.00  0.00           C  
ATOM   1498  H7  XYP    82      16.459  21.966  17.465  1.00  0.00           H  
ATOM   1499  C8  XYP    82      15.008  21.116  16.313  1.00  0.00           C  
ATOM   1500  H8  XYP    82      15.184  20.234  16.550  1.00  0.00           H  
TER    1501      XYP    82 
ATOM   1501  C1  XYP    83      11.756  21.621  18.262  1.00  0.00           C  
ATOM   1502  H1a XYP    83      11.262  21.223  17.516  1.00  0.00           H  
ATOM   1503  H1b XYP    83      12.645  21.212  18.307  1.00  0.00           H  
ATOM   1504  H1c XYP    83      11.276  21.450  19.099  1.00  0.00           H  
ATOM   1505  C2  XYP    83      11.902  23.114  18.060  1.00  0.00           C  
ATOM   1506  C3  XYP    83      12.743  23.856  18.909  1.00  0.00           C  
ATOM   1507  H3  XYP    83      13.200  23.427  19.596  1.00  0.00           H  
ATOM   1508  C4  XYP    83      12.905  25.242  18.715  1.00  0.00           C  
ATOM   1509  H4  XYP    83      13.471  25.726  19.274  1.00  0.00           H  
ATOM   1510  C5  XYP    83      12.220  25.894  17.673  1.00  0.00           C  
ATOM   1511  C6  XYP    83      12.405  27.381  17.463  1.00  0.00           C  
ATOM   1512  H6a XYP    83      11.913  27.680  16.670  1.00  0.00           H  
ATOM   1513  H6b XYP    83      12.072  27.864  18.248  1.00  0.00           H  
ATOM   1514  H6c XYP    83      13.357  27.579  17.340  1.00  0.00           H  
ATOM   1515  C7  XYP    83      11.365  25.155  16.833  1.00  0.00           C  
ATOM   1516  H7  XYP    83      10.910  25.583  16.143  1.00  0.00           H  
ATOM   1517  C8  XYP    83      11.205  23.769  17.027  1.00  0.00           C  
ATOM   1518  H8  XYP    83      10.647  23.282  16.464  1.00  0.00           H  
TER    1519      XYP    83 
ATOM   1519  C1  XYP    84      13.078  16.496  14.665  1.00  0.00           C  
ATOM   1520  H1a XYP    84      13.148  15.639  14.195  1.00  0.00           H  
ATOM   1521  H1b XYP    84      12.558  16.368  15.487  1.00  0.00           H  
ATOM   1522  H1c XYP    84      12.616  17.144  14.093  1.00  0.00           H  
ATOM   1523  C2  XYP    84      14.463  17.006  14.995  1.00  0.00           C  
ATOM   1524  C3  XYP    84      15.322  17.427  13.962  1.00  0.00           C  
ATOM   1525  H3  XYP    84      15.033  17.395  13.078  1.00  0.00           H  
ATOM   1526  C4  XYP    84      16.612  17.905  14.263  1.00  0.00           C  
ATOM   1527  H4  XYP    84      17.176  18.190  13.581  1.00  0.00           H  
ATOM   1528  C5  XYP    84      17.053  17.961  15.599  1.00  0.00           C  
ATOM   1529  C6  XYP    84      18.437  18.482  15.926  1.00  0.00           C  
ATOM   1530  H6a XYP    84      19.031  18.371  15.154  1.00  0.00           H  
ATOM   1531  H6b XYP    84      18.378  19.433  16.154  1.00  0.00           H  
ATOM   1532  H6c XYP    84      18.811  17.988  16.685  1.00  0.00           H  
ATOM   1533  C7  XYP    84      16.195  17.542  16.632  1.00  0.00           C  
ATOM   1534  H7  XYP    84      16.483  17.583  17.516  1.00  0.00           H  
ATOM   1535  C8  XYP    84      14.901  17.071  16.331  1.00  0.00           C  
ATOM   1536  H8  XYP    84      14.334  16.801  17.017  1.00  0.00           H  
TER    1537      XYP    84 
ATOM   1537  C1  XYP    85      17.463  35.946  21.842  1.00  0.00           C  
ATOM   1538  H1a XYP    85      18.079  35.279  22.211  1.00  0.00           H  
ATOM   1539  H1b XYP    85      16.541  35.639  21.964  1.00  0.00           H  
ATOM   1540  H1c XYP    85      17.642  36.050  20.885  1.00  0.00           H  
ATOM   1541  C2  XYP    85      17.652  37.263  22.563  1.00  0.00           C  
ATOM   1542  C3  XYP    85      17.510  37.324  23.961  1.00  0.00           C  
ATOM   1543  H3  XYP    85      17.311  36.552  24.440  1.00  0.00           H  
ATOM   1544  C4  XYP    85      17.665  38.549  24.638  1.00  0.00           C  
ATOM   1545  H4  XYP    85      17.574  38.584  25.564  1.00  0.00           H  
ATOM   1546  C5  XYP    85      17.982  39.718  23.921  1.00  0.00           C  
ATOM   1547  C6  XYP    85      18.158  41.037  24.643  1.00  0.00           C  
ATOM   1548  H6a XYP    85      18.957  41.492  24.305  1.00  0.00           H  
ATOM   1549  H6b XYP    85      17.371  41.600  24.489  1.00  0.00           H  
ATOM   1550  H6c XYP    85      18.265  40.884  25.605  1.00  0.00           H  
ATOM   1551  C7  XYP    85      18.133  39.657  22.524  1.00  0.00           C  
ATOM   1552  H7  XYP    85      18.341  40.428  22.047  1.00  0.00           H  
ATOM   1553  C8  XYP    85      17.966  38.433  21.847  1.00  0.00           C  
ATOM   1554  H8  XYP    85      18.065  38.398  20.924  1.00  0.00           H  
TER    1555      XYP    85 
ATOM   1555  C1  XYP    86      11.030  35.634  23.556  1.00  0.00           C  
ATOM   1556  H1a XYP    86      10.555  35.256  22.787  1.00  0.00           H  
ATOM   1557  H1b XYP    86      11.545  34.923  23.989  1.00  0.00           H  
ATOM   1558  H1c XYP    86      10.381  36.001  24.192  1.00  0.00           H  
ATOM   1559  C2  XYP    86      11.958  36.736  23.093  1.00  0.00           C  
ATOM   1560  C3  XYP    86      13.183  36.954  23.750  1.00  0.00           C  
ATOM   1561  H3  XYP    86      13.422  36.421  24.473  1.00  0.00           H  
ATOM   1562  C4  XYP    86      14.049  37.974  23.310  1.00  0.00           C  
ATOM   1563  H4  XYP    86      14.862  38.113  23.742  1.00  0.00           H  
ATOM   1564  C5  XYP    86      13.692  38.786  22.218  1.00  0.00           C  
ATOM   1565  C6  XYP    86      14.630  39.870  21.735  1.00  0.00           C  
ATOM   1566  H6a XYP    86      14.116  40.618  21.365  1.00  0.00           H  
ATOM   1567  H6b XYP    86      15.174  40.198  22.481  1.00  0.00           H  
ATOM   1568  H6c XYP    86      15.218  39.504  21.042  1.00  0.00           H  
ATOM   1569  C7  XYP    86      12.459  38.579  21.573  1.00  0.00           C  
ATOM   1570  H7  XYP    86      12.220  39.112  20.849  1.00  0.00           H  
ATOM   1571  C8  XYP    86      11.594  37.556  22.008  1.00  0.00           C  
ATOM   1572  H8  XYP    86      10.786  37.413  21.571  1.00  0.00           H  
TER    1573      XYP    86 
ATOM   1573  C1  XYP    87      13.981  30.199  19.333  1.00  0.00           C  
ATOM   1574  H1a XYP    87      14.529  30.594  20.044  1.00  0.00           H  
ATOM   1575  H1b XYP    87      13.198  29.773  19.739  1.00  0.00           H  
ATOM   1576  H1c XYP    87      14.508  29.524  18.856  1.00  0.00           H  
ATOM   1577  C2  XYP    87      13.546  31.275  18.363  1.00  0.00           C  
ATOM   1578  C3  XYP    87      12.275  31.219  17.760  1.00  0.00           C  
ATOM   1579  H3  XYP    87      11.699  30.517  17.959  1.00  0.00           H  
ATOM   1580  C4  XYP    87      11.875  32.226  16.859  1.00  0.00           C  
ATOM   1581  H4  XYP    87      11.033  32.189  16.464  1.00  0.00           H  
ATOM   1582  C5  XYP    87      12.743  33.291  16.556  1.00  0.00           C  
ATOM   1583  C6  XYP    87      12.303  34.375  15.596  1.00  0.00           C  
ATOM   1584  H6a XYP    87      12.895  35.153  15.669  1.00  0.00           H  
ATOM   1585  H6b XYP    87      12.335  34.030  14.679  1.00  0.00           H  
ATOM   1586  H6c XYP    87      11.388  34.652  15.809  1.00  0.00           H  
ATOM   1587  C7  XYP    87      14.017  33.341  17.151  1.00  0.00           C  
ATOM   1588  H7  XYP    87      14.593  34.045  16.954  1.00  0.00           H  
ATOM   1589  C8  XYP    87      14.416  32.337  18.054  1.00  0.00           C  
ATOM   1590  H8  XYP    87      15.255  32.378  18.454  1.00  0.00           H  
TER    1591      XYP    87 
ATOM   1591  C1  XYP    88      16.752  37.931  18.332  1.00  0.00           C  
ATOM   1592  H1a XYP    88      16.059  38.323  17.762  1.00  0.00           H  
ATOM   1593  H1b XYP    88      16.352  37.651  19.181  1.00  0.00           H  
ATOM   1594  H1c XYP    88      17.442  38.604  18.510  1.00  0.00           H  
ATOM   1595  C2  XYP    88      17.367  36.743  17.625  1.00  0.00           C  
ATOM   1596  C3  XYP    88      18.319  36.946  16.608  1.00  0.00           C  
ATOM   1597  H3  XYP    88      18.575  37.811  16.379  1.00  0.00           H  
ATOM   1598  C4  XYP    88      18.880  35.845  15.932  1.00  0.00           C  
ATOM   1599  H4  XYP    88      19.508  35.980  15.259  1.00  0.00           H  
ATOM   1600  C5  XYP    88      18.493  34.535  16.271  1.00  0.00           C  
ATOM   1601  C6  XYP    88      19.070  33.352  15.527  1.00  0.00           C  
ATOM   1602  H6a XYP    88      19.957  33.577  15.177  1.00  0.00           H  
ATOM   1603  H6b XYP    88      19.154  32.585  16.132  1.00  0.00           H  
ATOM   1604  H6c XYP    88      18.477  33.116  14.785  1.00  0.00           H  
ATOM   1605  C7  XYP    88      17.545  34.333  17.291  1.00  0.00           C  
ATOM   1606  H7  XYP    88      17.289  33.467  17.515  1.00  0.00           H  
ATOM   1607  C8  XYP    88      16.983  35.433  17.966  1.00  0.00           C  
ATOM   1608  H8  XYP    88      16.352  35.291  18.634  1.00  0.00           H  
TER    1609      XYP    88 
ATOM   1609  C1  XYP    89      20.540  36.731  19.986  1.00  0.00           C  
ATOM   1610  H1a XYP    89      21.256  37.399  19.977  1.00  0.00           H  
ATOM   1611  H1b XYP    89      19.732  37.114  19.587  1.00  0.00           H  
ATOM   1612  H1c XYP    89      20.357  36.475  20.914  1.00  0.00           H  
ATOM   1613  C2  XYP    89      20.956  35.515  19.188  1.00  0.00           C  
ATOM   1614  C3  XYP    89      20.458  34.242  19.523  1.00  0.00           C  
ATOM   1615  H3  XYP    89      19.868  34.148  20.236  1.00  0.00           H  
ATOM   1616  C4  XYP    89      20.848  33.111  18.778  1.00  0.00           C  
ATOM   1617  H4  XYP    89      20.519  32.270  19.002  1.00  0.00           H  
ATOM   1618  C5  XYP    89      21.735  33.250  17.694  1.00  0.00           C  
ATOM   1619  C6  XYP    89      22.162  32.038  16.897  1.00  0.00           C  
ATOM   1620  H6a XYP    89      22.265  32.282  15.954  1.00  0.00           H  
ATOM   1621  H6b XYP    89      23.017  31.709  17.242  1.00  0.00           H  
ATOM   1622  H6c XYP    89      21.488  31.331  16.968  1.00  0.00           H  
ATOM   1623  C7  XYP    89      22.224  34.524  17.354  1.00  0.00           C  
ATOM   1624  H7  XYP    89      22.800  34.620  16.631  1.00  0.00           H  
ATOM   1625  C8  XYP    89      21.837  35.654  18.100  1.00  0.00           C  
ATOM   1626  H8  XYP    89      22.160  36.496  17.869  1.00  0.00           H  
TER    1627      XYP    89 
ATOM   1627  C1  XYP    90      13.148  37.186  18.397  1.00  0.00           C  
ATOM   1628  H1a XYP    90      12.287  37.561  18.118  1.00  0.00           H  
ATOM   1629  H1b XYP    90      13.644  37.867  18.897  1.00  0.00           H  
ATOM   1630  H1c XYP    90      13.663  36.925  17.604  1.00  0.00           H  
ATOM   1631  C2  XYP    90      12.928  35.970  19.270  1.00  0.00           C  
ATOM   1632  C3  XYP    90      11.733  35.233  19.172  1.00  0.00           C  
ATOM   1633  H3  XYP    90      11.073  35.496  18.572  1.00  0.00           H  
ATOM   1634  C4  XYP    90      11.541  34.088  19.969  1.00  0.00           C  
ATOM   1635  H4  XYP    90      10.755  33.596  19.896  1.00  0.00           H  
ATOM   1636  C5  XYP    90      12.545  33.671  20.863  1.00  0.00           C  
ATOM   1637  C6  XYP    90      12.336  32.436  21.711  1.00  0.00           C  
ATOM   1638  H6a XYP    90      11.915  31.734  21.172  1.00  0.00           H  
ATOM   1639  H6b XYP    90      13.195  32.105  22.046  1.00  0.00           H  
ATOM   1640  H6c XYP    90      11.755  32.656  22.469  1.00  0.00           H  
ATOM   1641  C7  XYP    90      13.736  34.413  20.966  1.00  0.00           C  
ATOM   1642  H7  XYP    90      14.400  34.142  21.556  1.00  0.00           H  
ATOM   1643  C8  XYP    90      13.924  35.563  20.175  1.00  0.00           C  
ATOM   1644  H8  XYP    90      14.708  36.056  20.251  1.00  0.00           H  
TER    1645      XYP    90 
ATOM   1645  C1  XYP    91      34.528  21.831  21.699  1.00  0.00           C  
ATOM   1646  H1a XYP    91      34.114  21.102  22.207  1.00  0.00           H  
ATOM   1647  H1b XYP    91      33.821  22.383  21.303  1.00  0.00           H  
ATOM   1648  H1c XYP    91      35.084  21.444  20.992  1.00  0.00           H  
ATOM   1649  C2  XYP    91      35.372  22.682  22.621  1.00  0.00           C  
ATOM   1650  C3  XYP    91      34.955  22.912  23.944  1.00  0.00           C  
ATOM   1651  H3  XYP    91      34.151  22.551  24.246  1.00  0.00           H  
ATOM   1652  C4  XYP    91      35.746  23.690  24.811  1.00  0.00           C  
ATOM   1653  H4  XYP    91      35.463  23.837  25.684  1.00  0.00           H  
ATOM   1654  C5  XYP    91      36.955  24.247  24.358  1.00  0.00           C  
ATOM   1655  C6  XYP    91      37.812  25.077  25.289  1.00  0.00           C  
ATOM   1656  H6a XYP    91      38.685  24.645  25.399  1.00  0.00           H  
ATOM   1657  H6b XYP    91      37.936  25.972  24.909  1.00  0.00           H  
ATOM   1658  H6c XYP    91      37.382  25.159  26.166  1.00  0.00           H  
ATOM   1659  C7  XYP    91      37.366  24.030  23.030  1.00  0.00           C  
ATOM   1660  H7  XYP    91      38.163  24.402  22.726  1.00  0.00           H  
ATOM   1661  C8  XYP    91      36.576  23.250  22.164  1.00  0.00           C  
ATOM   1662  H8  XYP    91      36.848  23.109  21.287  1.00  0.00           H  
TER    1663      XYP    91 
ATOM   1663  C1  XYP    92      34.657  26.249  16.030  1.00  0.00           C  
ATOM   1664  H1a XYP    92      35.351  25.621  15.740  1.00  0.00           H  
ATOM   1665  H1b XYP    92      33.797  25.962  15.655  1.00  0.00           H  
ATOM   1666  H1c XYP    92      34.869  27.147  15.701  1.00  0.00           H  
ATOM   1667  C2  XYP    92      34.585  26.268  17.541  1.00  0.00           C  
ATOM   1668  C3  XYP    92      33.339  26.289  18.195  1.00  0.00           C  
ATOM   1669  H3  XYP    92      32.553  26.307  17.696  1.00  0.00           H  
ATOM   1670  C4  XYP    92      33.276  26.260  19.602  1.00  0.00           C  
ATOM   1671  H4  XYP    92      32.449  26.262  20.029  1.00  0.00           H  
ATOM   1672  C5  XYP    92      34.459  26.217  20.363  1.00  0.00           C  
ATOM   1673  C6  XYP    92      34.385  26.167  21.873  1.00  0.00           C  
ATOM   1674  H6a XYP    92      34.108  27.041  22.216  1.00  0.00           H  
ATOM   1675  H6b XYP    92      33.736  25.487  22.149  1.00  0.00           H  
ATOM   1676  H6c XYP    92      35.259  25.939  22.251  1.00  0.00           H  
ATOM   1677  C7  XYP    92      35.706  26.216  19.710  1.00  0.00           C  
ATOM   1678  H7  XYP    92      36.490  26.192  20.210  1.00  0.00           H  
ATOM   1679  C8  XYP    92      35.769  26.242  18.302  1.00  0.00           C  
ATOM   1680  H8  XYP    92      36.593  26.233  17.872  1.00  0.00           H  
TER    1681      XYP    92 
ATOM   1681  C1  XYP    93      31.926  18.165  15.713  1.00  0.00           C  
ATOM   1682  H1a XYP    93      31.365  18.413  16.478  1.00  0.00           H  
ATOM   1683  H1b XYP    93      31.707  18.746  14.956  1.00  0.00           H  
ATOM   1684  H1c XYP    93      31.741  17.234  15.473  1.00  0.00           H  
ATOM   1685  C2  XYP    93      33.388  18.306  16.072  1.00  0.00           C  
ATOM   1686  C3  XYP    93      34.334  18.673  15.099  1.00  0.00           C  
ATOM   1687  H3  XYP    93      34.064  18.811  14.219  1.00  0.00           H  
ATOM   1688  C4  XYP    93      35.691  18.825  15.452  1.00  0.00           C  
ATOM   1689  H4  XYP    93      36.315  19.062  14.803  1.00  0.00           H  
ATOM   1690  C5  XYP    93      36.106  18.624  16.782  1.00  0.00           C  
ATOM   1691  C6  XYP    93      37.557  18.807  17.172  1.00  0.00           C  
ATOM   1692  H6a XYP    93      37.618  19.395  17.954  1.00  0.00           H  
ATOM   1693  H6b XYP    93      37.947  17.936  17.393  1.00  0.00           H  
ATOM   1694  H6c XYP    93      38.063  19.208  16.434  1.00  0.00           H  
ATOM   1695  C7  XYP    93      35.160  18.250  17.754  1.00  0.00           C  
ATOM   1696  H7  XYP    93      35.430  18.091  18.634  1.00  0.00           H  
ATOM   1697  C8  XYP    93      33.809  18.080  17.393  1.00  0.00           C  
ATOM   1698  H8  XYP    93      33.189  17.804  18.033  1.00  0.00           H  
TER    1699      XYP    93 
ATOM   1699  C1  XYP    94      39.956  22.244  20.360  1.00  0.00           C  
ATOM   1700  H1a XYP    94      39.851  22.624  19.463  1.00  0.00           H  
ATOM   1701  H1b XYP    94      39.351  22.702  20.979  1.00  0.00           H  
ATOM   1702  H1c XYP    94      40.878  22.376  20.663  1.00  0.00           H  
ATOM   1703  C2  XYP    94      39.646  20.763  20.320  1.00  0.00           C  
ATOM   1704  C3  XYP    94      40.514  19.885  19.645  1.00  0.00           C  
ATOM   1705  H3  XYP    94      41.273  20.220  19.223  1.00  0.00           H  
ATOM   1706  C4  XYP    94      40.250  18.502  19.626  1.00  0.00           C  
ATOM   1707  H4  XYP    94      40.833  17.923  19.190  1.00  0.00           H  
ATOM   1708  C5  XYP    94      39.110  17.992  20.276  1.00  0.00           C  
ATOM   1709  C6  XYP    94      38.820  16.507  20.272  1.00  0.00           C  
ATOM   1710  H6a XYP    94      38.989  16.144  21.166  1.00  0.00           H  
ATOM   1711  H6b XYP    94      37.881  16.358  20.034  1.00  0.00           H  
ATOM   1712  H6c XYP    94      39.392  16.049  19.622  1.00  0.00           H  
ATOM   1713  C7  XYP    94      38.234  18.872  20.935  1.00  0.00           C  
ATOM   1714  H7  XYP    94      37.483  18.534  21.367  1.00  0.00           H  
ATOM   1715  C8  XYP    94      38.501  20.254  20.962  1.00  0.00           C  
ATOM   1716  H8  XYP    94      37.929  20.825  21.421  1.00  0.00           H  
TER    1717      XYP    94 
ATOM   1717  C1  XYP    95      39.471  21.542  24.428  1.00  0.00           C  
ATOM   1718  H1a XYP    95      39.900  21.921  25.222  1.00  0.00           H  
ATOM   1719  H1b XYP    95      39.581  22.156  23.673  1.00  0.00           H  
ATOM   1720  H1c XYP    95      38.513  21.424  24.601  1.00  0.00           H  
ATOM   1721  C2  XYP    95      40.104  20.207  24.101  1.00  0.00           C  
ATOM   1722  C3  XYP    95      39.589  19.023  24.659  1.00  0.00           C  
ATOM   1723  H3  XYP    95      38.860  19.065  25.235  1.00  0.00           H  
ATOM   1724  C4  XYP    95      40.167  17.779  24.341  1.00  0.00           C  
ATOM   1725  H4  XYP    95      39.819  16.998  24.708  1.00  0.00           H  
ATOM   1726  C5  XYP    95      41.261  17.712  23.459  1.00  0.00           C  
ATOM   1727  C6  XYP    95      41.870  16.376  23.091  1.00  0.00           C  
ATOM   1728  H6a XYP    95      42.837  16.403  23.245  1.00  0.00           H  
ATOM   1729  H6b XYP    95      41.481  15.662  23.638  1.00  0.00           H  
ATOM   1730  H6c XYP    95      41.694  16.189  22.145  1.00  0.00           H  
ATOM   1731  C7  XYP    95      41.787  18.897  22.913  1.00  0.00           C  
ATOM   1732  H7  XYP    95      42.509  18.856  22.327  1.00  0.00           H  
ATOM   1733  C8  XYP    95      41.214  20.142  23.238  1.00  0.00           C  
ATOM   1734  H8  XYP    95      41.559  20.922  22.868  1.00  0.00           H  
TER    1735      XYP    95 
ATOM   1735  C1  XYP    96      36.943  22.649  18.371  1.00  0.00           C  
ATOM   1736  H1a XYP    96      37.665  22.573  17.712  1.00  0.00           H  
ATOM   1737  H1b XYP    96      37.034  23.505  18.839  1.00  0.00           H  
ATOM   1738  H1c XYP    96      37.017  21.915  19.016  1.00  0.00           H  
ATOM   1739  C2  XYP    96      35.598  22.583  17.686  1.00  0.00           C  
ATOM   1740  C3  XYP    96      35.480  22.018  16.404  1.00  0.00           C  
ATOM   1741  H3  XYP    96      36.238  21.697  15.967  1.00  0.00           H  
ATOM   1742  C4  XYP    96      34.225  21.956  15.767  1.00  0.00           C  
ATOM   1743  H4  XYP    96      34.156  21.592  14.912  1.00  0.00           H  
ATOM   1744  C5  XYP    96      33.078  22.459  16.404  1.00  0.00           C  
ATOM   1745  C6  XYP    96      31.732  22.371  15.723  1.00  0.00           C  
ATOM   1746  H6a XYP    96      31.340  21.488  15.883  1.00  0.00           H  
ATOM   1747  H6b XYP    96      31.129  23.058  16.078  1.00  0.00           H  
ATOM   1748  H6c XYP    96      31.837  22.509  14.758  1.00  0.00           H  
ATOM   1749  C7  XYP    96      33.191  23.002  17.697  1.00  0.00           C  
ATOM   1750  H7  XYP    96      32.434  23.337  18.131  1.00  0.00           H  
ATOM   1751  C8  XYP    96      34.446  23.060  18.336  1.00  0.00           C  
ATOM   1752  H8  XYP    96      34.518  23.450  19.180  1.00  0.00           H  
TER    1753      XYP    96 
ATOM   1753  C1  XYP    97      38.390  21.041  34.979  1.00  0.00           C  
ATOM   1754  H1a XYP    97      37.486  21.199  35.320  1.00  0.00           H  
ATOM   1755  H1b XYP    97      38.808  21.898  34.757  1.00  0.00           H  
ATOM   1756  H1c XYP    97      38.332  20.488  34.172  1.00  0.00           H  
ATOM   1757  C2  XYP    97      39.217  20.338  36.034  1.00  0.00           C  
ATOM   1758  C3  XYP    97      39.098  20.714  37.385  1.00  0.00           C  
ATOM   1759  H3  XYP    97      38.514  21.397  37.625  1.00  0.00           H  
ATOM   1760  C4  XYP    97      39.856  20.055  38.373  1.00  0.00           C  
ATOM   1761  H4  XYP    97      39.771  20.303  39.267  1.00  0.00           H  
ATOM   1762  C5  XYP    97      40.737  19.017  38.016  1.00  0.00           C  
ATOM   1763  C6  XYP    97      41.538  18.307  39.086  1.00  0.00           C  
ATOM   1764  H6a XYP    97      42.237  17.756  38.678  1.00  0.00           H  
ATOM   1765  H6b XYP    97      41.956  18.968  39.676  1.00  0.00           H  
ATOM   1766  H6c XYP    97      40.940  17.735  39.611  1.00  0.00           H  
ATOM   1767  C7  XYP    97      40.861  18.645  36.664  1.00  0.00           C  
ATOM   1768  H7  XYP    97      41.442  17.960  36.421  1.00  0.00           H  
ATOM   1769  C8  XYP    97      40.105  19.306  35.676  1.00  0.00           C  
ATOM   1770  H8  XYP    97      40.188  19.056  34.785  1.00  0.00           H  
TER    1771      XYP    97 
ATOM   1771  C1  XYP    98      43.301  23.810  32.967  1.00  0.00           C  
ATOM   1772  H1a XYP    98      43.450  23.369  32.104  1.00  0.00           H  
ATOM   1773  H1b XYP    98      42.378  24.138  33.000  1.00  0.00           H  
ATOM   1774  H1c XYP    98      43.917  24.567  33.056  1.00  0.00           H  
ATOM   1775  C2  XYP    98      43.550  22.823  34.086  1.00  0.00           C  
ATOM   1776  C3  XYP    98      42.570  22.592  35.070  1.00  0.00           C  
ATOM   1777  H3  XYP    98      41.761  23.050  35.036  1.00  0.00           H  
ATOM   1778  C4  XYP    98      42.806  21.659  36.099  1.00  0.00           C  
ATOM   1779  H4  XYP    98      42.151  21.502  36.743  1.00  0.00           H  
ATOM   1780  C5  XYP    98      44.025  20.960  36.155  1.00  0.00           C  
ATOM   1781  C6  XYP    98      44.277  19.958  37.260  1.00  0.00           C  
ATOM   1782  H6a XYP    98      45.234  19.926  37.471  1.00  0.00           H  
ATOM   1783  H6b XYP    98      43.783  20.220  38.065  1.00  0.00           H  
ATOM   1784  H6c XYP    98      43.977  19.073  36.969  1.00  0.00           H  
ATOM   1785  C7  XYP    98      45.007  21.193  35.173  1.00  0.00           C  
ATOM   1786  H7  XYP    98      45.814  20.731  35.205  1.00  0.00           H  
ATOM   1787  C8  XYP    98      44.769  22.122  34.141  1.00  0.00           C  
ATOM   1788  H8  XYP    98      45.418  22.274  33.491  1.00  0.00           H  
TER    1789      XYP    98 
ATOM   1789  C1  XYP    99      34.478  21.368  27.402  1.00  0.00           C  
ATOM   1790  H1a XYP    99      34.543  22.325  27.599  1.00  0.00           H  
ATOM   1791  H1b XYP    99      34.186  21.246  26.474  1.00  0.00           H  
ATOM   1792  H1c XYP    99      33.816  20.968  28.005  1.00  0.00           H  
ATOM   1793  C2  XYP    99      35.823  20.705  27.600  1.00  0.00           C  
ATOM   1794  C3  XYP    99      37.008  21.460  27.521  1.00  0.00           C  
ATOM   1795  H3  XYP    99      36.965  22.371  27.333  1.00  0.00           H  
ATOM   1796  C4  XYP    99      38.256  20.843  27.734  1.00  0.00           C  
ATOM   1797  H4  XYP    99      39.038  21.344  27.688  1.00  0.00           H  
ATOM   1798  C5  XYP    99      38.327  19.468  28.025  1.00  0.00           C  
ATOM   1799  C6  XYP    99      39.668  18.817  28.288  1.00  0.00           C  
ATOM   1800  H6a XYP    99      39.918  18.961  29.225  1.00  0.00           H  
ATOM   1801  H6b XYP    99      39.616  17.855  28.110  1.00  0.00           H  
ATOM   1802  H6c XYP    99      40.350  19.212  27.705  1.00  0.00           H  
ATOM   1803  C7  XYP    99      37.145  18.708  28.076  1.00  0.00           C  
ATOM   1804  H7  XYP    99      37.186  17.799  28.273  1.00  0.00           H  
ATOM   1805  C8  XYP    99      35.897  19.325  27.863  1.00  0.00           C  
ATOM   1806  H8  XYP    99      35.115  18.821  27.907  1.00  0.00           H  
TER    1807      XYP    99 
ATOM   1807  C1  XYP   100      39.574  17.646  32.213  1.00  0.00           C  
ATOM   1808  H1a XYP   100      40.063  17.258  31.458  1.00  0.00           H  
ATOM   1809  H1b XYP   100      39.957  18.519  32.428  1.00  0.00           H  
ATOM   1810  H1c XYP   100      39.657  17.059  32.993  1.00  0.00           H  
ATOM   1811  C2  XYP   100      38.116  17.797  31.842  1.00  0.00           C  
ATOM   1812  C3  XYP   100      37.295  16.658  31.756  1.00  0.00           C  
ATOM   1813  H3  XYP   100      37.649  15.817  31.941  1.00  0.00           H  
ATOM   1814  C4  XYP   100      35.942  16.785  31.388  1.00  0.00           C  
ATOM   1815  H4  XYP   100      35.402  16.029  31.331  1.00  0.00           H  
ATOM   1816  C5  XYP   100      35.401  18.053  31.108  1.00  0.00           C  
ATOM   1817  C6  XYP   100      33.954  18.172  30.681  1.00  0.00           C  
ATOM   1818  H6a XYP   100      33.378  17.743  31.347  1.00  0.00           H  
ATOM   1819  H6b XYP   100      33.699  19.114  30.590  1.00  0.00           H  
ATOM   1820  H6c XYP   100      33.833  17.727  29.817  1.00  0.00           H  
ATOM   1821  C7  XYP   100      36.220  19.195  31.206  1.00  0.00           C  
ATOM   1822  H7  XYP   100      35.874  20.033  31.001  1.00  0.00           H  
ATOM   1823  C8  XYP   100      37.575  19.067  31.569  1.00  0.00           C  
ATOM   1824  H8  XYP   100      38.119  19.822  31.609  1.00  0.00           H  
TER    1825      XYP   100 
ATOM   1825  C1  XYP   101      37.329  17.312  35.394  1.00  0.00           C  
ATOM   1826  H1a XYP   101      38.092  16.721  35.225  1.00  0.00           H  
ATOM   1827  H1b XYP   101      37.351  18.049  34.749  1.00  0.00           H  
ATOM   1828  H1c XYP   101      37.393  17.676  36.301  1.00  0.00           H  
ATOM   1829  C2  XYP   101      36.038  16.536  35.252  1.00  0.00           C  
ATOM   1830  C3  XYP   101      34.940  17.103  34.581  1.00  0.00           C  
ATOM   1831  H3  XYP   101      35.014  17.954  34.214  1.00  0.00           H  
ATOM   1832  C4  XYP   101      33.736  16.383  34.455  1.00  0.00           C  
ATOM   1833  H4  XYP   101      33.011  16.762  34.012  1.00  0.00           H  
ATOM   1834  C5  XYP   101      33.625  15.091  34.999  1.00  0.00           C  
ATOM   1835  C6  XYP   101      32.329  14.324  34.860  1.00  0.00           C  
ATOM   1836  H6a XYP   101      32.453  13.395  35.144  1.00  0.00           H  
ATOM   1837  H6b XYP   101      31.640  14.743  35.416  1.00  0.00           H  
ATOM   1838  H6c XYP   101      32.042  14.334  33.923  1.00  0.00           H  
ATOM   1839  C7  XYP   101      34.724  14.522  35.672  1.00  0.00           C  
ATOM   1840  H7  XYP   101      34.653  13.668  36.035  1.00  0.00           H  
ATOM   1841  C8  XYP   101      35.927  15.244  35.799  1.00  0.00           C  
ATOM   1842  H8  XYP   101      36.651  14.868  36.247  1.00  0.00           H  
TER    1843      XYP   101 
ATOM   1843  C1  XYP   102      42.875  19.524  32.515  1.00  0.00           C  
ATOM   1844  H1a XYP   102      43.818  19.730  32.345  1.00  0.00           H  
ATOM   1845  H1b XYP   102      42.713  19.569  33.481  1.00  0.00           H  
ATOM   1846  H1c XYP   102      42.676  18.619  32.196  1.00  0.00           H  
ATOM   1847  C2  XYP   102      41.998  20.522  31.790  1.00  0.00           C  
ATOM   1848  C3  XYP   102      42.213  20.793  30.426  1.00  0.00           C  
ATOM   1849  H3  XYP   102      42.895  20.354  29.969  1.00  0.00           H  
ATOM   1850  C4  XYP   102      41.405  21.732  29.753  1.00  0.00           C  
ATOM   1851  H4  XYP   102      41.555  21.911  28.853  1.00  0.00           H  
ATOM   1852  C5  XYP   102      40.375  22.402  30.441  1.00  0.00           C  
ATOM   1853  C6  XYP   102      39.515  23.426  29.733  1.00  0.00           C  
ATOM   1854  H6a XYP   102      39.855  23.591  28.829  1.00  0.00           H  
ATOM   1855  H6b XYP   102      38.595  23.093  29.674  1.00  0.00           H  
ATOM   1856  H6c XYP   102      39.525  24.267  30.236  1.00  0.00           H  
ATOM   1857  C7  XYP   102      40.152  22.121  31.802  1.00  0.00           C  
ATOM   1858  H7  XYP   102      39.473  22.562  32.260  1.00  0.00           H  
ATOM   1859  C8  XYP   102      40.963  21.186  32.472  1.00  0.00           C  
ATOM   1860  H8  XYP   102      40.824  21.013  33.375  1.00  0.00           H  
TER    1861      XYP   102 
ATOM   1861  C1  XYP   103       8.318  17.768  30.728  1.00  0.00           C  
ATOM   1862  H1a XYP   103       9.022  18.417  30.937  1.00  0.00           H  
ATOM   1863  H1b XYP   103       8.440  17.440  29.814  1.00  0.00           H  
ATOM   1864  H1c XYP   103       7.446  18.210  30.800  1.00  0.00           H  
ATOM   1865  C2  XYP   103       8.394  16.603  31.690  1.00  0.00           C  
ATOM   1866  C3  XYP   103       9.643  16.054  32.035  1.00  0.00           C  
ATOM   1867  H3  XYP   103      10.422  16.408  31.668  1.00  0.00           H  
ATOM   1868  C4  XYP   103       9.717  14.976  32.940  1.00  0.00           C  
ATOM   1869  H4  XYP   103      10.545  14.620  33.172  1.00  0.00           H  
ATOM   1870  C5  XYP   103       8.542  14.445  33.504  1.00  0.00           C  
ATOM   1871  C6  XYP   103       8.612  13.308  34.500  1.00  0.00           C  
ATOM   1872  H6a XYP   103       7.963  12.616  34.256  1.00  0.00           H  
ATOM   1873  H6b XYP   103       9.509  12.917  34.506  1.00  0.00           H  
ATOM   1874  H6c XYP   103       8.404  13.648  35.395  1.00  0.00           H  
ATOM   1875  C7  XYP   103       7.293  14.987  33.149  1.00  0.00           C  
ATOM   1876  H7  XYP   103       6.514  14.637  33.521  1.00  0.00           H  
ATOM   1877  C8  XYP   103       7.219  16.061  32.242  1.00  0.00           C  
ATOM   1878  H8  XYP   103       6.392  16.418  32.013  1.00  0.00           H  
TER    1879      XYP   103 
ATOM   1879  C1  XYP   104       8.329  16.048  24.500  1.00  0.00           C  
ATOM   1880  H1a XYP   104       7.424  16.107  24.131  1.00  0.00           H  
ATOM   1881  H1b XYP   104       8.689  16.955  24.590  1.00  0.00           H  
ATOM   1882  H1c XYP   104       8.893  15.525  23.894  1.00  0.00           H  
ATOM   1883  C2  XYP   104       8.286  15.374  25.855  1.00  0.00           C  
ATOM   1884  C3  XYP   104       9.173  15.764  26.875  1.00  0.00           C  
ATOM   1885  H3  XYP   104       9.792  16.440  26.717  1.00  0.00           H  
ATOM   1886  C4  XYP   104       9.112  15.147  28.141  1.00  0.00           C  
ATOM   1887  H4  XYP   104       9.696  15.411  28.816  1.00  0.00           H  
ATOM   1888  C5  XYP   104       8.166  14.135  28.390  1.00  0.00           C  
ATOM   1889  C6  XYP   104       8.086  13.472  29.746  1.00  0.00           C  
ATOM   1890  H6a XYP   104       8.038  12.500  29.634  1.00  0.00           H  
ATOM   1891  H6b XYP   104       8.876  13.693  30.281  1.00  0.00           H  
ATOM   1892  H6c XYP   104       7.285  13.784  30.215  1.00  0.00           H  
ATOM   1893  C7  XYP   104       7.287  13.738  27.366  1.00  0.00           C  
ATOM   1894  H7  XYP   104       6.661  13.069  27.528  1.00  0.00           H  
ATOM   1895  C8  XYP   104       7.348  14.354  26.101  1.00  0.00           C  
ATOM   1896  H8  XYP   104       6.762  14.092  25.427  1.00  0.00           H  
TER    1897      XYP   104 
ATOM   1897  C1  XYP   105       7.261  24.159  25.335  1.00  0.00           C  
ATOM   1898  H1a XYP   105       7.894  24.018  26.070  1.00  0.00           H  
ATOM   1899  H1b XYP   105       7.724  24.003  24.486  1.00  0.00           H  
ATOM   1900  H1c XYP   105       6.934  25.081  25.361  1.00  0.00           H  
ATOM   1901  C2  XYP   105       6.092  23.208  25.463  1.00  0.00           C  
ATOM   1902  C3  XYP   105       5.330  22.877  24.327  1.00  0.00           C  
ATOM   1903  H3  XYP   105       5.544  23.251  23.502  1.00  0.00           H  
ATOM   1904  C4  XYP   105       4.246  21.983  24.435  1.00  0.00           C  
ATOM   1905  H4  XYP   105       3.745  21.766  23.682  1.00  0.00           H  
ATOM   1906  C5  XYP   105       3.923  21.413  25.680  1.00  0.00           C  
ATOM   1907  C6  XYP   105       2.769  20.441  25.800  1.00  0.00           C  
ATOM   1908  H6a XYP   105       2.928  19.823  26.544  1.00  0.00           H  
ATOM   1909  H6b XYP   105       1.941  20.939  25.964  1.00  0.00           H  
ATOM   1910  H6c XYP   105       2.680  19.924  24.972  1.00  0.00           H  
ATOM   1911  C7  XYP   105       4.679  21.752  26.816  1.00  0.00           C  
ATOM   1912  H7  XYP   105       4.467  21.374  27.637  1.00  0.00           H  
ATOM   1913  C8  XYP   105       5.760  22.649  26.711  1.00  0.00           C  
ATOM   1914  H8  XYP   105       6.261  22.867  27.466  1.00  0.00           H  
TER    1915      XYP   105 
ATOM   1915  C1  XYP   106       4.177  16.974  30.078  1.00  0.00           C  
ATOM   1916  H1a XYP   106       5.130  16.895  29.867  1.00  0.00           H  
ATOM   1917  H1b XYP   106       3.976  16.409  30.853  1.00  0.00           H  
ATOM   1918  H1c XYP   106       3.649  16.673  29.310  1.00  0.00           H  
ATOM   1919  C2  XYP   106       3.827  18.413  30.392  1.00  0.00           C  
ATOM   1920  C3  XYP   106       2.646  18.709  31.099  1.00  0.00           C  
ATOM   1921  H3  XYP   106       2.086  18.020  31.374  1.00  0.00           H  
ATOM   1922  C4  XYP   106       2.311  20.046  31.391  1.00  0.00           C  
ATOM   1923  H4  XYP   106       1.531  20.238  31.861  1.00  0.00           H  
ATOM   1924  C5  XYP   106       3.155  21.094  30.977  1.00  0.00           C  
ATOM   1925  C6  XYP   106       2.800  22.534  31.277  1.00  0.00           C  
ATOM   1926  H6a XYP   106       2.036  22.576  31.888  1.00  0.00           H  
ATOM   1927  H6b XYP   106       3.565  22.980  31.694  1.00  0.00           H  
ATOM   1928  H6c XYP   106       2.572  22.993  30.442  1.00  0.00           H  
ATOM   1929  C7  XYP   106       4.337  20.796  30.276  1.00  0.00           C  
ATOM   1930  H7  XYP   106       4.895  21.487  29.998  1.00  0.00           H  
ATOM   1931  C8  XYP   106       4.671  19.461  29.980  1.00  0.00           C  
ATOM   1932  H8  XYP   106       5.450  19.273  29.506  1.00  0.00           H  
TER    1933      XYP   106 
ATOM   1933  C1  XYP   107       5.182  18.530  33.692  1.00  0.00           C  
ATOM   1934  H1a XYP   107       4.505  17.862  33.455  1.00  0.00           H  
ATOM   1935  H1b XYP   107       5.605  18.860  32.872  1.00  0.00           H  
ATOM   1936  H1c XYP   107       5.864  18.117  34.262  1.00  0.00           H  
ATOM   1937  C2  XYP   107       4.525  19.671  34.438  1.00  0.00           C  
ATOM   1938  C3  XYP   107       4.649  20.992  33.973  1.00  0.00           C  
ATOM   1939  H3  XYP   107       5.130  21.165  33.196  1.00  0.00           H  
ATOM   1940  C4  XYP   107       4.052  22.053  34.681  1.00  0.00           C  
ATOM   1941  H4  XYP   107       4.144  22.927  34.376  1.00  0.00           H  
ATOM   1942  C5  XYP   107       3.332  21.797  35.862  1.00  0.00           C  
ATOM   1943  C6  XYP   107       2.712  22.943  36.632  1.00  0.00           C  
ATOM   1944  H6a XYP   107       2.519  22.667  37.552  1.00  0.00           H  
ATOM   1945  H6b XYP   107       3.336  23.699  36.655  1.00  0.00           H  
ATOM   1946  H6c XYP   107       1.881  23.218  36.193  1.00  0.00           H  
ATOM   1947  C7  XYP   107       3.198  20.473  36.322  1.00  0.00           C  
ATOM   1948  H7  XYP   107       2.720  20.301  37.102  1.00  0.00           H  
ATOM   1949  C8  XYP   107       3.794  19.413  35.612  1.00  0.00           C  
ATOM   1950  H8  XYP   107       3.710  18.539  35.922  1.00  0.00           H  
TER    1951      XYP   107 
ATOM   1951  C1  XYP   108       4.699  16.781  26.325  1.00  0.00           C  
ATOM   1952  H1a XYP   108       4.555  16.389  25.439  1.00  0.00           H  
ATOM   1953  H1b XYP   108       4.963  16.070  26.947  1.00  0.00           H  
ATOM   1954  H1c XYP   108       3.868  17.193  26.639  1.00  0.00           H  
ATOM   1955  C2  XYP   108       5.783  17.834  26.253  1.00  0.00           C  
ATOM   1956  C3  XYP   108       5.890  18.663  25.121  1.00  0.00           C  
ATOM   1957  H3  XYP   108       5.290  18.566  24.417  1.00  0.00           H  
ATOM   1958  C4  XYP   108       6.890  19.653  25.061  1.00  0.00           C  
ATOM   1959  H4  XYP   108       6.945  20.211  24.319  1.00  0.00           H  
ATOM   1960  C5  XYP   108       7.784  19.824  26.135  1.00  0.00           C  
ATOM   1961  C6  XYP   108       8.849  20.897  26.088  1.00  0.00           C  
ATOM   1962  H6a XYP   108       8.767  21.420  25.264  1.00  0.00           H  
ATOM   1963  H6b XYP   108       8.741  21.497  26.856  1.00  0.00           H  
ATOM   1964  H6c XYP   108       9.735  20.482  26.122  1.00  0.00           H  
ATOM   1965  C7  XYP   108       7.683  18.988  27.261  1.00  0.00           C  
ATOM   1966  H7  XYP   108       8.276  19.097  27.970  1.00  0.00           H  
ATOM   1967  C8  XYP   108       6.688  17.994  27.318  1.00  0.00           C  
ATOM   1968  H8  XYP   108       6.628  17.437  28.060  1.00  0.00           H  
TER    1969      XYP   108 
ATOM   1969  C1  XYP   109      28.144  14.595  44.056  1.00  0.00           C  
ATOM   1970  H1a XYP   109      28.206  15.241  43.322  1.00  0.00           H  
ATOM   1971  H1b XYP   109      28.054  13.692  43.687  1.00  0.00           H  
ATOM   1972  H1c XYP   109      27.355  14.807  44.597  1.00  0.00           H  
ATOM   1973  C2  XYP   109      29.390  14.663  44.912  1.00  0.00           C  
ATOM   1974  C3  XYP   109      30.623  15.026  44.341  1.00  0.00           C  
ATOM   1975  H3  XYP   109      30.673  15.227  43.433  1.00  0.00           H  
ATOM   1976  C4  XYP   109      31.782  15.086  45.139  1.00  0.00           C  
ATOM   1977  H4  XYP   109      32.597  15.326  44.758  1.00  0.00           H  
ATOM   1978  C5  XYP   109      31.714  14.781  46.511  1.00  0.00           C  
ATOM   1979  C6  XYP   109      32.963  14.834  47.365  1.00  0.00           C  
ATOM   1980  H6a XYP   109      32.728  15.072  48.287  1.00  0.00           H  
ATOM   1981  H6b XYP   109      33.399  13.957  47.357  1.00  0.00           H  
ATOM   1982  H6c XYP   109      33.581  15.507  47.011  1.00  0.00           H  
ATOM   1983  C7  XYP   109      30.482  14.409  47.081  1.00  0.00           C  
ATOM   1984  H7  XYP   109      30.433  14.201  47.986  1.00  0.00           H  
ATOM   1985  C8  XYP   109      29.323  14.354  46.283  1.00  0.00           C  
ATOM   1986  H8  XYP   109      28.510  14.116  46.664  1.00  0.00           H  
TER    1987      XYP   109 
ATOM   1987  C1  XYP   110      27.522   8.572  43.249  1.00  0.00           C  
ATOM   1988  H1a XYP   110      26.849   8.465  43.952  1.00  0.00           H  
ATOM   1989  H1b XYP   110      27.134   9.079  42.506  1.00  0.00           H  
ATOM   1990  H1c XYP   110      27.798   7.690  42.927  1.00  0.00           H  
ATOM   1991  C2  XYP   110      28.722   9.300  43.811  1.00  0.00           C  
ATOM   1992  C3  XYP   110      29.096  10.562  43.311  1.00  0.00           C  
ATOM   1993  H3  XYP   110      28.605  10.953  42.625  1.00  0.00           H  
ATOM   1994  C4  XYP   110      30.208  11.236  43.851  1.00  0.00           C  
ATOM   1995  H4  XYP   110      30.451  12.071  43.520  1.00  0.00           H  
ATOM   1996  C5  XYP   110      30.951  10.652  44.893  1.00  0.00           C  
ATOM   1997  C6  XYP   110      32.139  11.377  45.488  1.00  0.00           C  
ATOM   1998  H6a XYP   110      32.894  10.758  45.573  1.00  0.00           H  
ATOM   1999  H6b XYP   110      32.402  12.124  44.912  1.00  0.00           H  
ATOM   2000  H6c XYP   110      31.897  11.722  46.373  1.00  0.00           H  
ATOM   2001  C7  XYP   110      30.581   9.389  45.390  1.00  0.00           C  
ATOM   2002  H7  XYP   110      31.069   9.002  46.081  1.00  0.00           H  
ATOM   2003  C8  XYP   110      29.469   8.714  44.849  1.00  0.00           C  
ATOM   2004  H8  XYP   110      29.221   7.882  45.183  1.00  0.00           H  
TER    2005      XYP   110 
ATOM   2005  C1  XYP   111      19.679  11.459  44.430  1.00  0.00           C  
ATOM   2006  H1a XYP   111      20.101  11.859  43.642  1.00  0.00           H  
ATOM   2007  H1b XYP   111      19.391  10.548  44.210  1.00  0.00           H  
ATOM   2008  H1c XYP   111      18.895  11.988  44.686  1.00  0.00           H  
ATOM   2009  C2  XYP   111      20.666  11.436  45.577  1.00  0.00           C  
ATOM   2010  C3  XYP   111      20.961  10.230  46.242  1.00  0.00           C  
ATOM   2011  H3  XYP   111      20.542   9.441  45.980  1.00  0.00           H  
ATOM   2012  C4  XYP   111      21.891  10.213  47.301  1.00  0.00           C  
ATOM   2013  H4  XYP   111      22.088   9.414  47.734  1.00  0.00           H  
ATOM   2014  C5  XYP   111      22.534  11.402  47.697  1.00  0.00           C  
ATOM   2015  C6  XYP   111      23.555  11.395  48.814  1.00  0.00           C  
ATOM   2016  H6a XYP   111      24.425  11.673  48.458  1.00  0.00           H  
ATOM   2017  H6b XYP   111      23.277  12.022  49.515  1.00  0.00           H  
ATOM   2018  H6c XYP   111      23.637  10.498  49.198  1.00  0.00           H  
ATOM   2019  C7  XYP   111      22.228  12.606  47.040  1.00  0.00           C  
ATOM   2020  H7  XYP   111      22.648  13.392  47.308  1.00  0.00           H  
ATOM   2021  C8  XYP   111      21.299  12.625  45.983  1.00  0.00           C  
ATOM   2022  H8  XYP   111      21.105  13.425  45.551  1.00  0.00           H  
TER    2023      XYP   111 
ATOM   2023  C1  XYP   112      26.851  13.752  49.070  1.00  0.00           C  
ATOM   2024  H1a XYP   112      27.057  12.980  48.505  1.00  0.00           H  
ATOM   2025  H1b XYP   112      27.651  14.309  49.168  1.00  0.00           H  
ATOM   2026  H1c XYP   112      26.568  13.430  49.951  1.00  0.00           H  
ATOM   2027  C2  XYP   112      25.744  14.572  48.445  1.00  0.00           C  
ATOM   2028  C3  XYP   112      24.959  15.420  49.248  1.00  0.00           C  
ATOM   2029  H3  XYP   112      25.126  15.479  50.162  1.00  0.00           H  
ATOM   2030  C4  XYP   112      23.922  16.180  48.672  1.00  0.00           C  
ATOM   2031  H4  XYP   112      23.405  16.739  49.207  1.00  0.00           H  
ATOM   2032  C5  XYP   112      23.671  16.102  47.290  1.00  0.00           C  
ATOM   2033  C6  XYP   112      22.549  16.903  46.667  1.00  0.00           C  
ATOM   2034  H6a XYP   112      22.188  17.543  47.313  1.00  0.00           H  
ATOM   2035  H6b XYP   112      22.893  17.392  45.892  1.00  0.00           H  
ATOM   2036  H6c XYP   112      21.837  16.295  46.380  1.00  0.00           H  
ATOM   2037  C7  XYP   112      24.463  15.262  46.485  1.00  0.00           C  
ATOM   2038  H7  XYP   112      24.296  15.206  45.571  1.00  0.00           H  
ATOM   2039  C8  XYP   112      25.493  14.495  47.063  1.00  0.00           C  
ATOM   2040  H8  XYP   112      26.005  13.931  46.530  1.00  0.00           H  
TER    2041      XYP   112 
ATOM   2041  C1  XYP   113      28.897  17.704  47.279  1.00  0.00           C  
ATOM   2042  H1a XYP   113      29.656  18.316  47.370  1.00  0.00           H  
ATOM   2043  H1b XYP   113      29.030  16.931  47.866  1.00  0.00           H  
ATOM   2044  H1c XYP   113      28.845  17.397  46.350  1.00  0.00           H  
ATOM   2045  C2  XYP   113      27.620  18.414  47.672  1.00  0.00           C  
ATOM   2046  C3  XYP   113      26.509  18.415  46.809  1.00  0.00           C  
ATOM   2047  H3  XYP   113      26.555  17.973  45.992  1.00  0.00           H  
ATOM   2048  C4  XYP   113      25.323  19.072  47.187  1.00  0.00           C  
ATOM   2049  H4  XYP   113      24.588  19.067  46.620  1.00  0.00           H  
ATOM   2050  C5  XYP   113      25.237  19.724  48.430  1.00  0.00           C  
ATOM   2051  C6  XYP   113      23.945  20.398  48.838  1.00  0.00           C  
ATOM   2052  H6a XYP   113      24.071  20.900  49.670  1.00  0.00           H  
ATOM   2053  H6b XYP   113      23.665  21.019  48.134  1.00  0.00           H  
ATOM   2054  H6c XYP   113      23.250  19.721  48.970  1.00  0.00           H  
ATOM   2055  C7  XYP   113      26.349  19.726  49.292  1.00  0.00           C  
ATOM   2056  H7  XYP   113      26.297  20.160  50.113  1.00  0.00           H  
ATOM   2057  C8  XYP   113      27.539  19.074  48.913  1.00  0.00           C  
ATOM   2058  H8  XYP   113      28.272  19.075  49.485  1.00  0.00           H  
TER    2059      XYP   113 
ATOM   2059  C1  XYP   114      28.223  10.190  47.931  1.00  0.00           C  
ATOM   2060  H1a XYP   114      28.566   9.272  47.911  1.00  0.00           H  
ATOM   2061  H1b XYP   114      28.954  10.807  47.716  1.00  0.00           H  
ATOM   2062  H1c XYP   114      27.882  10.392  48.827  1.00  0.00           H  
ATOM   2063  C2  XYP   114      27.104  10.333  46.921  1.00  0.00           C  
ATOM   2064  C3  XYP   114      26.013   9.445  46.948  1.00  0.00           C  
ATOM   2065  H3  XYP   114      25.982   8.769  47.587  1.00  0.00           H  
ATOM   2066  C4  XYP   114      24.970   9.576  46.009  1.00  0.00           C  
ATOM   2067  H4  XYP   114      24.251   8.987  46.029  1.00  0.00           H  
ATOM   2068  C5  XYP   114      25.008  10.602  45.046  1.00  0.00           C  
ATOM   2069  C6  XYP   114      23.895  10.749  44.032  1.00  0.00           C  
ATOM   2070  H6a XYP   114      23.200  10.076  44.190  1.00  0.00           H  
ATOM   2071  H6b XYP   114      23.497  11.641  44.112  1.00  0.00           H  
ATOM   2072  H6c XYP   114      24.257  10.631  43.129  1.00  0.00           H  
ATOM   2073  C7  XYP   114      26.100  11.487  45.018  1.00  0.00           C  
ATOM   2074  H7  XYP   114      26.134  12.159  44.376  1.00  0.00           H  
ATOM   2075  C8  XYP   114      27.146  11.351  45.952  1.00  0.00           C  
ATOM   2076  H8  XYP   114      27.876  11.925  45.917  1.00  0.00           H  
TER    2077      XYP   114 
ATOM   2077  C1  XYP   115      16.522   8.345  24.148  1.00  0.00           C  
ATOM   2078  H1a XYP   115      17.295   8.933  24.284  1.00  0.00           H  
ATOM   2079  H1b XYP   115      16.675   7.804  23.346  1.00  0.00           H  
ATOM   2080  H1c XYP   115      15.719   8.893  24.018  1.00  0.00           H  
ATOM   2081  C2  XYP   115      16.332   7.432  25.340  1.00  0.00           C  
ATOM   2082  C3  XYP   115      17.326   7.333  26.332  1.00  0.00           C  
ATOM   2083  H3  XYP   115      18.115   7.820  26.248  1.00  0.00           H  
ATOM   2084  C4  XYP   115      17.142   6.476  27.436  1.00  0.00           C  
ATOM   2085  H4  XYP   115      17.807   6.401  28.083  1.00  0.00           H  
ATOM   2086  C5  XYP   115      15.967   5.709  27.549  1.00  0.00           C  
ATOM   2087  C6  XYP   115      15.779   4.756  28.711  1.00  0.00           C  
ATOM   2088  H6a XYP   115      14.886   4.874  29.095  1.00  0.00           H  
ATOM   2089  H6b XYP   115      15.875   3.834  28.393  1.00  0.00           H  
ATOM   2090  H6c XYP   115      16.450   4.927  29.406  1.00  0.00           H  
ATOM   2091  C7  XYP   115      14.974   5.809  26.558  1.00  0.00           C  
ATOM   2092  H7  XYP   115      14.200   5.297  26.626  1.00  0.00           H  
ATOM   2093  C8  XYP   115      15.158   6.665  25.455  1.00  0.00           C  
ATOM   2094  H8  XYP   115      14.505   6.717  24.793  1.00  0.00           H  
TER    2095      XYP   115 
ATOM   2095  C1  XYP   116      16.590   5.159  19.364  1.00  0.00           C  
ATOM   2096  H1a XYP   116      16.457   4.495  18.658  1.00  0.00           H  
ATOM   2097  H1b XYP   116      15.940   5.884  19.252  1.00  0.00           H  
ATOM   2098  H1c XYP   116      17.497   5.520  19.295  1.00  0.00           H  
ATOM   2099  C2  XYP   116      16.396   4.516  20.720  1.00  0.00           C  
ATOM   2100  C3  XYP   116      16.969   5.095  21.867  1.00  0.00           C  
ATOM   2101  H3  XYP   116      17.475   5.871  21.789  1.00  0.00           H  
ATOM   2102  C4  XYP   116      16.765   4.512  23.133  1.00  0.00           C  
ATOM   2103  H4  XYP   116      17.139   4.904  23.890  1.00  0.00           H  
ATOM   2104  C5  XYP   116      15.991   3.344  23.257  1.00  0.00           C  
ATOM   2105  C6  XYP   116      15.760   2.716  24.614  1.00  0.00           C  
ATOM   2106  H6a XYP   116      16.393   1.980  24.743  1.00  0.00           H  
ATOM   2107  H6b XYP   116      15.890   3.382  25.319  1.00  0.00           H  
ATOM   2108  H6c XYP   116      14.844   2.372  24.669  1.00  0.00           H  
ATOM   2109  C7  XYP   116      15.429   2.756  22.108  1.00  0.00           C  
ATOM   2110  H7  XYP   116      14.919   1.982  22.186  1.00  0.00           H  
ATOM   2111  C8  XYP   116      15.628   3.343  20.843  1.00  0.00           C  
ATOM   2112  H8  XYP   116      15.245   2.959  20.086  1.00  0.00           H  
TER    2113      XYP   116 
ATOM   2113  C1  XYP   117      13.209  13.268  22.952  1.00  0.00           C  
ATOM   2114  H1a XYP   117      13.172  13.582  23.880  1.00  0.00           H  
ATOM   2115  H1b XYP   117      14.109  12.933  22.760  1.00  0.00           H  
ATOM   2116  H1c XYP   117      13.015  14.011  22.346  1.00  0.00           H  
ATOM   2117  C2  XYP   117      12.186  12.172  22.751  1.00  0.00           C  
ATOM   2118  C3  XYP   117      10.811  12.468  22.822  1.00  0.00           C  
ATOM   2119  H3  XYP   117      10.533  13.339  22.994  1.00  0.00           H  
ATOM   2120  C4  XYP   117       9.856  11.448  22.636  1.00  0.00           C  
ATOM   2121  H4  XYP   117       8.949  11.644  22.685  1.00  0.00           H  
ATOM   2122  C5  XYP   117      10.272  10.126  22.389  1.00  0.00           C  
ATOM   2123  C6  XYP   117       9.252   9.025  22.192  1.00  0.00           C  
ATOM   2124  H6a XYP   117       9.633   8.165  22.464  1.00  0.00           H  
ATOM   2125  H6b XYP   117       8.458   9.206  22.736  1.00  0.00           H  
ATOM   2126  H6c XYP   117       8.999   8.983  21.247  1.00  0.00           H  
ATOM   2127  C7  XYP   117      11.645   9.833  22.322  1.00  0.00           C  
ATOM   2128  H7  XYP   117      11.922   8.959  22.163  1.00  0.00           H  
ATOM   2129  C8  XYP   117      12.601  10.852  22.498  1.00  0.00           C  
ATOM   2130  H8  XYP   117      13.508  10.648  22.450  1.00  0.00           H  
TER    2131      XYP   117 
ATOM   2131  C1  XYP   118      11.446   6.914  25.098  1.00  0.00           C  
ATOM   2132  H1a XYP   118      11.999   6.850  24.293  1.00  0.00           H  
ATOM   2133  H1b XYP   118      11.877   6.428  25.831  1.00  0.00           H  
ATOM   2134  H1c XYP   118      10.570   6.513  24.916  1.00  0.00           H  
ATOM   2135  C2  XYP   118      11.290   8.370  25.479  1.00  0.00           C  
ATOM   2136  C3  XYP   118      10.011   8.940  25.617  1.00  0.00           C  
ATOM   2137  H3  XYP   118       9.253   8.418  25.481  1.00  0.00           H  
ATOM   2138  C4  XYP   118       9.875  10.304  25.943  1.00  0.00           C  
ATOM   2139  H4  XYP   118       9.029  10.683  26.021  1.00  0.00           H  
ATOM   2140  C5  XYP   118      11.018  11.102  26.133  1.00  0.00           C  
ATOM   2141  C6  XYP   118      10.865  12.570  26.461  1.00  0.00           C  
ATOM   2142  H6a XYP   118      10.205  12.972  25.859  1.00  0.00           H  
ATOM   2143  H6b XYP   118      10.559  12.663  27.386  1.00  0.00           H  
ATOM   2144  H6c XYP   118      11.720  13.036  26.351  1.00  0.00           H  
ATOM   2145  C7  XYP   118      12.298  10.527  26.018  1.00  0.00           C  
ATOM   2146  H7  XYP   118      13.055  11.052  26.144  1.00  0.00           H  
ATOM   2147  C8  XYP   118      12.433   9.164  25.691  1.00  0.00           C  
ATOM   2148  H8  XYP   118      13.278   8.789  25.602  1.00  0.00           H  
TER    2149      XYP   118 
ATOM   2149  C1  XYP   119      12.666   7.079  29.157  1.00  0.00           C  
ATOM   2150  H1a XYP   119      12.818   6.271  29.689  1.00  0.00           H  
ATOM   2151  H1b XYP   119      12.262   6.825  28.302  1.00  0.00           H  
ATOM   2152  H1c XYP   119      13.522   7.527  28.990  1.00  0.00           H  
ATOM   2153  C2  XYP   119      11.744   8.022  29.899  1.00  0.00           C  
ATOM   2154  C3  XYP   119      10.970   8.956  29.188  1.00  0.00           C  
ATOM   2155  H3  XYP   119      11.020   8.985  28.260  1.00  0.00           H  
ATOM   2156  C4  XYP   119      10.130   9.854  29.874  1.00  0.00           C  
ATOM   2157  H4  XYP   119       9.626  10.474  29.396  1.00  0.00           H  
ATOM   2158  C5  XYP   119      10.060   9.823  31.278  1.00  0.00           C  
ATOM   2159  C6  XYP   119       9.176  10.805  32.013  1.00  0.00           C  
ATOM   2160  H6a XYP   119       9.043  10.515  32.939  1.00  0.00           H  
ATOM   2161  H6b XYP   119       9.600  11.688  32.008  1.00  0.00           H  
ATOM   2162  H6c XYP   119       8.303  10.859  31.571  1.00  0.00           H  
ATOM   2163  C7  XYP   119      10.828   8.882  31.991  1.00  0.00           C  
ATOM   2164  H7  XYP   119      10.785   8.857  32.920  1.00  0.00           H  
ATOM   2165  C8  XYP   119      11.668   7.985  31.304  1.00  0.00           C  
ATOM   2166  H8  XYP   119      12.175   7.369  31.780  1.00  0.00           H  
TER    2167      XYP   119 
ATOM   2167  C1  XYP   120      12.707   5.001  22.073  1.00  0.00           C  
ATOM   2168  H1a XYP   120      12.798   4.213  21.500  1.00  0.00           H  
ATOM   2169  H1b XYP   120      13.339   4.929  22.818  1.00  0.00           H  
ATOM   2170  H1c XYP   120      11.794   5.040  22.428  1.00  0.00           H  
ATOM   2171  C2  XYP   120      12.990   6.247  21.261  1.00  0.00           C  
ATOM   2172  C3  XYP   120      12.116   6.622  20.225  1.00  0.00           C  
ATOM   2173  H3  XYP   120      11.368   6.100  20.039  1.00  0.00           H  
ATOM   2174  C4  XYP   120      12.368   7.786  19.472  1.00  0.00           C  
ATOM   2175  H4  XYP   120      11.785   8.036  18.791  1.00  0.00           H  
ATOM   2176  C5  XYP   120      13.494   8.583  19.752  1.00  0.00           C  
ATOM   2177  C6  XYP   120      13.736   9.849  18.957  1.00  0.00           C  
ATOM   2178  H6a XYP   120      14.079   9.616  18.069  1.00  0.00           H  
ATOM   2179  H6b XYP   120      12.895  10.344  18.861  1.00  0.00           H  
ATOM   2180  H6c XYP   120      14.384  10.421  19.419  1.00  0.00           H  
ATOM   2181  C7  XYP   120      14.375   8.202  20.782  1.00  0.00           C  
ATOM   2182  H7  XYP   120      15.121   8.725  20.971  1.00  0.00           H  
ATOM   2183  C8  XYP   120      14.121   7.039  21.537  1.00  0.00           C  
ATOM   2184  H8  XYP   120      14.703   6.789  22.217  1.00  0.00           H  
TER    2185      XYP   120 
ATOM   2185  C1  XYP   121      28.232  30.844  14.226  1.00  0.00           C  
ATOM   2186  H1a XYP   121      28.026  31.735  13.874  1.00  0.00           H  
ATOM   2187  H1b XYP   121      28.973  30.906  14.864  1.00  0.00           H  
ATOM   2188  H1c XYP   121      28.502  30.258  13.488  1.00  0.00           H  
ATOM   2189  C2  XYP   121      27.009  30.280  14.917  1.00  0.00           C  
ATOM   2190  C3  XYP   121      26.701  30.677  16.231  1.00  0.00           C  
ATOM   2191  H3  XYP   121      27.253  31.281  16.672  1.00  0.00           H  
ATOM   2192  C4  XYP   121      25.562  30.164  16.880  1.00  0.00           C  
ATOM   2193  H4  XYP   121      25.367  30.427  17.751  1.00  0.00           H  
ATOM   2194  C5  XYP   121      24.719  29.256  16.215  1.00  0.00           C  
ATOM   2195  C6  XYP   121      23.483  28.714  16.900  1.00  0.00           C  
ATOM   2196  H6a XYP   121      23.534  27.737  16.941  1.00  0.00           H  
ATOM   2197  H6b XYP   121      23.415  29.064  17.813  1.00  0.00           H  
ATOM   2198  H6c XYP   121      22.685  28.973  16.394  1.00  0.00           H  
ATOM   2199  C7  XYP   121      25.026  28.858  14.900  1.00  0.00           C  
ATOM   2200  H7  XYP   121      24.468  28.261  14.458  1.00  0.00           H  
ATOM   2201  C8  XYP   121      26.169  29.366  14.253  1.00  0.00           C  
ATOM   2202  H8  XYP   121      26.368  29.102  13.383  1.00  0.00           H  
TER    2203      XYP   121 
ATOM   2203  C1  XYP   122      32.671  28.181  13.049  1.00  0.00           C  
ATOM   2204  H1a XYP   122      32.489  27.691  12.220  1.00  0.00           H  
ATOM   2205  H1b XYP   122      32.777  29.133  12.846  1.00  0.00           H  
ATOM   2206  H1c XYP   122      33.497  27.839  13.448  1.00  0.00           H  
ATOM   2207  C2  XYP   122      31.521  28.004  14.016  1.00  0.00           C  
ATOM   2208  C3  XYP   122      31.726  28.163  15.398  1.00  0.00           C  
ATOM   2209  H3  XYP   122      32.570  28.385  15.720  1.00  0.00           H  
ATOM   2210  C4  XYP   122      30.656  27.997  16.297  1.00  0.00           C  
ATOM   2211  H4  XYP   122      30.795  28.105  17.211  1.00  0.00           H  
ATOM   2212  C5  XYP   122      29.373  27.680  15.820  1.00  0.00           C  
ATOM   2213  C6  XYP   122      28.234  27.509  16.797  1.00  0.00           C  
ATOM   2214  H6a XYP   122      28.435  26.768  17.405  1.00  0.00           H  
ATOM   2215  H6b XYP   122      28.123  28.333  17.314  1.00  0.00           H  
ATOM   2216  H6c XYP   122      27.401  27.318  16.318  1.00  0.00           H  
ATOM   2217  C7  XYP   122      29.165  27.523  14.437  1.00  0.00           C  
ATOM   2218  H7  XYP   122      28.319  27.310  14.116  1.00  0.00           H  
ATOM   2219  C8  XYP   122      30.238  27.685  13.539  1.00  0.00           C  
ATOM   2220  H8  XYP   122      30.099  27.576  12.627  1.00  0.00           H  
TER    2221      XYP   122 
ATOM   2221  C1  XYP   123      29.805  32.868   7.346  1.00  0.00           C  
ATOM   2222  H1a XYP   123      29.835  33.150   8.284  1.00  0.00           H  
ATOM   2223  H1b XYP   123      30.719  32.818   6.996  1.00  0.00           H  
ATOM   2224  H1c XYP   123      29.298  33.524   6.824  1.00  0.00           H  
ATOM   2225  C2  XYP   123      29.129  31.517   7.249  1.00  0.00           C  
ATOM   2226  C3  XYP   123      29.832  30.397   6.768  1.00  0.00           C  
ATOM   2227  H3  XYP   123      30.720  30.483   6.505  1.00  0.00           H  
ATOM   2228  C4  XYP   123      29.197  29.141   6.695  1.00  0.00           C  
ATOM   2229  H4  XYP   123      29.666  28.399   6.386  1.00  0.00           H  
ATOM   2230  C5  XYP   123      27.857  29.000   7.102  1.00  0.00           C  
ATOM   2231  C6  XYP   123      27.179  27.649   7.027  1.00  0.00           C  
ATOM   2232  H6a XYP   123      26.415  27.623   7.640  1.00  0.00           H  
ATOM   2233  H6b XYP   123      26.867  27.493   6.112  1.00  0.00           H  
ATOM   2234  H6c XYP   123      27.813  26.946   7.281  1.00  0.00           H  
ATOM   2235  C7  XYP   123      27.152  30.124   7.570  1.00  0.00           C  
ATOM   2236  H7  XYP   123      26.266  30.035   7.835  1.00  0.00           H  
ATOM   2237  C8  XYP   123      27.786  31.379   7.647  1.00  0.00           C  
ATOM   2238  H8  XYP   123      27.319  32.118   7.964  1.00  0.00           H  
TER    2239      XYP   123 
ATOM   2239  C1  XYP   124      23.736  27.743  10.995  1.00  0.00           C  
ATOM   2240  H1a XYP   124      24.292  27.260  10.351  1.00  0.00           H  
ATOM   2241  H1b XYP   124      24.209  27.811  11.851  1.00  0.00           H  
ATOM   2242  H1c XYP   124      22.905  27.242  11.121  1.00  0.00           H  
ATOM   2243  C2  XYP   124      23.446  29.128  10.462  1.00  0.00           C  
ATOM   2244  C3  XYP   124      22.122  29.582  10.319  1.00  0.00           C  
ATOM   2245  H3  XYP   124      21.413  29.033  10.566  1.00  0.00           H  
ATOM   2246  C4  XYP   124      21.868  30.864   9.794  1.00  0.00           C  
ATOM   2247  H4  XYP   124      20.992  31.164   9.700  1.00  0.00           H  
ATOM   2248  C5  XYP   124      22.936  31.702   9.422  1.00  0.00           C  
ATOM   2249  C6  XYP   124      22.675  33.083   8.861  1.00  0.00           C  
ATOM   2250  H6a XYP   124      21.715  33.276   8.860  1.00  0.00           H  
ATOM   2251  H6b XYP   124      23.133  33.751   9.413  1.00  0.00           H  
ATOM   2252  H6c XYP   124      23.015  33.133   7.944  1.00  0.00           H  
ATOM   2253  C7  XYP   124      24.259  31.251   9.576  1.00  0.00           C  
ATOM   2254  H7  XYP   124      24.966  31.805   9.335  1.00  0.00           H  
ATOM   2255  C8  XYP   124      24.513  29.966  10.093  1.00  0.00           C  
ATOM   2256  H8  XYP   124      25.389  29.669  10.188  1.00  0.00           H  
TER    2257      XYP   124 
ATOM   2257  C1  XYP   125      24.226  32.053  13.405  1.00  0.00           C  
ATOM   2258  H1a XYP   125      24.195  31.695  14.316  1.00  0.00           H  
ATOM   2259  H1b XYP   125      24.560  31.361  12.797  1.00  0.00           H  
ATOM   2260  H1c XYP   125      24.835  32.820  13.383  1.00  0.00           H  
ATOM   2261  C2  XYP   125      22.838  32.466  12.973  1.00  0.00           C  
ATOM   2262  C3  XYP   125      22.618  33.731  12.396  1.00  0.00           C  
ATOM   2263  H3  XYP   125      23.330  34.319  12.286  1.00  0.00           H  
ATOM   2264  C4  XYP   125      21.328  34.099  11.968  1.00  0.00           C  
ATOM   2265  H4  XYP   125      21.188  34.931  11.576  1.00  0.00           H  
ATOM   2266  C5  XYP   125      20.252  33.205  12.117  1.00  0.00           C  
ATOM   2267  C6  XYP   125      18.872  33.592  11.634  1.00  0.00           C  
ATOM   2268  H6a XYP   125      18.190  33.115  12.151  1.00  0.00           H  
ATOM   2269  H6b XYP   125      18.738  34.556  11.746  1.00  0.00           H  
ATOM   2270  H6c XYP   125      18.785  33.360  10.686  1.00  0.00           H  
ATOM   2271  C7  XYP   125      20.469  31.946  12.707  1.00  0.00           C  
ATOM   2272  H7  XYP   125      19.759  31.354  12.809  1.00  0.00           H  
ATOM   2273  C8  XYP   125      21.759  31.577  13.136  1.00  0.00           C  
ATOM   2274  H8  XYP   125      21.904  30.740  13.516  1.00  0.00           H  
TER    2275      XYP   125 
ATOM   2275  C1  XYP   126      27.390  26.551  10.548  1.00  0.00           C  
ATOM   2276  H1a XYP   126      27.634  25.702  10.127  1.00  0.00           H  
ATOM   2277  H1b XYP   126      27.233  26.402  11.504  1.00  0.00           H  
ATOM   2278  H1c XYP   126      26.574  26.889  10.129  1.00  0.00           H  
ATOM   2279  C2  XYP   126      28.500  27.560  10.371  1.00  0.00           C  
ATOM   2280  C3  XYP   126      29.736  27.171   9.821  1.00  0.00           C  
ATOM   2281  H3  XYP   126      29.870  26.287   9.564  1.00  0.00           H  
ATOM   2282  C4  XYP   126      30.770  28.115   9.666  1.00  0.00           C  
ATOM   2283  H4  XYP   126      31.586  27.856   9.302  1.00  0.00           H  
ATOM   2284  C5  XYP   126      30.569  29.453  10.054  1.00  0.00           C  
ATOM   2285  C6  XYP   126      31.677  30.470   9.886  1.00  0.00           C  
ATOM   2286  H6a XYP   126      32.231  30.235   9.113  1.00  0.00           H  
ATOM   2287  H6b XYP   126      31.294  31.359   9.741  1.00  0.00           H  
ATOM   2288  H6c XYP   126      32.231  30.483  10.693  1.00  0.00           H  
ATOM   2289  C7  XYP   126      29.335  29.840  10.607  1.00  0.00           C  
ATOM   2290  H7  XYP   126      29.199  30.723  10.867  1.00  0.00           H  
ATOM   2291  C8  XYP   126      28.303  28.895  10.766  1.00  0.00           C  
ATOM   2292  H8  XYP   126      27.490  29.153  11.135  1.00  0.00           H  
TER    2293      XYP   126 
ATOM   2293  C1  XYP   127      33.740  32.060  31.342  1.00  0.00           C  
ATOM   2294  H1a XYP   127      33.972  31.368  30.687  1.00  0.00           H  
ATOM   2295  H1b XYP   127      33.676  31.653  32.231  1.00  0.00           H  
ATOM   2296  H1c XYP   127      32.875  32.447  31.099  1.00  0.00           H  
ATOM   2297  C2  XYP   127      34.794  33.147  31.357  1.00  0.00           C  
ATOM   2298  C3  XYP   127      35.923  33.058  30.522  1.00  0.00           C  
ATOM   2299  H3  XYP   127      36.020  32.331  29.950  1.00  0.00           H  
ATOM   2300  C4  XYP   127      36.908  34.066  30.552  1.00  0.00           C  
ATOM   2301  H4  XYP   127      37.654  34.002  29.999  1.00  0.00           H  
ATOM   2302  C5  XYP   127      36.766  35.168  31.414  1.00  0.00           C  
ATOM   2303  C6  XYP   127      37.823  36.252  31.445  1.00  0.00           C  
ATOM   2304  H6a XYP   127      37.415  37.110  31.685  1.00  0.00           H  
ATOM   2305  H6b XYP   127      38.507  36.020  32.107  1.00  0.00           H  
ATOM   2306  H6c XYP   127      38.240  36.337  30.562  1.00  0.00           H  
ATOM   2307  C7  XYP   127      35.637  35.258  32.248  1.00  0.00           C  
ATOM   2308  H7  XYP   127      35.542  35.984  32.822  1.00  0.00           H  
ATOM   2309  C8  XYP   127      34.653  34.251  32.219  1.00  0.00           C  
ATOM   2310  H8  XYP   127      33.910  34.311  32.776  1.00  0.00           H  
TER    2311      XYP   127 
ATOM   2311  C1  XYP   128      31.261  30.624  37.018  1.00  0.00           C  
ATOM   2312  H1a XYP   128      30.413  31.017  37.312  1.00  0.00           H  
ATOM   2313  H1b XYP   128      31.097  30.080  36.221  1.00  0.00           H  
ATOM   2314  H1c XYP   128      31.621  30.059  37.733  1.00  0.00           H  
ATOM   2315  C2  XYP   128      32.252  31.724  36.701  1.00  0.00           C  
ATOM   2316  C3  XYP   128      33.143  31.588  35.619  1.00  0.00           C  
ATOM   2317  H3  XYP   128      33.116  30.823  35.090  1.00  0.00           H  
ATOM   2318  C4  XYP   128      34.072  32.608  35.333  1.00  0.00           C  
ATOM   2319  H4  XYP   128      34.658  32.514  34.617  1.00  0.00           H  
ATOM   2320  C5  XYP   128      34.113  33.770  36.126  1.00  0.00           C  
ATOM   2321  C6  XYP   128      35.101  34.874  35.817  1.00  0.00           C  
ATOM   2322  H6a XYP   128      35.480  35.221  36.651  1.00  0.00           H  
ATOM   2323  H6b XYP   128      35.829  34.529  35.259  1.00  0.00           H  
ATOM   2324  H6c XYP   128      34.641  35.597  35.341  1.00  0.00           H  
ATOM   2325  C7  XYP   128      33.223  33.906  37.208  1.00  0.00           C  
ATOM   2326  H7  XYP   128      33.247  34.674  37.733  1.00  0.00           H  
ATOM   2327  C8  XYP   128      32.297  32.884  37.496  1.00  0.00           C  
ATOM   2328  H8  XYP   128      31.710  32.976  38.212  1.00  0.00           H  
TER    2329      XYP   128 
ATOM   2329  C1  XYP   129      27.442  31.732  30.495  1.00  0.00           C  
ATOM   2330  H1a XYP   129      27.640  31.995  29.572  1.00  0.00           H  
ATOM   2331  H1b XYP   129      28.128  31.105  30.804  1.00  0.00           H  
ATOM   2332  H1c XYP   129      26.571  31.284  30.517  1.00  0.00           H  
ATOM   2333  C2  XYP   129      27.425  32.952  31.388  1.00  0.00           C  
ATOM   2334  C3  XYP   129      26.478  33.061  32.424  1.00  0.00           C  
ATOM   2335  H3  XYP   129      25.852  32.384  32.552  1.00  0.00           H  
ATOM   2336  C4  XYP   129      26.489  34.183  33.276  1.00  0.00           C  
ATOM   2337  H4  XYP   129      25.869  34.250  33.965  1.00  0.00           H  
ATOM   2338  C5  XYP   129      27.443  35.200  33.098  1.00  0.00           C  
ATOM   2339  C6  XYP   129      27.471  36.386  34.039  1.00  0.00           C  
ATOM   2340  H6a XYP   129      28.148  37.032  33.752  1.00  0.00           H  
ATOM   2341  H6b XYP   129      26.596  36.824  34.045  1.00  0.00           H  
ATOM   2342  H6c XYP   129      27.689  36.078  34.942  1.00  0.00           H  
ATOM   2343  C7  XYP   129      28.381  35.095  32.055  1.00  0.00           C  
ATOM   2344  H7  XYP   129      29.016  35.763  31.941  1.00  0.00           H  
ATOM   2345  C8  XYP   129      28.372  33.975  31.201  1.00  0.00           C  
ATOM   2346  H8  XYP   129      29.005  33.900  30.524  1.00  0.00           H  
TER    2347      XYP   129 
ATOM   2347  C1  XYP   130      32.960  37.722  32.141  1.00  0.00           C  
ATOM   2348  H1a XYP   130      32.903  36.834  32.552  1.00  0.00           H  
ATOM   2349  H1b XYP   130      33.851  37.839  31.749  1.00  0.00           H  
ATOM   2350  H1c XYP   130      32.814  38.403  32.830  1.00  0.00           H  
ATOM   2351  C2  XYP   130      31.917  37.864  31.055  1.00  0.00           C  
ATOM   2352  C3  XYP   130      31.632  39.132  30.516  1.00  0.00           C  
ATOM   2353  H3  XYP   130      32.088  39.881  30.830  1.00  0.00           H  
ATOM   2354  C4  XYP   130      30.672  39.270  29.495  1.00  0.00           C  
ATOM   2355  H4  XYP   130      30.493  40.110  29.137  1.00  0.00           H  
ATOM   2356  C5  XYP   130      29.989  38.139  29.010  1.00  0.00           C  
ATOM   2357  C6  XYP   130      28.961  38.275  27.909  1.00  0.00           C  
ATOM   2358  H6a XYP   130      29.333  37.924  27.073  1.00  0.00           H  
ATOM   2359  H6b XYP   130      28.157  37.767  28.144  1.00  0.00           H  
ATOM   2360  H6c XYP   130      28.718  39.216  27.785  1.00  0.00           H  
ATOM   2361  C7  XYP   130      30.270  36.872  29.554  1.00  0.00           C  
ATOM   2362  H7  XYP   130      29.819  36.123  29.236  1.00  0.00           H  
ATOM   2363  C8  XYP   130      31.233  36.734  30.572  1.00  0.00           C  
ATOM   2364  H8  XYP   130      31.420  35.893  30.925  1.00  0.00           H  
TER    2365      XYP   130 
ATOM   2365  C1  XYP   131      34.584  36.143  28.799  1.00  0.00           C  
ATOM   2366  H1a XYP   131      35.486  36.394  29.086  1.00  0.00           H  
ATOM   2367  H1b XYP   131      34.046  35.912  29.585  1.00  0.00           H  
ATOM   2368  H1c XYP   131      34.647  35.366  28.207  1.00  0.00           H  
ATOM   2369  C2  XYP   131      33.937  37.300  28.071  1.00  0.00           C  
ATOM   2370  C3  XYP   131      32.964  37.064  27.083  1.00  0.00           C  
ATOM   2371  H3  XYP   131      32.719  36.191  26.873  1.00  0.00           H  
ATOM   2372  C4  XYP   131      32.356  38.145  26.416  1.00  0.00           C  
ATOM   2373  H4  XYP   131      31.709  37.988  25.767  1.00  0.00           H  
ATOM   2374  C5  XYP   131      32.715  39.467  26.737  1.00  0.00           C  
ATOM   2375  C6  XYP   131      32.035  40.620  26.032  1.00  0.00           C  
ATOM   2376  H6a XYP   131      32.408  41.474  26.335  1.00  0.00           H  
ATOM   2377  H6b XYP   131      32.172  40.536  25.065  1.00  0.00           H  
ATOM   2378  H6c XYP   131      31.076  40.600  26.228  1.00  0.00           H  
ATOM   2379  C7  XYP   131      33.695  39.704  27.720  1.00  0.00           C  
ATOM   2380  H7  XYP   131      33.934  40.576  27.938  1.00  0.00           H  
ATOM   2381  C8  XYP   131      34.304  38.622  28.386  1.00  0.00           C  
ATOM   2382  H8  XYP   131      34.944  38.780  29.042  1.00  0.00           H  
TER    2383      XYP   131 
ATOM   2383  C1  XYP   132      31.079  35.389  34.765  1.00  0.00           C  
ATOM   2384  H1a XYP   132      30.918  35.641  35.698  1.00  0.00           H  
ATOM   2385  H1b XYP   132      32.045  35.378  34.603  1.00  0.00           H  
ATOM   2386  H1c XYP   132      30.657  36.046  34.173  1.00  0.00           H  
ATOM   2387  C2  XYP   132      30.499  34.019  34.491  1.00  0.00           C  
ATOM   2388  C3  XYP   132      29.456  33.514  35.289  1.00  0.00           C  
ATOM   2389  H3  XYP   132      29.127  34.022  35.995  1.00  0.00           H  
ATOM   2390  C4  XYP   132      28.900  32.250  35.011  1.00  0.00           C  
ATOM   2391  H4  XYP   132      28.203  31.923  35.533  1.00  0.00           H  
ATOM   2392  C5  XYP   132      29.387  31.484  33.936  1.00  0.00           C  
ATOM   2393  C6  XYP   132      28.782  30.128  33.642  1.00  0.00           C  
ATOM   2394  H6a XYP   132      27.810  30.221  33.548  1.00  0.00           H  
ATOM   2395  H6b XYP   132      29.145  29.769  32.805  1.00  0.00           H  
ATOM   2396  H6c XYP   132      28.984  29.515  34.377  1.00  0.00           H  
ATOM   2397  C7  XYP   132      30.435  31.985  33.142  1.00  0.00           C  
ATOM   2398  H7  XYP   132      30.755  31.484  32.427  1.00  0.00           H  
ATOM   2399  C8  XYP   132      30.984  33.252  33.416  1.00  0.00           C  
ATOM   2400  H8  XYP   132      31.664  33.590  32.882  1.00  0.00           H  
TER    2401      XYP   132 
ATOM   2401  C1  XYP   133      11.349  26.943  38.429  1.00  0.00           C  
ATOM   2402  H1a XYP   133      12.158  26.691  37.939  1.00  0.00           H  
ATOM   2403  H1b XYP   133      11.047  26.177  38.961  1.00  0.00           H  
ATOM   2404  H1c XYP   133      10.651  27.192  37.788  1.00  0.00           H  
ATOM   2405  C2  XYP   133      11.636  28.118  39.338  1.00  0.00           C  
ATOM   2406  C3  XYP   133      12.733  28.961  39.085  1.00  0.00           C  
ATOM   2407  H3  XYP   133      13.285  28.800  38.352  1.00  0.00           H  
ATOM   2408  C4  XYP   133      12.998  30.052  39.936  1.00  0.00           C  
ATOM   2409  H4  XYP   133      13.726  30.606  39.766  1.00  0.00           H  
ATOM   2410  C5  XYP   133      12.168  30.305  41.043  1.00  0.00           C  
ATOM   2411  C6  XYP   133      12.467  31.462  41.971  1.00  0.00           C  
ATOM   2412  H6a XYP   133      11.629  31.880  42.261  1.00  0.00           H  
ATOM   2413  H6b XYP   133      12.955  31.132  42.755  1.00  0.00           H  
ATOM   2414  H6c XYP   133      13.011  32.133  41.509  1.00  0.00           H  
ATOM   2415  C7  XYP   133      11.065  29.468  41.290  1.00  0.00           C  
ATOM   2416  H7  XYP   133      10.511  29.634  42.020  1.00  0.00           H  
ATOM   2417  C8  XYP   133      10.797  28.381  40.436  1.00  0.00           C  
ATOM   2418  H8  XYP   133      10.066  27.833  40.602  1.00  0.00           H  
TER    2419      XYP   133 
ATOM   2419  C1  XYP   134      12.070  22.319  41.893  1.00  0.00           C  
ATOM   2420  H1a XYP   134      11.434  21.722  42.340  1.00  0.00           H  
ATOM   2421  H1b XYP   134      11.823  22.392  40.947  1.00  0.00           H  
ATOM   2422  H1c XYP   134      12.972  21.946  41.961  1.00  0.00           H  
ATOM   2423  C2  XYP   134      12.037  23.688  42.536  1.00  0.00           C  
ATOM   2424  C3  XYP   134      12.391  24.827  41.791  1.00  0.00           C  
ATOM   2425  H3  XYP   134      12.642  24.736  40.901  1.00  0.00           H  
ATOM   2426  C4  XYP   134      12.354  26.102  42.384  1.00  0.00           C  
ATOM   2427  H4  XYP   134      12.583  26.852  41.883  1.00  0.00           H  
ATOM   2428  C5  XYP   134      11.966  26.248  43.727  1.00  0.00           C  
ATOM   2429  C6  XYP   134      11.907  27.622  44.360  1.00  0.00           C  
ATOM   2430  H6a XYP   134      12.262  27.582  45.273  1.00  0.00           H  
ATOM   2431  H6b XYP   134      12.441  28.257  43.839  1.00  0.00           H  
ATOM   2432  H6c XYP   134      10.977  27.928  44.385  1.00  0.00           H  
ATOM   2433  C7  XYP   134      11.619  25.109  44.477  1.00  0.00           C  
ATOM   2434  H7  XYP   134      11.357  25.202  45.365  1.00  0.00           H  
ATOM   2435  C8  XYP   134      11.655  23.832  43.883  1.00  0.00           C  
ATOM   2436  H8  XYP   134      11.417  23.081  44.379  1.00  0.00           H  
TER    2437      XYP   134 
ATOM   2437  C1  XYP   135       7.772  22.302  34.770  1.00  0.00           C  
ATOM   2438  H1a XYP   135       8.694  22.632  34.776  1.00  0.00           H  
ATOM   2439  H1b XYP   135       7.775  21.341  34.578  1.00  0.00           H  
ATOM   2440  H1c XYP   135       7.265  22.766  34.072  1.00  0.00           H  
ATOM   2441  C2  XYP   135       7.131  22.566  36.116  1.00  0.00           C  
ATOM   2442  C3  XYP   135       6.651  21.501  36.903  1.00  0.00           C  
ATOM   2443  H3  XYP   135       6.720  20.627  36.592  1.00  0.00           H  
ATOM   2444  C4  XYP   135       6.044  21.758  38.149  1.00  0.00           C  
ATOM   2445  H4  XYP   135       5.720  21.052  38.661  1.00  0.00           H  
ATOM   2446  C5  XYP   135       5.925  23.079  38.619  1.00  0.00           C  
ATOM   2447  C6  XYP   135       5.284  23.364  39.960  1.00  0.00           C  
ATOM   2448  H6a XYP   135       5.790  24.063  40.425  1.00  0.00           H  
ATOM   2449  H6b XYP   135       4.362  23.666  39.822  1.00  0.00           H  
ATOM   2450  H6c XYP   135       5.282  22.555  40.514  1.00  0.00           H  
ATOM   2451  C7  XYP   135       6.401  24.142  37.831  1.00  0.00           C  
ATOM   2452  H7  XYP   135       6.313  25.016  38.136  1.00  0.00           H  
ATOM   2453  C8  XYP   135       7.002  23.886  36.583  1.00  0.00           C  
ATOM   2454  H8  XYP   135       7.309  24.593  36.062  1.00  0.00           H  
TER    2455      XYP   135 
ATOM   2455  C1  XYP   136       6.983  28.317  40.711  1.00  0.00           C  
ATOM   2456  H1a XYP   136       6.153  28.673  41.091  1.00  0.00           H  
ATOM   2457  H1b XYP   136       7.117  27.406  41.043  1.00  0.00           H  
ATOM   2458  H1c XYP   136       7.735  28.881  40.987  1.00  0.00           H  
ATOM   2459  C2  XYP   136       6.897  28.299  39.200  1.00  0.00           C  
ATOM   2460  C3  XYP   136       6.000  29.149  38.528  1.00  0.00           C  
ATOM   2461  H3  XYP   136       5.455  29.727  39.012  1.00  0.00           H  
ATOM   2462  C4  XYP   136       5.921  29.125  37.121  1.00  0.00           C  
ATOM   2463  H4  XYP   136       5.327  29.687  36.678  1.00  0.00           H  
ATOM   2464  C5  XYP   136       6.746  28.258  36.380  1.00  0.00           C  
ATOM   2465  C6  XYP   136       6.655  28.221  34.870  1.00  0.00           C  
ATOM   2466  H6a XYP   136       6.259  29.052  34.536  1.00  0.00           H  
ATOM   2467  H6b XYP   136       7.552  28.125  34.488  1.00  0.00           H  
ATOM   2468  H6c XYP   136       6.100  27.462  34.596  1.00  0.00           H  
ATOM   2469  C7  XYP   136       7.650  27.416  37.053  1.00  0.00           C  
ATOM   2470  H7  XYP   136       8.199  26.845  36.566  1.00  0.00           H  
ATOM   2471  C8  XYP   136       7.722  27.433  38.459  1.00  0.00           C  
ATOM   2472  H8  XYP   136       8.315  26.868  38.900  1.00  0.00           H  
TER    2473      XYP   136 
ATOM   2473  C1  XYP   137       9.518  30.629  37.976  1.00  0.00           C  
ATOM   2474  H1a XYP   137       8.928  30.983  38.674  1.00  0.00           H  
ATOM   2475  H1b XYP   137       9.563  29.656  38.066  1.00  0.00           H  
ATOM   2476  H1c XYP   137      10.415  31.008  38.085  1.00  0.00           H  
ATOM   2477  C2  XYP   137       8.983  30.979  36.605  1.00  0.00           C  
ATOM   2478  C3  XYP   137       9.521  30.359  35.461  1.00  0.00           C  
ATOM   2479  H3  XYP   137      10.203  29.733  35.553  1.00  0.00           H  
ATOM   2480  C4  XYP   137       9.024  30.679  34.182  1.00  0.00           C  
ATOM   2481  H4  XYP   137       9.374  30.261  33.428  1.00  0.00           H  
ATOM   2482  C5  XYP   137       7.993  31.627  34.042  1.00  0.00           C  
ATOM   2483  C6  XYP   137       7.462  31.972  32.668  1.00  0.00           C  
ATOM   2484  H6a XYP   137       8.202  32.002  32.026  1.00  0.00           H  
ATOM   2485  H6b XYP   137       6.816  31.289  32.390  1.00  0.00           H  
ATOM   2486  H6c XYP   137       7.021  32.847  32.686  1.00  0.00           H  
ATOM   2487  C7  XYP   137       7.452  32.243  35.186  1.00  0.00           C  
ATOM   2488  H7  XYP   137       6.766  32.865  35.097  1.00  0.00           H  
ATOM   2489  C8  XYP   137       7.947  31.920  36.464  1.00  0.00           C  
ATOM   2490  H8  XYP   137       7.587  32.328  37.219  1.00  0.00           H  
TER    2491      XYP   137 
ATOM   2491  C1  XYP   138       8.317  25.937  43.354  1.00  0.00           C  
ATOM   2492  H1a XYP   138       8.596  25.701  44.263  1.00  0.00           H  
ATOM   2493  H1b XYP   138       8.881  26.672  43.033  1.00  0.00           H  
ATOM   2494  H1c XYP   138       7.381  26.224  43.365  1.00  0.00           H  
ATOM   2495  C2  XYP   138       8.464  24.734  42.448  1.00  0.00           C  
ATOM   2496  C3  XYP   138       8.081  23.459  42.903  1.00  0.00           C  
ATOM   2497  H3  XYP   138       7.737  23.359  43.762  1.00  0.00           H  
ATOM   2498  C4  XYP   138       8.229  22.335  42.067  1.00  0.00           C  
ATOM   2499  H4  XYP   138       7.983  21.491  42.374  1.00  0.00           H  
ATOM   2500  C5  XYP   138       8.754  22.482  40.770  1.00  0.00           C  
ATOM   2501  C6  XYP   138       8.938  21.272  39.883  1.00  0.00           C  
ATOM   2502  H6a XYP   138       8.275  20.587  40.107  1.00  0.00           H  
ATOM   2503  H6b XYP   138       8.820  21.530  38.946  1.00  0.00           H  
ATOM   2504  H6c XYP   138       9.840  20.910  40.009  1.00  0.00           H  
ATOM   2505  C7  XYP   138       9.126  23.758  40.309  1.00  0.00           C  
ATOM   2506  H7  XYP   138       9.477  23.857  39.453  1.00  0.00           H  
ATOM   2507  C8  XYP   138       8.981  24.880  41.148  1.00  0.00           C  
ATOM   2508  H8  XYP   138       9.241  25.718  40.847  1.00  0.00           H  
TER    2509      XYP   138 
ATOM   2509  C1  XYP   139      27.157  41.606  29.294  1.00  0.00           C  
ATOM   2510  H1a XYP   139      27.108  41.741  28.325  1.00  0.00           H  
ATOM   2511  H1b XYP   139      27.885  40.983  29.502  1.00  0.00           H  
ATOM   2512  H1c XYP   139      26.313  41.222  29.609  1.00  0.00           H  
ATOM   2513  C2  XYP   139      27.420  42.929  29.979  1.00  0.00           C  
ATOM   2514  C3  XYP   139      28.590  43.651  29.680  1.00  0.00           C  
ATOM   2515  H3  XYP   139      29.198  43.311  29.063  1.00  0.00           H  
ATOM   2516  C4  XYP   139      28.843  44.884  30.314  1.00  0.00           C  
ATOM   2517  H4  XYP   139      29.618  45.359  30.114  1.00  0.00           H  
ATOM   2518  C5  XYP   139      27.928  45.399  31.251  1.00  0.00           C  
ATOM   2519  C6  XYP   139      28.202  46.723  31.930  1.00  0.00           C  
ATOM   2520  H6a XYP   139      27.361  47.130  32.226  1.00  0.00           H  
ATOM   2521  H6b XYP   139      28.783  46.577  32.706  1.00  0.00           H  
ATOM   2522  H6c XYP   139      28.645  47.333  31.303  1.00  0.00           H  
ATOM   2523  C7  XYP   139      26.760  44.675  31.552  1.00  0.00           C  
ATOM   2524  H7  XYP   139      26.155  45.009  32.175  1.00  0.00           H  
ATOM   2525  C8  XYP   139      26.504  43.446  30.914  1.00  0.00           C  
ATOM   2526  H8  XYP   139      25.732  42.967  31.117  1.00  0.00           H  
TER    2527      XYP   139 
ATOM   2527  C1  XYP   140      26.616  37.926  30.837  1.00  0.00           C  
ATOM   2528  H1a XYP   140      26.303  38.293  29.985  1.00  0.00           H  
ATOM   2529  H1b XYP   140      27.391  37.353  30.671  1.00  0.00           H  
ATOM   2530  H1c XYP   140      25.904  37.391  31.246  1.00  0.00           H  
ATOM   2531  C2  XYP   140      26.994  39.066  31.756  1.00  0.00           C  
ATOM   2532  C3  XYP   140      28.345  39.331  32.045  1.00  0.00           C  
ATOM   2533  H3  XYP   140      29.009  38.786  31.688  1.00  0.00           H  
ATOM   2534  C4  XYP   140      28.696  40.424  32.860  1.00  0.00           C  
ATOM   2535  H4  XYP   140      29.592  40.604  33.035  1.00  0.00           H  
ATOM   2536  C5  XYP   140      27.695  41.252  33.401  1.00  0.00           C  
ATOM   2537  C6  XYP   140      28.079  42.444  34.252  1.00  0.00           C  
ATOM   2538  H6a XYP   140      28.708  42.163  34.948  1.00  0.00           H  
ATOM   2539  H6b XYP   140      28.500  43.123  33.685  1.00  0.00           H  
ATOM   2540  H6c XYP   140      27.284  42.829  34.677  1.00  0.00           H  
ATOM   2541  C7  XYP   140      26.342  40.974  33.132  1.00  0.00           C  
ATOM   2542  H7  XYP   140      25.677  41.520  33.484  1.00  0.00           H  
ATOM   2543  C8  XYP   140      25.995  39.887  32.306  1.00  0.00           C  
ATOM   2544  H8  XYP   140      25.102  39.717  32.113  1.00  0.00           H  
TER    2545      XYP   140 
ATOM   2545  C1  XYP   141      21.322  37.759  23.859  1.00  0.00           C  
ATOM   2546  H1a XYP   141      22.245  38.020  23.662  1.00  0.00           H  
ATOM   2547  H1b XYP   141      21.235  36.787  23.769  1.00  0.00           H  
ATOM   2548  H1c XYP   141      20.719  38.192  23.218  1.00  0.00           H  
ATOM   2549  C2  XYP   141      20.955  38.194  25.261  1.00  0.00           C  
ATOM   2550  C3  XYP   141      20.351  37.292  26.157  1.00  0.00           C  
ATOM   2551  H3  XYP   141      20.187  36.415  25.891  1.00  0.00           H  
ATOM   2552  C4  XYP   141      19.969  37.721  27.443  1.00  0.00           C  
ATOM   2553  H4  XYP   141      19.561  37.127  28.031  1.00  0.00           H  
ATOM   2554  C5  XYP   141      20.190  39.052  27.842  1.00  0.00           C  
ATOM   2555  C6  XYP   141      19.748  39.514  29.213  1.00  0.00           C  
ATOM   2556  H6a XYP   141      20.254  40.309  29.482  1.00  0.00           H  
ATOM   2557  H6b XYP   141      18.792  39.727  29.192  1.00  0.00           H  
ATOM   2558  H6c XYP   141      19.907  38.803  29.868  1.00  0.00           H  
ATOM   2559  C7  XYP   141      20.816  39.949  26.955  1.00  0.00           C  
ATOM   2560  H7  XYP   141      20.969  40.829  27.218  1.00  0.00           H  
ATOM   2561  C8  XYP   141      21.198  39.519  25.668  1.00  0.00           C  
ATOM   2562  H8  XYP   141      21.597  40.116  25.078  1.00  0.00           H  
TER    2563      XYP   141 
ATOM   2563  C1  XYP   142      23.315  45.515  30.189  1.00  0.00           C  
ATOM   2564  H1a XYP   142      24.273  45.446  30.379  1.00  0.00           H  
ATOM   2565  H1b XYP   142      23.067  46.464  30.165  1.00  0.00           H  
ATOM   2566  H1c XYP   142      22.809  45.063  30.895  1.00  0.00           H  
ATOM   2567  C2  XYP   142      23.002  44.875  28.854  1.00  0.00           C  
ATOM   2568  C3  XYP   142      21.792  45.172  28.202  1.00  0.00           C  
ATOM   2569  H3  XYP   142      21.189  45.764  28.592  1.00  0.00           H  
ATOM   2570  C4  XYP   142      21.496  44.586  26.956  1.00  0.00           C  
ATOM   2571  H4  XYP   142      20.698  44.790  26.524  1.00  0.00           H  
ATOM   2572  C5  XYP   142      22.409  43.698  26.358  1.00  0.00           C  
ATOM   2573  C6  XYP   142      22.088  43.087  25.011  1.00  0.00           C  
ATOM   2574  H6a XYP   142      22.108  43.786  24.325  1.00  0.00           H  
ATOM   2575  H6b XYP   142      22.743  42.394  24.786  1.00  0.00           H  
ATOM   2576  H6c XYP   142      21.195  42.685  25.039  1.00  0.00           H  
ATOM   2577  C7  XYP   142      23.618  43.395  27.012  1.00  0.00           C  
ATOM   2578  H7  XYP   142      24.225  42.810  26.620  1.00  0.00           H  
ATOM   2579  C8  XYP   142      23.913  43.982  28.258  1.00  0.00           C  
ATOM   2580  H8  XYP   142      24.715  43.786  28.686  1.00  0.00           H  
TER    2581      XYP   142 
ATOM   2581  C1  XYP   143      26.280  46.944  28.505  1.00  0.00           C  
ATOM   2582  H1a XYP   143      26.183  47.106  29.466  1.00  0.00           H  
ATOM   2583  H1b XYP   143      26.228  45.979  28.341  1.00  0.00           H  
ATOM   2584  H1c XYP   143      27.152  47.276  28.205  1.00  0.00           H  
ATOM   2585  C2  XYP   143      25.181  47.665  27.754  1.00  0.00           C  
ATOM   2586  C3  XYP   143      24.529  47.042  26.673  1.00  0.00           C  
ATOM   2587  H3  XYP   143      24.770  46.178  26.422  1.00  0.00           H  
ATOM   2588  C4  XYP   143      23.505  47.715  25.979  1.00  0.00           C  
ATOM   2589  H4  XYP   143      23.073  47.295  25.270  1.00  0.00           H  
ATOM   2590  C5  XYP   143      23.131  49.017  26.358  1.00  0.00           C  
ATOM   2591  C6  XYP   143      22.036  49.742  25.604  1.00  0.00           C  
ATOM   2592  H6a XYP   143      21.649  50.446  26.165  1.00  0.00           H  
ATOM   2593  H6b XYP   143      22.412  50.144  24.793  1.00  0.00           H  
ATOM   2594  H6c XYP   143      21.329  49.110  25.356  1.00  0.00           H  
ATOM   2595  C7  XYP   143      23.788  49.644  27.433  1.00  0.00           C  
ATOM   2596  H7  XYP   143      23.547  50.507  27.684  1.00  0.00           H  
ATOM   2597  C8  XYP   143      24.809  48.969  28.130  1.00  0.00           C  
ATOM   2598  H8  XYP   143      25.241  49.385  28.841  1.00  0.00           H  
TER    2599      XYP   143 
ATOM   2599  C1  XYP   144      22.112  41.822  33.014  1.00  0.00           C  
ATOM   2600  H1a XYP   144      21.334  41.453  33.481  1.00  0.00           H  
ATOM   2601  H1b XYP   144      22.867  41.882  33.637  1.00  0.00           H  
ATOM   2602  H1c XYP   144      21.890  42.718  32.686  1.00  0.00           H  
ATOM   2603  C2  XYP   144      22.491  40.926  31.855  1.00  0.00           C  
ATOM   2604  C3  XYP   144      22.299  39.535  31.944  1.00  0.00           C  
ATOM   2605  H3  XYP   144      21.926  39.167  32.713  1.00  0.00           H  
ATOM   2606  C4  XYP   144      22.675  38.698  30.875  1.00  0.00           C  
ATOM   2607  H4  XYP   144      22.544  37.778  30.935  1.00  0.00           H  
ATOM   2608  C5  XYP   144      23.239  39.249  29.711  1.00  0.00           C  
ATOM   2609  C6  XYP   144      23.634  38.344  28.565  1.00  0.00           C  
ATOM   2610  H6a XYP   144      22.828  37.942  28.182  1.00  0.00           H  
ATOM   2611  H6b XYP   144      24.099  38.855  27.871  1.00  0.00           H  
ATOM   2612  H6c XYP   144      24.222  37.634  28.894  1.00  0.00           H  
ATOM   2613  C7  XYP   144      23.424  40.641  29.618  1.00  0.00           C  
ATOM   2614  H7  XYP   144      23.788  41.011  28.846  1.00  0.00           H  
ATOM   2615  C8  XYP   144      23.054  41.477  30.689  1.00  0.00           C  
ATOM   2616  H8  XYP   144      23.179  42.396  30.625  1.00  0.00           H  
TER    2617      XYP   144 
ATOM   2617  C1  XYP   145      18.969  10.931  15.349  1.00  0.00           C  
ATOM   2618  H1a XYP   145      19.346  11.423  16.108  1.00  0.00           H  
ATOM   2619  H1b XYP   145      18.428  10.190  15.691  1.00  0.00           H  
ATOM   2620  H1c XYP   145      19.698  10.575  14.801  1.00  0.00           H  
ATOM   2621  C2  XYP   145      18.110  11.849  14.509  1.00  0.00           C  
ATOM   2622  C3  XYP   145      18.199  13.246  14.660  1.00  0.00           C  
ATOM   2623  H3  XYP   145      18.782  13.611  15.289  1.00  0.00           H  
ATOM   2624  C4  XYP   145      17.414  14.097  13.859  1.00  0.00           C  
ATOM   2625  H4  XYP   145      17.475  15.021  13.963  1.00  0.00           H  
ATOM   2626  C5  XYP   145      16.536  13.555  12.902  1.00  0.00           C  
ATOM   2627  C6  XYP   145      15.696  14.467  12.035  1.00  0.00           C  
ATOM   2628  H6a XYP   145      16.175  15.307  11.874  1.00  0.00           H  
ATOM   2629  H6b XYP   145      15.515  14.036  11.173  1.00  0.00           H  
ATOM   2630  H6c XYP   145      14.849  14.656  12.489  1.00  0.00           H  
ATOM   2631  C7  XYP   145      16.439  12.159  12.759  1.00  0.00           C  
ATOM   2632  H7  XYP   145      15.854  11.798  12.131  1.00  0.00           H  
ATOM   2633  C8  XYP   145      17.224  11.308  13.560  1.00  0.00           C  
ATOM   2634  H8  XYP   145      17.159  10.384  13.461  1.00  0.00           H  
TER    2635      XYP   145 
ATOM   2635  C1  XYP   146      17.260   5.222  15.784  1.00  0.00           C  
ATOM   2636  H1a XYP   146      17.656   4.817  14.985  1.00  0.00           H  
ATOM   2637  H1b XYP   146      17.978   5.486  16.395  1.00  0.00           H  
ATOM   2638  H1c XYP   146      16.682   4.566  16.224  1.00  0.00           H  
ATOM   2639  C2  XYP   146      16.438   6.428  15.384  1.00  0.00           C  
ATOM   2640  C3  XYP   146      16.601   7.660  16.045  1.00  0.00           C  
ATOM   2641  H3  XYP   146      17.223   7.738  16.733  1.00  0.00           H  
ATOM   2642  C4  XYP   146      15.823   8.773  15.669  1.00  0.00           C  
ATOM   2643  H4  XYP   146      15.930   9.587  16.107  1.00  0.00           H  
ATOM   2644  C5  XYP   146      14.879   8.659  14.631  1.00  0.00           C  
ATOM   2645  C6  XYP   146      14.031   9.847  14.230  1.00  0.00           C  
ATOM   2646  H6a XYP   146      13.134   9.748  14.611  1.00  0.00           H  
ATOM   2647  H6b XYP   146      14.432  10.676  14.562  1.00  0.00           H  
ATOM   2648  H6c XYP   146      13.968   9.894  13.254  1.00  0.00           H  
ATOM   2649  C7  XYP   146      14.719   7.428  13.969  1.00  0.00           C  
ATOM   2650  H7  XYP   146      14.094   7.349  13.284  1.00  0.00           H  
ATOM   2651  C8  XYP   146      15.496   6.315  14.345  1.00  0.00           C  
ATOM   2652  H8  XYP   146      15.388   5.502  13.906  1.00  0.00           H  
TER    2653      XYP   146 
ATOM   2653  C1  XYP   147      25.163   7.085  14.403  1.00  0.00           C  
ATOM   2654  H1a XYP   147      24.606   7.213  15.199  1.00  0.00           H  
ATOM   2655  H1b XYP   147      25.902   6.479  14.623  1.00  0.00           H  
ATOM   2656  H1c XYP   147      25.532   7.947  14.121  1.00  0.00           H  
ATOM   2657  C2  XYP   147      24.319   6.505  13.290  1.00  0.00           C  
ATOM   2658  C3  XYP   147      24.580   5.216  12.787  1.00  0.00           C  
ATOM   2659  H3  XYP   147      25.280   4.714  13.139  1.00  0.00           H  
ATOM   2660  C4  XYP   147      23.782   4.684  11.755  1.00  0.00           C  
ATOM   2661  H4  XYP   147      23.954   3.831  11.425  1.00  0.00           H  
ATOM   2662  C5  XYP   147      22.720   5.437  11.221  1.00  0.00           C  
ATOM   2663  C6  XYP   147      21.860   4.858  10.117  1.00  0.00           C  
ATOM   2664  H6a XYP   147      21.101   5.451   9.932  1.00  0.00           H  
ATOM   2665  H6b XYP   147      22.397   4.760   9.303  1.00  0.00           H  
ATOM   2666  H6c XYP   147      21.519   3.982  10.393  1.00  0.00           H  
ATOM   2667  C7  XYP   147      22.461   6.725  11.723  1.00  0.00           C  
ATOM   2668  H7  XYP   147      21.751   7.222  11.382  1.00  0.00           H  
ATOM   2669  C8  XYP   147      23.257   7.256  12.757  1.00  0.00           C  
ATOM   2670  H8  XYP   147      23.074   8.102  13.094  1.00  0.00           H  
TER    2671      XYP   147 
ATOM   2671  C1  XYP   148      17.888  10.573   9.846  1.00  0.00           C  
ATOM   2672  H1a XYP   148      17.586  10.086   9.051  1.00  0.00           H  
ATOM   2673  H1b XYP   148      17.410  10.228  10.628  1.00  0.00           H  
ATOM   2674  H1c XYP   148      17.690  11.526   9.739  1.00  0.00           H  
ATOM   2675  C2  XYP   148      19.380  10.389  10.024  1.00  0.00           C  
ATOM   2676  C3  XYP   148      20.221  10.345   8.898  1.00  0.00           C  
ATOM   2677  H3  XYP   148      19.859  10.429   8.045  1.00  0.00           H  
ATOM   2678  C4  XYP   148      21.612  10.185   9.058  1.00  0.00           C  
ATOM   2679  H4  XYP   148      22.166  10.164   8.311  1.00  0.00           H  
ATOM   2680  C5  XYP   148      22.167  10.073  10.346  1.00  0.00           C  
ATOM   2681  C6  XYP   148      23.664   9.921  10.511  1.00  0.00           C  
ATOM   2682  H6a XYP   148      24.128  10.518   9.888  1.00  0.00           H  
ATOM   2683  H6b XYP   148      23.928  10.149  11.426  1.00  0.00           H  
ATOM   2684  H6c XYP   148      23.919   8.994  10.322  1.00  0.00           H  
ATOM   2685  C7  XYP   148      21.325  10.113  11.473  1.00  0.00           C  
ATOM   2686  H7  XYP   148      21.686  10.038  12.326  1.00  0.00           H  
ATOM   2687  C8  XYP   148      19.935  10.272  11.311  1.00  0.00           C  
ATOM   2688  H8  XYP   148      19.382  10.306  12.058  1.00  0.00           H  
TER    2689      XYP   148 
ATOM   2689  C1  XYP   149      19.361  14.028  10.871  1.00  0.00           C  
ATOM   2690  H1a XYP   149      18.574  14.022  10.288  1.00  0.00           H  
ATOM   2691  H1b XYP   149      19.390  13.185  11.369  1.00  0.00           H  
ATOM   2692  H1c XYP   149      19.292  14.773  11.504  1.00  0.00           H  
ATOM   2693  C2  XYP   149      20.615  14.190  10.040  1.00  0.00           C  
ATOM   2694  C3  XYP   149      21.783  13.478  10.369  1.00  0.00           C  
ATOM   2695  H3  XYP   149      21.778  12.895  11.093  1.00  0.00           H  
ATOM   2696  C4  XYP   149      22.952  13.635   9.602  1.00  0.00           C  
ATOM   2697  H4  XYP   149      23.720  13.158   9.822  1.00  0.00           H  
ATOM   2698  C5  XYP   149      22.961  14.508   8.499  1.00  0.00           C  
ATOM   2699  C6  XYP   149      24.220  14.680   7.676  1.00  0.00           C  
ATOM   2700  H6a XYP   149      23.985  14.886   6.747  1.00  0.00           H  
ATOM   2701  H6b XYP   149      24.752  15.414   8.047  1.00  0.00           H  
ATOM   2702  H6c XYP   149      24.747  13.854   7.694  1.00  0.00           H  
ATOM   2703  C7  XYP   149      21.796  15.227   8.172  1.00  0.00           C  
ATOM   2704  H7  XYP   149      21.799  15.808   7.445  1.00  0.00           H  
ATOM   2705  C8  XYP   149      20.626  15.068   8.941  1.00  0.00           C  
ATOM   2706  H8  XYP   149      19.857  15.545   8.723  1.00  0.00           H  
TER    2707      XYP   149 
ATOM   2707  C1  XYP   150      17.665   7.298  11.665  1.00  0.00           C  
ATOM   2708  H1a XYP   150      17.007   6.604  11.451  1.00  0.00           H  
ATOM   2709  H1b XYP   150      17.200   8.057  12.075  1.00  0.00           H  
ATOM   2710  H1c XYP   150      18.109   7.591  10.843  1.00  0.00           H  
ATOM   2711  C2  XYP   150      18.699   6.745  12.622  1.00  0.00           C  
ATOM   2712  C3  XYP   150      19.130   5.412  12.500  1.00  0.00           C  
ATOM   2713  H3  XYP   150      18.779   4.871  11.830  1.00  0.00           H  
ATOM   2714  C4  XYP   150      20.095   4.897  13.389  1.00  0.00           C  
ATOM   2715  H4  XYP   150      20.384   4.017  13.304  1.00  0.00           H  
ATOM   2716  C5  XYP   150      20.637   5.715  14.397  1.00  0.00           C  
ATOM   2717  C6  XYP   150      21.681   5.158  15.340  1.00  0.00           C  
ATOM   2718  H6a XYP   150      22.351   4.659  14.828  1.00  0.00           H  
ATOM   2719  H6b XYP   150      22.126   5.886  15.821  1.00  0.00           H  
ATOM   2720  H6c XYP   150      21.251   4.558  15.984  1.00  0.00           H  
ATOM   2721  C7  XYP   150      20.204   7.049  14.518  1.00  0.00           C  
ATOM   2722  H7  XYP   150      20.561   7.593  15.182  1.00  0.00           H  
ATOM   2723  C8  XYP   150      19.237   7.562  13.633  1.00  0.00           C  
ATOM   2724  H8  XYP   150      18.950   8.442  13.716  1.00  0.00           H  
TER    2725      XYP   150 
ATOM   2725  C1  XYP   151      17.987  29.939  10.136  1.00  0.00           C  
ATOM   2726  H1a XYP   151      18.833  29.893   9.644  1.00  0.00           H  
ATOM   2727  H1b XYP   151      18.128  30.431  10.971  1.00  0.00           H  
ATOM   2728  H1c XYP   151      17.683  29.031  10.346  1.00  0.00           H  
ATOM   2729  C2  XYP   151      16.945  30.632   9.285  1.00  0.00           C  
ATOM   2730  C3  XYP   151      16.267  31.768   9.765  1.00  0.00           C  
ATOM   2731  H3  XYP   151      16.451  32.091  10.617  1.00  0.00           H  
ATOM   2732  C4  XYP   151      15.313  32.418   8.958  1.00  0.00           C  
ATOM   2733  H4  XYP   151      14.868  33.170   9.279  1.00  0.00           H  
ATOM   2734  C5  XYP   151      15.030  31.934   7.667  1.00  0.00           C  
ATOM   2735  C6  XYP   151      14.005  32.632   6.800  1.00  0.00           C  
ATOM   2736  H6a XYP   151      14.233  32.517   5.853  1.00  0.00           H  
ATOM   2737  H6b XYP   151      13.120  32.247   6.970  1.00  0.00           H  
ATOM   2738  H6c XYP   151      13.988  33.590   7.007  1.00  0.00           H  
ATOM   2739  C7  XYP   151      15.698  30.791   7.191  1.00  0.00           C  
ATOM   2740  H7  XYP   151      15.509  30.464   6.341  1.00  0.00           H  
ATOM   2741  C8  XYP   151      16.651  30.142   7.999  1.00  0.00           C  
ATOM   2742  H8  XYP   151      17.091  29.388   7.682  1.00  0.00           H  
TER    2743      XYP   151 
ATOM   2743  C1  XYP   152      16.463  25.650  13.287  1.00  0.00           C  
ATOM   2744  H1a XYP   152      16.164  24.718  13.280  1.00  0.00           H  
ATOM   2745  H1b XYP   152      17.419  25.685  13.078  1.00  0.00           H  
ATOM   2746  H1c XYP   152      16.310  26.020  14.181  1.00  0.00           H  
ATOM   2747  C2  XYP   152      15.694  26.453  12.261  1.00  0.00           C  
ATOM   2748  C3  XYP   152      15.660  27.858  12.343  1.00  0.00           C  
ATOM   2749  H3  XYP   152      16.105  28.292  13.034  1.00  0.00           H  
ATOM   2750  C4  XYP   152      14.957  28.607  11.378  1.00  0.00           C  
ATOM   2751  H4  XYP   152      14.941  29.536  11.433  1.00  0.00           H  
ATOM   2752  C5  XYP   152      14.288  27.957  10.325  1.00  0.00           C  
ATOM   2753  C6  XYP   152      13.546  28.757   9.276  1.00  0.00           C  
ATOM   2754  H6a XYP   152      12.591  28.539   9.313  1.00  0.00           H  
ATOM   2755  H6b XYP   152      13.663  29.717   9.435  1.00  0.00           H  
ATOM   2756  H6c XYP   152      13.897  28.539   8.388  1.00  0.00           H  
ATOM   2757  C7  XYP   152      14.312  26.552  10.249  1.00  0.00           C  
ATOM   2758  H7  XYP   152      13.870  26.119   9.555  1.00  0.00           H  
ATOM   2759  C8  XYP   152      15.012  25.802  11.216  1.00  0.00           C  
ATOM   2760  H8  XYP   152      15.032  24.874  11.160  1.00  0.00           H  
TER    2761      XYP   152 
ATOM   2761  C1  XYP   153      24.671  24.185   9.887  1.00  0.00           C  
ATOM   2762  H1a XYP   153      24.581  24.749  10.683  1.00  0.00           H  
ATOM   2763  H1b XYP   153      24.665  23.242  10.153  1.00  0.00           H  
ATOM   2764  H1c XYP   153      25.523  24.375   9.443  1.00  0.00           H  
ATOM   2765  C2  XYP   153      23.522  24.462   8.943  1.00  0.00           C  
ATOM   2766  C3  XYP   153      22.310  23.760   9.077  1.00  0.00           C  
ATOM   2767  H3  XYP   153      22.211  23.128   9.751  1.00  0.00           H  
ATOM   2768  C4  XYP   153      21.241  24.011   8.195  1.00  0.00           C  
ATOM   2769  H4  XYP   153      20.439  23.550   8.295  1.00  0.00           H  
ATOM   2770  C5  XYP   153      21.379  24.967   7.172  1.00  0.00           C  
ATOM   2771  C6  XYP   153      20.240  25.233   6.211  1.00  0.00           C  
ATOM   2772  H6a XYP   153      20.089  26.198   6.139  1.00  0.00           H  
ATOM   2773  H6b XYP   153      20.469  24.874   5.329  1.00  0.00           H  
ATOM   2774  H6c XYP   153      19.418  24.807   6.531  1.00  0.00           H  
ATOM   2775  C7  XYP   153      22.590  25.667   7.036  1.00  0.00           C  
ATOM   2776  H7  XYP   153      22.682  26.295   6.357  1.00  0.00           H  
ATOM   2777  C8  XYP   153      23.658  25.422   7.922  1.00  0.00           C  
ATOM   2778  H8  XYP   153      24.456  25.891   7.828  1.00  0.00           H  
TER    2779      XYP   153 
ATOM   2779  C1  XYP   154      18.244  29.432   4.750  1.00  0.00           C  
ATOM   2780  H1a XYP   154      18.160  29.300   3.783  1.00  0.00           H  
ATOM   2781  H1b XYP   154      17.703  28.757   5.211  1.00  0.00           H  
ATOM   2782  H1c XYP   154      17.920  30.327   4.985  1.00  0.00           H  
ATOM   2783  C2  XYP   154      19.692  29.302   5.170  1.00  0.00           C  
ATOM   2784  C3  XYP   154      20.724  29.444   4.224  1.00  0.00           C  
ATOM   2785  H3  XYP   154      20.516  29.616   3.333  1.00  0.00           H  
ATOM   2786  C4  XYP   154      22.071  29.349   4.625  1.00  0.00           C  
ATOM   2787  H4  XYP   154      22.752  29.456   4.000  1.00  0.00           H  
ATOM   2788  C5  XYP   154      22.391  29.112   5.974  1.00  0.00           C  
ATOM   2789  C6  XYP   154      23.838  29.044   6.407  1.00  0.00           C  
ATOM   2790  H6a XYP   154      24.229  29.942   6.369  1.00  0.00           H  
ATOM   2791  H6b XYP   154      23.903  28.706   7.325  1.00  0.00           H  
ATOM   2792  H6c XYP   154      24.334  28.446   5.810  1.00  0.00           H  
ATOM   2793  C7  XYP   154      21.359  28.951   6.916  1.00  0.00           C  
ATOM   2794  H7  XYP   154      21.568  28.783   7.806  1.00  0.00           H  
ATOM   2795  C8  XYP   154      20.013  29.052   6.517  1.00  0.00           C  
ATOM   2796  H8  XYP   154      19.336  28.958   7.146  1.00  0.00           H  
TER    2797      XYP   154 
ATOM   2797  C1  XYP   155      19.043  32.678   7.323  1.00  0.00           C  
ATOM   2798  H1a XYP   155      18.076  32.668   7.163  1.00  0.00           H  
ATOM   2799  H1b XYP   155      19.323  31.789   7.625  1.00  0.00           H  
ATOM   2800  H1c XYP   155      19.250  33.337   8.016  1.00  0.00           H  
ATOM   2801  C2  XYP   155      19.770  33.043   6.047  1.00  0.00           C  
ATOM   2802  C3  XYP   155      21.041  32.502   5.779  1.00  0.00           C  
ATOM   2803  H3  XYP   155      21.426  31.907   6.383  1.00  0.00           H  
ATOM   2804  C4  XYP   155      21.723  32.844   4.596  1.00  0.00           C  
ATOM   2805  H4  XYP   155      22.561  32.478   4.423  1.00  0.00           H  
ATOM   2806  C5  XYP   155      21.136  33.727   3.672  1.00  0.00           C  
ATOM   2807  C6  XYP   155      21.871  34.092   2.399  1.00  0.00           C  
ATOM   2808  H6a XYP   155      21.232  34.363   1.707  1.00  0.00           H  
ATOM   2809  H6b XYP   155      22.486  34.833   2.581  1.00  0.00           H  
ATOM   2810  H6c XYP   155      22.380  33.319   2.075  1.00  0.00           H  
ATOM   2811  C7  XYP   155      19.868  34.274   3.942  1.00  0.00           C  
ATOM   2812  H7  XYP   155      19.479  34.863   3.335  1.00  0.00           H  
ATOM   2813  C8  XYP   155      19.186  33.933   5.127  1.00  0.00           C  
ATOM   2814  H8  XYP   155      18.348  34.296   5.304  1.00  0.00           H  
TER    2815      XYP   155 
ATOM   2815  C1  XYP   156      17.225  26.452   7.997  1.00  0.00           C  
ATOM   2816  H1a XYP   156      16.756  25.728   7.533  1.00  0.00           H  
ATOM   2817  H1b XYP   156      16.568  27.073   8.374  1.00  0.00           H  
ATOM   2818  H1c XYP   156      17.793  26.925   7.354  1.00  0.00           H  
ATOM   2819  C2  XYP   156      18.073  25.889   9.116  1.00  0.00           C  
ATOM   2820  C3  XYP   156      17.748  24.648   9.695  1.00  0.00           C  
ATOM   2821  H3  XYP   156      17.010  24.172   9.389  1.00  0.00           H  
ATOM   2822  C4  XYP   156      18.528  24.133  10.749  1.00  0.00           C  
ATOM   2823  H4  XYP   156      18.309  23.317  11.138  1.00  0.00           H  
ATOM   2824  C5  XYP   156      19.638  24.855  11.224  1.00  0.00           C  
ATOM   2825  C6  XYP   156      20.470  24.300  12.357  1.00  0.00           C  
ATOM   2826  H6a XYP   156      20.518  23.326  12.282  1.00  0.00           H  
ATOM   2827  H6b XYP   156      21.377  24.669  12.322  1.00  0.00           H  
ATOM   2828  H6c XYP   156      20.054  24.536  13.212  1.00  0.00           H  
ATOM   2829  C7  XYP   156      19.965  26.092  10.641  1.00  0.00           C  
ATOM   2830  H7  XYP   156      20.698  26.568  10.953  1.00  0.00           H  
ATOM   2831  C8  XYP   156      19.187  26.607   9.587  1.00  0.00           C  
ATOM   2832  H8  XYP   156      19.411  27.422   9.200  1.00  0.00           H  
TER    2833      XYP   156 
ATOM   2833  C1  XYP   157      24.952  26.024  44.025  1.00  0.00           C  
ATOM   2834  H1a XYP   157      24.550  26.010  43.132  1.00  0.00           H  
ATOM   2835  H1b XYP   157      24.321  25.648  44.673  1.00  0.00           H  
ATOM   2836  H1c XYP   157      25.153  26.951  44.268  1.00  0.00           H  
ATOM   2837  C2  XYP   157      26.220  25.198  44.026  1.00  0.00           C  
ATOM   2838  C3  XYP   157      26.229  23.931  43.415  1.00  0.00           C  
ATOM   2839  H3  XYP   157      25.458  23.609  43.009  1.00  0.00           H  
ATOM   2840  C4  XYP   157      27.398  23.147  43.421  1.00  0.00           C  
ATOM   2841  H4  XYP   157      27.398  22.309  43.017  1.00  0.00           H  
ATOM   2842  C5  XYP   157      28.567  23.629  44.038  1.00  0.00           C  
ATOM   2843  C6  XYP   157      29.826  22.789  44.038  1.00  0.00           C  
ATOM   2844  H6a XYP   157      30.354  22.977  44.841  1.00  0.00           H  
ATOM   2845  H6b XYP   157      29.593  21.837  44.027  1.00  0.00           H  
ATOM   2846  H6c XYP   157      30.356  23.002  43.242  1.00  0.00           H  
ATOM   2847  C7  XYP   157      28.562  24.899  44.645  1.00  0.00           C  
ATOM   2848  H7  XYP   157      29.334  25.222  45.051  1.00  0.00           H  
ATOM   2849  C8  XYP   157      27.390  25.681  44.640  1.00  0.00           C  
ATOM   2850  H8  XYP   157      27.389  26.520  45.043  1.00  0.00           H  
TER    2851      XYP   157 
ATOM   2851  C1  XYP   158      23.090  24.342  49.059  1.00  0.00           C  
ATOM   2852  H1a XYP   158      23.166  25.126  49.642  1.00  0.00           H  
ATOM   2853  H1b XYP   158      22.586  24.591  48.256  1.00  0.00           H  
ATOM   2854  H1c XYP   158      22.614  23.628  49.531  1.00  0.00           H  
ATOM   2855  C2  XYP   158      24.473  23.860  48.680  1.00  0.00           C  
ATOM   2856  C3  XYP   158      24.787  23.579  47.337  1.00  0.00           C  
ATOM   2857  H3  XYP   158      24.142  23.691  46.676  1.00  0.00           H  
ATOM   2858  C4  XYP   158      26.077  23.131  46.994  1.00  0.00           C  
ATOM   2859  H4  XYP   158      26.286  22.951  46.106  1.00  0.00           H  
ATOM   2860  C5  XYP   158      27.055  22.952  47.987  1.00  0.00           C  
ATOM   2861  C6  XYP   158      28.437  22.465  47.609  1.00  0.00           C  
ATOM   2862  H6a XYP   158      28.861  22.027  48.376  1.00  0.00           H  
ATOM   2863  H6b XYP   158      28.368  21.819  46.874  1.00  0.00           H  
ATOM   2864  H6c XYP   158      28.982  23.226  47.323  1.00  0.00           H  
ATOM   2865  C7  XYP   158      26.742  23.235  49.330  1.00  0.00           C  
ATOM   2866  H7  XYP   158      27.388  23.122  49.990  1.00  0.00           H  
ATOM   2867  C8  XYP   158      25.453  23.689  49.675  1.00  0.00           C  
ATOM   2868  H8  XYP   158      25.248  23.879  50.562  1.00  0.00           H  
TER    2869      XYP   158 
ATOM   2869  C1  XYP   159      21.434  32.184  47.437  1.00  0.00           C  
ATOM   2870  H1a XYP   159      21.393  31.616  46.640  1.00  0.00           H  
ATOM   2871  H1b XYP   159      20.714  31.923  48.049  1.00  0.00           H  
ATOM   2872  H1c XYP   159      21.315  33.121  47.176  1.00  0.00           H  
ATOM   2873  C2  XYP   159      22.776  32.019  48.117  1.00  0.00           C  
ATOM   2874  C3  XYP   159      22.876  32.108  49.519  1.00  0.00           C  
ATOM   2875  H3  XYP   159      22.115  32.271  50.029  1.00  0.00           H  
ATOM   2876  C4  XYP   159      24.126  31.949  50.151  1.00  0.00           C  
ATOM   2877  H4  XYP   159      24.189  32.007  51.077  1.00  0.00           H  
ATOM   2878  C5  XYP   159      25.280  31.701  49.384  1.00  0.00           C  
ATOM   2879  C6  XYP   159      26.624  31.523  50.057  1.00  0.00           C  
ATOM   2880  H6a XYP   159      27.118  30.799  49.619  1.00  0.00           H  
ATOM   2881  H6b XYP   159      27.135  32.356  49.986  1.00  0.00           H  
ATOM   2882  H6c XYP   159      26.501  31.296  51.002  1.00  0.00           H  
ATOM   2883  C7  XYP   159      25.179  31.622  47.983  1.00  0.00           C  
ATOM   2884  H7  XYP   159      25.940  31.462  47.473  1.00  0.00           H  
ATOM   2885  C8  XYP   159      23.931  31.779  47.351  1.00  0.00           C  
ATOM   2886  H8  XYP   159      23.872  31.721  46.423  1.00  0.00           H  
TER    2887      XYP   159 
ATOM   2887  C1  XYP   160      28.281  29.300  46.760  1.00  0.00           C  
ATOM   2888  H1a XYP   160      27.754  29.378  47.582  1.00  0.00           H  
ATOM   2889  H1b XYP   160      28.428  28.353  46.557  1.00  0.00           H  
ATOM   2890  H1c XYP   160      29.146  29.740  46.891  1.00  0.00           H  
ATOM   2891  C2  XYP   160      27.526  29.948  45.620  1.00  0.00           C  
ATOM   2892  C3  XYP   160      28.108  30.990  44.875  1.00  0.00           C  
ATOM   2893  H3  XYP   160      28.967  31.283  45.078  1.00  0.00           H  
ATOM   2894  C4  XYP   160      27.391  31.592  43.822  1.00  0.00           C  
ATOM   2895  H4  XYP   160      27.780  32.278  43.327  1.00  0.00           H  
ATOM   2896  C5  XYP   160      26.094  31.150  43.504  1.00  0.00           C  
ATOM   2897  C6  XYP   160      25.324  31.791  42.370  1.00  0.00           C  
ATOM   2898  H6a XYP   160      25.941  32.248  41.760  1.00  0.00           H  
ATOM   2899  H6b XYP   160      24.840  31.102  41.869  1.00  0.00           H  
ATOM   2900  H6c XYP   160      24.687  32.440  42.734  1.00  0.00           H  
ATOM   2901  C7  XYP   160      25.510  30.111  44.253  1.00  0.00           C  
ATOM   2902  H7  XYP   160      24.650  29.821  44.050  1.00  0.00           H  
ATOM   2903  C8  XYP   160      26.225  29.514  45.308  1.00  0.00           C  
ATOM   2904  H8  XYP   160      25.835  28.834  45.808  1.00  0.00           H  
TER    2905      XYP   160 
ATOM   2905  C1  XYP   161      28.074  28.081  42.221  1.00  0.00           C  
ATOM   2906  H1a XYP   161      28.634  28.232  43.010  1.00  0.00           H  
ATOM   2907  H1b XYP   161      27.149  27.951  42.517  1.00  0.00           H  
ATOM   2908  H1c XYP   161      28.381  27.279  41.750  1.00  0.00           H  
ATOM   2909  C2  XYP   161      28.146  29.275  41.293  1.00  0.00           C  
ATOM   2910  C3  XYP   161      27.140  29.478  40.331  1.00  0.00           C  
ATOM   2911  H3  XYP   161      26.436  28.873  40.264  1.00  0.00           H  
ATOM   2912  C4  XYP   161      27.187  30.603  39.484  1.00  0.00           C  
ATOM   2913  H4  XYP   161      26.514  30.741  38.857  1.00  0.00           H  
ATOM   2914  C5  XYP   161      28.238  31.531  39.596  1.00  0.00           C  
ATOM   2915  C6  XYP   161      28.264  32.760  38.714  1.00  0.00           C  
ATOM   2916  H6a XYP   161      29.189  32.993  38.492  1.00  0.00           H  
ATOM   2917  H6b XYP   161      27.772  32.587  37.886  1.00  0.00           H  
ATOM   2918  H6c XYP   161      27.843  33.507  39.188  1.00  0.00           H  
ATOM   2919  C7  XYP   161      29.253  31.320  40.546  1.00  0.00           C  
ATOM   2920  H7  XYP   161      29.950  31.931  40.623  1.00  0.00           H  
ATOM   2921  C8  XYP   161      29.210  30.192  41.390  1.00  0.00           C  
ATOM   2922  H8  XYP   161      29.876  30.061  42.026  1.00  0.00           H  
TER    2923      XYP   161 
ATOM   2923  C1  XYP   162      27.823  26.628  49.269  1.00  0.00           C  
ATOM   2924  H1a XYP   162      27.829  26.086  50.085  1.00  0.00           H  
ATOM   2925  H1b XYP   162      28.133  26.078  48.519  1.00  0.00           H  
ATOM   2926  H1c XYP   162      28.426  27.392  49.380  1.00  0.00           H  
ATOM   2927  C2  XYP   162      26.418  27.126  49.008  1.00  0.00           C  
ATOM   2928  C3  XYP   162      25.773  27.940  49.957  1.00  0.00           C  
ATOM   2929  H3  XYP   162      26.213  28.172  50.743  1.00  0.00           H  
ATOM   2930  C4  XYP   162      24.462  28.399  49.722  1.00  0.00           C  
ATOM   2931  H4  XYP   162      24.038  28.938  50.351  1.00  0.00           H  
ATOM   2932  C5  XYP   162      23.791  28.050  48.535  1.00  0.00           C  
ATOM   2933  C6  XYP   162      22.378  28.525  48.280  1.00  0.00           C  
ATOM   2934  H6a XYP   162      22.093  29.140  48.988  1.00  0.00           H  
ATOM   2935  H6b XYP   162      22.340  28.992  47.419  1.00  0.00           H  
ATOM   2936  H6c XYP   162      21.773  27.755  48.261  1.00  0.00           H  
ATOM   2937  C7  XYP   162      24.437  27.238  47.586  1.00  0.00           C  
ATOM   2938  H7  XYP   162      23.993  26.996  46.806  1.00  0.00           H  
ATOM   2939  C8  XYP   162      25.748  26.780  47.820  1.00  0.00           C  
ATOM   2940  H8  XYP   162      26.166  26.229  47.198  1.00  0.00           H  
TER    2941      XYP   162 
ATOM   2941  O   WAT   163      24.003  22.912  22.878  1.00  0.00           O  
ATOM   2942  H1  WAT   163      23.860  22.917  21.922  1.00  0.00           H  
ATOM   2943  H2  WAT   163      23.603  22.043  23.122  1.00  0.00           H  
ATOM   2944  O   WAT   164      22.838  20.728  23.911  1.00  0.00           O  
ATOM   2945  H1  WAT   164      22.337  21.142  24.649  1.00  0.00           H  
ATOM   2946  H2  WAT   164      23.340  20.052  24.420  1.00  0.00           H  
ATOM   2947  O   WAT   165      23.781  23.834  25.402  1.00  0.00           O  
ATOM   2948  H1  WAT   165      23.948  23.500  24.485  1.00  0.00           H  
ATOM   2949  H2  WAT   165      24.088  24.759  25.292  1.00  0.00           H  
ATOM   2950  O   WAT   166      23.795  19.598  26.265  1.00  0.00           O  
ATOM   2951  H1  WAT   166      23.981  19.221  27.132  1.00  0.00           H  
ATOM   2952  H2  WAT   166      23.273  20.393  26.496  1.00  0.00           H  
ATOM   2953  O   WAT   167      22.261  21.897  26.383  1.00  0.00           O  
ATOM   2954  H1  WAT   167      21.635  22.399  26.938  1.00  0.00           H  
ATOM   2955  H2  WAT   167      22.843  22.637  26.073  1.00  0.00           H  
END   
