# Supplementary material for: How neocarcerand Octacid4 self-assembles with guests into irreversible noncovalent complexes and what accelerates the assembly
Source: Commun Chem. 2022 Jan 20;5:9. doi: 10.1038/s42004-022-00624-4 (PMC9814096; doi:10.1038/s42004-022-00624-4)
Supplement: Supplementary file 23 — Data S2 [file 42004_2022_624_MOESM23_ESM.zip › data S2/octacid8na150dio.pdb]

CRYST1   34.228   40.284   41.968  90.00  90.00  90.00 P 1           1
ATOM      1  C1  HC1     1      13.282  27.456  28.381  1.00  0.00           C  
ATOM      2  H1  HC1     1      12.810  26.712  28.822  1.00  0.00           H  
ATOM      3  C1a HC1     1      12.554  28.728  28.861  1.00  0.00           C  
ATOM      4 H1aa HC1     1      12.604  28.791  29.840  1.00  0.00           H  
ATOM      5 H1ab HC1     1      12.955  29.534  28.474  1.00  0.00           H  
ATOM      6 H1ac HC1     1      11.610  28.690  28.596  1.00  0.00           H  
ATOM      7  C2  HC1     1      14.751  27.326  28.784  1.00  0.00           C  
ATOM      8  C3  HC1     1      15.583  28.461  28.796  1.00  0.00           C  
ATOM      9  H3  HC1     1      15.231  29.283  28.553  1.00  0.00           H  
ATOM     10  C4  HC1     1      16.939  28.366  29.163  1.00  0.00           C  
ATOM     11  C5  HC1     1      17.484  27.095  29.474  1.00  0.00           C  
ATOM     12  O5  HC1     1      18.789  26.969  29.867  1.00  0.00           O  
ATOM     13  C6  HC1     1      16.674  25.945  29.408  1.00  0.00           C  
ATOM     14  C6a HC1     1      15.309  26.059  29.083  1.00  0.00           C  
ATOM     15  O6a HC1     1      14.530  24.937  29.087  1.00  0.00           O  
ATOM     16  C6b HC1     1      14.198  24.257  27.893  1.00  0.00           C  
ATOM     17 H6ba HC1     1      14.959  24.283  27.271  1.00  0.00           H  
ATOM     18 H6bb HC1     1      14.018  23.317  28.116  1.00  0.00           H  
ATOM     19  O7  HC1     1      17.197  24.719  29.713  1.00  0.00           O  
ATOM     20  C8  HC1     1      17.232  24.314  31.064  1.00  0.00           C  
ATOM     21  H8a HC1     1      16.804  25.031  31.568  1.00  0.00           H  
ATOM     22  H8b HC1     1      16.671  23.519  31.150  1.00  0.00           H  
ATOM     23  C9  HC1     1      18.636  24.043  31.594  1.00  0.00           C  
ATOM     24  C10 HC1     1      18.937  24.020  32.981  1.00  0.00           C  
ATOM     25 C10a HC1     1      17.981  24.300  34.012  1.00  0.00           C  
ATOM     26 O10a HC1     1      16.779  24.545  33.778  1.00  0.00           O  
ATOM     27 O10b HC1     1      18.353  24.425  35.200  1.00  0.00           O  
ATOM     28  C11 HC1     1      20.273  23.734  33.357  1.00  0.00           C  
ATOM     29  H11 HC1     1      20.479  23.710  34.268  1.00  0.00           H  
ATOM     30  C12 HC1     1      21.306  23.459  32.423  1.00  0.00           C  
ATOM     31 C12a HC1     1      22.604  23.132  32.935  1.00  0.00           C  
ATOM     32 O12a HC1     1      23.584  22.880  32.201  1.00  0.00           O  
ATOM     33 O12b HC1     1      22.782  23.093  34.171  1.00  0.00           O  
ATOM     34  C13 HC1     1      20.988  23.514  31.039  1.00  0.00           C  
ATOM     35 C13a HC1     1      19.665  23.815  30.662  1.00  0.00           C  
ATOM     36 H13a HC1     1      19.459  23.855  29.758  1.00  0.00           H  
ATOM     37  C14 HC1     1      22.008  23.213  29.936  1.00  0.00           C  
ATOM     38 H14a HC1     1      22.283  22.275  29.977  1.00  0.00           H  
ATOM     39 H14b HC1     1      22.818  23.746  30.054  1.00  0.00           H  
ATOM     40  O15 HC1     1      21.532  23.475  28.622  1.00  0.00           O  
ATOM     41  C16 HC1     1      21.562  22.510  27.648  1.00  0.00           C  
ATOM     42 C16a HC1     1      22.459  22.635  26.564  1.00  0.00           C  
ATOM     43 O16a HC1     1      23.235  23.759  26.461  1.00  0.00           O  
ATOM     44  C17 HC1     1      20.700  21.393  27.720  1.00  0.00           C  
ATOM     45  O17 HC1     1      19.789  21.294  28.736  1.00  0.00           O  
ATOM     46 C17a HC1     1      18.421  21.600  28.520  1.00  0.00           C  
ATOM     47 H17a HC1     1      18.345  22.294  27.826  1.00  0.00           H  
ATOM     48 H17b HC1     1      18.051  21.962  29.351  1.00  0.00           H  
ATOM     49  C18 HC1     1      20.769  20.377  26.737  1.00  0.00           C  
ATOM     50 C18a HC1     1      19.869  19.146  26.815  1.00  0.00           C  
ATOM     51 H18a HC1     1      19.639  19.023  27.764  1.00  0.00           H  
ATOM     52 C18b HC1     1      20.549  17.822  26.413  1.00  0.00           C  
ATOM     53 H18b HC1     1      20.031  17.064  26.757  1.00  0.00           H  
ATOM     54 H18c HC1     1      21.450  17.781  26.798  1.00  0.00           H  
ATOM     55 H18d HC1     1      20.625  17.745  25.443  1.00  0.00           H  
ATOM     56  C19 HC1     1      21.673  20.509  25.670  1.00  0.00           C  
ATOM     57  H19 HC1     1      21.691  19.858  25.011  1.00  0.00           H  
ATOM     58  C20 HC1     1      22.532  21.620  25.575  1.00  0.00           C  
ATOM     59  C1  HC1     2      23.485  21.742  24.383  1.00  0.00           C  
ATOM     60  H1  HC1     2      24.234  22.306  24.685  1.00  0.00           H  
ATOM     61  C1a HC1     2      24.142  20.435  23.890  1.00  0.00           C  
ATOM     62 H1aa HC1     2      24.746  20.084  24.575  1.00  0.00           H  
ATOM     63 H1ab HC1     2      23.470  19.754  23.683  1.00  0.00           H  
ATOM     64 H1ac HC1     2      24.659  20.613  23.076  1.00  0.00           H  
ATOM     65  C2  HC1     2      22.750  22.538  23.304  1.00  0.00           C  
ATOM     66  C3  HC1     2      22.020  21.856  22.309  1.00  0.00           C  
ATOM     67  H3  HC1     2      21.986  20.930  22.322  1.00  0.00           H  
ATOM     68  C4  HC1     2      21.333  22.559  21.301  1.00  0.00           C  
ATOM     69  C5  HC1     2      21.361  23.975  21.312  1.00  0.00           C  
ATOM     70  O5  HC1     2      20.639  24.688  20.396  1.00  0.00           O  
ATOM     71  C6  HC1     2      22.117  24.672  22.278  1.00  0.00           C  
ATOM     72  C6a HC1     2      22.781  23.954  23.297  1.00  0.00           C  
ATOM     73  O6a HC1     2      23.446  24.635  24.282  1.00  0.00           O  
ATOM     74  C6b HC1     2      22.880  24.806  25.572  1.00  0.00           C  
ATOM     75 H6ba HC1     2      23.191  25.659  25.947  1.00  0.00           H  
ATOM     76 H6bb HC1     2      21.900  24.855  25.496  1.00  0.00           H  
ATOM     77  O7  HC1     2      22.217  26.036  22.206  1.00  0.00           O  
ATOM     78  C8  HC1     2      23.439  26.662  21.826  1.00  0.00           C  
ATOM     79  H8a HC1     2      24.101  25.957  21.671  1.00  0.00           H  
ATOM     80  H8b HC1     2      23.282  27.111  20.971  1.00  0.00           H  
ATOM     81  C9  HC1     2      23.980  27.661  22.840  1.00  0.00           C  
ATOM     82  C10 HC1     2      25.232  28.318  22.665  1.00  0.00           C  
ATOM     83 C10a HC1     2      26.099  28.101  21.546  1.00  0.00           C  
ATOM     84 O10a HC1     2      25.806  27.366  20.570  1.00  0.00           O  
ATOM     85 O10b HC1     2      27.233  28.633  21.530  1.00  0.00           O  
ATOM     86  C11 HC1     2      25.636  29.237  23.670  1.00  0.00           C  
ATOM     87  H11 HC1     2      26.453  29.681  23.557  1.00  0.00           H  
ATOM     88  C12 HC1     2      24.873  29.521  24.828  1.00  0.00           C  
ATOM     89 C12a HC1     2      25.379  30.476  25.769  1.00  0.00           C  
ATOM     90 O12a HC1     2      24.789  30.800  26.825  1.00  0.00           O  
ATOM     91 O12b HC1     2      26.472  31.061  25.563  1.00  0.00           O  
ATOM     92  C13 HC1     2      23.639  28.836  24.988  1.00  0.00           C  
ATOM     93 C13a HC1     2      23.220  27.932  23.993  1.00  0.00           C  
ATOM     94 H13a HC1     2      22.409  27.493  24.101  1.00  0.00           H  
ATOM     95  C14 HC1     2      22.745  29.040  26.209  1.00  0.00           C  
ATOM     96 H14a HC1     2      22.514  29.989  26.307  1.00  0.00           H  
ATOM     97 H14b HC1     2      23.214  28.773  27.025  1.00  0.00           H  
ATOM     98  O15 HC1     2      21.536  28.299  26.164  1.00  0.00           O  
ATOM     99  C16 HC1     2      20.347  28.949  26.329  1.00  0.00           C  
ATOM    100 C16a HC1     2      19.763  29.655  25.256  1.00  0.00           C  
ATOM    101 O16a HC1     2      20.360  29.621  24.022  1.00  0.00           O  
ATOM    102  C17 HC1     2      19.725  28.945  27.593  1.00  0.00           C  
ATOM    103  O17 HC1     2      20.298  28.233  28.613  1.00  0.00           O  
ATOM    104 C17a HC1     2      19.844  26.933  28.928  1.00  0.00           C  
ATOM    105 H17a HC1     2      19.542  26.478  28.109  1.00  0.00           H  
ATOM    106 H17b HC1     2      20.591  26.421  29.305  1.00  0.00           H  
ATOM    107  C18 HC1     2      18.519  29.655  27.798  1.00  0.00           C  
ATOM    108 C18a HC1     2      17.817  29.617  29.157  1.00  0.00           C  
ATOM    109 H18a HC1     2      18.525  29.465  29.820  1.00  0.00           H  
ATOM    110 C18b HC1     2      17.134  30.927  29.601  1.00  0.00           C  
ATOM    111 H18b HC1     2      16.748  30.814  30.496  1.00  0.00           H  
ATOM    112 H18c HC1     2      16.420  31.182  28.980  1.00  0.00           H  
ATOM    113 H18d HC1     2      17.796  31.650  29.631  1.00  0.00           H  
ATOM    114  C19 HC1     2      17.952  30.367  26.722  1.00  0.00           C  
ATOM    115  H19 HC1     2      17.154  30.823  26.846  1.00  0.00           H  
ATOM    116  C20 HC1     2      18.576  30.395  25.459  1.00  0.00           C  
ATOM    117  C1  HC1     3      17.960  31.203  24.316  1.00  0.00           C  
ATOM    118  H1  HC1     3      18.706  31.444  23.717  1.00  0.00           H  
ATOM    119  C1a HC1     3      17.326  32.551  24.715  1.00  0.00           C  
ATOM    120 H1aa HC1     3      16.996  33.012  23.913  1.00  0.00           H  
ATOM    121 H1ab HC1     3      16.578  32.422  25.332  1.00  0.00           H  
ATOM    122 H1ac HC1     3      17.999  33.115  25.154  1.00  0.00           H  
ATOM    123  C2  HC1     3      17.056  30.259  23.526  1.00  0.00           C  
ATOM    124  C3  HC1     3      15.699  30.147  23.876  1.00  0.00           C  
ATOM    125  H3  HC1     3      15.374  30.636  24.593  1.00  0.00           H  
ATOM    126  C4  HC1     3      14.832  29.295  23.170  1.00  0.00           C  
ATOM    127  C5  HC1     3      15.348  28.524  22.096  1.00  0.00           C  
ATOM    128  O5  HC1     3      14.527  27.673  21.408  1.00  0.00           O  
ATOM    129  C6  HC1     3      16.710  28.626  21.732  1.00  0.00           C  
ATOM    130  C6a HC1     3      17.569  29.467  22.469  1.00  0.00           C  
ATOM    131  O6a HC1     3      18.904  29.493  22.168  1.00  0.00           O  
ATOM    132  C6b HC1     3      19.854  28.813  22.974  1.00  0.00           C  
ATOM    133 H6ba HC1     3      19.443  28.006  23.355  1.00  0.00           H  
ATOM    134 H6bb HC1     3      20.606  28.537  22.409  1.00  0.00           H  
ATOM    135  O7  HC1     3      17.210  27.902  20.678  1.00  0.00           O  
ATOM    136  C8  HC1     3      16.946  28.255  19.323  1.00  0.00           C  
ATOM    137  H8a HC1     3      16.434  29.089  19.331  1.00  0.00           H  
ATOM    138  H8b HC1     3      17.808  28.449  18.899  1.00  0.00           H  
ATOM    139  C9  HC1     3      16.191  27.168  18.550  1.00  0.00           C  
ATOM    140  C10 HC1     3      15.548  27.411  17.307  1.00  0.00           C  
ATOM    141 C10a HC1     3      15.555  28.665  16.617  1.00  0.00           C  
ATOM    142 O10a HC1     3      16.222  29.660  16.979  1.00  0.00           O  
ATOM    143 O10b HC1     3      14.885  28.779  15.568  1.00  0.00           O  
ATOM    144  C11 HC1     3      14.828  26.344  16.710  1.00  0.00           C  
ATOM    145  H11 HC1     3      14.402  26.499  15.894  1.00  0.00           H  
ATOM    146  C12 HC1     3      14.679  25.067  17.298  1.00  0.00           C  
ATOM    147 C12a HC1     3      13.837  24.113  16.632  1.00  0.00           C  
ATOM    148 O12a HC1     3      13.634  22.958  17.076  1.00  0.00           O  
ATOM    149 O12b HC1     3      13.245  24.445  15.579  1.00  0.00           O  
ATOM    150  C13 HC1     3      15.343  24.838  18.532  1.00  0.00           C  
ATOM    151 C13a HC1     3      16.092  25.881  19.119  1.00  0.00           C  
ATOM    152 H13a HC1     3      16.510  25.724  19.932  1.00  0.00           H  
ATOM    153  C14 HC1     3      15.229  23.509  19.269  1.00  0.00           C  
ATOM    154 H14a HC1     3      15.580  22.782  18.713  1.00  0.00           H  
ATOM    155 H14b HC1     3      14.287  23.312  19.450  1.00  0.00           H  
ATOM    156  O15 HC1     3      15.896  23.482  20.521  1.00  0.00           O  
ATOM    157  C16 HC1     3      16.824  22.517  20.798  1.00  0.00           C  
ATOM    158 C16a HC1     3      16.440  21.370  21.518  1.00  0.00           C  
ATOM    159 O16a HC1     3      15.159  21.282  21.987  1.00  0.00           O  
ATOM    160  C17 HC1     3      18.164  22.675  20.388  1.00  0.00           C  
ATOM    161  O17 HC1     3      18.547  23.841  19.783  1.00  0.00           O  
ATOM    162 C17a HC1     3      19.237  24.830  20.528  1.00  0.00           C  
ATOM    163 H17a HC1     3      18.970  25.722  20.214  1.00  0.00           H  
ATOM    164 H17b HC1     3      18.984  24.763  21.477  1.00  0.00           H  
ATOM    165  C18 HC1     3      19.116  21.656  20.651  1.00  0.00           C  
ATOM    166 C18a HC1     3      20.575  21.794  20.210  1.00  0.00           C  
ATOM    167 H18a HC1     3      20.578  22.388  19.425  1.00  0.00           H  
ATOM    168 C18b HC1     3      21.244  20.494  19.709  1.00  0.00           C  
ATOM    169 H18b HC1     3      21.278  19.814  20.413  1.00  0.00           H  
ATOM    170 H18c HC1     3      22.159  20.684  19.417  1.00  0.00           H  
ATOM    171 H18d HC1     3      20.743  20.136  18.945  1.00  0.00           H  
ATOM    172  C19 HC1     3      18.714  20.516  21.371  1.00  0.00           C  
ATOM    173  H19 HC1     3      19.345  19.872  21.589  1.00  0.00           H  
ATOM    174  C20 HC1     3      17.384  20.351  21.800  1.00  0.00           C  
ATOM    175  C1  HC1     4      16.990  19.117  22.612  1.00  0.00           C  
ATOM    176  H1  HC1     4      16.022  18.990  22.473  1.00  0.00           H  
ATOM    177  C1a HC1     4      17.620  17.785  22.158  1.00  0.00           C  
ATOM    178 H1aa HC1     4      17.341  17.067  22.759  1.00  0.00           H  
ATOM    179 H1ab HC1     4      17.304  17.569  21.256  1.00  0.00           H  
ATOM    180 H1ac HC1     4      18.598  17.832  22.155  1.00  0.00           H  
ATOM    181  C2  HC1     4      17.159  19.469  24.092  1.00  0.00           C  
ATOM    182  C3  HC1     4      18.369  19.179  24.753  1.00  0.00           C  
ATOM    183  H3  HC1     4      19.059  18.786  24.278  1.00  0.00           H  
ATOM    184  C4  HC1     4      18.546  19.486  26.117  1.00  0.00           C  
ATOM    185  C5  HC1     4      17.497  20.132  26.823  1.00  0.00           C  
ATOM    186  O5  HC1     4      17.653  20.473  28.141  1.00  0.00           O  
ATOM    187  C6  HC1     4      16.283  20.441  26.170  1.00  0.00           C  
ATOM    188  C6a HC1     4      16.124  20.122  24.804  1.00  0.00           C  
ATOM    189  O6a HC1     4      14.959  20.456  24.169  1.00  0.00           O  
ATOM    190  C6b HC1     4      14.871  21.596  23.337  1.00  0.00           C  
ATOM    191 H6ba HC1     4      13.961  21.958  23.397  1.00  0.00           H  
ATOM    192 H6bb HC1     4      15.489  22.289  23.661  1.00  0.00           H  
ATOM    193  O7  HC1     4      15.258  21.037  26.858  1.00  0.00           O  
ATOM    194  C8  HC1     4      14.124  20.275  27.253  1.00  0.00           C  
ATOM    195  H8a HC1     4      14.324  19.343  27.031  1.00  0.00           H  
ATOM    196  H8b HC1     4      14.060  20.336  28.227  1.00  0.00           H  
ATOM    197  C9  HC1     4      12.800  20.696  26.611  1.00  0.00           C  
ATOM    198  C10 HC1     4      11.614  19.914  26.712  1.00  0.00           C  
ATOM    199 C10a HC1     4      11.541  18.657  27.400  1.00  0.00           C  
ATOM    200 O10a HC1     4      12.530  18.128  27.952  1.00  0.00           O  
ATOM    201 O10b HC1     4      10.459  18.036  27.474  1.00  0.00           O  
ATOM    202  C11 HC1     4      10.442  20.413  26.089  1.00  0.00           C  
ATOM    203  H11 HC1     4       9.663  19.910  26.152  1.00  0.00           H  
ATOM    204  C12 HC1     4      10.391  21.631  25.361  1.00  0.00           C  
ATOM    205 C12a HC1     4       9.151  22.036  24.766  1.00  0.00           C  
ATOM    206 O12a HC1     4       9.021  23.096  24.118  1.00  0.00           O  
ATOM    207 O12b HC1     4       8.122  21.328  24.895  1.00  0.00           O  
ATOM    208  C13 HC1     4      11.589  22.388  25.270  1.00  0.00           C  
ATOM    209 C13a HC1     4      12.753  21.911  25.901  1.00  0.00           C  
ATOM    210 H13a HC1     4      13.531  22.415  25.840  1.00  0.00           H  
ATOM    211  C14 HC1     4      11.651  23.717  24.515  1.00  0.00           C  
ATOM    212 H14a HC1     4      11.003  24.349  24.895  1.00  0.00           H  
ATOM    213 H14b HC1     4      11.409  23.590  23.575  1.00  0.00           H  
ATOM    214  O15 HC1     4      12.927  24.333  24.531  1.00  0.00           O  
ATOM    215  C16 HC1     4      13.060  25.608  25.001  1.00  0.00           C  
ATOM    216 C16a HC1     4      13.116  25.852  26.391  1.00  0.00           C  
ATOM    217 O16a HC1     4      13.049  24.798  27.264  1.00  0.00           O  
ATOM    218  C17 HC1     4      13.122  26.685  24.091  1.00  0.00           C  
ATOM    219  O17 HC1     4      13.044  26.430  22.747  1.00  0.00           O  
ATOM    220 C17a HC1     4      14.195  26.396  21.923  1.00  0.00           C  
ATOM    221 H17a HC1     4      14.956  26.036  22.431  1.00  0.00           H  
ATOM    222 H17b HC1     4      14.021  25.795  21.167  1.00  0.00           H  
ATOM    223  C18 HC1     4      13.258  28.011  24.568  1.00  0.00           C  
ATOM    224 C18a HC1     4      13.364  29.189  23.596  1.00  0.00           C  
ATOM    225 H18a HC1     4      12.866  28.933  22.789  1.00  0.00           H  
ATOM    226 C18b HC1     4      12.706  30.503  24.072  1.00  0.00           C  
ATOM    227 H18b HC1     4      13.161  30.863  24.861  1.00  0.00           H  
ATOM    228 H18c HC1     4      11.768  30.343  24.305  1.00  0.00           H  
ATOM    229 H18d HC1     4      12.738  31.172  23.356  1.00  0.00           H  
ATOM    230  C19 HC1     4      13.327  28.238  25.957  1.00  0.00           C  
ATOM    231  H19 HC1     4      13.446  29.102  26.273  1.00  0.00           H  
ATOM    232  C20 HC1     4      13.223  27.176  26.877  1.00  0.00           C  
TER     233      HC1     4 
ATOM    233 Na+  Na+     5      12.220  22.477  15.363  1.00  0.00          NA  
ATOM    234 Na+  Na+     6      11.345  16.549  29.007  1.00  0.00          NA  
ATOM    235 Na+  Na+     7      26.268  32.326  27.354  1.00  0.00          NA  
ATOM    236 Na+  Na+     8       6.889  22.818  23.622  1.00  0.00          NA  
ATOM    237 Na+  Na+     9      24.968  22.702  34.012  1.00  0.00          NA  
ATOM    238 Na+  Na+    10      27.850  27.620  19.649  1.00  0.00          NA  
ATOM    239 Na+  Na+    11      15.930  30.581  14.875  1.00  0.00          NA  
ATOM    240 Na+  Na+    12      16.769  26.045  35.436  1.00  0.00          NA  
TER     241      Na+    12 
ATOM    241  O1  DIO    13      24.653  29.555  15.959  1.00  0.00           O  
ATOM    242  C2  DIO    13      23.974  28.379  15.538  1.00  0.00           C  
ATOM    243  H3  DIO    13      24.160  27.656  16.172  1.00  0.00           H  
ATOM    244  H4  DIO    13      24.300  28.114  14.654  1.00  0.00           H  
ATOM    245  C3  DIO    13      22.457  28.592  15.471  1.00  0.00           C  
ATOM    246  H5  DIO    13      22.110  28.734  16.377  1.00  0.00           H  
ATOM    247  H6  DIO    13      22.038  27.792  15.093  1.00  0.00           H  
ATOM    248  O4  DIO    13      22.158  29.712  14.656  1.00  0.00           O  
ATOM    249  C5  DIO    13      22.756  30.890  15.175  1.00  0.00           C  
ATOM    250  H9  DIO    13      22.536  31.650  14.596  1.00  0.00           H  
ATOM    251  H10 DIO    13      22.412  31.069  16.075  1.00  0.00           H  
ATOM    252  C6  DIO    13      24.281  30.721  15.233  1.00  0.00           C  
ATOM    253  H11 DIO    13      24.631  30.662  14.320  1.00  0.00           H  
ATOM    254  H12 DIO    13      24.670  31.508  15.670  1.00  0.00           H  
ATOM    255  O1  DIO    14       5.162  29.087  21.433  1.00  0.00           O  
ATOM    256  C2  DIO    14       6.344  29.870  21.340  1.00  0.00           C  
ATOM    257  H3  DIO    14       6.958  29.616  22.058  1.00  0.00           H  
ATOM    258  H4  DIO    14       6.783  29.709  20.478  1.00  0.00           H  
ATOM    259  C3  DIO    14       6.007  31.365  21.468  1.00  0.00           C  
ATOM    260  H5  DIO    14       6.822  31.894  21.344  1.00  0.00           H  
ATOM    261  H6  DIO    14       5.654  31.541  22.365  1.00  0.00           H  
ATOM    262  O4  DIO    14       5.048  31.749  20.493  1.00  0.00           O  
ATOM    263  C5  DIO    14       3.873  30.950  20.532  1.00  0.00           C  
ATOM    264  H9  DIO    14       3.296  31.193  19.778  1.00  0.00           H  
ATOM    265  H10 DIO    14       3.389  31.120  21.367  1.00  0.00           H  
ATOM    266  C6  DIO    14       4.213  29.452  20.439  1.00  0.00           C  
ATOM    267  H11 DIO    14       3.394  28.930  20.569  1.00  0.00           H  
ATOM    268  H12 DIO    14       4.574  29.257  19.549  1.00  0.00           H  
TER     269      DIO    14 
ATOM    269  O1  DIO    15      19.286  19.077  32.123  1.00  0.00           O  
ATOM    270  C2  DIO    15      20.095  20.245  32.085  1.00  0.00           C  
ATOM    271  H3  DIO    15      19.622  20.948  31.593  1.00  0.00           H  
ATOM    272  H4  DIO    15      20.266  20.557  32.998  1.00  0.00           H  
ATOM    273  C3  DIO    15      21.441  19.971  31.399  1.00  0.00           C  
ATOM    274  H5  DIO    15      22.010  20.762  31.488  1.00  0.00           H  
ATOM    275  H6  DIO    15      21.285  19.799  30.446  1.00  0.00           H  
ATOM    276  O4  DIO    15      22.106  18.862  31.987  1.00  0.00           O  
ATOM    277  C5  DIO    15      21.290  17.700  31.990  1.00  0.00           C  
ATOM    278  H9  DIO    15      21.763  16.972  32.446  1.00  0.00           H  
ATOM    279  H10 DIO    15      21.103  17.429  31.068  1.00  0.00           H  
ATOM    280  C6  DIO    15      19.961  17.973  32.713  1.00  0.00           C  
ATOM    281  H11 DIO    15      19.394  17.177  32.650  1.00  0.00           H  
ATOM    282  H12 DIO    15      20.136  18.161  33.659  1.00  0.00           H  
TER     283      DIO    15 
ATOM    283  O1  DIO    16       6.743  21.295  21.723  1.00  0.00           O  
ATOM    284  C2  DIO    16       8.123  21.034  21.492  1.00  0.00           C  
ATOM    285  H3  DIO    16       8.635  21.307  22.280  1.00  0.00           H  
ATOM    286  H4  DIO    16       8.435  21.556  20.724  1.00  0.00           H  
ATOM    287  C3  DIO    16       8.380  19.543  21.232  1.00  0.00           C  
ATOM    288  H5  DIO    16       8.194  19.037  22.050  1.00  0.00           H  
ATOM    289  H6  DIO    16       9.321  19.421  20.990  1.00  0.00           H  
ATOM    290  O4  DIO    16       7.560  19.065  20.175  1.00  0.00           O  
ATOM    291  C5  DIO    16       6.181  19.293  20.429  1.00  0.00           C  
ATOM    292  H9  DIO    16       5.657  19.000  19.653  1.00  0.00           H  
ATOM    293  H10 DIO    16       5.896  18.780  21.215  1.00  0.00           H  
ATOM    294  C6  DIO    16       5.923  20.790  20.673  1.00  0.00           C  
ATOM    295  H11 DIO    16       6.110  21.284  19.848  1.00  0.00           H  
ATOM    296  H12 DIO    16       4.981  20.920  20.909  1.00  0.00           H  
TER     297      DIO    16 
ATOM    297  O1  DIO    17      10.581  19.584  32.906  1.00  0.00           O  
ATOM    298  C2  DIO    17       9.749  19.975  31.823  1.00  0.00           C  
ATOM    299  H3  DIO    17       9.855  20.937  31.663  1.00  0.00           H  
ATOM    300  H4  DIO    17       8.814  19.805  32.062  1.00  0.00           H  
ATOM    301  C3  DIO    17      10.080  19.207  30.528  1.00  0.00           C  
ATOM    302  H5  DIO    17      10.325  19.850  29.829  1.00  0.00           H  
ATOM    303  H6  DIO    17       9.280  18.723  30.237  1.00  0.00           H  
ATOM    304  O4  DIO    17      11.138  18.269  30.694  1.00  0.00           O  
ATOM    305  C5  DIO    17      12.291  18.854  31.289  1.00  0.00           C  
ATOM    306  H9  DIO    17      12.929  18.144  31.512  1.00  0.00           H  
ATOM    307  H10 DIO    17      12.715  19.454  30.641  1.00  0.00           H  
ATOM    308  C6  DIO    17      11.961  19.644  32.572  1.00  0.00           C  
ATOM    309  H11 DIO    17      12.486  19.279  33.314  1.00  0.00           H  
ATOM    310  H12 DIO    17      12.219  20.581  32.444  1.00  0.00           H  
TER     311      DIO    17 
ATOM    311  O1  DIO    18       5.006  36.331  18.016  1.00  0.00           O  
ATOM    312  C2  DIO    18       5.708  35.145  18.367  1.00  0.00           C  
ATOM    313  H3  DIO    18       6.508  35.059  17.807  1.00  0.00           H  
ATOM    314  H4  DIO    18       5.988  35.201  19.305  1.00  0.00           H  
ATOM    315  C3  DIO    18       4.819  33.903  18.185  1.00  0.00           C  
ATOM    316  H5  DIO    18       4.103  33.920  18.855  1.00  0.00           H  
ATOM    317  H6  DIO    18       5.362  33.100  18.326  1.00  0.00           H  
ATOM    318  O4  DIO    18       4.251  33.856  16.881  1.00  0.00           O  
ATOM    319  C5  DIO    18       3.539  35.042  16.562  1.00  0.00           C  
ATOM    320  H9  DIO    18       2.766  35.137  17.159  1.00  0.00           H  
ATOM    321  H10 DIO    18       3.221  34.989  15.637  1.00  0.00           H  
ATOM    322  C6  DIO    18       4.453  36.269  16.710  1.00  0.00           C  
ATOM    323  H11 DIO    18       5.175  36.213  16.049  1.00  0.00           H  
ATOM    324  H12 DIO    18       3.931  37.081  16.543  1.00  0.00           H  
TER     325      DIO    18 
ATOM    325  O1  DIO    19       8.746  33.671  11.132  1.00  0.00           O  
ATOM    326  C2  DIO    19       9.849  33.403  10.284  1.00  0.00           C  
ATOM    327  H3  DIO    19      10.315  34.240  10.078  1.00  0.00           H  
ATOM    328  H4  DIO    19       9.520  33.015   9.447  1.00  0.00           H  
ATOM    329  C3  DIO    19      10.835  32.420  10.941  1.00  0.00           C  
ATOM    330  H5  DIO    19      11.746  32.669  10.681  1.00  0.00           H  
ATOM    331  H6  DIO    19      10.655  31.521  10.596  1.00  0.00           H  
ATOM    332  O4  DIO    19      10.754  32.380  12.363  1.00  0.00           O  
ATOM    333  C5  DIO    19      10.410  33.622  12.968  1.00  0.00           C  
ATOM    334  H9  DIO    19      10.267  33.477  13.926  1.00  0.00           H  
ATOM    335  H10 DIO    19      11.153  34.253  12.863  1.00  0.00           H  
ATOM    336  C6  DIO    19       9.136  34.250  12.371  1.00  0.00           C  
ATOM    337  H11 DIO    19       8.404  34.143  13.014  1.00  0.00           H  
ATOM    338  H12 DIO    19       9.289  35.210  12.242  1.00  0.00           H  
TER     339      DIO    19 
ATOM    339  O1  DIO    20      12.535  10.199  20.770  1.00  0.00           O  
ATOM    340  C2  DIO    20      12.754   9.981  19.385  1.00  0.00           C  
ATOM    341  H3  DIO    20      12.021   9.434  19.035  1.00  0.00           H  
ATOM    342  H4  DIO    20      13.594   9.495  19.261  1.00  0.00           H  
ATOM    343  C3  DIO    20      12.815  11.298  18.590  1.00  0.00           C  
ATOM    344  H5  DIO    20      11.913  11.669  18.505  1.00  0.00           H  
ATOM    345  H6  DIO    20      13.148  11.100  17.690  1.00  0.00           H  
ATOM    346  O4  DIO    20      13.670  12.264  19.192  1.00  0.00           O  
ATOM    347  C5  DIO    20      13.411  12.446  20.579  1.00  0.00           C  
ATOM    348  H9  DIO    20      14.077  13.053  20.960  1.00  0.00           H  
ATOM    349  H10 DIO    20      12.525  12.842  20.706  1.00  0.00           H  
ATOM    350  C6  DIO    20      13.476  11.107  21.319  1.00  0.00           C  
ATOM    351  H11 DIO    20      14.380  10.736  21.241  1.00  0.00           H  
ATOM    352  H12 DIO    20      13.273  11.253  22.265  1.00  0.00           H  
TER     353      DIO    20 
ATOM    353  O1  DIO    21      31.239  15.398   8.607  1.00  0.00           O  
ATOM    354  C2  DIO    21      32.346  15.981   7.933  1.00  0.00           C  
ATOM    355  H3  DIO    21      32.955  16.373   8.594  1.00  0.00           H  
ATOM    356  H4  DIO    21      32.826  15.290   7.432  1.00  0.00           H  
ATOM    357  C3  DIO    21      31.888  17.078   6.956  1.00  0.00           C  
ATOM    358  H5  DIO    21      32.661  17.384   6.435  1.00  0.00           H  
ATOM    359  H6  DIO    21      31.540  17.834   7.471  1.00  0.00           H  
ATOM    360  O4  DIO    21      30.886  16.603   6.065  1.00  0.00           O  
ATOM    361  C5  DIO    21      29.792  15.991   6.738  1.00  0.00           C  
ATOM    362  H9  DIO    21      29.187  15.595   6.074  1.00  0.00           H  
ATOM    363  H10 DIO    21      29.300  16.665   7.248  1.00  0.00           H  
ATOM    364  C6  DIO    21      30.273  14.890   7.697  1.00  0.00           C  
ATOM    365  H11 DIO    21      30.665  14.160   7.176  1.00  0.00           H  
ATOM    366  H12 DIO    21      29.508  14.543   8.200  1.00  0.00           H  
TER     367      DIO    21 
ATOM    367  O1  DIO    22      18.098  12.187  12.329  1.00  0.00           O  
ATOM    368  C2  DIO    22      18.683  11.357  13.326  1.00  0.00           C  
ATOM    369  H3  DIO    22      18.158  10.532  13.397  1.00  0.00           H  
ATOM    370  H4  DIO    22      19.593  11.119  13.052  1.00  0.00           H  
ATOM    371  C3  DIO    22      18.737  12.030  14.712  1.00  0.00           C  
ATOM    372  H5  DIO    22      19.674  12.122  14.986  1.00  0.00           H  
ATOM    373  H6  DIO    22      18.280  11.457  15.363  1.00  0.00           H  
ATOM    374  O4  DIO    22      18.122  13.310  14.715  1.00  0.00           O  
ATOM    375  C5  DIO    22      18.652  14.158  13.703  1.00  0.00           C  
ATOM    376  H9  DIO    22      19.571  14.405  13.940  1.00  0.00           H  
ATOM    377  H10 DIO    22      18.116  14.976  13.663  1.00  0.00           H  
ATOM    378  C6  DIO    22      18.656  13.495  12.313  1.00  0.00           C  
ATOM    379  H11 DIO    22      19.579  13.449  11.986  1.00  0.00           H  
ATOM    380  H12 DIO    22      18.139  14.053  11.695  1.00  0.00           H  
TER     381      DIO    22 
ATOM    381  O1  DIO    23       2.351  23.821  37.321  1.00  0.00           O  
ATOM    382  C2  DIO    23       2.660  25.208  37.280  1.00  0.00           C  
ATOM    383  H3  DIO    23       1.973  25.705  37.771  1.00  0.00           H  
ATOM    384  H4  DIO    23       2.669  25.513  36.349  1.00  0.00           H  
ATOM    385  C3  DIO    23       4.035  25.492  37.907  1.00  0.00           C  
ATOM    386  H5  DIO    23       4.005  25.300  38.869  1.00  0.00           H  
ATOM    387  H6  DIO    23       4.252  26.440  37.783  1.00  0.00           H  
ATOM    388  O4  DIO    23       5.037  24.699  37.286  1.00  0.00           O  
ATOM    389  C5  DIO    23       4.728  23.313  37.330  1.00  0.00           C  
ATOM    390  H9  DIO    23       5.417  22.814  36.843  1.00  0.00           H  
ATOM    391  H10 DIO    23       4.716  23.012  38.263  1.00  0.00           H  
ATOM    392  C6  DIO    23       3.355  23.029  36.700  1.00  0.00           C  
ATOM    393  H11 DIO    23       3.386  23.224  35.739  1.00  0.00           H  
ATOM    394  H12 DIO    23       3.137  22.081  36.823  1.00  0.00           H  
TER     395      DIO    23 
ATOM    395  O1  DIO    24      18.983  19.834  35.316  1.00  0.00           O  
ATOM    396  C2  DIO    24      18.433  21.103  34.993  1.00  0.00           C  
ATOM    397  H3  DIO    24      18.340  21.174  34.020  1.00  0.00           H  
ATOM    398  H4  DIO    24      19.037  21.811  35.300  1.00  0.00           H  
ATOM    399  C3  DIO    24      17.050  21.303  35.632  1.00  0.00           C  
ATOM    400  H5  DIO    24      16.414  20.686  35.215  1.00  0.00           H  
ATOM    401  H6  DIO    24      16.753  22.221  35.465  1.00  0.00           H  
ATOM    402  O4  DIO    24      17.092  21.070  37.033  1.00  0.00           O  
ATOM    403  C5  DIO    24      17.580  19.768  37.324  1.00  0.00           C  
ATOM    404  H9  DIO    24      17.639  19.656  38.297  1.00  0.00           H  
ATOM    405  H10 DIO    24      16.964  19.094  36.967  1.00  0.00           H  
ATOM    406  C6  DIO    24      18.975  19.563  36.711  1.00  0.00           C  
ATOM    407  H11 DIO    24      19.606  20.160  37.160  1.00  0.00           H  
ATOM    408  H12 DIO    24      19.256  18.635  36.857  1.00  0.00           H  
TER     409      DIO    24 
ATOM    409  O1  DIO    25      15.086  17.895  10.509  1.00  0.00           O  
ATOM    410  C2  DIO    25      16.328  18.531  10.791  1.00  0.00           C  
ATOM    411  H3  DIO    25      16.927  18.439  10.022  1.00  0.00           H  
ATOM    412  H4  DIO    25      16.172  19.485  10.945  1.00  0.00           H  
ATOM    413  C3  DIO    25      17.002  17.933  12.038  1.00  0.00           C  
ATOM    414  H5  DIO    25      16.482  18.180  12.831  1.00  0.00           H  
ATOM    415  H6  DIO    25      17.904  18.307  12.124  1.00  0.00           H  
ATOM    416  O4  DIO    25      17.091  16.517  11.948  1.00  0.00           O  
ATOM    417  C5  DIO    25      15.834  15.905  11.699  1.00  0.00           C  
ATOM    418  H9  DIO    25      15.232  16.057  12.458  1.00  0.00           H  
ATOM    419  H10 DIO    25      15.962  14.940  11.584  1.00  0.00           H  
ATOM    420  C6  DIO    25      15.201  16.481  10.425  1.00  0.00           C  
ATOM    421  H11 DIO    25      15.756  16.242   9.655  1.00  0.00           H  
ATOM    422  H12 DIO    25      14.312  16.088  10.303  1.00  0.00           H  
TER     423      DIO    25 
ATOM    423  O1  DIO    26       2.677  32.202  25.337  1.00  0.00           O  
ATOM    424  C2  DIO    26       3.900  31.770  24.757  1.00  0.00           C  
ATOM    425  H3  DIO    26       4.626  31.868  25.409  1.00  0.00           H  
ATOM    426  H4  DIO    26       4.098  32.327  23.975  1.00  0.00           H  
ATOM    427  C3  DIO    26       3.806  30.299  24.319  1.00  0.00           C  
ATOM    428  H5  DIO    26       4.687  30.004  24.007  1.00  0.00           H  
ATOM    429  H6  DIO    26       3.168  30.222  23.579  1.00  0.00           H  
ATOM    430  O4  DIO    26       3.392  29.466  25.394  1.00  0.00           O  
ATOM    431  C5  DIO    26       2.191  29.916  26.008  1.00  0.00           C  
ATOM    432  H9  DIO    26       1.445  29.819  25.379  1.00  0.00           H  
ATOM    433  H10 DIO    26       2.010  29.366  26.799  1.00  0.00           H  
ATOM    434  C6  DIO    26       2.298  31.388  26.437  1.00  0.00           C  
ATOM    435  H11 DIO    26       1.428  31.687  26.776  1.00  0.00           H  
ATOM    436  H12 DIO    26       2.962  31.471  27.154  1.00  0.00           H  
TER     437      DIO    26 
ATOM    437  O1  DIO    27      22.578  30.689  20.185  1.00  0.00           O  
ATOM    438  C2  DIO    27      21.164  30.803  20.125  1.00  0.00           C  
ATOM    439  H3  DIO    27      20.891  30.866  19.188  1.00  0.00           H  
ATOM    440  H4  DIO    27      20.752  30.003  20.513  1.00  0.00           H  
ATOM    441  C3  DIO    27      20.668  32.048  20.881  1.00  0.00           C  
ATOM    442  H5  DIO    27      19.690  32.005  20.943  1.00  0.00           H  
ATOM    443  H6  DIO    27      20.913  32.848  20.374  1.00  0.00           H  
ATOM    444  O4  DIO    27      21.206  32.148  22.194  1.00  0.00           O  
ATOM    445  C5  DIO    27      22.609  31.929  22.267  1.00  0.00           C  
ATOM    446  H9  DIO    27      22.869  31.849  23.208  1.00  0.00           H  
ATOM    447  H10 DIO    27      23.080  32.692  21.871  1.00  0.00           H  
ATOM    448  C6  DIO    27      23.022  30.648  21.532  1.00  0.00           C  
ATOM    449  H11 DIO    27      23.999  30.568  21.549  1.00  0.00           H  
ATOM    450  H12 DIO    27      22.630  29.874  21.988  1.00  0.00           H  
TER     451      DIO    27 
ATOM    451  O1  DIO    28      19.184  20.214   9.992  1.00  0.00           O  
ATOM    452  C2  DIO    28      19.152  21.555  10.466  1.00  0.00           C  
ATOM    453  H3  DIO    28      18.242  21.904  10.372  1.00  0.00           H  
ATOM    454  H4  DIO    28      19.759  22.107   9.930  1.00  0.00           H  
ATOM    455  C3  DIO    28      19.561  21.646  11.946  1.00  0.00           C  
ATOM    456  H5  DIO    28      18.852  21.261  12.501  1.00  0.00           H  
ATOM    457  H6  DIO    28      19.668  22.590  12.187  1.00  0.00           H  
ATOM    458  O4  DIO    28      20.786  20.968  12.200  1.00  0.00           O  
ATOM    459  C5  DIO    28      20.783  19.635  11.715  1.00  0.00           C  
ATOM    460  H9  DIO    28      20.117  19.106  12.202  1.00  0.00           H  
ATOM    461  H10 DIO    28      21.669  19.239  11.851  1.00  0.00           H  
ATOM    462  C6  DIO    28      20.452  19.615  10.220  1.00  0.00           C  
ATOM    463  H11 DIO    28      21.145  20.106   9.733  1.00  0.00           H  
ATOM    464  H12 DIO    28      20.442  18.690   9.907  1.00  0.00           H  
TER     465      DIO    28 
ATOM    465  O1  DIO    29      26.170  19.603  15.543  1.00  0.00           O  
ATOM    466  C2  DIO    29      26.865  20.391  14.586  1.00  0.00           C  
ATOM    467  H3  DIO    29      27.829  20.332  14.754  1.00  0.00           H  
ATOM    468  H4  DIO    29      26.585  21.325  14.682  1.00  0.00           H  
ATOM    469  C3  DIO    29      26.581  19.927  13.145  1.00  0.00           C  
ATOM    470  H5  DIO    29      27.186  20.401  12.537  1.00  0.00           H  
ATOM    471  H6  DIO    29      25.658  20.153  12.904  1.00  0.00           H  
ATOM    472  O4  DIO    29      26.779  18.528  12.992  1.00  0.00           O  
ATOM    473  C5  DIO    29      26.048  17.777  13.952  1.00  0.00           C  
ATOM    474  H9  DIO    29      25.087  17.913  13.817  1.00  0.00           H  
ATOM    475  H10 DIO    29      26.251  16.825  13.847  1.00  0.00           H  
ATOM    476  C6  DIO    29      26.423  18.216  15.374  1.00  0.00           C  
ATOM    477  H11 DIO    29      25.884  17.712  16.015  1.00  0.00           H  
ATOM    478  H12 DIO    29      27.371  18.025  15.538  1.00  0.00           H  
TER     479      DIO    29 
ATOM    479  O1  DIO    30       5.215  11.722  17.918  1.00  0.00           O  
ATOM    480  C2  DIO    30       5.785  10.701  18.729  1.00  0.00           C  
ATOM    481  H3  DIO    30       5.281  10.638  19.567  1.00  0.00           H  
ATOM    482  H4  DIO    30       6.717  10.927  18.936  1.00  0.00           H  
ATOM    483  C3  DIO    30       5.743   9.342  18.014  1.00  0.00           C  
ATOM    484  H5  DIO    30       4.810   9.070  17.887  1.00  0.00           H  
ATOM    485  H6  DIO    30       6.197   8.671  18.564  1.00  0.00           H  
ATOM    486  O4  DIO    30       6.392   9.429  16.756  1.00  0.00           O  
ATOM    487  C5  DIO    30       5.818  10.423  15.922  1.00  0.00           C  
ATOM    488  H9  DIO    30       6.348  10.492  15.100  1.00  0.00           H  
ATOM    489  H10 DIO    30       4.902  10.168  15.686  1.00  0.00           H  
ATOM    490  C6  DIO    30       5.801  11.791  16.623  1.00  0.00           C  
ATOM    491  H11 DIO    30       6.719  12.125  16.694  1.00  0.00           H  
ATOM    492  H12 DIO    30       5.283  12.415  16.074  1.00  0.00           H  
TER     493      DIO    30 
ATOM    493  O1  DIO    31      14.085  21.517  30.618  1.00  0.00           O  
ATOM    494  C2  DIO    31      15.418  21.025  30.605  1.00  0.00           C  
ATOM    495  H3  DIO    31      15.446  20.202  30.077  1.00  0.00           H  
ATOM    496  H4  DIO    31      15.997  21.683  30.170  1.00  0.00           H  
ATOM    497  C3  DIO    31      15.960  20.723  32.016  1.00  0.00           C  
ATOM    498  H5  DIO    31      16.753  21.277  32.180  1.00  0.00           H  
ATOM    499  H6  DIO    31      16.229  19.782  32.055  1.00  0.00           H  
ATOM    500  O4  DIO    31      14.999  20.964  33.036  1.00  0.00           O  
ATOM    501  C5  DIO    31      14.412  22.257  32.945  1.00  0.00           C  
ATOM    502  H9  DIO    31      15.071  22.929  33.212  1.00  0.00           H  
ATOM    503  H10 DIO    31      13.656  22.305  33.567  1.00  0.00           H  
ATOM    504  C6  DIO    31      13.907  22.593  31.528  1.00  0.00           C  
ATOM    505  H11 DIO    31      12.954  22.804  31.580  1.00  0.00           H  
ATOM    506  H12 DIO    31      14.379  23.384  31.194  1.00  0.00           H  
TER     507      DIO    31 
ATOM    507  O1  DIO    32      28.780  25.576  20.671  1.00  0.00           O  
ATOM    508  C2  DIO    32      28.155  25.361  21.938  1.00  0.00           C  
ATOM    509  H3  DIO    32      27.307  25.845  21.970  1.00  0.00           H  
ATOM    510  H4  DIO    32      28.737  25.708  22.646  1.00  0.00           H  
ATOM    511  C3  DIO    32      27.876  23.874  22.220  1.00  0.00           C  
ATOM    512  H5  DIO    32      27.172  23.550  21.619  1.00  0.00           H  
ATOM    513  H6  DIO    32      27.563  23.781  23.145  1.00  0.00           H  
ATOM    514  O4  DIO    32      29.053  23.098  22.048  1.00  0.00           O  
ATOM    515  C5  DIO    32      29.633  23.290  20.768  1.00  0.00           C  
ATOM    516  H9  DIO    32      30.461  22.769  20.709  1.00  0.00           H  
ATOM    517  H10 DIO    32      29.013  22.981  20.075  1.00  0.00           H  
ATOM    518  C6  DIO    32      29.952  24.777  20.539  1.00  0.00           C  
ATOM    519  H11 DIO    32      30.625  25.068  21.191  1.00  0.00           H  
ATOM    520  H12 DIO    32      30.321  24.887  19.639  1.00  0.00           H  
TER     521      DIO    32 
ATOM    521  O1  DIO    33      11.111  21.266  22.106  1.00  0.00           O  
ATOM    522  C2  DIO    33      11.886  22.092  21.245  1.00  0.00           C  
ATOM    523  H3  DIO    33      11.315  22.808  20.897  1.00  0.00           H  
ATOM    524  H4  DIO    33      12.614  22.503  21.757  1.00  0.00           H  
ATOM    525  C3  DIO    33      12.484  21.313  20.060  1.00  0.00           C  
ATOM    526  H5  DIO    33      13.461  21.348  20.119  1.00  0.00           H  
ATOM    527  H6  DIO    33      12.214  21.747  19.225  1.00  0.00           H  
ATOM    528  O4  DIO    33      12.067  19.954  20.044  1.00  0.00           O  
ATOM    529  C5  DIO    33      12.373  19.316  21.278  1.00  0.00           C  
ATOM    530  H9  DIO    33      13.346  19.275  21.390  1.00  0.00           H  
ATOM    531  H10 DIO    33      12.026  18.401  21.263  1.00  0.00           H  
ATOM    532  C6  DIO    33      11.767  20.060  22.483  1.00  0.00           C  
ATOM    533  H11 DIO    33      11.118  19.472  22.922  1.00  0.00           H  
ATOM    534  H12 DIO    33      12.478  20.262  23.125  1.00  0.00           H  
TER     535      DIO    33 
ATOM    535  O1  DIO    34      15.713  33.313  19.912  1.00  0.00           O  
ATOM    536  C2  DIO    34      15.829  31.908  20.098  1.00  0.00           C  
ATOM    537  H3  DIO    34      16.244  31.724  20.968  1.00  0.00           H  
ATOM    538  H4  DIO    34      16.398  31.534  19.393  1.00  0.00           H  
ATOM    539  C3  DIO    34      14.447  31.230  20.046  1.00  0.00           C  
ATOM    540  H5  DIO    34      14.549  30.287  20.289  1.00  0.00           H  
ATOM    541  H6  DIO    34      14.095  31.275  19.135  1.00  0.00           H  
ATOM    542  O4  DIO    34      13.521  31.839  20.937  1.00  0.00           O  
ATOM    543  C5  DIO    34      13.467  33.254  20.822  1.00  0.00           C  
ATOM    544  H9  DIO    34      12.919  33.611  21.552  1.00  0.00           H  
ATOM    545  H10 DIO    34      13.048  33.494  19.970  1.00  0.00           H  
ATOM    546  C6  DIO    34      14.863  33.890  20.891  1.00  0.00           C  
ATOM    547  H11 DIO    34      14.784  34.853  20.724  1.00  0.00           H  
ATOM    548  H12 DIO    34      15.241  33.752  21.785  1.00  0.00           H  
TER     549      DIO    34 
ATOM    549  O1  DIO    35       9.091  24.492  34.915  1.00  0.00           O  
ATOM    550  C2  DIO    35       9.536  23.539  35.872  1.00  0.00           C  
ATOM    551  H3  DIO    35       8.781  23.284  36.442  1.00  0.00           H  
ATOM    552  H4  DIO    35      10.231  23.941  36.433  1.00  0.00           H  
ATOM    553  C3  DIO    35      10.100  22.281  35.189  1.00  0.00           C  
ATOM    554  H5  DIO    35       9.377  21.816  34.717  1.00  0.00           H  
ATOM    555  H6  DIO    35      10.469  21.684  35.872  1.00  0.00           H  
ATOM    556  O4  DIO    35      11.125  22.630  34.270  1.00  0.00           O  
ATOM    557  C5  DIO    35      10.656  23.542  33.291  1.00  0.00           C  
ATOM    558  H9  DIO    35      11.400  23.795  32.708  1.00  0.00           H  
ATOM    559  H10 DIO    35       9.959  23.117  32.749  1.00  0.00           H  
ATOM    560  C6  DIO    35      10.089  24.806  33.954  1.00  0.00           C  
ATOM    561  H11 DIO    35      10.819  25.286  34.395  1.00  0.00           H  
ATOM    562  H12 DIO    35       9.703  25.385  33.265  1.00  0.00           H  
TER     563      DIO    35 
ATOM    563  O1  DIO    36      11.469  12.698  15.489  1.00  0.00           O  
ATOM    564  C2  DIO    36      10.339  13.406  14.997  1.00  0.00           C  
ATOM    565  H3  DIO    36       9.871  13.840  15.740  1.00  0.00           H  
ATOM    566  H4  DIO    36       9.727  12.778  14.563  1.00  0.00           H  
ATOM    567  C3  DIO    36      10.768  14.479  13.986  1.00  0.00           C  
ATOM    568  H5  DIO    36       9.979  14.986  13.701  1.00  0.00           H  
ATOM    569  H6  DIO    36      11.172  14.049  13.202  1.00  0.00           H  
ATOM    570  O4  DIO    36      11.702  15.365  14.587  1.00  0.00           O  
ATOM    571  C5  DIO    36      12.842  14.683  15.088  1.00  0.00           C  
ATOM    572  H9  DIO    36      13.346  14.301  14.342  1.00  0.00           H  
ATOM    573  H10 DIO    36      13.415  15.323  15.557  1.00  0.00           H  
ATOM    574  C6  DIO    36      12.445  13.558  16.059  1.00  0.00           C  
ATOM    575  H11 DIO    36      13.243  13.034  16.280  1.00  0.00           H  
ATOM    576  H12 DIO    36      12.090  13.950  16.883  1.00  0.00           H  
TER     577      DIO    36 
ATOM    577  O1  DIO    37      13.444  13.746  11.344  1.00  0.00           O  
ATOM    578  C2  DIO    37      14.037  12.831  12.258  1.00  0.00           C  
ATOM    579  H3  DIO    37      13.337  12.369  12.766  1.00  0.00           H  
ATOM    580  H4  DIO    37      14.610  13.324  12.882  1.00  0.00           H  
ATOM    581  C3  DIO    37      14.892  11.795  11.518  1.00  0.00           C  
ATOM    582  H5  DIO    37      15.258  11.163  12.169  1.00  0.00           H  
ATOM    583  H6  DIO    37      15.634  12.246  11.062  1.00  0.00           H  
ATOM    584  O4  DIO    37      14.094  11.098  10.573  1.00  0.00           O  
ATOM    585  C5  DIO    37      13.512  11.987   9.631  1.00  0.00           C  
ATOM    586  H9  DIO    37      14.219  12.403   9.095  1.00  0.00           H  
ATOM    587  H10 DIO    37      12.923  11.482   9.033  1.00  0.00           H  
ATOM    588  C6  DIO    37      12.692  13.086  10.331  1.00  0.00           C  
ATOM    589  H11 DIO    37      12.409  13.742   9.662  1.00  0.00           H  
ATOM    590  H12 DIO    37      11.893  12.686  10.730  1.00  0.00           H  
TER     591      DIO    37 
ATOM    591  O1  DIO    38      28.491  10.160  11.431  1.00  0.00           O  
ATOM    592  C2  DIO    38      27.253  10.094  10.736  1.00  0.00           C  
ATOM    593  H3  DIO    38      26.664  10.816  11.041  1.00  0.00           H  
ATOM    594  H4  DIO    38      26.821   9.237  10.934  1.00  0.00           H  
ATOM    595  C3  DIO    38      27.460  10.212   9.217  1.00  0.00           C  
ATOM    596  H5  DIO    38      26.584  10.285   8.784  1.00  0.00           H  
ATOM    597  H6  DIO    38      27.906   9.402   8.892  1.00  0.00           H  
ATOM    598  O4  DIO    38      28.242  11.353   8.880  1.00  0.00           O  
ATOM    599  C5  DIO    38      29.475  11.389   9.586  1.00  0.00           C  
ATOM    600  H9  DIO    38      30.035  10.631   9.315  1.00  0.00           H  
ATOM    601  H10 DIO    38      29.946  12.223   9.373  1.00  0.00           H  
ATOM    602  C6  DIO    38      29.229  11.326  11.101  1.00  0.00           C  
ATOM    603  H11 DIO    38      30.091  11.305  11.568  1.00  0.00           H  
ATOM    604  H12 DIO    38      28.731  12.122  11.383  1.00  0.00           H  
TER     605      DIO    38 
ATOM    605  O1  DIO    39      28.558  29.142  15.320  1.00  0.00           O  
ATOM    606  C2  DIO    39      27.675  29.294  14.219  1.00  0.00           C  
ATOM    607  H3  DIO    39      27.988  28.749  13.466  1.00  0.00           H  
ATOM    608  H4  DIO    39      26.780  28.991  14.478  1.00  0.00           H  
ATOM    609  C3  DIO    39      27.600  30.762  13.778  1.00  0.00           C  
ATOM    610  H5  DIO    39      27.176  31.287  14.487  1.00  0.00           H  
ATOM    611  H6  DIO    39      27.050  30.825  12.969  1.00  0.00           H  
ATOM    612  O4  DIO    39      28.893  31.282  13.500  1.00  0.00           O  
ATOM    613  C5  DIO    39      29.809  31.097  14.573  1.00  0.00           C  
ATOM    614  H9  DIO    39      29.546  31.655  15.333  1.00  0.00           H  
ATOM    615  H10 DIO    39      30.704  31.372  14.280  1.00  0.00           H  
ATOM    616  C6  DIO    39      29.860  29.629  15.027  1.00  0.00           C  
ATOM    617  H11 DIO    39      30.264  29.086  14.318  1.00  0.00           H  
ATOM    618  H12 DIO    39      30.417  29.562  15.831  1.00  0.00           H  
TER     619      DIO    39 
ATOM    619  O1  DIO    40      10.205   8.722  11.359  1.00  0.00           O  
ATOM    620  C2  DIO    40       9.416   8.325  12.473  1.00  0.00           C  
ATOM    621  H3  DIO    40       9.998   7.983  13.184  1.00  0.00           H  
ATOM    622  H4  DIO    40       8.799   7.615  12.198  1.00  0.00           H  
ATOM    623  C3  DIO    40       8.607   9.515  13.010  1.00  0.00           C  
ATOM    624  H5  DIO    40       8.118   9.234  13.812  1.00  0.00           H  
ATOM    625  H6  DIO    40       7.961   9.803  12.331  1.00  0.00           H  
ATOM    626  O4  DIO    40       9.470  10.595  13.342  1.00  0.00           O  
ATOM    627  C5  DIO    40      10.290  10.986  12.249  1.00  0.00           C  
ATOM    628  H9  DIO    40      10.922  11.672  12.551  1.00  0.00           H  
ATOM    629  H10 DIO    40       9.729  11.361  11.539  1.00  0.00           H  
ATOM    630  C6  DIO    40      11.080   9.793  11.691  1.00  0.00           C  
ATOM    631  H11 DIO    40      11.563  10.076  10.887  1.00  0.00           H  
ATOM    632  H12 DIO    40      11.730   9.494  12.361  1.00  0.00           H  
TER     633      DIO    40 
ATOM    633  O1  DIO    41       6.258  26.992  26.626  1.00  0.00           O  
ATOM    634  C2  DIO    41       6.472  25.667  27.091  1.00  0.00           C  
ATOM    635  H3  DIO    41       5.619  25.272  27.364  1.00  0.00           H  
ATOM    636  H4  DIO    41       7.068  25.694  27.867  1.00  0.00           H  
ATOM    637  C3  DIO    41       7.103  24.798  25.994  1.00  0.00           C  
ATOM    638  H5  DIO    41       7.207  23.882  26.327  1.00  0.00           H  
ATOM    639  H6  DIO    41       7.989  25.152  25.767  1.00  0.00           H  
ATOM    640  O4  DIO    41       6.275  24.792  24.837  1.00  0.00           O  
ATOM    641  C5  DIO    41       6.087  26.113  24.337  1.00  0.00           C  
ATOM    642  H9  DIO    41       6.944  26.472  24.029  1.00  0.00           H  
ATOM    643  H10 DIO    41       5.468  26.084  23.577  1.00  0.00           H  
ATOM    644  C6  DIO    41       5.508  27.044  25.418  1.00  0.00           C  
ATOM    645  H11 DIO    41       5.517  27.963  25.079  1.00  0.00           H  
ATOM    646  H12 DIO    41       4.580  26.787  25.598  1.00  0.00           H  
TER     647      DIO    41 
ATOM    647  O1  DIO    42       9.492  11.830  18.943  1.00  0.00           O  
ATOM    648  C2  DIO    42       9.065  12.973  18.215  1.00  0.00           C  
ATOM    649  H3  DIO    42       8.763  12.689  17.328  1.00  0.00           H  
ATOM    650  H4  DIO    42       9.815  13.595  18.110  1.00  0.00           H  
ATOM    651  C3  DIO    42       7.908  13.698  18.929  1.00  0.00           C  
ATOM    652  H5  DIO    42       7.089  13.171  18.836  1.00  0.00           H  
ATOM    653  H6  DIO    42       7.767  14.561  18.496  1.00  0.00           H  
ATOM    654  O4  DIO    42       8.174  13.925  20.307  1.00  0.00           O  
ATOM    655  C5  DIO    42       8.603  12.747  20.968  1.00  0.00           C  
ATOM    656  H9  DIO    42       7.887  12.078  20.940  1.00  0.00           H  
ATOM    657  H10 DIO    42       8.814  12.951  21.899  1.00  0.00           H  
ATOM    658  C6  DIO    42       9.842  12.182  20.271  1.00  0.00           C  
ATOM    659  H11 DIO    42      10.550  12.859  20.261  1.00  0.00           H  
ATOM    660  H12 DIO    42      10.162  11.396  20.752  1.00  0.00           H  
TER     661      DIO    42 
ATOM    661  O1  DIO    43      25.857  13.164  11.355  1.00  0.00           O  
ATOM    662  C2  DIO    43      26.075  14.194  12.306  1.00  0.00           C  
ATOM    663  H3  DIO    43      26.035  13.814  13.207  1.00  0.00           H  
ATOM    664  H4  DIO    43      25.378  14.876  12.221  1.00  0.00           H  
ATOM    665  C3  DIO    43      27.448  14.844  12.089  1.00  0.00           C  
ATOM    666  H5  DIO    43      28.149  14.176  12.242  1.00  0.00           H  
ATOM    667  H6  DIO    43      27.564  15.577  12.728  1.00  0.00           H  
ATOM    668  O4  DIO    43      27.553  15.354  10.769  1.00  0.00           O  
ATOM    669  C5  DIO    43      27.317  14.359   9.783  1.00  0.00           C  
ATOM    670  H9  DIO    43      27.292  14.786   8.901  1.00  0.00           H  
ATOM    671  H10 DIO    43      28.051  13.712   9.795  1.00  0.00           H  
ATOM    672  C6  DIO    43      25.985  13.627  10.016  1.00  0.00           C  
ATOM    673  H11 DIO    43      25.248  14.238   9.810  1.00  0.00           H  
ATOM    674  H12 DIO    43      25.935  12.860   9.408  1.00  0.00           H  
TER     675      DIO    43 
ATOM    675  O1  DIO    44      23.199  14.607  22.556  1.00  0.00           O  
ATOM    676  C2  DIO    44      21.949  14.061  22.163  1.00  0.00           C  
ATOM    677  H3  DIO    44      21.504  13.674  22.945  1.00  0.00           H  
ATOM    678  H4  DIO    44      22.107  13.348  21.510  1.00  0.00           H  
ATOM    679  C3  DIO    44      21.023  15.117  21.530  1.00  0.00           C  
ATOM    680  H5  DIO    44      20.143  15.062  21.954  1.00  0.00           H  
ATOM    681  H6  DIO    44      20.919  14.908  20.578  1.00  0.00           H  
ATOM    682  O4  DIO    44      21.509  16.447  21.651  1.00  0.00           O  
ATOM    683  C5  DIO    44      22.019  16.748  22.942  1.00  0.00           C  
ATOM    684  H9  DIO    44      22.441  17.632  22.915  1.00  0.00           H  
ATOM    685  H10 DIO    44      21.277  16.780  23.579  1.00  0.00           H  
ATOM    686  C6  DIO    44      23.056  15.719  23.432  1.00  0.00           C  
ATOM    687  H11 DIO    44      23.925  16.166  23.518  1.00  0.00           H  
ATOM    688  H12 DIO    44      22.786  15.397  24.318  1.00  0.00           H  
TER     689      DIO    44 
ATOM    689  O1  DIO    45      11.038  26.655  19.557  1.00  0.00           O  
ATOM    690  C2  DIO    45      11.992  26.523  18.513  1.00  0.00           C  
ATOM    691  H3  DIO    45      12.875  26.362  18.909  1.00  0.00           H  
ATOM    692  H4  DIO    45      11.756  25.750  17.959  1.00  0.00           H  
ATOM    693  C3  DIO    45      12.070  27.775  17.616  1.00  0.00           C  
ATOM    694  H5  DIO    45      11.939  27.508  16.683  1.00  0.00           H  
ATOM    695  H6  DIO    45      12.963  28.168  17.699  1.00  0.00           H  
ATOM    696  O4  DIO    45      11.104  28.757  17.967  1.00  0.00           O  
ATOM    697  C5  DIO    45      11.191  29.099  19.345  1.00  0.00           C  
ATOM    698  H9  DIO    45      10.410  29.633  19.581  1.00  0.00           H  
ATOM    699  H10 DIO    45      11.997  29.640  19.496  1.00  0.00           H  
ATOM    700  C6  DIO    45      11.219  27.870  20.272  1.00  0.00           C  
ATOM    701  H11 DIO    45      10.509  27.958  20.941  1.00  0.00           H  
ATOM    702  H12 DIO    45      12.080  27.848  20.737  1.00  0.00           H  
TER     703      DIO    45 
ATOM    703  O1  DIO    46      16.408  35.005  16.774  1.00  0.00           O  
ATOM    704  C2  DIO    46      17.092  35.653  17.838  1.00  0.00           C  
ATOM    705  H3  DIO    46      17.895  36.098  17.493  1.00  0.00           H  
ATOM    706  H4  DIO    46      17.363  34.983  18.501  1.00  0.00           H  
ATOM    707  C3  DIO    46      16.183  36.688  18.517  1.00  0.00           C  
ATOM    708  H5  DIO    46      16.702  37.179  19.188  1.00  0.00           H  
ATOM    709  H6  DIO    46      15.446  36.222  18.965  1.00  0.00           H  
ATOM    710  O4  DIO    46      15.660  37.606  17.567  1.00  0.00           O  
ATOM    711  C5  DIO    46      14.965  36.951  16.515  1.00  0.00           C  
ATOM    712  H9  DIO    46      14.681  37.616  15.854  1.00  0.00           H  
ATOM    713  H10 DIO    46      14.172  36.500  16.873  1.00  0.00           H  
ATOM    714  C6  DIO    46      15.874  35.920  15.829  1.00  0.00           C  
ATOM    715  H11 DIO    46      15.348  35.425  15.168  1.00  0.00           H  
ATOM    716  H12 DIO    46      16.605  36.386  15.371  1.00  0.00           H  
TER     717      DIO    46 
ATOM    717  O1  DIO    47       4.455   4.273  22.589  1.00  0.00           O  
ATOM    718  C2  DIO    47       3.978   5.576  22.281  1.00  0.00           C  
ATOM    719  H3  DIO    47       4.640   6.242  22.559  1.00  0.00           H  
ATOM    720  H4  DIO    47       3.145   5.737  22.771  1.00  0.00           H  
ATOM    721  C3  DIO    47       3.716   5.734  20.775  1.00  0.00           C  
ATOM    722  H5  DIO    47       3.475   6.665  20.588  1.00  0.00           H  
ATOM    723  H6  DIO    47       2.971   5.154  20.511  1.00  0.00           H  
ATOM    724  O4  DIO    47       4.875   5.396  20.028  1.00  0.00           O  
ATOM    725  C5  DIO    47       5.337   4.084  20.318  1.00  0.00           C  
ATOM    726  H9  DIO    47       4.668   3.428  20.029  1.00  0.00           H  
ATOM    727  H10 DIO    47       6.171   3.923  19.828  1.00  0.00           H  
ATOM    728  C6  DIO    47       5.598   3.914  21.823  1.00  0.00           C  
ATOM    729  H11 DIO    47       5.826   2.978  22.004  1.00  0.00           H  
ATOM    730  H12 DIO    47       6.357   4.477  22.083  1.00  0.00           H  
TER     731      DIO    47 
ATOM    731  O1  DIO    48      15.428  28.761  12.055  1.00  0.00           O  
ATOM    732  C2  DIO    48      14.777  27.753  12.815  1.00  0.00           C  
ATOM    733  H3  DIO    48      13.963  28.123  13.216  1.00  0.00           H  
ATOM    734  H4  DIO    48      15.370  27.448  13.531  1.00  0.00           H  
ATOM    735  C3  DIO    48      14.410  26.549  11.938  1.00  0.00           C  
ATOM    736  H5  DIO    48      13.738  26.820  11.279  1.00  0.00           H  
ATOM    737  H6  DIO    48      14.030  25.846  12.506  1.00  0.00           H  
ATOM    738  O4  DIO    48      15.553  26.039  11.267  1.00  0.00           O  
ATOM    739  C5  DIO    48      16.281  27.038  10.563  1.00  0.00           C  
ATOM    740  H9  DIO    48      17.121  26.649  10.239  1.00  0.00           H  
ATOM    741  H10 DIO    48      15.755  27.338   9.793  1.00  0.00           H  
ATOM    742  C6  DIO    48      16.607  28.256  11.446  1.00  0.00           C  
ATOM    743  H11 DIO    48      17.254  27.997  12.134  1.00  0.00           H  
ATOM    744  H12 DIO    48      17.006  28.957  10.889  1.00  0.00           H  
TER     745      DIO    48 
ATOM    745  O1  DIO    49      22.979   7.223  15.705  1.00  0.00           O  
ATOM    746  C2  DIO    49      22.849   7.306  17.120  1.00  0.00           C  
ATOM    747  H3  DIO    49      22.825   6.403  17.500  1.00  0.00           H  
ATOM    748  H4  DIO    49      22.009   7.761  17.338  1.00  0.00           H  
ATOM    749  C3  DIO    49      24.017   8.086  17.746  1.00  0.00           C  
ATOM    750  H5  DIO    49      23.953   8.026  18.722  1.00  0.00           H  
ATOM    751  H6  DIO    49      23.958   9.028  17.484  1.00  0.00           H  
ATOM    752  O4  DIO    49      25.267   7.556  17.330  1.00  0.00           O  
ATOM    753  C5  DIO    49      25.382   7.532  15.916  1.00  0.00           C  
ATOM    754  H9  DIO    49      25.338   8.445  15.565  1.00  0.00           H  
ATOM    755  H10 DIO    49      26.243   7.136  15.665  1.00  0.00           H  
ATOM    756  C6  DIO    49      24.242   6.707  15.305  1.00  0.00           C  
ATOM    757  H11 DIO    49      24.309   6.741  14.328  1.00  0.00           H  
ATOM    758  H12 DIO    49      24.325   5.775  15.599  1.00  0.00           H  
TER     759      DIO    49 
ATOM    759  O1  DIO    50      20.030  14.759  24.941  1.00  0.00           O  
ATOM    760  C2  DIO    50      18.840  15.291  24.368  1.00  0.00           C  
ATOM    761  H3  DIO    50      18.460  14.639  23.747  1.00  0.00           H  
ATOM    762  H4  DIO    50      19.073  16.100  23.867  1.00  0.00           H  
ATOM    763  C3  DIO    50      17.772  15.653  25.413  1.00  0.00           C  
ATOM    764  H5  DIO    50      16.931  15.858  24.953  1.00  0.00           H  
ATOM    765  H6  DIO    50      18.059  16.452  25.901  1.00  0.00           H  
ATOM    766  O4  DIO    50      17.553  14.583  26.323  1.00  0.00           O  
ATOM    767  C5  DIO    50      18.760  14.165  26.939  1.00  0.00           C  
ATOM    768  H9  DIO    50      19.138  14.904  27.460  1.00  0.00           H  
ATOM    769  H10 DIO    50      18.572  13.414  27.539  1.00  0.00           H  
ATOM    770  C6  DIO    50      19.776  13.720  25.876  1.00  0.00           C  
ATOM    771  H11 DIO    50      20.616  13.476  26.320  1.00  0.00           H  
ATOM    772  H12 DIO    50      19.428  12.933  25.407  1.00  0.00           H  
TER     773      DIO    50 
ATOM    773  O1  DIO    51       8.784  21.973   7.021  1.00  0.00           O  
ATOM    774  C2  DIO    51       9.792  21.298   7.765  1.00  0.00           C  
ATOM    775  H3  DIO    51      10.651  21.365   7.299  1.00  0.00           H  
ATOM    776  H4  DIO    51       9.877  21.718   8.647  1.00  0.00           H  
ATOM    777  C3  DIO    51       9.429  19.817   7.948  1.00  0.00           C  
ATOM    778  H5  DIO    51       8.631  19.757   8.512  1.00  0.00           H  
ATOM    779  H6  DIO    51      10.167  19.355   8.396  1.00  0.00           H  
ATOM    780  O4  DIO    51       9.173  19.195   6.693  1.00  0.00           O  
ATOM    781  C5  DIO    51       8.159  19.863   5.959  1.00  0.00           C  
ATOM    782  H9  DIO    51       7.302  19.791   6.432  1.00  0.00           H  
ATOM    783  H10 DIO    51       8.070  19.442   5.078  1.00  0.00           H  
ATOM    784  C6  DIO    51       8.525  21.344   5.773  1.00  0.00           C  
ATOM    785  H11 DIO    51       9.323  21.403   5.207  1.00  0.00           H  
ATOM    786  H12 DIO    51       7.784  21.804   5.327  1.00  0.00           H  
TER     787      DIO    51 
ATOM    787  O1  DIO    52      11.805   8.414  16.758  1.00  0.00           O  
ATOM    788  C2  DIO    52      11.626   7.177  16.082  1.00  0.00           C  
ATOM    789  H3  DIO    52      11.875   7.280  15.140  1.00  0.00           H  
ATOM    790  H4  DIO    52      12.200   6.498  16.493  1.00  0.00           H  
ATOM    791  C3  DIO    52      10.162   6.718  16.166  1.00  0.00           C  
ATOM    792  H5  DIO    52       9.938   6.516  17.097  1.00  0.00           H  
ATOM    793  H6  DIO    52      10.049   5.905  15.630  1.00  0.00           H  
ATOM    794  O4  DIO    52       9.290   7.726  15.678  1.00  0.00           O  
ATOM    795  C5  DIO    52       9.482   8.971  16.341  1.00  0.00           C  
ATOM    796  H9  DIO    52       9.238   8.881  17.286  1.00  0.00           H  
ATOM    797  H10 DIO    52       8.908   9.650  15.930  1.00  0.00           H  
ATOM    798  C6  DIO    52      10.945   9.423  16.240  1.00  0.00           C  
ATOM    799  H11 DIO    52      11.170   9.605  15.302  1.00  0.00           H  
ATOM    800  H12 DIO    52      11.059  10.248  16.755  1.00  0.00           H  
TER     801      DIO    52 
ATOM    801  O1  DIO    53       7.116  26.360  19.883  1.00  0.00           O  
ATOM    802  C2  DIO    53       5.796  25.926  20.164  1.00  0.00           C  
ATOM    803  H3  DIO    53       5.257  25.984  19.348  1.00  0.00           H  
ATOM    804  H4  DIO    53       5.396  26.501  20.851  1.00  0.00           H  
ATOM    805  C3  DIO    53       5.813  24.470  20.658  1.00  0.00           C  
ATOM    806  H5  DIO    53       6.102  23.886  19.926  1.00  0.00           H  
ATOM    807  H6  DIO    53       4.905  24.214  20.924  1.00  0.00           H  
ATOM    808  O4  DIO    53       6.685  24.308  21.771  1.00  0.00           O  
ATOM    809  C5  DIO    53       8.002  24.798  21.522  1.00  0.00           C  
ATOM    810  H9  DIO    53       8.520  24.774  22.354  1.00  0.00           H  
ATOM    811  H10 DIO    53       8.448  24.231  20.859  1.00  0.00           H  
ATOM    812  C6  DIO    53       7.964  26.246  21.014  1.00  0.00           C  
ATOM    813  H11 DIO    53       7.641  26.832  21.730  1.00  0.00           H  
ATOM    814  H12 DIO    53       8.869  26.519  20.766  1.00  0.00           H  
TER     815      DIO    53 
ATOM    815  O1  DIO    54      11.874   7.595  24.277  1.00  0.00           O  
ATOM    816  C2  DIO    54      12.613   8.001  23.132  1.00  0.00           C  
ATOM    817  H3  DIO    54      12.890   8.934  23.243  1.00  0.00           H  
ATOM    818  H4  DIO    54      12.051   7.931  22.334  1.00  0.00           H  
ATOM    819  C3  DIO    54      13.865   7.131  22.941  1.00  0.00           C  
ATOM    820  H5  DIO    54      14.486   7.302  23.680  1.00  0.00           H  
ATOM    821  H6  DIO    54      14.299   7.376  22.097  1.00  0.00           H  
ATOM    822  O4  DIO    54      13.532   5.750  22.909  1.00  0.00           O  
ATOM    823  C5  DIO    54      12.826   5.363  24.079  1.00  0.00           C  
ATOM    824  H9  DIO    54      12.575   4.419  24.006  1.00  0.00           H  
ATOM    825  H10 DIO    54      13.399   5.479  24.867  1.00  0.00           H  
ATOM    826  C6  DIO    54      11.556   6.212  24.245  1.00  0.00           C  
ATOM    827  H11 DIO    54      10.948   6.035  23.497  1.00  0.00           H  
ATOM    828  H12 DIO    54      11.112   5.963  25.082  1.00  0.00           H  
TER     829      DIO    54 
ATOM    829  O1  DIO    55      10.595   5.713  20.543  1.00  0.00           O  
ATOM    830  C2  DIO    55      11.781   6.025  19.828  1.00  0.00           C  
ATOM    831  H3  DIO    55      12.492   6.251  20.463  1.00  0.00           H  
ATOM    832  H4  DIO    55      11.623   6.794  19.240  1.00  0.00           H  
ATOM    833  C3  DIO    55      12.217   4.817  18.985  1.00  0.00           C  
ATOM    834  H5  DIO    55      12.459   4.082  19.585  1.00  0.00           H  
ATOM    835  H6  DIO    55      13.002   5.063  18.452  1.00  0.00           H  
ATOM    836  O4  DIO    55      11.174   4.397  18.114  1.00  0.00           O  
ATOM    837  C5  DIO    55       9.958   4.131  18.804  1.00  0.00           C  
ATOM    838  H9  DIO    55       9.251   3.949  18.149  1.00  0.00           H  
ATOM    839  H10 DIO    55      10.071   3.340  19.371  1.00  0.00           H  
ATOM    840  C6  DIO    55       9.536   5.323  19.678  1.00  0.00           C  
ATOM    841  H11 DIO    55       9.289   6.075  19.101  1.00  0.00           H  
ATOM    842  H12 DIO    55       8.756   5.071  20.216  1.00  0.00           H  
TER     843      DIO    55 
ATOM    843  O1  DIO    56      27.353   9.789  14.882  1.00  0.00           O  
ATOM    844  C2  DIO    56      27.691  10.165  16.210  1.00  0.00           C  
ATOM    845  H3  DIO    56      28.449  10.786  16.185  1.00  0.00           H  
ATOM    846  H4  DIO    56      27.967   9.362  16.701  1.00  0.00           H  
ATOM    847  C3  DIO    56      26.527  10.825  16.971  1.00  0.00           C  
ATOM    848  H5  DIO    56      26.805  11.717  17.269  1.00  0.00           H  
ATOM    849  H6  DIO    56      26.327  10.284  17.763  1.00  0.00           H  
ATOM    850  O4  DIO    56      25.344  10.943  16.195  1.00  0.00           O  
ATOM    851  C5  DIO    56      25.566  11.499  14.907  1.00  0.00           C  
ATOM    852  H9  DIO    56      24.743  11.411  14.385  1.00  0.00           H  
ATOM    853  H10 DIO    56      25.768  12.452  14.998  1.00  0.00           H  
ATOM    854  C6  DIO    56      26.706  10.811  14.136  1.00  0.00           C  
ATOM    855  H11 DIO    56      26.332  10.412  13.323  1.00  0.00           H  
ATOM    856  H12 DIO    56      27.366  11.485  13.870  1.00  0.00           H  
TER     857      DIO    56 
ATOM    857  O1  DIO    57      24.129   9.837  11.246  1.00  0.00           O  
ATOM    858  C2  DIO    57      23.301  10.966  11.005  1.00  0.00           C  
ATOM    859  H3  DIO    57      23.831  11.667  10.572  1.00  0.00           H  
ATOM    860  H4  DIO    57      22.567  10.714  10.409  1.00  0.00           H  
ATOM    861  C3  DIO    57      22.711  11.520  12.312  1.00  0.00           C  
ATOM    862  H5  DIO    57      22.055  12.213  12.092  1.00  0.00           H  
ATOM    863  H6  DIO    57      23.427  11.925  12.842  1.00  0.00           H  
ATOM    864  O4  DIO    57      22.062  10.507  13.072  1.00  0.00           O  
ATOM    865  C5  DIO    57      22.868   9.352  13.271  1.00  0.00           C  
ATOM    866  H9  DIO    57      22.320   8.652  13.686  1.00  0.00           H  
ATOM    867  H10 DIO    57      23.609   9.567  13.872  1.00  0.00           H  
ATOM    868  C6  DIO    57      23.439   8.815  11.949  1.00  0.00           C  
ATOM    869  H11 DIO    57      24.061   8.081  12.143  1.00  0.00           H  
ATOM    870  H12 DIO    57      22.707   8.471  11.397  1.00  0.00           H  
TER     871      DIO    57 
ATOM    871  O1  DIO    58       4.013  13.090  21.589  1.00  0.00           O  
ATOM    872  C2  DIO    58       5.225  13.760  21.269  1.00  0.00           C  
ATOM    873  H3  DIO    58       5.836  13.716  22.033  1.00  0.00           H  
ATOM    874  H4  DIO    58       5.641  13.305  20.508  1.00  0.00           H  
ATOM    875  C3  DIO    58       4.996  15.236  20.898  1.00  0.00           C  
ATOM    876  H5  DIO    58       4.537  15.285  20.034  1.00  0.00           H  
ATOM    877  H6  DIO    58       5.866  15.683  20.820  1.00  0.00           H  
ATOM    878  O4  DIO    58       4.222  15.898  21.890  1.00  0.00           O  
ATOM    879  C5  DIO    58       2.992  15.234  22.137  1.00  0.00           C  
ATOM    880  H9  DIO    58       2.441  15.244  21.326  1.00  0.00           H  
ATOM    881  H10 DIO    58       2.511  15.700  22.853  1.00  0.00           H  
ATOM    882  C6  DIO    58       3.244  13.779  22.563  1.00  0.00           C  
ATOM    883  H11 DIO    58       3.716  13.770  23.421  1.00  0.00           H  
ATOM    884  H12 DIO    58       2.382  13.323  22.669  1.00  0.00           H  
TER     885      DIO    58 
ATOM    885  O1  DIO    59      10.340  23.309  16.979  1.00  0.00           O  
ATOM    886  C2  DIO    59       9.755  22.914  18.215  1.00  0.00           C  
ATOM    887  H3  DIO    59       9.873  23.630  18.875  1.00  0.00           H  
ATOM    888  H4  DIO    59      10.208  22.112  18.545  1.00  0.00           H  
ATOM    889  C3  DIO    59       8.251  22.606  18.071  1.00  0.00           C  
ATOM    890  H5  DIO    59       7.749  23.170  18.696  1.00  0.00           H  
ATOM    891  H6  DIO    59       8.094  21.667  18.307  1.00  0.00           H  
ATOM    892  O4  DIO    59       7.776  22.833  16.751  1.00  0.00           O  
ATOM    893  C5  DIO    59       8.131  24.121  16.262  1.00  0.00           C  
ATOM    894  H9  DIO    59       7.620  24.802  16.749  1.00  0.00           H  
ATOM    895  H10 DIO    59       7.897  24.178  15.312  1.00  0.00           H  
ATOM    896  C6  DIO    59       9.637  24.415  16.422  1.00  0.00           C  
ATOM    897  H11 DIO    59      10.015  24.625  15.544  1.00  0.00           H  
ATOM    898  H12 DIO    59       9.748  25.198  17.002  1.00  0.00           H  
TER     899      DIO    59 
ATOM    899  O1  DIO    60      19.526  22.738  15.738  1.00  0.00           O  
ATOM    900  C2  DIO    60      20.298  21.567  15.497  1.00  0.00           C  
ATOM    901  H3  DIO    60      20.895  21.408  16.258  1.00  0.00           H  
ATOM    902  H4  DIO    60      20.849  21.711  14.701  1.00  0.00           H  
ATOM    903  C3  DIO    60      19.428  20.316  15.268  1.00  0.00           C  
ATOM    904  H5  DIO    60      19.654  19.645  15.946  1.00  0.00           H  
ATOM    905  H6  DIO    60      19.633  19.942  14.386  1.00  0.00           H  
ATOM    906  O4  DIO    60      18.037  20.602  15.333  1.00  0.00           O  
ATOM    907  C5  DIO    60      17.681  21.302  16.518  1.00  0.00           C  
ATOM    908  H9  DIO    60      16.747  21.593  16.446  1.00  0.00           H  
ATOM    909  H10 DIO    60      17.758  20.695  17.284  1.00  0.00           H  
ATOM    910  C6  DIO    60      18.567  22.538  16.768  1.00  0.00           C  
ATOM    911  H11 DIO    60      17.997  23.332  16.834  1.00  0.00           H  
ATOM    912  H12 DIO    60      19.036  22.421  17.622  1.00  0.00           H  
TER     913      DIO    60 
ATOM    913  O1  DIO    61       8.135  32.511  15.225  1.00  0.00           O  
ATOM    914  C2  DIO    61       6.741  32.728  15.401  1.00  0.00           C  
ATOM    915  H3  DIO    61       6.602  33.635  15.743  1.00  0.00           H  
ATOM    916  H4  DIO    61       6.390  32.087  16.055  1.00  0.00           H  
ATOM    917  C3  DIO    61       5.968  32.570  14.083  1.00  0.00           C  
ATOM    918  H5  DIO    61       6.221  33.290  13.467  1.00  0.00           H  
ATOM    919  H6  DIO    61       5.008  32.635  14.268  1.00  0.00           H  
ATOM    920  O4  DIO    61       6.244  31.309  13.490  1.00  0.00           O  
ATOM    921  C5  DIO    61       7.636  31.109  13.289  1.00  0.00           C  
ATOM    922  H9  DIO    61       7.778  30.208  12.934  1.00  0.00           H  
ATOM    923  H10 DIO    61       7.972  31.758  12.639  1.00  0.00           H  
ATOM    924  C6  DIO    61       8.414  31.261  14.608  1.00  0.00           C  
ATOM    925  H11 DIO    61       8.173  30.530  15.215  1.00  0.00           H  
ATOM    926  H12 DIO    61       9.374  31.206  14.417  1.00  0.00           H  
TER     927      DIO    61 
ATOM    927  O1  DIO    62      18.725  15.414   7.040  1.00  0.00           O  
ATOM    928  C2  DIO    62      19.681  16.344   6.547  1.00  0.00           C  
ATOM    929  H3  DIO    62      19.214  17.094   6.128  1.00  0.00           H  
ATOM    930  H4  DIO    62      20.222  15.903   5.865  1.00  0.00           H  
ATOM    931  C3  DIO    62      20.620  16.888   7.637  1.00  0.00           C  
ATOM    932  H5  DIO    62      20.591  17.868   7.626  1.00  0.00           H  
ATOM    933  H6  DIO    62      21.534  16.602   7.433  1.00  0.00           H  
ATOM    934  O4  DIO    62      20.279  16.422   8.934  1.00  0.00           O  
ATOM    935  C5  DIO    62      18.898  16.561   9.223  1.00  0.00           C  
ATOM    936  H9  DIO    62      18.715  16.136  10.086  1.00  0.00           H  
ATOM    937  H10 DIO    62      18.677  17.513   9.291  1.00  0.00           H  
ATOM    938  C6  DIO    62      17.999  15.914   8.155  1.00  0.00           C  
ATOM    939  H11 DIO    62      17.510  15.172   8.568  1.00  0.00           H  
ATOM    940  H12 DIO    62      17.347  16.577   7.844  1.00  0.00           H  
TER     941      DIO    62 
ATOM    941  O1  DIO    63      27.129  27.150  27.278  1.00  0.00           O  
ATOM    942  C2  DIO    63      27.865  27.909  26.329  1.00  0.00           C  
ATOM    943  H3  DIO    63      27.376  28.733  26.129  1.00  0.00           H  
ATOM    944  H4  DIO    63      28.727  28.153  26.725  1.00  0.00           H  
ATOM    945  C3  DIO    63      28.125  27.153  25.012  1.00  0.00           C  
ATOM    946  H5  DIO    63      29.093  27.076  24.883  1.00  0.00           H  
ATOM    947  H6  DIO    63      27.757  27.672  24.267  1.00  0.00           H  
ATOM    948  O4  DIO    63      27.560  25.851  24.998  1.00  0.00           O  
ATOM    949  C5  DIO    63      26.194  25.845  25.391  1.00  0.00           C  
ATOM    950  H9  DIO    63      25.894  24.915  25.474  1.00  0.00           H  
ATOM    951  H10 DIO    63      25.656  26.280  24.697  1.00  0.00           H  
ATOM    952  C6  DIO    63      25.953  26.562  26.733  1.00  0.00           C  
ATOM    953  H11 DIO    63      25.276  27.259  26.604  1.00  0.00           H  
ATOM    954  H12 DIO    63      25.601  25.911  27.375  1.00  0.00           H  
TER     955      DIO    63 
ATOM    955  O1  DIO    64      29.851  19.707   8.722  1.00  0.00           O  
ATOM    956  C2  DIO    64      29.416  18.598   9.499  1.00  0.00           C  
ATOM    957  H3  DIO    64      29.773  17.767   9.121  1.00  0.00           H  
ATOM    958  H4  DIO    64      29.750  18.695  10.415  1.00  0.00           H  
ATOM    959  C3  DIO    64      27.882  18.523   9.528  1.00  0.00           C  
ATOM    960  H5  DIO    64      27.528  19.296  10.017  1.00  0.00           H  
ATOM    961  H6  DIO    64      27.612  17.707   9.997  1.00  0.00           H  
ATOM    962  O4  DIO    64      27.348  18.504   8.210  1.00  0.00           O  
ATOM    963  C5  DIO    64      27.791  19.605   7.429  1.00  0.00           C  
ATOM    964  H9  DIO    64      27.432  20.438   7.802  1.00  0.00           H  
ATOM    965  H10 DIO    64      27.461  19.501   6.511  1.00  0.00           H  
ATOM    966  C6  DIO    64      29.325  19.685   7.402  1.00  0.00           C  
ATOM    967  H11 DIO    64      29.681  18.914   6.914  1.00  0.00           H  
ATOM    968  H12 DIO    64      29.595  20.503   6.935  1.00  0.00           H  
TER     969      DIO    64 
ATOM    969  O1  DIO    65      12.510  26.872  33.174  1.00  0.00           O  
ATOM    970  C2  DIO    65      12.672  27.177  34.552  1.00  0.00           C  
ATOM    971  H3  DIO    65      12.699  26.345  35.067  1.00  0.00           H  
ATOM    972  H4  DIO    65      11.906  27.709  34.855  1.00  0.00           H  
ATOM    973  C3  DIO    65      13.966  27.965  34.808  1.00  0.00           C  
ATOM    974  H5  DIO    65      14.084  28.083  35.774  1.00  0.00           H  
ATOM    975  H6  DIO    65      13.892  28.847  34.389  1.00  0.00           H  
ATOM    976  O4  DIO    65      15.089  27.276  34.277  1.00  0.00           O  
ATOM    977  C5  DIO    65      14.925  27.022  32.882  1.00  0.00           C  
ATOM    978  H9  DIO    65      14.879  27.871  32.395  1.00  0.00           H  
ATOM    979  H10 DIO    65      15.695  26.516  32.551  1.00  0.00           H  
ATOM    980  C6  DIO    65      13.642  26.220  32.610  1.00  0.00           C  
ATOM    981  H11 DIO    65      13.515  26.132  31.641  1.00  0.00           H  
ATOM    982  H12 DIO    65      13.734  25.326  32.999  1.00  0.00           H  
TER     983      DIO    65 
ATOM    983  O1  DIO    66      28.283  25.887  31.665  1.00  0.00           O  
ATOM    984  C2  DIO    66      27.030  26.169  32.276  1.00  0.00           C  
ATOM    985  H3  DIO    66      26.612  26.928  31.818  1.00  0.00           H  
ATOM    986  H4  DIO    66      27.175  26.408  33.215  1.00  0.00           H  
ATOM    987  C3  DIO    66      26.084  24.959  32.206  1.00  0.00           C  
ATOM    988  H5  DIO    66      25.843  24.791  31.271  1.00  0.00           H  
ATOM    989  H6  DIO    66      25.267  25.159  32.710  1.00  0.00           H  
ATOM    990  O4  DIO    66      26.708  23.806  32.755  1.00  0.00           O  
ATOM    991  C5  DIO    66      27.920  23.507  32.074  1.00  0.00           C  
ATOM    992  H9  DIO    66      28.339  22.723  32.488  1.00  0.00           H  
ATOM    993  H10 DIO    66      27.732  23.307  31.134  1.00  0.00           H  
ATOM    994  C6  DIO    66      28.888  24.699  32.157  1.00  0.00           C  
ATOM    995  H11 DIO    66      29.158  24.830  33.089  1.00  0.00           H  
ATOM    996  H12 DIO    66      29.685  24.501  31.621  1.00  0.00           H  
TER     997      DIO    66 
ATOM    997  O1  DIO    67      26.170  17.822  23.262  1.00  0.00           O  
ATOM    998  C2  DIO    67      27.323  18.570  23.631  1.00  0.00           C  
ATOM    999  H3  DIO    67      28.099  17.972  23.672  1.00  0.00           H  
ATOM   1000  H4  DIO    67      27.180  18.962  24.517  1.00  0.00           H  
ATOM   1001  C3  DIO    67      27.616  19.697  22.625  1.00  0.00           C  
ATOM   1002  H5  DIO    67      28.463  20.130  22.865  1.00  0.00           H  
ATOM   1003  H6  DIO    67      26.901  20.366  22.664  1.00  0.00           H  
ATOM   1004  O4  DIO    67      27.717  19.176  21.308  1.00  0.00           O  
ATOM   1005  C5  DIO    67      26.554  18.452  20.932  1.00  0.00           C  
ATOM   1006  H9  DIO    67      25.787  19.060  20.893  1.00  0.00           H  
ATOM   1007  H10 DIO    67      26.697  18.063  20.044  1.00  0.00           H  
ATOM   1008  C6  DIO    67      26.245  17.324  21.930  1.00  0.00           C  
ATOM   1009  H11 DIO    67      25.387  16.913  21.690  1.00  0.00           H  
ATOM   1010  H12 DIO    67      26.946  16.641  21.872  1.00  0.00           H  
TER    1011      DIO    67 
ATOM   1011  O1  DIO    68      24.759   7.938  29.396  1.00  0.00           O  
ATOM   1012  C2  DIO    68      25.135   9.233  29.847  1.00  0.00           C  
ATOM   1013  H3  DIO    68      25.300   9.814  29.075  1.00  0.00           H  
ATOM   1014  H4  DIO    68      25.961   9.161  30.369  1.00  0.00           H  
ATOM   1015  C3  DIO    68      24.039   9.859  30.725  1.00  0.00           C  
ATOM   1016  H5  DIO    68      24.286  10.785  30.931  1.00  0.00           H  
ATOM   1017  H6  DIO    68      23.970   9.356  31.565  1.00  0.00           H  
ATOM   1018  O4  DIO    68      22.783   9.850  30.057  1.00  0.00           O  
ATOM   1019  C5  DIO    68      22.412   8.544  29.630  1.00  0.00           C  
ATOM   1020  H9  DIO    68      22.279   7.967  30.411  1.00  0.00           H  
ATOM   1021  H10 DIO    68      21.574   8.592  29.125  1.00  0.00           H  
ATOM   1022  C6  DIO    68      23.502   7.937  28.735  1.00  0.00           C  
ATOM   1023  H11 DIO    68      23.256   7.014  28.515  1.00  0.00           H  
ATOM   1024  H12 DIO    68      23.565   8.454  27.905  1.00  0.00           H  
TER    1025      DIO    68 
ATOM   1025  O1  DIO    69      10.439  22.824  13.771  1.00  0.00           O  
ATOM   1026  C2  DIO    69       9.460  21.800  13.894  1.00  0.00           C  
ATOM   1027  H3  DIO    69       9.603  21.317  14.734  1.00  0.00           H  
ATOM   1028  H4  DIO    69       8.566  22.204  13.920  1.00  0.00           H  
ATOM   1029  C3  DIO    69       9.528  20.805  12.721  1.00  0.00           C  
ATOM   1030  H5  DIO    69       8.628  20.673  12.360  1.00  0.00           H  
ATOM   1031  H6  DIO    69       9.847  19.946  13.065  1.00  0.00           H  
ATOM   1032  O4  DIO    69      10.394  21.227  11.674  1.00  0.00           O  
ATOM   1033  C5  DIO    69      10.211  22.590  11.322  1.00  0.00           C  
ATOM   1034  H9  DIO    69       9.340  22.703  10.890  1.00  0.00           H  
ATOM   1035  H10 DIO    69      10.904  22.842  10.681  1.00  0.00           H  
ATOM   1036  C6  DIO    69      10.299  23.526  12.542  1.00  0.00           C  
ATOM   1037  H11 DIO    69      11.068  24.121  12.425  1.00  0.00           H  
ATOM   1038  H12 DIO    69       9.490  24.075  12.579  1.00  0.00           H  
TER    1039      DIO    69 
ATOM   1039  O1  DIO    70      23.960  27.456  31.811  1.00  0.00           O  
ATOM   1040  C2  DIO    70      23.125  26.533  31.121  1.00  0.00           C  
ATOM   1041  H3  DIO    70      22.211  26.886  31.068  1.00  0.00           H  
ATOM   1042  H4  DIO    70      23.108  25.688  31.615  1.00  0.00           H  
ATOM   1043  C3  DIO    70      23.658  26.270  29.701  1.00  0.00           C  
ATOM   1044  H5  DIO    70      23.008  25.728  29.210  1.00  0.00           H  
ATOM   1045  H6  DIO    70      24.504  25.777  29.757  1.00  0.00           H  
ATOM   1046  O4  DIO    70      23.860  27.479  28.992  1.00  0.00           O  
ATOM   1047  C5  DIO    70      24.690  28.395  29.687  1.00  0.00           C  
ATOM   1048  H9  DIO    70      24.726  29.235  29.184  1.00  0.00           H  
ATOM   1049  H10 DIO    70      25.598  28.030  29.762  1.00  0.00           H  
ATOM   1050  C6  DIO    70      24.118  28.668  31.087  1.00  0.00           C  
ATOM   1051  H11 DIO    70      24.730  29.257  31.574  1.00  0.00           H  
ATOM   1052  H12 DIO    70      23.249  29.114  30.998  1.00  0.00           H  
TER    1053      DIO    70 
ATOM   1053  O1  DIO    71      20.153  25.351  38.537  1.00  0.00           O  
ATOM   1054  C2  DIO    71      19.272  24.274  38.241  1.00  0.00           C  
ATOM   1055  H3  DIO    71      18.582  24.582  37.617  1.00  0.00           H  
ATOM   1056  H4  DIO    71      18.835  23.969  39.063  1.00  0.00           H  
ATOM   1057  C3  DIO    71      20.035  23.098  37.611  1.00  0.00           C  
ATOM   1058  H5  DIO    71      20.379  23.367  36.733  1.00  0.00           H  
ATOM   1059  H6  DIO    71      19.417  22.348  37.492  1.00  0.00           H  
ATOM   1060  O4  DIO    71      21.112  22.691  38.449  1.00  0.00           O  
ATOM   1061  C5  DIO    71      21.989  23.766  38.751  1.00  0.00           C  
ATOM   1062  H9  DIO    71      22.672  23.456  39.381  1.00  0.00           H  
ATOM   1063  H10 DIO    71      22.430  24.068  37.929  1.00  0.00           H  
ATOM   1064  C6  DIO    71      21.221  24.941  39.379  1.00  0.00           C  
ATOM   1065  H11 DIO    71      20.866  24.668  40.251  1.00  0.00           H  
ATOM   1066  H12 DIO    71      21.835  25.694  39.509  1.00  0.00           H  
TER    1067      DIO    71 
ATOM   1067  O1  DIO    72      22.865  27.928  11.298  1.00  0.00           O  
ATOM   1068  C2  DIO    72      23.559  29.141  11.554  1.00  0.00           C  
ATOM   1069  H3  DIO    72      23.310  29.483  12.437  1.00  0.00           H  
ATOM   1070  H4  DIO    72      23.308  29.804  10.877  1.00  0.00           H  
ATOM   1071  C3  DIO    72      25.080  28.923  11.507  1.00  0.00           C  
ATOM   1072  H5  DIO    72      25.530  29.757  11.757  1.00  0.00           H  
ATOM   1073  H6  DIO    72      25.343  28.685  10.593  1.00  0.00           H  
ATOM   1074  O4  DIO    72      25.477  27.891  12.401  1.00  0.00           O  
ATOM   1075  C5  DIO    72      24.780  26.678  12.148  1.00  0.00           C  
ATOM   1076  H9  DIO    72      25.032  26.327  11.269  1.00  0.00           H  
ATOM   1077  H10 DIO    72      25.024  26.021  12.832  1.00  0.00           H  
ATOM   1078  C6  DIO    72      23.259  26.892  12.187  1.00  0.00           C  
ATOM   1079  H11 DIO    72      22.818  26.057  11.926  1.00  0.00           H  
ATOM   1080  H12 DIO    72      22.986  27.117  13.099  1.00  0.00           H  
TER    1081      DIO    72 
ATOM   1081  O1  DIO    73      23.556  21.801  15.156  1.00  0.00           O  
ATOM   1082  C2  DIO    73      23.571  21.808  13.734  1.00  0.00           C  
ATOM   1083  H3  DIO    73      23.133  20.996  13.403  1.00  0.00           H  
ATOM   1084  H4  DIO    73      24.497  21.820  13.419  1.00  0.00           H  
ATOM   1085  C3  DIO    73      22.845  23.038  13.170  1.00  0.00           C  
ATOM   1086  H5  DIO    73      21.892  22.990  13.391  1.00  0.00           H  
ATOM   1087  H6  DIO    73      22.940  23.040  12.198  1.00  0.00           H  
ATOM   1088  O4  DIO    73      23.403  24.228  13.703  1.00  0.00           O  
ATOM   1089  C5  DIO    73      23.328  24.233  15.119  1.00  0.00           C  
ATOM   1090  H9  DIO    73      22.388  24.211  15.393  1.00  0.00           H  
ATOM   1091  H10 DIO    73      23.743  25.051  15.462  1.00  0.00           H  
ATOM   1092  C6  DIO    73      24.046  23.014  15.715  1.00  0.00           C  
ATOM   1093  H11 DIO    73      25.009  23.090  15.549  1.00  0.00           H  
ATOM   1094  H12 DIO    73      23.891  23.005  16.681  1.00  0.00           H  
TER    1095      DIO    73 
ATOM   1095  O1  DIO    74      22.355  10.433  21.354  1.00  0.00           O  
ATOM   1096  C2  DIO    74      22.143   9.137  20.813  1.00  0.00           C  
ATOM   1097  H3  DIO    74      22.862   8.535  21.101  1.00  0.00           H  
ATOM   1098  H4  DIO    74      22.143   9.188  19.835  1.00  0.00           H  
ATOM   1099  C3  DIO    74      20.794   8.584  21.294  1.00  0.00           C  
ATOM   1100  H5  DIO    74      20.672   7.678  20.939  1.00  0.00           H  
ATOM   1101  H6  DIO    74      20.072   9.156  20.958  1.00  0.00           H  
ATOM   1102  O4  DIO    74      20.747   8.543  22.713  1.00  0.00           O  
ATOM   1103  C5  DIO    74      21.037   9.801  23.313  1.00  0.00           C  
ATOM   1104  H9  DIO    74      20.300  10.425  23.143  1.00  0.00           H  
ATOM   1105  H10 DIO    74      21.129   9.678  24.280  1.00  0.00           H  
ATOM   1106  C6  DIO    74      22.343  10.409  22.775  1.00  0.00           C  
ATOM   1107  H11 DIO    74      22.427  11.326  23.111  1.00  0.00           H  
ATOM   1108  H12 DIO    74      23.103   9.885  23.103  1.00  0.00           H  
TER    1109      DIO    74 
ATOM   1109  O1  DIO    75       7.110  10.396  25.597  1.00  0.00           O  
ATOM   1110  C2  DIO    75       6.638  11.617  26.146  1.00  0.00           C  
ATOM   1111  H3  DIO    75       5.818  11.441  26.652  1.00  0.00           H  
ATOM   1112  H4  DIO    75       7.316  11.957  26.766  1.00  0.00           H  
ATOM   1113  C3  DIO    75       6.351  12.700  25.089  1.00  0.00           C  
ATOM   1114  H5  DIO    75       6.630  13.569  25.445  1.00  0.00           H  
ATOM   1115  H6  DIO    75       5.387  12.729  24.911  1.00  0.00           H  
ATOM   1116  O4  DIO    75       7.050  12.451  23.876  1.00  0.00           O  
ATOM   1117  C5  DIO    75       6.759  11.176  23.307  1.00  0.00           C  
ATOM   1118  H9  DIO    75       7.512  10.905  22.742  1.00  0.00           H  
ATOM   1119  H10 DIO    75       5.961  11.252  22.742  1.00  0.00           H  
ATOM   1120  C6  DIO    75       6.523  10.071  24.349  1.00  0.00           C  
ATOM   1121  H11 DIO    75       5.559   9.941  24.463  1.00  0.00           H  
ATOM   1122  H12 DIO    75       6.914   9.235  24.023  1.00  0.00           H  
TER    1123      DIO    75 
ATOM   1123  O1  DIO    76      11.043  15.396  31.141  1.00  0.00           O  
ATOM   1124  C2  DIO    76       9.723  15.500  31.673  1.00  0.00           C  
ATOM   1125  H3  DIO    76       9.159  15.986  31.035  1.00  0.00           H  
ATOM   1126  H4  DIO    76       9.352  14.602  31.799  1.00  0.00           H  
ATOM   1127  C3  DIO    76       9.697  16.245  33.017  1.00  0.00           C  
ATOM   1128  H5  DIO    76       8.788  16.221  33.382  1.00  0.00           H  
ATOM   1129  H6  DIO    76       9.959  17.178  32.878  1.00  0.00           H  
ATOM   1130  O4  DIO    76      10.585  15.626  33.931  1.00  0.00           O  
ATOM   1131  C5  DIO    76      11.913  15.624  33.434  1.00  0.00           C  
ATOM   1132  H9  DIO    76      12.498  15.173  34.077  1.00  0.00           H  
ATOM   1133  H10 DIO    76      12.224  16.547  33.314  1.00  0.00           H  
ATOM   1134  C6  DIO    76      11.981  14.886  32.088  1.00  0.00           C  
ATOM   1135  H11 DIO    76      12.886  14.987  31.729  1.00  0.00           H  
ATOM   1136  H12 DIO    76      11.807  13.932  32.237  1.00  0.00           H  
TER    1137      DIO    76 
ATOM   1137  O1  DIO    77      21.836  20.060   6.129  1.00  0.00           O  
ATOM   1138  C2  DIO    77      21.549  19.979   4.741  1.00  0.00           C  
ATOM   1139  H3  DIO    77      22.115  19.285   4.344  1.00  0.00           H  
ATOM   1140  H4  DIO    77      21.769  20.835   4.317  1.00  0.00           H  
ATOM   1141  C3  DIO    77      20.074  19.641   4.453  1.00  0.00           C  
ATOM   1142  H5  DIO    77      20.039  18.808   3.937  1.00  0.00           H  
ATOM   1143  H6  DIO    77      19.684  20.357   3.909  1.00  0.00           H  
ATOM   1144  O4  DIO    77      19.299  19.477   5.632  1.00  0.00           O  
ATOM   1145  C5  DIO    77      19.456  20.542   6.565  1.00  0.00           C  
ATOM   1146  H9  DIO    77      18.984  21.333   6.230  1.00  0.00           H  
ATOM   1147  H10 DIO    77      19.046  20.278   7.415  1.00  0.00           H  
ATOM   1148  C6  DIO    77      20.930  20.913   6.819  1.00  0.00           C  
ATOM   1149  H11 DIO    77      21.079  21.841   6.537  1.00  0.00           H  
ATOM   1150  H12 DIO    77      21.110  20.855   7.780  1.00  0.00           H  
TER    1151      DIO    77 
ATOM   1151  O1  DIO    78      20.557  15.378  29.648  1.00  0.00           O  
ATOM   1152  C2  DIO    78      20.389  14.249  30.495  1.00  0.00           C  
ATOM   1153  H3  DIO    78      19.956  13.536  29.985  1.00  0.00           H  
ATOM   1154  H4  DIO    78      19.795  14.501  31.232  1.00  0.00           H  
ATOM   1155  C3  DIO    78      21.701  13.711  31.094  1.00  0.00           C  
ATOM   1156  H5  DIO    78      22.029  12.968  30.544  1.00  0.00           H  
ATOM   1157  H6  DIO    78      21.527  13.378  31.999  1.00  0.00           H  
ATOM   1158  O4  DIO    78      22.687  14.726  31.158  1.00  0.00           O  
ATOM   1159  C5  DIO    78      23.005  15.274  29.884  1.00  0.00           C  
ATOM   1160  H9  DIO    78      23.394  16.163  30.017  1.00  0.00           H  
ATOM   1161  H10 DIO    78      23.679  14.708  29.453  1.00  0.00           H  
ATOM   1162  C6  DIO    78      21.792  15.410  28.944  1.00  0.00           C  
ATOM   1163  H11 DIO    78      21.862  16.261  28.465  1.00  0.00           H  
ATOM   1164  H12 DIO    78      21.812  14.683  28.287  1.00  0.00           H  
TER    1165      DIO    78 
ATOM   1165  O1  DIO    79      11.295  12.456  23.386  1.00  0.00           O  
ATOM   1166  C2  DIO    79      10.731  11.176  23.639  1.00  0.00           C  
ATOM   1167  H3  DIO    79       9.870  11.105  23.177  1.00  0.00           H  
ATOM   1168  H4  DIO    79      11.330  10.491  23.277  1.00  0.00           H  
ATOM   1169  C3  DIO    79      10.514  10.894  25.136  1.00  0.00           C  
ATOM   1170  H5  DIO    79      11.184  10.243  25.431  1.00  0.00           H  
ATOM   1171  H6  DIO    79       9.628  10.492  25.251  1.00  0.00           H  
ATOM   1172  O4  DIO    79      10.608  12.054  25.954  1.00  0.00           O  
ATOM   1173  C5  DIO    79      10.004  13.197  25.370  1.00  0.00           C  
ATOM   1174  H9  DIO    79      10.156  13.967  25.955  1.00  0.00           H  
ATOM   1175  H10 DIO    79       9.040  13.051  25.296  1.00  0.00           H  
ATOM   1176  C6  DIO    79      10.571  13.526  23.980  1.00  0.00           C  
ATOM   1177  H11 DIO    79       9.832  13.781  23.392  1.00  0.00           H  
ATOM   1178  H12 DIO    79      11.165  14.298  24.066  1.00  0.00           H  
TER    1179      DIO    79 
ATOM   1179  O1  DIO    80      24.109  20.778  35.574  1.00  0.00           O  
ATOM   1180  C2  DIO    80      23.486  19.927  34.613  1.00  0.00           C  
ATOM   1181  H3  DIO    80      22.890  20.463  34.049  1.00  0.00           H  
ATOM   1182  H4  DIO    80      24.175  19.533  34.040  1.00  0.00           H  
ATOM   1183  C3  DIO    80      22.666  18.785  35.245  1.00  0.00           C  
ATOM   1184  H5  DIO    80      22.914  17.940  34.814  1.00  0.00           H  
ATOM   1185  H6  DIO    80      21.713  18.948  35.082  1.00  0.00           H  
ATOM   1186  O4  DIO    80      22.892  18.673  36.643  1.00  0.00           O  
ATOM   1187  C5  DIO    80      22.642  19.887  37.339  1.00  0.00           C  
ATOM   1188  H9  DIO    80      23.052  19.830  38.227  1.00  0.00           H  
ATOM   1189  H10 DIO    80      21.676  19.999  37.455  1.00  0.00           H  
ATOM   1190  C6  DIO    80      23.202  21.124  36.615  1.00  0.00           C  
ATOM   1191  H11 DIO    80      22.456  21.640  36.242  1.00  0.00           H  
ATOM   1192  H12 DIO    80      23.664  21.682  37.273  1.00  0.00           H  
TER    1193      DIO    80 
ATOM   1193  O1  DIO    81      20.024  29.439  33.816  1.00  0.00           O  
ATOM   1194  C2  DIO    81      20.662  28.458  34.621  1.00  0.00           C  
ATOM   1195  H3  DIO    81      20.971  28.880  35.450  1.00  0.00           H  
ATOM   1196  H4  DIO    81      21.444  28.108  34.144  1.00  0.00           H  
ATOM   1197  C3  DIO    81      19.725  27.287  34.979  1.00  0.00           C  
ATOM   1198  H5  DIO    81      19.670  27.216  35.955  1.00  0.00           H  
ATOM   1199  H6  DIO    81      20.110  26.454  34.632  1.00  0.00           H  
ATOM   1200  O4  DIO    81      18.411  27.451  34.452  1.00  0.00           O  
ATOM   1201  C5  DIO    81      18.434  27.720  33.051  1.00  0.00           C  
ATOM   1202  H9  DIO    81      18.723  26.915  32.572  1.00  0.00           H  
ATOM   1203  H10 DIO    81      17.529  27.947  32.754  1.00  0.00           H  
ATOM   1204  C6  DIO    81      19.375  28.883  32.681  1.00  0.00           C  
ATOM   1205  H11 DIO    81      20.049  28.561  32.045  1.00  0.00           H  
ATOM   1206  H12 DIO    81      18.850  29.585  32.243  1.00  0.00           H  
TER    1207      DIO    81 
ATOM   1207  O1  DIO    82       5.350  28.597  16.970  1.00  0.00           O  
ATOM   1208  C2  DIO    82       6.619  28.709  17.597  1.00  0.00           C  
ATOM   1209  H3  DIO    82       6.892  29.649  17.597  1.00  0.00           H  
ATOM   1210  H4  DIO    82       6.536  28.413  18.527  1.00  0.00           H  
ATOM   1211  C3  DIO    82       7.714  27.873  16.907  1.00  0.00           C  
ATOM   1212  H5  DIO    82       8.066  27.224  17.552  1.00  0.00           H  
ATOM   1213  H6  DIO    82       8.447  28.468  16.640  1.00  0.00           H  
ATOM   1214  O4  DIO    82       7.243  27.170  15.763  1.00  0.00           O  
ATOM   1215  C5  DIO    82       6.495  27.984  14.868  1.00  0.00           C  
ATOM   1216  H9  DIO    82       6.057  27.406  14.210  1.00  0.00           H  
ATOM   1217  H10 DIO    82       7.107  28.581  14.391  1.00  0.00           H  
ATOM   1218  C6  DIO    82       5.414  28.829  15.570  1.00  0.00           C  
ATOM   1219  H11 DIO    82       4.543  28.616  15.174  1.00  0.00           H  
ATOM   1220  H12 DIO    82       5.599  29.778  15.411  1.00  0.00           H  
TER    1221      DIO    82 
ATOM   1221  O1  DIO    83      17.115   6.671  23.503  1.00  0.00           O  
ATOM   1222  C2  DIO    83      16.696   5.594  24.328  1.00  0.00           C  
ATOM   1223  H3  DIO    83      16.076   5.020  23.832  1.00  0.00           H  
ATOM   1224  H4  DIO    83      16.235   5.952  25.114  1.00  0.00           H  
ATOM   1225  C3  DIO    83      17.905   4.765  24.788  1.00  0.00           C  
ATOM   1226  H5  DIO    83      17.583   3.978  25.277  1.00  0.00           H  
ATOM   1227  H6  DIO    83      18.457   5.307  25.390  1.00  0.00           H  
ATOM   1228  O4  DIO    83      18.691   4.334  23.683  1.00  0.00           O  
ATOM   1229  C5  DIO    83      19.076   5.403  22.827  1.00  0.00           C  
ATOM   1230  H9  DIO    83      19.705   5.991  23.295  1.00  0.00           H  
ATOM   1231  H10 DIO    83      19.518   5.034  22.034  1.00  0.00           H  
ATOM   1232  C6  DIO    83      17.860   6.229  22.380  1.00  0.00           C  
ATOM   1233  H11 DIO    83      18.173   7.008  21.875  1.00  0.00           H  
ATOM   1234  H12 DIO    83      17.291   5.681  21.800  1.00  0.00           H  
TER    1235      DIO    83 
ATOM   1235  O1  DIO    84      28.172   8.395  19.320  1.00  0.00           O  
ATOM   1236  C2  DIO    84      27.627   9.252  20.311  1.00  0.00           C  
ATOM   1237  H3  DIO    84      27.629  10.172  19.977  1.00  0.00           H  
ATOM   1238  H4  DIO    84      28.171   9.207  21.125  1.00  0.00           H  
ATOM   1239  C3  DIO    84      26.186   8.838  20.636  1.00  0.00           C  
ATOM   1240  H5  DIO    84      25.638   8.936  19.830  1.00  0.00           H  
ATOM   1241  H6  DIO    84      25.831   9.424  21.335  1.00  0.00           H  
ATOM   1242  O4  DIO    84      26.140   7.494  21.088  1.00  0.00           O  
ATOM   1243  C5  DIO    84      26.713   6.590  20.152  1.00  0.00           C  
ATOM   1244  H9  DIO    84      26.136   6.523  19.364  1.00  0.00           H  
ATOM   1245  H10 DIO    84      26.773   5.703  20.565  1.00  0.00           H  
ATOM   1246  C6  DIO    84      28.124   7.028  19.712  1.00  0.00           C  
ATOM   1247  H11 DIO    84      28.746   6.882  20.455  1.00  0.00           H  
ATOM   1248  H12 DIO    84      28.406   6.471  18.955  1.00  0.00           H  
TER    1249      DIO    84 
ATOM   1249  O1  DIO    85      28.932  34.018  16.631  1.00  0.00           O  
ATOM   1250  C2  DIO    85      27.735  33.419  16.156  1.00  0.00           C  
ATOM   1251  H3  DIO    85      27.635  32.535  16.564  1.00  0.00           H  
ATOM   1252  H4  DIO    85      27.787  33.317  15.183  1.00  0.00           H  
ATOM   1253  C3  DIO    85      26.508  34.272  16.500  1.00  0.00           C  
ATOM   1254  H5  DIO    85      26.389  34.285  17.472  1.00  0.00           H  
ATOM   1255  H6  DIO    85      25.715  33.870  16.089  1.00  0.00           H  
ATOM   1256  O4  DIO    85      26.666  35.599  16.015  1.00  0.00           O  
ATOM   1257  C5  DIO    85      27.860  36.202  16.498  1.00  0.00           C  
ATOM   1258  H9  DIO    85      27.960  37.088  16.092  1.00  0.00           H  
ATOM   1259  H10 DIO    85      27.806  36.304  17.472  1.00  0.00           H  
ATOM   1260  C6  DIO    85      29.089  35.346  16.150  1.00  0.00           C  
ATOM   1261  H11 DIO    85      29.211  35.333  15.177  1.00  0.00           H  
ATOM   1262  H12 DIO    85      29.883  35.746  16.563  1.00  0.00           H  
TER    1263      DIO    85 
ATOM   1263  O1  DIO    86       7.494  22.442  32.481  1.00  0.00           O  
ATOM   1264  C2  DIO    86       6.960  22.563  31.170  1.00  0.00           C  
ATOM   1265  H3  DIO    86       6.163  21.997  31.082  1.00  0.00           H  
ATOM   1266  H4  DIO    86       7.633  22.261  30.526  1.00  0.00           H  
ATOM   1267  C3  DIO    86       6.590  24.021  30.851  1.00  0.00           C  
ATOM   1268  H5  DIO    86       6.131  24.050  29.986  1.00  0.00           H  
ATOM   1269  H6  DIO    86       7.408  24.557  30.793  1.00  0.00           H  
ATOM   1270  O4  DIO    86       5.734  24.563  31.849  1.00  0.00           O  
ATOM   1271  C5  DIO    86       6.290  24.450  33.152  1.00  0.00           C  
ATOM   1272  H9  DIO    86       7.105  24.993  33.214  1.00  0.00           H  
ATOM   1273  H10 DIO    86       5.642  24.777  33.810  1.00  0.00           H  
ATOM   1274  C6  DIO    86       6.628  22.984  33.468  1.00  0.00           C  
ATOM   1275  H11 DIO    86       7.067  22.939  34.343  1.00  0.00           H  
ATOM   1276  H12 DIO    86       5.799  22.461  33.504  1.00  0.00           H  
TER    1277      DIO    86 
ATOM   1277  O1  DIO    87      17.795   6.904  19.265  1.00  0.00           O  
ATOM   1278  C2  DIO    87      17.896   8.278  18.919  1.00  0.00           C  
ATOM   1279  H3  DIO    87      18.183   8.365  17.986  1.00  0.00           H  
ATOM   1280  H4  DIO    87      18.559   8.709  19.496  1.00  0.00           H  
ATOM   1281  C3  DIO    87      16.540   8.977  19.103  1.00  0.00           C  
ATOM   1282  H5  DIO    87      16.616   9.905  18.800  1.00  0.00           H  
ATOM   1283  H6  DIO    87      16.301   8.969  20.053  1.00  0.00           H  
ATOM   1284  O4  DIO    87      15.527   8.324  18.351  1.00  0.00           O  
ATOM   1285  C5  DIO    87      15.423   6.943  18.667  1.00  0.00           C  
ATOM   1286  H9  DIO    87      14.778   6.525  18.058  1.00  0.00           H  
ATOM   1287  H10 DIO    87      15.103   6.838  19.588  1.00  0.00           H  
ATOM   1288  C6  DIO    87      16.783   6.239  18.517  1.00  0.00           C  
ATOM   1289  H11 DIO    87      16.703   5.315  18.833  1.00  0.00           H  
ATOM   1290  H12 DIO    87      17.032   6.228  17.569  1.00  0.00           H  
TER    1291      DIO    87 
ATOM   1291  O1  DIO    88      22.248  17.225  17.417  1.00  0.00           O  
ATOM   1292  C2  DIO    88      22.684  15.956  17.895  1.00  0.00           C  
ATOM   1293  H3  DIO    88      21.898  15.435  18.162  1.00  0.00           H  
ATOM   1294  H4  DIO    88      23.146  15.473  17.178  1.00  0.00           H  
ATOM   1295  C3  DIO    88      23.622  16.082  19.105  1.00  0.00           C  
ATOM   1296  H5  DIO    88      23.995  15.201  19.320  1.00  0.00           H  
ATOM   1297  H6  DIO    88      23.110  16.405  19.872  1.00  0.00           H  
ATOM   1298  O4  DIO    88      24.679  16.986  18.832  1.00  0.00           O  
ATOM   1299  C5  DIO    88      24.187  18.271  18.491  1.00  0.00           C  
ATOM   1300  H9  DIO    88      24.945  18.858  18.289  1.00  0.00           H  
ATOM   1301  H10 DIO    88      23.685  18.648  19.245  1.00  0.00           H  
ATOM   1302  C6  DIO    88      23.281  18.188  17.257  1.00  0.00           C  
ATOM   1303  H11 DIO    88      22.876  19.067  17.099  1.00  0.00           H  
ATOM   1304  H12 DIO    88      23.826  17.951  16.480  1.00  0.00           H  
TER    1305      DIO    88 
ATOM   1305  O1  DIO    89      23.898  16.642   9.018  1.00  0.00           O  
ATOM   1306  C2  DIO    89      24.133  17.647   8.040  1.00  0.00           C  
ATOM   1307  H3  DIO    89      23.484  17.539   7.313  1.00  0.00           H  
ATOM   1308  H4  DIO    89      25.031  17.526   7.667  1.00  0.00           H  
ATOM   1309  C3  DIO    89      24.012  19.078   8.599  1.00  0.00           C  
ATOM   1310  H5  DIO    89      23.368  19.575   8.055  1.00  0.00           H  
ATOM   1311  H6  DIO    89      24.883  19.522   8.528  1.00  0.00           H  
ATOM   1312  O4  DIO    89      23.582  19.110   9.952  1.00  0.00           O  
ATOM   1313  C5  DIO    89      24.365  18.283  10.800  1.00  0.00           C  
ATOM   1314  H9  DIO    89      25.229  18.716  10.956  1.00  0.00           H  
ATOM   1315  H10 DIO    89      23.906  18.188  11.662  1.00  0.00           H  
ATOM   1316  C6  DIO    89      24.615  16.880  10.220  1.00  0.00           C  
ATOM   1317  H11 DIO    89      25.574  16.776  10.047  1.00  0.00           H  
ATOM   1318  H12 DIO    89      24.348  16.213  10.884  1.00  0.00           H  
TER    1319      DIO    89 
ATOM   1319  O1  DIO    90       4.590   5.860  27.201  1.00  0.00           O  
ATOM   1320  C2  DIO    90       5.145   5.279  26.028  1.00  0.00           C  
ATOM   1321  H3  DIO    90       4.436   4.848  25.505  1.00  0.00           H  
ATOM   1322  H4  DIO    90       5.804   4.601  26.286  1.00  0.00           H  
ATOM   1323  C3  DIO    90       5.831   6.347  25.164  1.00  0.00           C  
ATOM   1324  H5  DIO    90       6.141   5.932  24.332  1.00  0.00           H  
ATOM   1325  H6  DIO    90       6.604   6.707  25.647  1.00  0.00           H  
ATOM   1326  O4  DIO    90       4.932   7.402  24.853  1.00  0.00           O  
ATOM   1327  C5  DIO    90       4.381   7.986  26.027  1.00  0.00           C  
ATOM   1328  H9  DIO    90       5.093   8.416  26.546  1.00  0.00           H  
ATOM   1329  H10 DIO    90       3.723   8.665  25.772  1.00  0.00           H  
ATOM   1330  C6  DIO    90       3.695   6.922  26.898  1.00  0.00           C  
ATOM   1331  H11 DIO    90       3.394   7.337  27.733  1.00  0.00           H  
ATOM   1332  H12 DIO    90       2.914   6.570  26.422  1.00  0.00           H  
TER    1333      DIO    90 
ATOM   1333  O1  DIO    91       9.542  18.957  15.923  1.00  0.00           O  
ATOM   1334  C2  DIO    91      10.475  18.173  15.193  1.00  0.00           C  
ATOM   1335  H3  DIO    91      10.063  17.890  14.351  1.00  0.00           H  
ATOM   1336  H4  DIO    91      10.697  17.373  15.712  1.00  0.00           H  
ATOM   1337  C3  DIO    91      11.771  18.948  14.888  1.00  0.00           C  
ATOM   1338  H5  DIO    91      11.814  19.132  13.927  1.00  0.00           H  
ATOM   1339  H6  DIO    91      12.541  18.393  15.133  1.00  0.00           H  
ATOM   1340  O4  DIO    91      11.834  20.179  15.596  1.00  0.00           O  
ATOM   1341  C5  DIO    91      11.504  20.019  16.967  1.00  0.00           C  
ATOM   1342  H9  DIO    91      12.145  19.411  17.391  1.00  0.00           H  
ATOM   1343  H10 DIO    91      11.562  20.889  17.411  1.00  0.00           H  
ATOM   1344  C6  DIO    91      10.082  19.456  17.141  1.00  0.00           C  
ATOM   1345  H11 DIO    91      10.100  18.740  17.808  1.00  0.00           H  
ATOM   1346  H12 DIO    91       9.497  20.167  17.473  1.00  0.00           H  
TER    1347      DIO    91 
ATOM   1347  O1  DIO    92      28.076  26.664  17.460  1.00  0.00           O  
ATOM   1348  C2  DIO    92      28.626  25.350  17.394  1.00  0.00           C  
ATOM   1349  H3  DIO    92      28.219  24.794  18.087  1.00  0.00           H  
ATOM   1350  H4  DIO    92      29.586  25.407  17.582  1.00  0.00           H  
ATOM   1351  C3  DIO    92      28.448  24.666  16.028  1.00  0.00           C  
ATOM   1352  H5  DIO    92      28.680  23.718  16.115  1.00  0.00           H  
ATOM   1353  H6  DIO    92      29.057  25.083  15.382  1.00  0.00           H  
ATOM   1354  O4  DIO    92      27.114  24.773  15.561  1.00  0.00           O  
ATOM   1355  C5  DIO    92      26.720  26.128  15.455  1.00  0.00           C  
ATOM   1356  H9  DIO    92      27.300  26.597  14.818  1.00  0.00           H  
ATOM   1357  H10 DIO    92      25.797  26.171  15.129  1.00  0.00           H  
ATOM   1358  C6  DIO    92      26.803  26.808  16.828  1.00  0.00           C  
ATOM   1359  H11 DIO    92      26.624  27.762  16.702  1.00  0.00           H  
ATOM   1360  H12 DIO    92      26.107  26.436  17.408  1.00  0.00           H  
TER    1361      DIO    92 
ATOM   1361  O1  DIO    93      12.224  15.770  20.618  1.00  0.00           O  
ATOM   1362  C2  DIO    93      10.860  15.800  21.021  1.00  0.00           C  
ATOM   1363  H3  DIO    93      10.807  16.176  21.924  1.00  0.00           H  
ATOM   1364  H4  DIO    93      10.505  14.888  21.044  1.00  0.00           H  
ATOM   1365  C3  DIO    93      10.001  16.657  20.075  1.00  0.00           C  
ATOM   1366  H5  DIO    93      10.229  17.600  20.206  1.00  0.00           H  
ATOM   1367  H6  DIO    93       9.055  16.529  20.298  1.00  0.00           H  
ATOM   1368  O4  DIO    93      10.213  16.307  18.712  1.00  0.00           O  
ATOM   1369  C5  DIO    93      11.583  16.383  18.357  1.00  0.00           C  
ATOM   1370  H9  DIO    93      11.905  17.302  18.470  1.00  0.00           H  
ATOM   1371  H10 DIO    93      11.691  16.120  17.420  1.00  0.00           H  
ATOM   1372  C6  DIO    93      12.397  15.439  19.250  1.00  0.00           C  
ATOM   1373  H11 DIO    93      12.098  14.519  19.096  1.00  0.00           H  
ATOM   1374  H12 DIO    93      13.347  15.509  19.017  1.00  0.00           H  
TER    1375      DIO    93 
ATOM   1375  O1  DIO    94      24.390  25.618  35.253  1.00  0.00           O  
ATOM   1376  C2  DIO    94      23.007  25.773  35.538  1.00  0.00           C  
ATOM   1377  H3  DIO    94      22.551  26.161  34.762  1.00  0.00           H  
ATOM   1378  H4  DIO    94      22.614  24.897  35.729  1.00  0.00           H  
ATOM   1379  C3  DIO    94      22.804  26.673  36.765  1.00  0.00           C  
ATOM   1380  H5  DIO    94      23.182  26.228  37.552  1.00  0.00           H  
ATOM   1381  H6  DIO    94      21.845  26.811  36.911  1.00  0.00           H  
ATOM   1382  O4  DIO    94      23.439  27.929  36.585  1.00  0.00           O  
ATOM   1383  C5  DIO    94      24.826  27.786  36.307  1.00  0.00           C  
ATOM   1384  H9  DIO    94      25.284  27.413  37.089  1.00  0.00           H  
ATOM   1385  H10 DIO    94      25.206  28.668  36.113  1.00  0.00           H  
ATOM   1386  C6  DIO    94      25.051  26.867  35.096  1.00  0.00           C  
ATOM   1387  H11 DIO    94      26.012  26.707  34.997  1.00  0.00           H  
ATOM   1388  H12 DIO    94      24.717  27.314  34.290  1.00  0.00           H  
TER    1389      DIO    94 
ATOM   1389  O1  DIO    95      23.277  36.394  19.517  1.00  0.00           O  
ATOM   1390  C2  DIO    95      24.006  35.610  20.453  1.00  0.00           C  
ATOM   1391  H3  DIO    95      23.539  34.759  20.595  1.00  0.00           H  
ATOM   1392  H4  DIO    95      24.066  36.085  21.307  1.00  0.00           H  
ATOM   1393  C3  DIO    95      25.423  35.324  19.930  1.00  0.00           C  
ATOM   1394  H5  DIO    95      25.354  34.753  19.140  1.00  0.00           H  
ATOM   1395  H6  DIO    95      25.933  34.849  20.620  1.00  0.00           H  
ATOM   1396  O4  DIO    95      26.100  36.530  19.594  1.00  0.00           O  
ATOM   1397  C5  DIO    95      25.364  37.328  18.676  1.00  0.00           C  
ATOM   1398  H9  DIO    95      25.831  38.180  18.543  1.00  0.00           H  
ATOM   1399  H10 DIO    95      25.304  36.867  17.814  1.00  0.00           H  
ATOM   1400  C6  DIO    95      23.947  37.606  19.199  1.00  0.00           C  
ATOM   1401  H11 DIO    95      24.007  38.168  19.999  1.00  0.00           H  
ATOM   1402  H12 DIO    95      23.437  38.085  18.512  1.00  0.00           H  
TER    1403      DIO    95 
ATOM   1403  O1  DIO    96       8.758  16.746  23.402  1.00  0.00           O  
ATOM   1404  C2  DIO    96       7.748  15.768  23.606  1.00  0.00           C  
ATOM   1405  H3  DIO    96       8.043  15.124  24.284  1.00  0.00           H  
ATOM   1406  H4  DIO    96       7.589  15.288  22.766  1.00  0.00           H  
ATOM   1407  C3  DIO    96       6.436  16.423  24.065  1.00  0.00           C  
ATOM   1408  H5  DIO    96       5.776  15.724  24.254  1.00  0.00           H  
ATOM   1409  H6  DIO    96       6.096  16.992  23.343  1.00  0.00           H  
ATOM   1410  O4  DIO    96       6.639  17.207  25.232  1.00  0.00           O  
ATOM   1411  C5  DIO    96       7.627  18.209  25.020  1.00  0.00           C  
ATOM   1412  H9  DIO    96       7.307  18.858  24.358  1.00  0.00           H  
ATOM   1413  H10 DIO    96       7.789  18.680  25.864  1.00  0.00           H  
ATOM   1414  C6  DIO    96       8.950  17.591  24.532  1.00  0.00           C  
ATOM   1415  H11 DIO    96       9.565  18.315  24.287  1.00  0.00           H  
ATOM   1416  H12 DIO    96       9.350  17.076  25.262  1.00  0.00           H  
TER    1417      DIO    96 
ATOM   1417  O1  DIO    97      26.543  11.895  21.910  1.00  0.00           O  
ATOM   1418  C2  DIO    97      27.399  12.941  21.482  1.00  0.00           C  
ATOM   1419  H3  DIO    97      28.316  12.748  21.770  1.00  0.00           H  
ATOM   1420  H4  DIO    97      27.111  13.791  21.877  1.00  0.00           H  
ATOM   1421  C3  DIO    97      27.362  13.048  19.950  1.00  0.00           C  
ATOM   1422  H5  DIO    97      27.745  12.236  19.559  1.00  0.00           H  
ATOM   1423  H6  DIO    97      27.908  13.813  19.676  1.00  0.00           H  
ATOM   1424  O4  DIO    97      26.034  13.226  19.473  1.00  0.00           O  
ATOM   1425  C5  DIO    97      25.115  12.257  19.967  1.00  0.00           C  
ATOM   1426  H9  DIO    97      24.204  12.528  19.727  1.00  0.00           H  
ATOM   1427  H10 DIO    97      25.300  11.388  19.555  1.00  0.00           H  
ATOM   1428  C6  DIO    97      25.205  12.124  21.497  1.00  0.00           C  
ATOM   1429  H11 DIO    97      24.868  12.943  21.914  1.00  0.00           H  
ATOM   1430  H12 DIO    97      24.652  11.371  21.785  1.00  0.00           H  
TER    1431      DIO    97 
ATOM   1431  O1  DIO    98      14.738  19.284  16.776  1.00  0.00           O  
ATOM   1432  C2  DIO    98      15.570  18.247  16.288  1.00  0.00           C  
ATOM   1433  H3  DIO    98      16.508  18.525  16.333  1.00  0.00           H  
ATOM   1434  H4  DIO    98      15.342  18.060  15.353  1.00  0.00           H  
ATOM   1435  C3  DIO    98      15.356  16.975  17.124  1.00  0.00           C  
ATOM   1436  H5  DIO    98      15.987  16.288  16.824  1.00  0.00           H  
ATOM   1437  H6  DIO    98      14.444  16.655  16.974  1.00  0.00           H  
ATOM   1438  O4  DIO    98      15.545  17.202  18.516  1.00  0.00           O  
ATOM   1439  C5  DIO    98      14.806  18.314  19.015  1.00  0.00           C  
ATOM   1440  H9  DIO    98      13.854  18.088  19.048  1.00  0.00           H  
ATOM   1441  H10 DIO    98      15.108  18.515  19.927  1.00  0.00           H  
ATOM   1442  C6  DIO    98      15.002  19.565  18.143  1.00  0.00           C  
ATOM   1443  H11 DIO    98      14.396  20.272  18.445  1.00  0.00           H  
ATOM   1444  H12 DIO    98      15.925  19.877  18.243  1.00  0.00           H  
TER    1445      DIO    98 
ATOM   1445  O1  DIO    99       6.814  13.976  28.305  1.00  0.00           O  
ATOM   1446  C2  DIO    99       7.015  15.364  28.086  1.00  0.00           C  
ATOM   1447  H3  DIO    99       6.381  15.678  27.407  1.00  0.00           H  
ATOM   1448  H4  DIO    99       6.858  15.857  28.918  1.00  0.00           H  
ATOM   1449  C3  DIO    99       8.445  15.636  27.599  1.00  0.00           C  
ATOM   1450  H5  DIO    99       8.569  16.605  27.543  1.00  0.00           H  
ATOM   1451  H6  DIO    99       8.557  15.257  26.702  1.00  0.00           H  
ATOM   1452  O4  DIO    99       9.418  15.083  28.483  1.00  0.00           O  
ATOM   1453  C5  DIO    99       9.192  13.702  28.757  1.00  0.00           C  
ATOM   1454  H9  DIO    99       9.813  13.408  29.456  1.00  0.00           H  
ATOM   1455  H10 DIO    99       9.360  13.172  27.951  1.00  0.00           H  
ATOM   1456  C6  DIO    99       7.752  13.442  29.229  1.00  0.00           C  
ATOM   1457  H11 DIO    99       7.619  13.851  30.111  1.00  0.00           H  
ATOM   1458  H12 DIO    99       7.612  12.474  29.307  1.00  0.00           H  
TER    1459      DIO    99 
ATOM   1459  O1  DIO   100      26.889  14.726  15.402  1.00  0.00           O  
ATOM   1460  C2  DIO   100      26.259  14.967  16.653  1.00  0.00           C  
ATOM   1461  H3  DIO   100      26.006  14.113  17.062  1.00  0.00           H  
ATOM   1462  H4  DIO   100      25.445  15.493  16.504  1.00  0.00           H  
ATOM   1463  C3  DIO   100      27.181  15.739  17.618  1.00  0.00           C  
ATOM   1464  H5  DIO   100      27.069  15.382  18.522  1.00  0.00           H  
ATOM   1465  H6  DIO   100      26.901  16.677  17.635  1.00  0.00           H  
ATOM   1466  O4  DIO   100      28.557  15.692  17.260  1.00  0.00           O  
ATOM   1467  C5  DIO   100      28.963  14.438  16.737  1.00  0.00           C  
ATOM   1468  H9  DIO   100      28.887  13.753  17.435  1.00  0.00           H  
ATOM   1469  H10 DIO   100      29.902  14.499  16.463  1.00  0.00           H  
ATOM   1470  C6  DIO   100      28.117  14.017  15.522  1.00  0.00           C  
ATOM   1471  H11 DIO   100      28.645  14.166  14.709  1.00  0.00           H  
ATOM   1472  H12 DIO   100      27.925  13.060  15.591  1.00  0.00           H  
TER    1473      DIO   100 
ATOM   1473  O1  DIO   101       9.111  24.311  28.541  1.00  0.00           O  
ATOM   1474  C2  DIO   101      10.190  23.425  28.279  1.00  0.00           C  
ATOM   1475  H3  DIO   101      10.774  23.808  27.591  1.00  0.00           H  
ATOM   1476  H4  DIO   101       9.836  22.574  27.949  1.00  0.00           H  
ATOM   1477  C3  DIO   101      11.004  23.167  29.559  1.00  0.00           C  
ATOM   1478  H5  DIO   101      11.809  22.660  29.321  1.00  0.00           H  
ATOM   1479  H6  DIO   101      10.465  22.628  30.174  1.00  0.00           H  
ATOM   1480  O4  DIO   101      11.395  24.373  30.209  1.00  0.00           O  
ATOM   1481  C5  DIO   101      10.334  25.303  30.379  1.00  0.00           C  
ATOM   1482  H9  DIO   101       9.701  24.962  31.045  1.00  0.00           H  
ATOM   1483  H10 DIO   101      10.702  26.154  30.700  1.00  0.00           H  
ATOM   1484  C6  DIO   101       9.592  25.544  29.059  1.00  0.00           C  
ATOM   1485  H11 DIO   101       8.837  26.148  29.218  1.00  0.00           H  
ATOM   1486  H12 DIO   101      10.206  25.959  28.417  1.00  0.00           H  
TER    1487      DIO   101 
ATOM   1487  O1  DIO   102      26.508  23.277  35.759  1.00  0.00           O  
ATOM   1488  C2  DIO   102      27.905  23.506  35.907  1.00  0.00           C  
ATOM   1489  H3  DIO   102      28.289  23.669  35.020  1.00  0.00           H  
ATOM   1490  H4  DIO   102      28.322  22.699  36.276  1.00  0.00           H  
ATOM   1491  C3  DIO   102      28.249  24.704  36.812  1.00  0.00           C  
ATOM   1492  H5  DIO   102      28.832  25.317  36.317  1.00  0.00           H  
ATOM   1493  H6  DIO   102      28.738  24.379  37.597  1.00  0.00           H  
ATOM   1494  O4  DIO   102      27.101  25.416  37.243  1.00  0.00           O  
ATOM   1495  C5  DIO   102      26.123  24.578  37.838  1.00  0.00           C  
ATOM   1496  H9  DIO   102      26.445  24.278  38.715  1.00  0.00           H  
ATOM   1497  H10 DIO   102      25.304  25.098  37.971  1.00  0.00           H  
ATOM   1498  C6  DIO   102      25.784  23.345  36.980  1.00  0.00           C  
ATOM   1499  H11 DIO   102      25.959  22.534  37.502  1.00  0.00           H  
ATOM   1500  H12 DIO   102      24.828  23.376  36.769  1.00  0.00           H  
TER    1501      DIO   102 
ATOM   1501  O1  DIO   103      12.256  32.808  17.486  1.00  0.00           O  
ATOM   1502  C2  DIO   103      13.499  33.428  17.168  1.00  0.00           C  
ATOM   1503  H3  DIO   103      13.358  34.138  16.509  1.00  0.00           H  
ATOM   1504  H4  DIO   103      13.880  33.825  17.979  1.00  0.00           H  
ATOM   1505  C3  DIO   103      14.497  32.413  16.599  1.00  0.00           C  
ATOM   1506  H5  DIO   103      14.731  31.762  17.292  1.00  0.00           H  
ATOM   1507  H6  DIO   103      15.309  32.881  16.320  1.00  0.00           H  
ATOM   1508  O4  DIO   103      13.939  31.742  15.481  1.00  0.00           O  
ATOM   1509  C5  DIO   103      12.736  31.063  15.825  1.00  0.00           C  
ATOM   1510  H9  DIO   103      12.925  30.359  16.483  1.00  0.00           H  
ATOM   1511  H10 DIO   103      12.357  30.646  15.022  1.00  0.00           H  
ATOM   1512  C6  DIO   103      11.713  32.051  16.407  1.00  0.00           C  
ATOM   1513  H11 DIO   103      11.422  32.660  15.697  1.00  0.00           H  
ATOM   1514  H12 DIO   103      10.936  31.547  16.728  1.00  0.00           H  
TER    1515      DIO   103 
ATOM   1515  O1  DIO   104      14.872  34.291  13.030  1.00  0.00           O  
ATOM   1516  C2  DIO   104      16.082  34.207  12.289  1.00  0.00           C  
ATOM   1517  H3  DIO   104      15.920  34.510  11.371  1.00  0.00           H  
ATOM   1518  H4  DIO   104      16.743  34.803  12.699  1.00  0.00           H  
ATOM   1519  C3  DIO   104      16.660  32.779  12.252  1.00  0.00           C  
ATOM   1520  H5  DIO   104      17.522  32.778  12.719  1.00  0.00           H  
ATOM   1521  H6  DIO   104      16.817  32.522  11.319  1.00  0.00           H  
ATOM   1522  O4  DIO   104      15.803  31.821  12.862  1.00  0.00           O  
ATOM   1523  C5  DIO   104      14.465  31.928  12.396  1.00  0.00           C  
ATOM   1524  H9  DIO   104      13.907  31.274  12.868  1.00  0.00           H  
ATOM   1525  H10 DIO   104      14.434  31.724  11.437  1.00  0.00           H  
ATOM   1526  C6  DIO   104      13.892  33.338  12.635  1.00  0.00           C  
ATOM   1527  H11 DIO   104      13.458  33.649  11.813  1.00  0.00           H  
ATOM   1528  H12 DIO   104      13.214  33.281  13.340  1.00  0.00           H  
TER    1529      DIO   104 
ATOM   1529  O1  DIO   105      20.722  16.711  13.079  1.00  0.00           O  
ATOM   1530  C2  DIO   105      21.681  17.174  14.022  1.00  0.00           C  
ATOM   1531  H3  DIO   105      21.218  17.527  14.811  1.00  0.00           H  
ATOM   1532  H4  DIO   105      22.215  17.890  13.624  1.00  0.00           H  
ATOM   1533  C3  DIO   105      22.618  16.034  14.449  1.00  0.00           C  
ATOM   1534  H5  DIO   105      22.103  15.349  14.923  1.00  0.00           H  
ATOM   1535  H6  DIO   105      23.304  16.389  15.052  1.00  0.00           H  
ATOM   1536  O4  DIO   105      23.252  15.465  13.314  1.00  0.00           O  
ATOM   1537  C5  DIO   105      22.305  14.999  12.362  1.00  0.00           C  
ATOM   1538  H9  DIO   105      22.781  14.672  11.572  1.00  0.00           H  
ATOM   1539  H10 DIO   105      21.791  14.261  12.750  1.00  0.00           H  
ATOM   1540  C6  DIO   105      21.327  16.108  11.942  1.00  0.00           C  
ATOM   1541  H11 DIO   105      21.807  16.784  11.419  1.00  0.00           H  
ATOM   1542  H12 DIO   105      20.628  15.715  11.377  1.00  0.00           H  
TER    1543      DIO   105 
ATOM   1543  O1  DIO   106       8.877  34.007  19.285  1.00  0.00           O  
ATOM   1544  C2  DIO   106      10.046  33.738  20.048  1.00  0.00           C  
ATOM   1545  H3  DIO   106      10.835  33.975  19.517  1.00  0.00           H  
ATOM   1546  H4  DIO   106      10.033  34.300  20.850  1.00  0.00           H  
ATOM   1547  C3  DIO   106      10.167  32.265  20.483  1.00  0.00           C  
ATOM   1548  H5  DIO   106      10.346  32.231  21.447  1.00  0.00           H  
ATOM   1549  H6  DIO   106      10.927  31.859  20.015  1.00  0.00           H  
ATOM   1550  O4  DIO   106       8.989  31.518  20.208  1.00  0.00           O  
ATOM   1551  C5  DIO   106       8.585  31.602  18.847  1.00  0.00           C  
ATOM   1552  H9  DIO   106       7.662  31.281  18.776  1.00  0.00           H  
ATOM   1553  H10 DIO   106       9.157  31.021  18.302  1.00  0.00           H  
ATOM   1554  C6  DIO   106       8.647  33.031  18.281  1.00  0.00           C  
ATOM   1555  H11 DIO   106       9.362  33.080  17.612  1.00  0.00           H  
ATOM   1556  H12 DIO   106       7.796  33.229  17.841  1.00  0.00           H  
TER    1557      DIO   106 
ATOM   1557  O1  DIO   107       9.879  36.211  14.747  1.00  0.00           O  
ATOM   1558  C2  DIO   107       9.670  35.649  16.038  1.00  0.00           C  
ATOM   1559  H3  DIO   107       9.473  34.692  15.946  1.00  0.00           H  
ATOM   1560  H4  DIO   107       8.912  36.089  16.469  1.00  0.00           H  
ATOM   1561  C3  DIO   107      10.914  35.825  16.927  1.00  0.00           C  
ATOM   1562  H5  DIO   107      11.630  35.280  16.555  1.00  0.00           H  
ATOM   1563  H6  DIO   107      10.713  35.511  17.834  1.00  0.00           H  
ATOM   1564  O4  DIO   107      11.343  37.180  16.980  1.00  0.00           O  
ATOM   1565  C5  DIO   107      11.529  37.746  15.690  1.00  0.00           C  
ATOM   1566  H9  DIO   107      11.732  38.702  15.783  1.00  0.00           H  
ATOM   1567  H10 DIO   107      12.280  37.306  15.247  1.00  0.00           H  
ATOM   1568  C6  DIO   107      10.273  37.575  14.818  1.00  0.00           C  
ATOM   1569  H11 DIO   107       9.549  38.103  15.207  1.00  0.00           H  
ATOM   1570  H12 DIO   107      10.458  37.908  13.914  1.00  0.00           H  
TER    1571      DIO   107 
ATOM   1571  O1  DIO   108       7.166  19.696  29.339  1.00  0.00           O  
ATOM   1572  C2  DIO   108       6.009  19.015  28.882  1.00  0.00           C  
ATOM   1573  H3  DIO   108       5.580  18.574  29.645  1.00  0.00           H  
ATOM   1574  H4  DIO   108       6.275  18.328  28.234  1.00  0.00           H  
ATOM   1575  C3  DIO   108       4.990  19.959  28.217  1.00  0.00           C  
ATOM   1576  H5  DIO   108       4.126  19.857  28.667  1.00  0.00           H  
ATOM   1577  H6  DIO   108       4.883  19.696  27.279  1.00  0.00           H  
ATOM   1578  O4  DIO   108       5.376  21.327  28.278  1.00  0.00           O  
ATOM   1579  C5  DIO   108       6.700  21.559  27.809  1.00  0.00           C  
ATOM   1580  H9  DIO   108       6.982  22.454  28.092  1.00  0.00           H  
ATOM   1581  H10 DIO   108       6.699  21.533  26.831  1.00  0.00           H  
ATOM   1582  C6  DIO   108       7.721  20.534  28.336  1.00  0.00           C  
ATOM   1583  H11 DIO   108       8.033  19.981  27.590  1.00  0.00           H  
ATOM   1584  H12 DIO   108       8.489  21.013  28.710  1.00  0.00           H  
TER    1585      DIO   108 
ATOM   1585  O1  DIO   109       4.493  21.209  10.181  1.00  0.00           O  
ATOM   1586  C2  DIO   109       4.600  21.670  11.523  1.00  0.00           C  
ATOM   1587  H3  DIO   109       4.261  22.587  11.586  1.00  0.00           H  
ATOM   1588  H4  DIO   109       4.060  21.094  12.104  1.00  0.00           H  
ATOM   1589  C3  DIO   109       6.056  21.634  12.010  1.00  0.00           C  
ATOM   1590  H5  DIO   109       6.351  20.702  12.067  1.00  0.00           H  
ATOM   1591  H6  DIO   109       6.107  22.039  12.901  1.00  0.00           H  
ATOM   1592  O4  DIO   109       6.907  22.345  11.126  1.00  0.00           O  
ATOM   1593  C5  DIO   109       6.832  21.835   9.803  1.00  0.00           C  
ATOM   1594  H9  DIO   109       7.161  20.912   9.783  1.00  0.00           H  
ATOM   1595  H10 DIO   109       7.391  22.385   9.216  1.00  0.00           H  
ATOM   1596  C6  DIO   109       5.383  21.871   9.290  1.00  0.00           C  
ATOM   1597  H11 DIO   109       5.104  22.804   9.183  1.00  0.00           H  
ATOM   1598  H12 DIO   109       5.346  21.429   8.416  1.00  0.00           H  
TER    1599      DIO   109 
ATOM   1599  O1  DIO   110      27.847  29.877  18.845  1.00  0.00           O  
ATOM   1600  C2  DIO   110      28.424  31.023  19.465  1.00  0.00           C  
ATOM   1601  H3  DIO   110      29.150  30.733  20.058  1.00  0.00           H  
ATOM   1602  H4  DIO   110      28.796  31.616  18.778  1.00  0.00           H  
ATOM   1603  C3  DIO   110      27.390  31.801  20.296  1.00  0.00           C  
ATOM   1604  H5  DIO   110      27.809  32.610  20.657  1.00  0.00           H  
ATOM   1605  H6  DIO   110      27.087  31.241  21.043  1.00  0.00           H  
ATOM   1606  O4  DIO   110      26.283  32.168  19.487  1.00  0.00           O  
ATOM   1607  C5  DIO   110      25.657  31.022  18.929  1.00  0.00           C  
ATOM   1608  H9  DIO   110      24.926  31.307  18.341  1.00  0.00           H  
ATOM   1609  H10 DIO   110      25.284  30.465  19.645  1.00  0.00           H  
ATOM   1610  C6  DIO   110      26.665  30.192  18.115  1.00  0.00           C  
ATOM   1611  H11 DIO   110      26.227  29.357  17.857  1.00  0.00           H  
ATOM   1612  H12 DIO   110      26.904  30.683  17.302  1.00  0.00           H  
TER    1613      DIO   110 
ATOM   1613  O1  DIO   111       7.782  29.193   7.122  1.00  0.00           O  
ATOM   1614  C2  DIO   111       7.241  29.950   8.194  1.00  0.00           C  
ATOM   1615  H3  DIO   111       6.577  29.413   8.676  1.00  0.00           H  
ATOM   1616  H4  DIO   111       6.803  30.750   7.835  1.00  0.00           H  
ATOM   1617  C3  DIO   111       8.350  30.375   9.167  1.00  0.00           C  
ATOM   1618  H5  DIO   111       7.950  30.849   9.926  1.00  0.00           H  
ATOM   1619  H6  DIO   111       8.966  30.982   8.704  1.00  0.00           H  
ATOM   1620  O4  DIO   111       9.069  29.246   9.644  1.00  0.00           O  
ATOM   1621  C5  DIO   111       9.580  28.437   8.591  1.00  0.00           C  
ATOM   1622  H9  DIO   111      10.295  28.916   8.124  1.00  0.00           H  
ATOM   1623  H10 DIO   111       9.950  27.617   8.977  1.00  0.00           H  
ATOM   1624  C6  DIO   111       8.492  28.049   7.576  1.00  0.00           C  
ATOM   1625  H11 DIO   111       8.914  27.605   6.810  1.00  0.00           H  
ATOM   1626  H12 DIO   111       7.869  27.421   7.996  1.00  0.00           H  
TER    1627      DIO   111 
ATOM   1627  O1  DIO   112      28.044  14.169  28.524  1.00  0.00           O  
ATOM   1628  C2  DIO   112      29.059  14.785  29.303  1.00  0.00           C  
ATOM   1629  H3  DIO   112      29.082  14.382  30.196  1.00  0.00           H  
ATOM   1630  H4  DIO   112      29.927  14.647  28.869  1.00  0.00           H  
ATOM   1631  C3  DIO   112      28.796  16.294  29.431  1.00  0.00           C  
ATOM   1632  H5  DIO   112      28.876  16.711  28.547  1.00  0.00           H  
ATOM   1633  H6  DIO   112      29.464  16.687  30.031  1.00  0.00           H  
ATOM   1634  O4  DIO   112      27.501  16.542  29.955  1.00  0.00           O  
ATOM   1635  C5  DIO   112      26.475  15.905  29.207  1.00  0.00           C  
ATOM   1636  H9  DIO   112      26.414  16.310  28.317  1.00  0.00           H  
ATOM   1637  H10 DIO   112      25.621  16.033  29.669  1.00  0.00           H  
ATOM   1638  C6  DIO   112      26.751  14.400  29.067  1.00  0.00           C  
ATOM   1639  H11 DIO   112      26.687  13.977  29.948  1.00  0.00           H  
ATOM   1640  H12 DIO   112      26.077  14.003  28.479  1.00  0.00           H  
TER    1641      DIO   112 
ATOM   1641  O1  DIO   113      27.418  18.297  33.017  1.00  0.00           O  
ATOM   1642  C2  DIO   113      27.240  18.804  34.329  1.00  0.00           C  
ATOM   1643  H3  DIO   113      27.953  18.459  34.906  1.00  0.00           H  
ATOM   1644  H4  DIO   113      26.373  18.513  34.684  1.00  0.00           H  
ATOM   1645  C3  DIO   113      27.297  20.336  34.321  1.00  0.00           C  
ATOM   1646  H5  DIO   113      28.195  20.629  34.059  1.00  0.00           H  
ATOM   1647  H6  DIO   113      27.107  20.663  35.226  1.00  0.00           H  
ATOM   1648  O4  DIO   113      26.337  20.875  33.423  1.00  0.00           O  
ATOM   1649  C5  DIO   113      26.441  20.343  32.105  1.00  0.00           C  
ATOM   1650  H9  DIO   113      27.263  20.671  31.683  1.00  0.00           H  
ATOM   1651  H10 DIO   113      25.675  20.653  31.576  1.00  0.00           H  
ATOM   1652  C6  DIO   113      26.456  18.806  32.101  1.00  0.00           C  
ATOM   1653  H11 DIO   113      25.565  18.469  32.334  1.00  0.00           H  
ATOM   1654  H12 DIO   113      26.679  18.500  31.198  1.00  0.00           H  
TER    1655      DIO   113 
ATOM   1655  O1  DIO   114      18.843  25.016  12.382  1.00  0.00           O  
ATOM   1656  C2  DIO   114      20.034  25.484  12.994  1.00  0.00           C  
ATOM   1657  H3  DIO   114      20.693  25.680  12.298  1.00  0.00           H  
ATOM   1658  H4  DIO   114      20.397  24.787  13.581  1.00  0.00           H  
ATOM   1659  C3  DIO   114      19.782  26.759  13.822  1.00  0.00           C  
ATOM   1660  H5  DIO   114      20.140  27.527  13.330  1.00  0.00           H  
ATOM   1661  H6  DIO   114      20.270  26.686  14.668  1.00  0.00           H  
ATOM   1662  O4  DIO   114      18.407  27.000  14.104  1.00  0.00           O  
ATOM   1663  C5  DIO   114      17.668  25.820  14.406  1.00  0.00           C  
ATOM   1664  H9  DIO   114      16.717  26.051  14.467  1.00  0.00           H  
ATOM   1665  H10 DIO   114      17.954  25.472  15.276  1.00  0.00           H  
ATOM   1666  C6  DIO   114      17.840  24.715  13.344  1.00  0.00           C  
ATOM   1667  H11 DIO   114      18.068  23.875  13.795  1.00  0.00           H  
ATOM   1668  H12 DIO   114      16.987  24.592  12.880  1.00  0.00           H  
TER    1669      DIO   114 
ATOM   1669  O1  DIO   115      12.588  24.023  37.442  1.00  0.00           O  
ATOM   1670  C2  DIO   115      12.861  25.339  37.899  1.00  0.00           C  
ATOM   1671  H3  DIO   115      12.514  25.991  37.255  1.00  0.00           H  
ATOM   1672  H4  DIO   115      12.415  25.477  38.761  1.00  0.00           H  
ATOM   1673  C3  DIO   115      14.373  25.547  38.077  1.00  0.00           C  
ATOM   1674  H5  DIO   115      14.699  24.953  38.787  1.00  0.00           H  
ATOM   1675  H6  DIO   115      14.541  26.476  38.339  1.00  0.00           H  
ATOM   1676  O4  DIO   115      15.063  25.266  36.865  1.00  0.00           O  
ATOM   1677  C5  DIO   115      14.803  23.936  36.416  1.00  0.00           C  
ATOM   1678  H9  DIO   115      15.168  23.291  37.059  1.00  0.00           H  
ATOM   1679  H10 DIO   115      15.238  23.793  35.551  1.00  0.00           H  
ATOM   1680  C6  DIO   115      13.295  23.690  36.254  1.00  0.00           C  
ATOM   1681  H11 DIO   115      12.957  24.225  35.506  1.00  0.00           H  
ATOM   1682  H12 DIO   115      13.148  22.742  36.049  1.00  0.00           H  
TER    1683      DIO   115 
ATOM   1683  O1  DIO   116       9.225  29.908  25.339  1.00  0.00           O  
ATOM   1684  C2  DIO   116       8.888  29.484  24.026  1.00  0.00           C  
ATOM   1685  H3  DIO   116       7.922  29.332  23.971  1.00  0.00           H  
ATOM   1686  H4  DIO   116       9.138  30.184  23.386  1.00  0.00           H  
ATOM   1687  C3  DIO   116       9.626  28.186  23.665  1.00  0.00           C  
ATOM   1688  H5  DIO   116      10.591  28.356  23.658  1.00  0.00           H  
ATOM   1689  H6  DIO   116       9.348  27.893  22.774  1.00  0.00           H  
ATOM   1690  O4  DIO   116       9.326  27.171  24.608  1.00  0.00           O  
ATOM   1691  C5  DIO   116       9.689  27.563  25.925  1.00  0.00           C  
ATOM   1692  H9  DIO   116      10.661  27.664  25.983  1.00  0.00           H  
ATOM   1693  H10 DIO   116       9.408  26.867  26.554  1.00  0.00           H  
ATOM   1694  C6  DIO   116       9.017  28.892  26.315  1.00  0.00           C  
ATOM   1695  H11 DIO   116       8.056  28.742  26.422  1.00  0.00           H  
ATOM   1696  H12 DIO   116       9.385  29.195  27.171  1.00  0.00           H  
TER    1697      DIO   116 
ATOM   1697  O1  DIO   117      13.863   9.681  13.983  1.00  0.00           O  
ATOM   1698  C2  DIO   117      14.311   8.630  13.138  1.00  0.00           C  
ATOM   1699  H3  DIO   117      13.971   8.783  12.231  1.00  0.00           H  
ATOM   1700  H4  DIO   117      13.962   7.774  13.465  1.00  0.00           H  
ATOM   1701  C3  DIO   117      15.849   8.569  13.090  1.00  0.00           C  
ATOM   1702  H5  DIO   117      16.189   9.352  12.609  1.00  0.00           H  
ATOM   1703  H6  DIO   117      16.118   7.763  12.602  1.00  0.00           H  
ATOM   1704  O4  DIO   117      16.416   8.532  14.394  1.00  0.00           O  
ATOM   1705  C5  DIO   117      15.946   9.587  15.224  1.00  0.00           C  
ATOM   1706  H9  DIO   117      16.307   9.470  16.127  1.00  0.00           H  
ATOM   1707  H10 DIO   117      16.251  10.447  14.868  1.00  0.00           H  
ATOM   1708  C6  DIO   117      14.413   9.584  15.289  1.00  0.00           C  
ATOM   1709  H11 DIO   117      14.113   8.754  15.715  1.00  0.00           H  
ATOM   1710  H12 DIO   117      14.110  10.345  15.827  1.00  0.00           H  
TER    1711      DIO   117 
ATOM   1711  O1  DIO   118      15.054   7.289  26.901  1.00  0.00           O  
ATOM   1712  C2  DIO   118      14.878   8.700  26.842  1.00  0.00           C  
ATOM   1713  H3  DIO   118      15.255   9.030  26.002  1.00  0.00           H  
ATOM   1714  H4  DIO   118      15.354   9.123  27.588  1.00  0.00           H  
ATOM   1715  C3  DIO   118      13.392   9.091  26.910  1.00  0.00           C  
ATOM   1716  H5  DIO   118      12.947   8.815  26.083  1.00  0.00           H  
ATOM   1717  H6  DIO   118      13.323  10.064  26.990  1.00  0.00           H  
ATOM   1718  O4  DIO   118      12.748   8.488  28.025  1.00  0.00           O  
ATOM   1719  C5  DIO   118      12.920   7.080  28.047  1.00  0.00           C  
ATOM   1720  H9  DIO   118      12.481   6.682  27.266  1.00  0.00           H  
ATOM   1721  H10 DIO   118      12.510   6.720  28.861  1.00  0.00           H  
ATOM   1722  C6  DIO   118      14.414   6.718  28.032  1.00  0.00           C  
ATOM   1723  H11 DIO   118      14.837   7.049  28.853  1.00  0.00           H  
ATOM   1724  H12 DIO   118      14.507   5.743  27.998  1.00  0.00           H  
TER    1725      DIO   118 
ATOM   1725  O1  DIO   119      18.599  23.726   7.279  1.00  0.00           O  
ATOM   1726  C2  DIO   119      18.192  24.297   8.518  1.00  0.00           C  
ATOM   1727  H3  DIO   119      18.198  25.274   8.448  1.00  0.00           H  
ATOM   1728  H4  DIO   119      18.822  24.030   9.219  1.00  0.00           H  
ATOM   1729  C3  DIO   119      16.783  23.826   8.909  1.00  0.00           C  
ATOM   1730  H5  DIO   119      16.506  24.283   9.730  1.00  0.00           H  
ATOM   1731  H6  DIO   119      16.799  22.860   9.074  1.00  0.00           H  
ATOM   1732  O4  DIO   119      15.860  24.116   7.871  1.00  0.00           O  
ATOM   1733  C5  DIO   119      16.240  23.487   6.657  1.00  0.00           C  
ATOM   1734  H9  DIO   119      16.236  22.514   6.769  1.00  0.00           H  
ATOM   1735  H10 DIO   119      15.600  23.726   5.954  1.00  0.00           H  
ATOM   1736  C6  DIO   119      17.648  23.942   6.241  1.00  0.00           C  
ATOM   1737  H11 DIO   119      17.923  23.441   5.445  1.00  0.00           H  
ATOM   1738  H12 DIO   119      17.619  24.897   6.020  1.00  0.00           H  
TER    1739      DIO   119 
ATOM   1739  O1  DIO   120      10.093  15.998   9.789  1.00  0.00           O  
ATOM   1740  C2  DIO   120       9.214  16.278  10.874  1.00  0.00           C  
ATOM   1741  H3  DIO   120       9.358  15.615  11.580  1.00  0.00           H  
ATOM   1742  H4  DIO   120       8.286  16.211  10.570  1.00  0.00           H  
ATOM   1743  C3  DIO   120       9.450  17.677  11.455  1.00  0.00           C  
ATOM   1744  H5  DIO   120       8.801  17.840  12.171  1.00  0.00           H  
ATOM   1745  H6  DIO   120       9.316  18.346  10.751  1.00  0.00           H  
ATOM   1746  O4  DIO   120      10.768  17.798  11.978  1.00  0.00           O  
ATOM   1747  C5  DIO   120      11.780  17.068  11.289  1.00  0.00           C  
ATOM   1748  H9  DIO   120      12.015  16.277  11.819  1.00  0.00           H  
ATOM   1749  H10 DIO   120      12.577  17.634  11.218  1.00  0.00           H  
ATOM   1750  C6  DIO   120      11.379  16.609   9.873  1.00  0.00           C  
ATOM   1751  H11 DIO   120      11.399  17.385   9.274  1.00  0.00           H  
ATOM   1752  H12 DIO   120      12.046  15.965   9.562  1.00  0.00           H  
TER    1753      DIO   120 
ATOM   1753  O1  DIO   121      21.351  13.219   9.838  1.00  0.00           O  
ATOM   1754  C2  DIO   121      20.136  13.028   9.127  1.00  0.00           C  
ATOM   1755  H3  DIO   121      19.485  12.589   9.713  1.00  0.00           H  
ATOM   1756  H4  DIO   121      19.776  13.897   8.853  1.00  0.00           H  
ATOM   1757  C3  DIO   121      20.354  12.157   7.879  1.00  0.00           C  
ATOM   1758  H5  DIO   121      19.528  12.151   7.351  1.00  0.00           H  
ATOM   1759  H6  DIO   121      20.554  11.239   8.160  1.00  0.00           H  
ATOM   1760  O4  DIO   121      21.415  12.647   7.067  1.00  0.00           O  
ATOM   1761  C5  DIO   121      22.614  12.866   7.799  1.00  0.00           C  
ATOM   1762  H9  DIO   121      23.277  13.289   7.214  1.00  0.00           H  
ATOM   1763  H10 DIO   121      22.969  12.008   8.113  1.00  0.00           H  
ATOM   1764  C6  DIO   121      22.356  13.780   9.005  1.00  0.00           C  
ATOM   1765  H11 DIO   121      23.183  13.877   9.518  1.00  0.00           H  
ATOM   1766  H12 DIO   121      22.075  14.663   8.689  1.00  0.00           H  
TER    1767      DIO   121 
ATOM   1767  O1  DIO   122      13.499  15.140  24.798  1.00  0.00           O  
ATOM   1768  C2  DIO   122      12.866  16.366  25.139  1.00  0.00           C  
ATOM   1769  H3  DIO   122      11.955  16.381  24.776  1.00  0.00           H  
ATOM   1770  H4  DIO   122      12.818  16.436  26.114  1.00  0.00           H  
ATOM   1771  C3  DIO   122      13.651  17.565  24.590  1.00  0.00           C  
ATOM   1772  H5  DIO   122      14.519  17.623  25.043  1.00  0.00           H  
ATOM   1773  H6  DIO   122      13.148  18.388  24.765  1.00  0.00           H  
ATOM   1774  O4  DIO   122      13.847  17.427  23.191  1.00  0.00           O  
ATOM   1775  C5  DIO   122      14.520  16.221  22.863  1.00  0.00           C  
ATOM   1776  H9  DIO   122      15.418  16.229  23.252  1.00  0.00           H  
ATOM   1777  H10 DIO   122      14.595  16.147  21.888  1.00  0.00           H  
ATOM   1778  C6  DIO   122      13.752  15.008  23.405  1.00  0.00           C  
ATOM   1779  H11 DIO   122      12.904  14.923  22.923  1.00  0.00           H  
ATOM   1780  H12 DIO   122      14.284  14.200  23.250  1.00  0.00           H  
TER    1781      DIO   122 
ATOM   1781  O1  DIO   123       5.979  26.014  11.954  1.00  0.00           O  
ATOM   1782  C2  DIO   123       5.478  25.402  10.774  1.00  0.00           C  
ATOM   1783  H3  DIO   123       5.464  24.430  10.888  1.00  0.00           H  
ATOM   1784  H4  DIO   123       4.563  25.714  10.615  1.00  0.00           H  
ATOM   1785  C3  DIO   123       6.349  25.758   9.557  1.00  0.00           C  
ATOM   1786  H5  DIO   123       6.241  26.712   9.355  1.00  0.00           H  
ATOM   1787  H6  DIO   123       6.045  25.237   8.785  1.00  0.00           H  
ATOM   1788  O4  DIO   123       7.724  25.476   9.793  1.00  0.00           O  
ATOM   1789  C5  DIO   123       8.199  26.075  10.990  1.00  0.00           C  
ATOM   1790  H9  DIO   123       8.177  27.050  10.899  1.00  0.00           H  
ATOM   1791  H10 DIO   123       9.124  25.793  11.146  1.00  0.00           H  
ATOM   1792  C6  DIO   123       7.333  25.661  12.189  1.00  0.00           C  
ATOM   1793  H11 DIO   123       7.403  24.692  12.325  1.00  0.00           H  
ATOM   1794  H12 DIO   123       7.654  26.119  12.994  1.00  0.00           H  
TER    1795      DIO   123 
ATOM   1795  O1  DIO   124      26.022  13.885  32.347  1.00  0.00           O  
ATOM   1796  C2  DIO   124      25.052  13.080  32.997  1.00  0.00           C  
ATOM   1797  H3  DIO   124      24.157  13.323  32.682  1.00  0.00           H  
ATOM   1798  H4  DIO   124      25.221  12.139  32.786  1.00  0.00           H  
ATOM   1799  C3  DIO   124      25.122  13.279  34.518  1.00  0.00           C  
ATOM   1800  H5  DIO   124      25.990  12.965  34.848  1.00  0.00           H  
ATOM   1801  H6  DIO   124      24.412  12.754  34.943  1.00  0.00           H  
ATOM   1802  O4  DIO   124      24.950  14.649  34.849  1.00  0.00           O  
ATOM   1803  C5  DIO   124      25.878  15.493  34.178  1.00  0.00           C  
ATOM   1804  H9  DIO   124      26.782  15.319  34.516  1.00  0.00           H  
ATOM   1805  H10 DIO   124      25.648  16.427  34.362  1.00  0.00           H  
ATOM   1806  C6  DIO   124      25.860  15.265  32.657  1.00  0.00           C  
ATOM   1807  H11 DIO   124      25.012  15.592  32.289  1.00  0.00           H  
ATOM   1808  H12 DIO   124      26.595  15.773  32.253  1.00  0.00           H  
TER    1809      DIO   124 
ATOM   1809  O1  DIO   125      19.725  10.871  27.209  1.00  0.00           O  
ATOM   1810  C2  DIO   125      19.729   9.545  26.696  1.00  0.00           C  
ATOM   1811  H3  DIO   125      20.590   9.123  26.891  1.00  0.00           H  
ATOM   1812  H4  DIO   125      19.604   9.576  25.725  1.00  0.00           H  
ATOM   1813  C3  DIO   125      18.606   8.702  27.316  1.00  0.00           C  
ATOM   1814  H5  DIO   125      18.679   7.779  26.993  1.00  0.00           H  
ATOM   1815  H6  DIO   125      17.739   9.066  27.041  1.00  0.00           H  
ATOM   1816  O4  DIO   125      18.709   8.718  28.733  1.00  0.00           O  
ATOM   1817  C5  DIO   125      18.666  10.042  29.248  1.00  0.00           C  
ATOM   1818  H9  DIO   125      17.795  10.444  29.049  1.00  0.00           H  
ATOM   1819  H10 DIO   125      18.788  10.012  30.220  1.00  0.00           H  
ATOM   1820  C6  DIO   125      19.774  10.909  28.627  1.00  0.00           C  
ATOM   1821  H11 DIO   125      19.656  11.834  28.923  1.00  0.00           H  
ATOM   1822  H12 DIO   125      20.646  10.591  28.933  1.00  0.00           H  
TER    1823      DIO   125 
ATOM   1823  O1  DIO   126      21.978  25.990  17.141  1.00  0.00           O  
ATOM   1824  C2  DIO   126      20.649  25.486  17.147  1.00  0.00           C  
ATOM   1825  H3  DIO   126      20.579  24.750  17.791  1.00  0.00           H  
ATOM   1826  H4  DIO   126      20.433  25.137  16.258  1.00  0.00           H  
ATOM   1827  C3  DIO   126      19.628  26.578  17.516  1.00  0.00           C  
ATOM   1828  H5  DIO   126      18.997  26.221  18.173  1.00  0.00           H  
ATOM   1829  H6  DIO   126      19.121  26.816  16.714  1.00  0.00           H  
ATOM   1830  O4  DIO   126      20.230  27.758  18.034  1.00  0.00           O  
ATOM   1831  C5  DIO   126      21.290  27.516  18.950  1.00  0.00           C  
ATOM   1832  H9  DIO   126      21.737  28.364  19.146  1.00  0.00           H  
ATOM   1833  H10 DIO   126      20.921  27.164  19.787  1.00  0.00           H  
ATOM   1834  C6  DIO   126      22.339  26.531  18.402  1.00  0.00           C  
ATOM   1835  H11 DIO   126      23.195  27.000  18.315  1.00  0.00           H  
ATOM   1836  H12 DIO   126      22.454  25.799  19.042  1.00  0.00           H  
TER    1837      DIO   126 
ATOM   1837  O1  DIO   127      26.494   8.210  25.151  1.00  0.00           O  
ATOM   1838  C2  DIO   127      26.371   8.542  26.527  1.00  0.00           C  
ATOM   1839  H3  DIO   127      25.478   8.908  26.700  1.00  0.00           H  
ATOM   1840  H4  DIO   127      26.493   7.732  27.066  1.00  0.00           H  
ATOM   1841  C3  DIO   127      27.428   9.577  26.933  1.00  0.00           C  
ATOM   1842  H5  DIO   127      27.293   9.828  27.870  1.00  0.00           H  
ATOM   1843  H6  DIO   127      28.319   9.179  26.834  1.00  0.00           H  
ATOM   1844  O4  DIO   127      27.328  10.735  26.119  1.00  0.00           O  
ATOM   1845  C5  DIO   127      27.466  10.425  24.739  1.00  0.00           C  
ATOM   1846  H9  DIO   127      28.376  10.105  24.561  1.00  0.00           H  
ATOM   1847  H10 DIO   127      27.313  11.239  24.216  1.00  0.00           H  
ATOM   1848  C6  DIO   127      26.453   9.352  24.304  1.00  0.00           C  
ATOM   1849  H11 DIO   127      25.553   9.737  24.318  1.00  0.00           H  
ATOM   1850  H12 DIO   127      26.661   9.074  23.389  1.00  0.00           H  
TER    1851      DIO   127 
ATOM   1851  O1  DIO   128       5.907  28.946  30.409  1.00  0.00           O  
ATOM   1852  C2  DIO   128       5.057  27.991  29.786  1.00  0.00           C  
ATOM   1853  H3  DIO   128       4.428  27.632  30.446  1.00  0.00           H  
ATOM   1854  H4  DIO   128       5.601  27.254  29.436  1.00  0.00           H  
ATOM   1855  C3  DIO   128       4.263  28.627  28.631  1.00  0.00           C  
ATOM   1856  H5  DIO   128       3.628  27.971  28.275  1.00  0.00           H  
ATOM   1857  H6  DIO   128       4.885  28.881  27.918  1.00  0.00           H  
ATOM   1858  O4  DIO   128       3.552  29.778  29.073  1.00  0.00           O  
ATOM   1859  C5  DIO   128       4.422  30.733  29.664  1.00  0.00           C  
ATOM   1860  H9  DIO   128       3.894  31.489  29.998  1.00  0.00           H  
ATOM   1861  H10 DIO   128       5.056  31.061  28.993  1.00  0.00           H  
ATOM   1862  C6  DIO   128       5.202  30.106  30.831  1.00  0.00           C  
ATOM   1863  H11 DIO   128       5.842  30.762  31.181  1.00  0.00           H  
ATOM   1864  H12 DIO   128       4.574  29.866  31.543  1.00  0.00           H  
TER    1865      DIO   128 
ATOM   1865  O1  DIO   129      20.821  34.925  16.939  1.00  0.00           O  
ATOM   1866  C2  DIO   129      21.277  34.195  18.069  1.00  0.00           C  
ATOM   1867  H3  DIO   129      20.587  33.554  18.332  1.00  0.00           H  
ATOM   1868  H4  DIO   129      21.420  34.811  18.818  1.00  0.00           H  
ATOM   1869  C3  DIO   129      22.585  33.427  17.790  1.00  0.00           C  
ATOM   1870  H5  DIO   129      22.395  32.466  17.821  1.00  0.00           H  
ATOM   1871  H6  DIO   129      23.231  33.634  18.497  1.00  0.00           H  
ATOM   1872  O4  DIO   129      23.161  33.742  16.527  1.00  0.00           O  
ATOM   1873  C5  DIO   129      23.186  35.140  16.263  1.00  0.00           C  
ATOM   1874  H9  DIO   129      23.834  35.567  16.860  1.00  0.00           H  
ATOM   1875  H10 DIO   129      23.481  35.280  15.339  1.00  0.00           H  
ATOM   1876  C6  DIO   129      21.813  35.815  16.451  1.00  0.00           C  
ATOM   1877  H11 DIO   129      21.910  36.561  17.079  1.00  0.00           H  
ATOM   1878  H12 DIO   129      21.516  36.174  15.588  1.00  0.00           H  
TER    1879      DIO   129 
ATOM   1879  O1  DIO   130       4.698  22.142  24.053  1.00  0.00           O  
ATOM   1880  C2  DIO   130       3.375  22.491  23.669  1.00  0.00           C  
ATOM   1881  H3  DIO   130       3.421  23.205  22.999  1.00  0.00           H  
ATOM   1882  H4  DIO   130       2.894  22.835  24.451  1.00  0.00           H  
ATOM   1883  C3  DIO   130       2.584  21.309  23.075  1.00  0.00           C  
ATOM   1884  H5  DIO   130       2.134  21.608  22.258  1.00  0.00           H  
ATOM   1885  H6  DIO   130       1.902  21.025  23.719  1.00  0.00           H  
ATOM   1886  O4  DIO   130       3.421  20.205  22.758  1.00  0.00           O  
ATOM   1887  C5  DIO   130       4.203  19.746  23.855  1.00  0.00           C  
ATOM   1888  H9  DIO   130       3.654  19.162  24.419  1.00  0.00           H  
ATOM   1889  H10 DIO   130       4.954  19.220  23.507  1.00  0.00           H  
ATOM   1890  C6  DIO   130       4.765  20.889  24.721  1.00  0.00           C  
ATOM   1891  H11 DIO   130       4.255  20.940  25.556  1.00  0.00           H  
ATOM   1892  H12 DIO   130       5.699  20.689  24.940  1.00  0.00           H  
TER    1893      DIO   130 
ATOM   1893  O1  DIO   131      23.787  11.070  25.488  1.00  0.00           O  
ATOM   1894  C2  DIO   131      24.235  12.351  25.055  1.00  0.00           C  
ATOM   1895  H3  DIO   131      24.924  12.234  24.369  1.00  0.00           H  
ATOM   1896  H4  DIO   131      23.483  12.846  24.669  1.00  0.00           H  
ATOM   1897  C3  DIO   131      24.823  13.169  26.216  1.00  0.00           C  
ATOM   1898  H5  DIO   131      25.024  14.074  25.899  1.00  0.00           H  
ATOM   1899  H6  DIO   131      25.656  12.752  26.524  1.00  0.00           H  
ATOM   1900  O4  DIO   131      23.894  13.247  27.290  1.00  0.00           O  
ATOM   1901  C5  DIO   131      23.492  11.959  27.732  1.00  0.00           C  
ATOM   1902  H9  DIO   131      22.829  12.054  28.447  1.00  0.00           H  
ATOM   1903  H10 DIO   131      24.270  11.476  28.081  1.00  0.00           H  
ATOM   1904  C6  DIO   131      22.880  11.152  26.578  1.00  0.00           C  
ATOM   1905  H11 DIO   131      22.675  10.248  26.895  1.00  0.00           H  
ATOM   1906  H12 DIO   131      22.048  11.579  26.284  1.00  0.00           H  
TER    1907      DIO   131 
ATOM   1907  O1  DIO   132       3.344  10.175  28.104  1.00  0.00           O  
ATOM   1908  C2  DIO   132       3.350  11.594  28.023  1.00  0.00           C  
ATOM   1909  H3  DIO   132       3.682  11.866  27.143  1.00  0.00           H  
ATOM   1910  H4  DIO   132       2.437  11.935  28.136  1.00  0.00           H  
ATOM   1911  C3  DIO   132       4.254  12.193  29.111  1.00  0.00           C  
ATOM   1912  H5  DIO   132       4.197  13.171  29.076  1.00  0.00           H  
ATOM   1913  H6  DIO   132       5.182  11.923  28.946  1.00  0.00           H  
ATOM   1914  O4  DIO   132       3.850  11.746  30.397  1.00  0.00           O  
ATOM   1915  C5  DIO   132       3.834  10.328  30.492  1.00  0.00           C  
ATOM   1916  H9  DIO   132       3.478  10.070  31.368  1.00  0.00           H  
ATOM   1917  H10 DIO   132       4.747   9.981  30.406  1.00  0.00           H  
ATOM   1918  C6  DIO   132       2.951   9.716  29.392  1.00  0.00           C  
ATOM   1919  H11 DIO   132       3.033   8.740  29.425  1.00  0.00           H  
ATOM   1920  H12 DIO   132       2.015   9.959  29.556  1.00  0.00           H  
TER    1921      DIO   132 
ATOM   1921  O1  DIO   133       6.333  14.106  11.434  1.00  0.00           O  
ATOM   1922  C2  DIO   133       5.899  12.886  10.844  1.00  0.00           C  
ATOM   1923  H3  DIO   133       6.612  12.537  10.272  1.00  0.00           H  
ATOM   1924  H4  DIO   133       5.114  13.067  10.285  1.00  0.00           H  
ATOM   1925  C3  DIO   133       5.532  11.808  11.881  1.00  0.00           C  
ATOM   1926  H5  DIO   133       6.104  11.024  11.739  1.00  0.00           H  
ATOM   1927  H6  DIO   133       4.600  11.539  11.742  1.00  0.00           H  
ATOM   1928  O4  DIO   133       5.684  12.261  13.219  1.00  0.00           O  
ATOM   1929  C5  DIO   133       6.965  12.826  13.449  1.00  0.00           C  
ATOM   1930  H9  DIO   133       7.639  12.120  13.407  1.00  0.00           H  
ATOM   1931  H10 DIO   133       6.985  13.211  14.347  1.00  0.00           H  
ATOM   1932  C6  DIO   133       7.328  13.920  12.429  1.00  0.00           C  
ATOM   1933  H11 DIO   133       7.453  14.766  12.908  1.00  0.00           H  
ATOM   1934  H12 DIO   133       8.173  13.680  11.995  1.00  0.00           H  
TER    1935      DIO   133 
ATOM   1935  O1  DIO   134      14.536  12.335  27.950  1.00  0.00           O  
ATOM   1936  C2  DIO   134      13.598  12.906  27.051  1.00  0.00           C  
ATOM   1937  H3  DIO   134      13.158  12.192  26.544  1.00  0.00           H  
ATOM   1938  H4  DIO   134      14.069  13.491  26.424  1.00  0.00           H  
ATOM   1939  C3  DIO   134      12.528  13.716  27.804  1.00  0.00           C  
ATOM   1940  H5  DIO   134      11.965  13.096  28.314  1.00  0.00           H  
ATOM   1941  H6  DIO   134      11.969  14.176  27.145  1.00  0.00           H  
ATOM   1942  O4  DIO   134      13.089  14.684  28.687  1.00  0.00           O  
ATOM   1943  C5  DIO   134      14.101  14.127  29.525  1.00  0.00           C  
ATOM   1944  H9  DIO   134      14.547  14.849  30.015  1.00  0.00           H  
ATOM   1945  H10 DIO   134      13.684  13.523  30.176  1.00  0.00           H  
ATOM   1946  C6  DIO   134      15.158  13.340  28.731  1.00  0.00           C  
ATOM   1947  H11 DIO   134      15.656  13.950  28.147  1.00  0.00           H  
ATOM   1948  H12 DIO   134      15.784  12.921  29.357  1.00  0.00           H  
TER    1949      DIO   134 
ATOM   1949  O1  DIO   135      16.608  13.503  21.410  1.00  0.00           O  
ATOM   1950  C2  DIO   135      16.539  13.853  20.035  1.00  0.00           C  
ATOM   1951  H3  DIO   135      17.164  14.582  19.847  1.00  0.00           H  
ATOM   1952  H4  DIO   135      15.632  14.154  19.819  1.00  0.00           H  
ATOM   1953  C3  DIO   135      16.890  12.637  19.162  1.00  0.00           C  
ATOM   1954  H5  DIO   135      16.916  12.916  18.223  1.00  0.00           H  
ATOM   1955  H6  DIO   135      16.191  11.960  19.269  1.00  0.00           H  
ATOM   1956  O4  DIO   135      18.150  12.073  19.514  1.00  0.00           O  
ATOM   1957  C5  DIO   135      18.287  11.810  20.904  1.00  0.00           C  
ATOM   1958  H9  DIO   135      19.220  11.575  21.095  1.00  0.00           H  
ATOM   1959  H10 DIO   135      17.720  11.052  21.148  1.00  0.00           H  
ATOM   1960  C6  DIO   135      17.902  13.032  21.750  1.00  0.00           C  
ATOM   1961  H11 DIO   135      17.917  12.787  22.697  1.00  0.00           H  
ATOM   1962  H12 DIO   135      18.557  13.744  21.597  1.00  0.00           H  
TER    1963      DIO   135 
ATOM   1963  O1  DIO   136      19.285  15.393  18.639  1.00  0.00           O  
ATOM   1964  C2  DIO   136      18.836  16.634  19.167  1.00  0.00           C  
ATOM   1965  H3  DIO   136      17.873  16.584  19.334  1.00  0.00           H  
ATOM   1966  H4  DIO   136      19.294  16.802  20.017  1.00  0.00           H  
ATOM   1967  C3  DIO   136      19.114  17.811  18.220  1.00  0.00           C  
ATOM   1968  H5  DIO   136      20.075  17.994  18.211  1.00  0.00           H  
ATOM   1969  H6  DIO   136      18.648  18.605  18.558  1.00  0.00           H  
ATOM   1970  O4  DIO   136      18.666  17.541  16.898  1.00  0.00           O  
ATOM   1971  C5  DIO   136      19.159  16.311  16.394  1.00  0.00           C  
ATOM   1972  H9  DIO   136      20.133  16.352  16.307  1.00  0.00           H  
ATOM   1973  H10 DIO   136      18.768  16.150  15.510  1.00  0.00           H  
ATOM   1974  C6  DIO   136      18.786  15.155  17.330  1.00  0.00           C  
ATOM   1975  H11 DIO   136      17.811  15.065  17.360  1.00  0.00           H  
ATOM   1976  H12 DIO   136      19.169  14.324  16.982  1.00  0.00           H  
TER    1977      DIO   136 
ATOM   1977  O1  DIO   137      25.050   2.651  27.838  1.00  0.00           O  
ATOM   1978  C2  DIO   137      26.406   2.367  27.518  1.00  0.00           C  
ATOM   1979  H3  DIO   137      26.456   1.494  27.075  1.00  0.00           H  
ATOM   1980  H4  DIO   137      26.941   2.334  28.340  1.00  0.00           H  
ATOM   1981  C3  DIO   137      26.979   3.438  26.575  1.00  0.00           C  
ATOM   1982  H5  DIO   137      26.510   3.389  25.715  1.00  0.00           H  
ATOM   1983  H6  DIO   137      27.932   3.265  26.429  1.00  0.00           H  
ATOM   1984  O4  DIO   137      26.820   4.737  27.128  1.00  0.00           O  
ATOM   1985  C5  DIO   137      25.457   5.024  27.402  1.00  0.00           C  
ATOM   1986  H9  DIO   137      25.393   5.904  27.828  1.00  0.00           H  
ATOM   1987  H10 DIO   137      24.943   5.038  26.567  1.00  0.00           H  
ATOM   1988  C6  DIO   137      24.875   3.965  28.353  1.00  0.00           C  
ATOM   1989  H11 DIO   137      25.327   4.037  29.219  1.00  0.00           H  
ATOM   1990  H12 DIO   137      23.919   4.136  28.478  1.00  0.00           H  
TER    1991      DIO   137 
ATOM   1991  O1  DIO   138      11.287  26.714  12.403  1.00  0.00           O  
ATOM   1992  C2  DIO   138      11.382  26.635  13.821  1.00  0.00           C  
ATOM   1993  H3  DIO   138      12.218  27.046  14.129  1.00  0.00           H  
ATOM   1994  H4  DIO   138      11.377  25.695  14.098  1.00  0.00           H  
ATOM   1995  C3  DIO   138      10.187  27.356  14.462  1.00  0.00           C  
ATOM   1996  H5  DIO   138      10.278  27.336  15.436  1.00  0.00           H  
ATOM   1997  H6  DIO   138       9.363  26.887  14.214  1.00  0.00           H  
ATOM   1998  O4  DIO   138      10.112  28.706  14.026  1.00  0.00           O  
ATOM   1999  C5  DIO   138      10.058  28.816  12.611  1.00  0.00           C  
ATOM   2000  H9  DIO   138       9.207  28.456  12.283  1.00  0.00           H  
ATOM   2001  H10 DIO   138      10.113  29.762  12.360  1.00  0.00           H  
ATOM   2002  C6  DIO   138      11.223  28.063  11.953  1.00  0.00           C  
ATOM   2003  H11 DIO   138      11.101  28.072  10.982  1.00  0.00           H  
ATOM   2004  H12 DIO   138      12.059  28.524  12.170  1.00  0.00           H  
TER    2005      DIO   138 
ATOM   2005  O1  DIO   139      14.975  14.447   7.833  1.00  0.00           O  
ATOM   2006  C2  DIO   139      15.698  13.707   6.858  1.00  0.00           C  
ATOM   2007  H3  DIO   139      16.371  13.160   7.315  1.00  0.00           H  
ATOM   2008  H4  DIO   139      16.165  14.331   6.264  1.00  0.00           H  
ATOM   2009  C3  DIO   139      14.804  12.783   6.009  1.00  0.00           C  
ATOM   2010  H5  DIO   139      15.172  11.875   6.039  1.00  0.00           H  
ATOM   2011  H6  DIO   139      14.820  13.092   5.078  1.00  0.00           H  
ATOM   2012  O4  DIO   139      13.458  12.745   6.466  1.00  0.00           O  
ATOM   2013  C5  DIO   139      12.882  14.037   6.594  1.00  0.00           C  
ATOM   2014  H9  DIO   139      12.048  13.958   7.104  1.00  0.00           H  
ATOM   2015  H10 DIO   139      12.667  14.382   5.701  1.00  0.00           H  
ATOM   2016  C6  DIO   139      13.801  15.045   7.307  1.00  0.00           C  
ATOM   2017  H11 DIO   139      14.052  15.747   6.673  1.00  0.00           H  
ATOM   2018  H12 DIO   139      13.304  15.456   8.041  1.00  0.00           H  
TER    2019      DIO   139 
ATOM   2019  O1  DIO   140      24.060  17.883  28.145  1.00  0.00           O  
ATOM   2020  C2  DIO   140      24.757  18.306  26.984  1.00  0.00           C  
ATOM   2021  H3  DIO   140      24.124  18.722  26.360  1.00  0.00           H  
ATOM   2022  H4  DIO   140      25.156  17.524  26.548  1.00  0.00           H  
ATOM   2023  C3  DIO   140      25.873  19.316  27.322  1.00  0.00           C  
ATOM   2024  H5  DIO   140      25.881  20.020  26.640  1.00  0.00           H  
ATOM   2025  H6  DIO   140      26.733  18.849  27.293  1.00  0.00           H  
ATOM   2026  O4  DIO   140      25.727  19.918  28.605  1.00  0.00           O  
ATOM   2027  C5  DIO   140      24.375  20.225  28.913  1.00  0.00           C  
ATOM   2028  H9  DIO   140      24.331  20.620  29.809  1.00  0.00           H  
ATOM   2029  H10 DIO   140      24.035  20.880  28.268  1.00  0.00           H  
ATOM   2030  C6  DIO   140      23.489  18.965  28.873  1.00  0.00           C  
ATOM   2031  H11 DIO   140      23.336  18.668  29.793  1.00  0.00           H  
ATOM   2032  H12 DIO   140      22.624  19.198  28.476  1.00  0.00           H  
TER    2033      DIO   140 
ATOM   2033  O1  DIO   141      23.497  25.226   7.965  1.00  0.00           O  
ATOM   2034  C2  DIO   141      22.105  25.517   8.024  1.00  0.00           C  
ATOM   2035  H3  DIO   141      21.630  24.991   7.349  1.00  0.00           H  
ATOM   2036  H4  DIO   141      21.968  26.471   7.839  1.00  0.00           H  
ATOM   2037  C3  DIO   141      21.529  25.188   9.411  1.00  0.00           C  
ATOM   2038  H5  DIO   141      20.559  25.329   9.401  1.00  0.00           H  
ATOM   2039  H6  DIO   141      21.924  25.794  10.066  1.00  0.00           H  
ATOM   2040  O4  DIO   141      21.808  23.843   9.774  1.00  0.00           O  
ATOM   2041  C5  DIO   141      23.199  23.556   9.725  1.00  0.00           C  
ATOM   2042  H9  DIO   141      23.341  22.605   9.918  1.00  0.00           H  
ATOM   2043  H10 DIO   141      23.667  24.087  10.402  1.00  0.00           H  
ATOM   2044  C6  DIO   141      23.786  23.886   8.344  1.00  0.00           C  
ATOM   2045  H11 DIO   141      24.759  23.763   8.371  1.00  0.00           H  
ATOM   2046  H12 DIO   141      23.406  23.271   7.684  1.00  0.00           H  
TER    2047      DIO   141 
ATOM   2047  O1  DIO   142      21.485  13.089  16.801  1.00  0.00           O  
ATOM   2048  C2  DIO   142      22.434  12.243  16.168  1.00  0.00           C  
ATOM   2049  H3  DIO   142      22.497  12.485  15.220  1.00  0.00           H  
ATOM   2050  H4  DIO   142      23.313  12.372  16.583  1.00  0.00           H  
ATOM   2051  C3  DIO   142      22.026  10.763  16.279  1.00  0.00           C  
ATOM   2052  H5  DIO   142      22.761  10.207  15.946  1.00  0.00           H  
ATOM   2053  H6  DIO   142      21.238  10.606  15.718  1.00  0.00           H  
ATOM   2054  O4  DIO   142      21.736  10.389  17.620  1.00  0.00           O  
ATOM   2055  C5  DIO   142      20.775  11.243  18.217  1.00  0.00           C  
ATOM   2056  H9  DIO   142      20.657  10.991  19.156  1.00  0.00           H  
ATOM   2057  H10 DIO   142      19.915  11.151  17.754  1.00  0.00           H  
ATOM   2058  C6  DIO   142      21.242  12.702  18.148  1.00  0.00           C  
ATOM   2059  H11 DIO   142      20.549  13.275  18.533  1.00  0.00           H  
ATOM   2060  H12 DIO   142      22.064  12.800  18.673  1.00  0.00           H  
TER    2061      DIO   142 
ATOM   2061  O1  DIO   143       8.982   8.163  28.853  1.00  0.00           O  
ATOM   2062  C2  DIO   143       8.683   8.668  27.557  1.00  0.00           C  
ATOM   2063  H3  DIO   143       9.028   9.583  27.481  1.00  0.00           H  
ATOM   2064  H4  DIO   143       7.712   8.686  27.434  1.00  0.00           H  
ATOM   2065  C3  DIO   143       9.306   7.803  26.448  1.00  0.00           C  
ATOM   2066  H5  DIO   143      10.282   7.896  26.478  1.00  0.00           H  
ATOM   2067  H6  DIO   143       8.988   8.122  25.577  1.00  0.00           H  
ATOM   2068  O4  DIO   143       8.949   6.434  26.605  1.00  0.00           O  
ATOM   2069  C5  DIO   143       9.282   5.946  27.897  1.00  0.00           C  
ATOM   2070  H9  DIO   143      10.254   5.972  28.015  1.00  0.00           H  
ATOM   2071  H10 DIO   143       8.976   5.019  27.982  1.00  0.00           H  
ATOM   2072  C6  DIO   143       8.623   6.797  28.993  1.00  0.00           C  
ATOM   2073  H11 DIO   143       7.649   6.704  28.934  1.00  0.00           H  
ATOM   2074  H12 DIO   143       8.919   6.476  29.871  1.00  0.00           H  
TER    2075      DIO   143 
ATOM   2075  O1  DIO   144       7.227  15.002  16.053  1.00  0.00           O  
ATOM   2076  C2  DIO   144       5.879  15.310  15.730  1.00  0.00           C  
ATOM   2077  H3  DIO   144       5.388  14.481  15.552  1.00  0.00           H  
ATOM   2078  H4  DIO   144       5.853  15.871  14.927  1.00  0.00           H  
ATOM   2079  C3  DIO   144       5.207  16.055  16.891  1.00  0.00           C  
ATOM   2080  H5  DIO   144       5.204  15.485  17.690  1.00  0.00           H  
ATOM   2081  H6  DIO   144       4.282  16.267  16.646  1.00  0.00           H  
ATOM   2082  O4  DIO   144       5.909  17.258  17.157  1.00  0.00           O  
ATOM   2083  C5  DIO   144       7.280  17.024  17.464  1.00  0.00           C  
ATOM   2084  H9  DIO   144       7.741  17.886  17.530  1.00  0.00           H  
ATOM   2085  H10 DIO   144       7.349  16.575  18.332  1.00  0.00           H  
ATOM   2086  C6  DIO   144       7.977  16.165  16.386  1.00  0.00           C  
ATOM   2087  H11 DIO   144       8.117  16.702  15.580  1.00  0.00           H  
ATOM   2088  H12 DIO   144       8.854  15.888  16.721  1.00  0.00           H  
TER    2089      DIO   144 
ATOM   2089  O1  DIO   145      26.057  23.014  11.428  1.00  0.00           O  
ATOM   2090  C2  DIO   145      26.646  23.581  12.593  1.00  0.00           C  
ATOM   2091  H3  DIO   145      25.943  23.969  13.154  1.00  0.00           H  
ATOM   2092  H4  DIO   145      27.103  22.883  13.107  1.00  0.00           H  
ATOM   2093  C3  DIO   145      27.657  24.681  12.229  1.00  0.00           C  
ATOM   2094  H5  DIO   145      28.115  24.979  13.042  1.00  0.00           H  
ATOM   2095  H6  DIO   145      27.181  25.443  11.838  1.00  0.00           H  
ATOM   2096  O4  DIO   145      28.621  24.199  11.304  1.00  0.00           O  
ATOM   2097  C5  DIO   145      28.018  23.675  10.131  1.00  0.00           C  
ATOM   2098  H9  DIO   145      28.715  23.308   9.547  1.00  0.00           H  
ATOM   2099  H10 DIO   145      27.546  24.390   9.651  1.00  0.00           H  
ATOM   2100  C6  DIO   145      27.026  22.557  10.493  1.00  0.00           C  
ATOM   2101  H11 DIO   145      26.571  22.257   9.679  1.00  0.00           H  
ATOM   2102  H12 DIO   145      27.523  21.803  10.873  1.00  0.00           H  
TER    2103      DIO   145 
ATOM   2103  O1  DIO   146      23.454  15.251   4.235  1.00  0.00           O  
ATOM   2104  C2  DIO   146      23.123  16.601   3.945  1.00  0.00           C  
ATOM   2105  H3  DIO   146      23.910  17.054   3.574  1.00  0.00           H  
ATOM   2106  H4  DIO   146      22.850  17.058   4.767  1.00  0.00           H  
ATOM   2107  C3  DIO   146      21.977  16.661   2.923  1.00  0.00           C  
ATOM   2108  H5  DIO   146      22.274  16.248   2.086  1.00  0.00           H  
ATOM   2109  H6  DIO   146      21.741  17.597   2.751  1.00  0.00           H  
ATOM   2110  O4  DIO   146      20.839  15.972   3.417  1.00  0.00           O  
ATOM   2111  C5  DIO   146      21.136  14.613   3.721  1.00  0.00           C  
ATOM   2112  H9  DIO   146      20.351  14.199   4.139  1.00  0.00           H  
ATOM   2113  H10 DIO   146      21.343  14.128   2.895  1.00  0.00           H  
ATOM   2114  C6  DIO   146      22.331  14.502   4.685  1.00  0.00           C  
ATOM   2115  H11 DIO   146      22.058  14.828   5.567  1.00  0.00           H  
ATOM   2116  H12 DIO   146      22.588  13.559   4.768  1.00  0.00           H  
TER    2117      DIO   146 
ATOM   2117  O1  DIO   147      15.100  10.253  23.835  1.00  0.00           O  
ATOM   2118  C2  DIO   147      16.170   9.687  23.096  1.00  0.00           C  
ATOM   2119  H3  DIO   147      16.314  10.210  22.283  1.00  0.00           H  
ATOM   2120  H4  DIO   147      15.942   8.771  22.841  1.00  0.00           H  
ATOM   2121  C3  DIO   147      17.461   9.671  23.925  1.00  0.00           C  
ATOM   2122  H5  DIO   147      18.193   9.331  23.370  1.00  0.00           H  
ATOM   2123  H6  DIO   147      17.346   9.074  24.694  1.00  0.00           H  
ATOM   2124  O4  DIO   147      17.778  10.980  24.373  1.00  0.00           O  
ATOM   2125  C5  DIO   147      16.706  11.572  25.101  1.00  0.00           C  
ATOM   2126  H9  DIO   147      16.937  12.497  25.315  1.00  0.00           H  
ATOM   2127  H10 DIO   147      16.562  11.081  25.937  1.00  0.00           H  
ATOM   2128  C6  DIO   147      15.404  11.567  24.282  1.00  0.00           C  
ATOM   2129  H11 DIO   147      14.670  11.891  24.843  1.00  0.00           H  
ATOM   2130  H12 DIO   147      15.498  12.167  23.513  1.00  0.00           H  
TER    2131      DIO   147 
ATOM   2131  O1  DIO   148      15.318  16.717   4.794  1.00  0.00           O  
ATOM   2132  C2  DIO   148      14.780  16.204   3.584  1.00  0.00           C  
ATOM   2133  H3  DIO   148      14.991  15.249   3.505  1.00  0.00           H  
ATOM   2134  H4  DIO   148      13.805  16.313   3.592  1.00  0.00           H  
ATOM   2135  C3  DIO   148      15.359  16.959   2.377  1.00  0.00           C  
ATOM   2136  H5  DIO   148      15.070  17.895   2.415  1.00  0.00           H  
ATOM   2137  H6  DIO   148      15.021  16.554   1.552  1.00  0.00           H  
ATOM   2138  O4  DIO   148      16.778  16.898   2.378  1.00  0.00           O  
ATOM   2139  C5  DIO   148      17.342  17.398   3.583  1.00  0.00           C  
ATOM   2140  H9  DIO   148      17.182  18.363   3.651  1.00  0.00           H  
ATOM   2141  H10 DIO   148      18.310  17.241   3.572  1.00  0.00           H  
ATOM   2142  C6  DIO   148      16.740  16.692   4.809  1.00  0.00           C  
ATOM   2143  H11 DIO   148      17.053  15.763   4.823  1.00  0.00           H  
ATOM   2144  H12 DIO   148      17.056  17.143   5.618  1.00  0.00           H  
TER    2145      DIO   148 
ATOM   2145  O1  DIO   149      11.780  25.895   7.659  1.00  0.00           O  
ATOM   2146  C2  DIO   149      11.820  25.785   9.076  1.00  0.00           C  
ATOM   2147  H3  DIO   149      10.923  25.579   9.415  1.00  0.00           H  
ATOM   2148  H4  DIO   149      12.112  26.640   9.454  1.00  0.00           H  
ATOM   2149  C3  DIO   149      12.794  24.687   9.527  1.00  0.00           C  
ATOM   2150  H5  DIO   149      12.733  24.588  10.499  1.00  0.00           H  
ATOM   2151  H6  DIO   149      13.710  24.946   9.289  1.00  0.00           H  
ATOM   2152  O4  DIO   149      12.466  23.454   8.909  1.00  0.00           O  
ATOM   2153  C5  DIO   149      12.497  23.562   7.493  1.00  0.00           C  
ATOM   2154  H9  DIO   149      13.403  23.789   7.196  1.00  0.00           H  
ATOM   2155  H10 DIO   149      12.245  22.703   7.095  1.00  0.00           H  
ATOM   2156  C6  DIO   149      11.518  24.650   7.020  1.00  0.00           C  
ATOM   2157  H11 DIO   149      11.612  24.761   6.051  1.00  0.00           H  
ATOM   2158  H12 DIO   149      10.600  24.365   7.217  1.00  0.00           H  
TER    2159      DIO   149 
ATOM   2159  O1  DIO   150      10.857  15.811   3.793  1.00  0.00           O  
ATOM   2160  C2  DIO   150      10.004  14.694   3.580  1.00  0.00           C  
ATOM   2161  H3  DIO   150      10.451  14.052   2.988  1.00  0.00           H  
ATOM   2162  H4  DIO   150       9.171  14.988   3.154  1.00  0.00           H  
ATOM   2163  C3  DIO   150       9.678  14.008   4.916  1.00  0.00           C  
ATOM   2164  H5  DIO   150      10.499  13.617   5.280  1.00  0.00           H  
ATOM   2165  H6  DIO   150       9.030  13.289   4.759  1.00  0.00           H  
ATOM   2166  O4  DIO   150       9.134  14.930   5.854  1.00  0.00           O  
ATOM   2167  C5  DIO   150       9.957  16.075   6.043  1.00  0.00           C  
ATOM   2168  H9  DIO   150      10.790  15.817   6.488  1.00  0.00           H  
ATOM   2169  H10 DIO   150       9.488  16.717   6.615  1.00  0.00           H  
ATOM   2170  C6  DIO   150      10.284  16.746   4.699  1.00  0.00           C  
ATOM   2171  H11 DIO   150       9.458  17.110   4.318  1.00  0.00           H  
ATOM   2172  H12 DIO   150      10.914  17.483   4.848  1.00  0.00           H  
TER    2173      DIO   150 
ATOM   2173  O1  DIO   151      17.247  17.324  28.064  1.00  0.00           O  
ATOM   2174  C2  DIO   151      17.901  17.010  29.282  1.00  0.00           C  
ATOM   2175  H3  DIO   151      17.951  16.038  29.388  1.00  0.00           H  
ATOM   2176  H4  DIO   151      18.809  17.377  29.265  1.00  0.00           H  
ATOM   2177  C3  DIO   151      17.141  17.610  30.470  1.00  0.00           C  
ATOM   2178  H5  DIO   151      17.166  18.588  30.407  1.00  0.00           H  
ATOM   2179  H6  DIO   151      17.578  17.334  31.301  1.00  0.00           H  
ATOM   2180  O4  DIO   151      15.797  17.157  30.481  1.00  0.00           O  
ATOM   2181  C5  DIO   151      15.128  17.464  29.267  1.00  0.00           C  
ATOM   2182  H9  DIO   151      15.025  18.433  29.181  1.00  0.00           H  
ATOM   2183  H10 DIO   151      14.238  17.057  29.289  1.00  0.00           H  
ATOM   2184  C6  DIO   151      15.883  16.935  28.038  1.00  0.00           C  
ATOM   2185  H11 DIO   151      15.823  15.960  28.012  1.00  0.00           H  
ATOM   2186  H12 DIO   151      15.465  17.294  27.228  1.00  0.00           H  
TER    2187      DIO   151 
ATOM   2187  O1  DIO   152      13.665  21.831  13.544  1.00  0.00           O  
ATOM   2188  C2  DIO   152      13.557  22.344  12.222  1.00  0.00           C  
ATOM   2189  H3  DIO   152      12.916  23.082  12.219  1.00  0.00           H  
ATOM   2190  H4  DIO   152      13.233  21.641  11.621  1.00  0.00           H  
ATOM   2191  C3  DIO   152      14.905  22.870  11.710  1.00  0.00           C  
ATOM   2192  H5  DIO   152      15.168  23.650  12.241  1.00  0.00           H  
ATOM   2193  H6  DIO   152      14.806  23.145  10.775  1.00  0.00           H  
ATOM   2194  O4  DIO   152      15.906  21.869  11.801  1.00  0.00           O  
ATOM   2195  C5  DIO   152      16.032  21.375  13.127  1.00  0.00           C  
ATOM   2196  H9  DIO   152      16.351  22.090  13.717  1.00  0.00           H  
ATOM   2197  H10 DIO   152      16.686  20.646  13.136  1.00  0.00           H  
ATOM   2198  C6  DIO   152      14.687  20.847  13.656  1.00  0.00           C  
ATOM   2199  H11 DIO   152      14.432  20.049  13.149  1.00  0.00           H  
ATOM   2200  H12 DIO   152      14.793  20.602  14.599  1.00  0.00           H  
TER    2201      DIO   152 
ATOM   2201  O1  DIO   153      15.147  15.707  33.561  1.00  0.00           O  
ATOM   2202  C2  DIO   153      15.154  17.130  33.700  1.00  0.00           C  
ATOM   2203  H3  DIO   153      14.450  17.384  34.332  1.00  0.00           H  
ATOM   2204  H4  DIO   153      14.939  17.531  32.832  1.00  0.00           H  
ATOM   2205  C3  DIO   153      16.488  17.721  34.195  1.00  0.00           C  
ATOM   2206  H5  DIO   153      16.349  18.666  34.414  1.00  0.00           H  
ATOM   2207  H6  DIO   153      17.149  17.668  33.474  1.00  0.00           H  
ATOM   2208  O4  DIO   153      16.993  17.051  35.346  1.00  0.00           O  
ATOM   2209  C5  DIO   153      16.779  15.644  35.391  1.00  0.00           C  
ATOM   2210  H9  DIO   153      16.108  15.451  36.079  1.00  0.00           H  
ATOM   2211  H10 DIO   153      17.617  15.207  35.651  1.00  0.00           H  
ATOM   2212  C6  DIO   153      16.301  15.042  34.059  1.00  0.00           C  
ATOM   2213  H11 DIO   153      17.024  15.106  33.399  1.00  0.00           H  
ATOM   2214  H12 DIO   153      16.089  14.095  34.198  1.00  0.00           H  
TER    2215      DIO   153 
ATOM   2215  O1  DIO   154      15.008  20.507   7.488  1.00  0.00           O  
ATOM   2216  C2  DIO   154      14.451  20.825   8.758  1.00  0.00           C  
ATOM   2217  H3  DIO   154      15.081  20.564   9.461  1.00  0.00           H  
ATOM   2218  H4  DIO   154      14.327  21.794   8.811  1.00  0.00           H  
ATOM   2219  C3  DIO   154      13.097  20.133   9.012  1.00  0.00           C  
ATOM   2220  H5  DIO   154      12.419  20.819   9.184  1.00  0.00           H  
ATOM   2221  H6  DIO   154      13.171  19.571   9.812  1.00  0.00           H  
ATOM   2222  O4  DIO   154      12.674  19.333   7.914  1.00  0.00           O  
ATOM   2223  C5  DIO   154      13.679  18.435   7.465  1.00  0.00           C  
ATOM   2224  H9  DIO   154      13.387  18.033   6.621  1.00  0.00           H  
ATOM   2225  H10 DIO   154      13.787  17.722   8.128  1.00  0.00           H  
ATOM   2226  C6  DIO   154      15.045  19.110   7.241  1.00  0.00           C  
ATOM   2227  H11 DIO   154      15.708  18.694   7.831  1.00  0.00           H  
ATOM   2228  H12 DIO   154      15.320  18.963   6.312  1.00  0.00           H  
TER    2229      DIO   154 
ATOM   2229  O1  DIO   155      23.354   5.251  24.459  1.00  0.00           O  
ATOM   2230  C2  DIO   155      23.549   6.601  24.060  1.00  0.00           C  
ATOM   2231  H3  DIO   155      22.933   6.824  23.332  1.00  0.00           H  
ATOM   2232  H4  DIO   155      24.471   6.716  23.744  1.00  0.00           H  
ATOM   2233  C3  DIO   155      23.296   7.551  25.240  1.00  0.00           C  
ATOM   2234  H5  DIO   155      23.369   8.478  24.928  1.00  0.00           H  
ATOM   2235  H6  DIO   155      23.983   7.393  25.917  1.00  0.00           H  
ATOM   2236  O4  DIO   155      22.012   7.347  25.820  1.00  0.00           O  
ATOM   2237  C5  DIO   155      21.773   5.988  26.165  1.00  0.00           C  
ATOM   2238  H9  DIO   155      22.348   5.737  26.916  1.00  0.00           H  
ATOM   2239  H10 DIO   155      20.836   5.887  26.439  1.00  0.00           H  
ATOM   2240  C6  DIO   155      22.055   5.035  24.991  1.00  0.00           C  
ATOM   2241  H11 DIO   155      21.985   4.108  25.303  1.00  0.00           H  
ATOM   2242  H12 DIO   155      21.388   5.182  24.292  1.00  0.00           H  
TER    2243      DIO   155 
ATOM   2243  O1  DIO   156       9.075   8.474  22.723  1.00  0.00           O  
ATOM   2244  C2  DIO   156       9.623   8.749  21.444  1.00  0.00           C  
ATOM   2245  H3  DIO   156      10.216   8.021  21.173  1.00  0.00           H  
ATOM   2246  H4  DIO   156      10.148   9.571  21.488  1.00  0.00           H  
ATOM   2247  C3  DIO   156       8.506   8.905  20.403  1.00  0.00           C  
ATOM   2248  H5  DIO   156       8.910   9.011  19.516  1.00  0.00           H  
ATOM   2249  H6  DIO   156       7.986   9.708  20.610  1.00  0.00           H  
ATOM   2250  O4  DIO   156       7.646   7.772  20.393  1.00  0.00           O  
ATOM   2251  C5  DIO   156       7.173   7.400  21.681  1.00  0.00           C  
ATOM   2252  H9  DIO   156       6.534   8.071  22.001  1.00  0.00           H  
ATOM   2253  H10 DIO   156       6.714   6.539  21.613  1.00  0.00           H  
ATOM   2254  C6  DIO   156       8.320   7.275  22.696  1.00  0.00           C  
ATOM   2255  H11 DIO   156       7.950   7.107  23.587  1.00  0.00           H  
ATOM   2256  H12 DIO   156       8.896   6.522  22.445  1.00  0.00           H  
TER    2257      DIO   156 
ATOM   2257  O1  DIO   157       4.958  20.536  14.796  1.00  0.00           O  
ATOM   2258  C2  DIO   157       6.274  20.158  15.181  1.00  0.00           C  
ATOM   2259  H3  DIO   157       6.279  19.922  16.133  1.00  0.00           H  
ATOM   2260  H4  DIO   157       6.873  20.923  15.051  1.00  0.00           H  
ATOM   2261  C3  DIO   157       6.809  18.965  14.366  1.00  0.00           C  
ATOM   2262  H5  DIO   157       6.929  18.207  14.970  1.00  0.00           H  
ATOM   2263  H6  DIO   157       7.683  19.201  13.994  1.00  0.00           H  
ATOM   2264  O4  DIO   157       5.947  18.576  13.306  1.00  0.00           O  
ATOM   2265  C5  DIO   157       4.608  18.352  13.728  1.00  0.00           C  
ATOM   2266  H9  DIO   157       4.029  18.344  12.937  1.00  0.00           H  
ATOM   2267  H10 DIO   157       4.550  17.474  14.160  1.00  0.00           H  
ATOM   2268  C6  DIO   157       4.085  19.422  14.706  1.00  0.00           C  
ATOM   2269  H11 DIO   157       3.208  19.732  14.397  1.00  0.00           H  
ATOM   2270  H12 DIO   157       3.979  19.020  15.594  1.00  0.00           H  
TER    2271      DIO   157 
ATOM   2271  O1  DIO   158       5.072  16.096   8.748  1.00  0.00           O  
ATOM   2272  C2  DIO   158       6.446  15.969   8.415  1.00  0.00           C  
ATOM   2273  H3  DIO   158       6.903  15.444   9.104  1.00  0.00           H  
ATOM   2274  H4  DIO   158       6.529  15.506   7.556  1.00  0.00           H  
ATOM   2275  C3  DIO   158       7.114  17.348   8.306  1.00  0.00           C  
ATOM   2276  H5  DIO   158       6.751  17.824   7.530  1.00  0.00           H  
ATOM   2277  H6  DIO   158       8.077  17.222   8.176  1.00  0.00           H  
ATOM   2278  O4  DIO   158       6.908  18.123   9.481  1.00  0.00           O  
ATOM   2279  C5  DIO   158       5.537  18.217   9.843  1.00  0.00           C  
ATOM   2280  H9  DIO   158       5.057  18.741   9.168  1.00  0.00           H  
ATOM   2281  H10 DIO   158       5.464  18.675  10.706  1.00  0.00           H  
ATOM   2282  C6  DIO   158       4.888  16.829   9.953  1.00  0.00           C  
ATOM   2283  H11 DIO   158       5.286  16.341  10.704  1.00  0.00           H  
ATOM   2284  H12 DIO   158       3.928  16.937  10.119  1.00  0.00           H  
TER    2285      DIO   158 
ATOM   2285  O1  DIO   159      19.504  31.566  17.315  1.00  0.00           O  
ATOM   2286  C2  DIO   159      18.382  32.400  17.083  1.00  0.00           C  
ATOM   2287  H3  DIO   159      18.502  33.246  17.560  1.00  0.00           H  
ATOM   2288  H4  DIO   159      17.565  31.962  17.405  1.00  0.00           H  
ATOM   2289  C3  DIO   159      18.265  32.678  15.579  1.00  0.00           C  
ATOM   2290  H5  DIO   159      19.078  33.133  15.272  1.00  0.00           H  
ATOM   2291  H6  DIO   159      17.495  33.259  15.414  1.00  0.00           H  
ATOM   2292  O4  DIO   159      18.094  31.458  14.869  1.00  0.00           O  
ATOM   2293  C5  DIO   159      19.158  30.544  15.112  1.00  0.00           C  
ATOM   2294  H9  DIO   159      18.940  29.678  14.707  1.00  0.00           H  
ATOM   2295  H10 DIO   159      19.975  30.885  14.694  1.00  0.00           H  
ATOM   2296  C6  DIO   159      19.411  30.334  16.616  1.00  0.00           C  
ATOM   2297  H11 DIO   159      18.689  29.792  16.996  1.00  0.00           H  
ATOM   2298  H12 DIO   159      20.253  29.850  16.726  1.00  0.00           H  
TER    2299      DIO   159 
ATOM   2299  O1  DIO   160      23.962  22.711  19.156  1.00  0.00           O  
ATOM   2300  C2  DIO   160      24.523  23.782  19.892  1.00  0.00           C  
ATOM   2301  H3  DIO   160      24.737  23.489  20.803  1.00  0.00           H  
ATOM   2302  H4  DIO   160      23.879  24.517  19.934  1.00  0.00           H  
ATOM   2303  C3  DIO   160      25.797  24.266  19.193  1.00  0.00           C  
ATOM   2304  H5  DIO   160      26.198  24.988  19.719  1.00  0.00           H  
ATOM   2305  H6  DIO   160      25.565  24.607  18.305  1.00  0.00           H  
ATOM   2306  O4  DIO   160      26.733  23.203  19.065  1.00  0.00           O  
ATOM   2307  C5  DIO   160      26.194  22.067  18.401  1.00  0.00           C  
ATOM   2308  H9  DIO   160      26.049  22.278  17.455  1.00  0.00           H  
ATOM   2309  H10 DIO   160      26.834  21.328  18.461  1.00  0.00           H  
ATOM   2310  C6  DIO   160      24.863  21.623  19.031  1.00  0.00           C  
ATOM   2311  H11 DIO   160      24.454  20.946  18.455  1.00  0.00           H  
ATOM   2312  H12 DIO   160      25.034  21.232  19.914  1.00  0.00           H  
TER    2313      DIO   160 
ATOM   2313  O1  DIO   161       9.864  12.308   9.231  1.00  0.00           O  
ATOM   2314  C2  DIO   161       8.972  13.284   8.705  1.00  0.00           C  
ATOM   2315  H3  DIO   161       8.585  13.786   9.451  1.00  0.00           H  
ATOM   2316  H4  DIO   161       9.478  13.909   8.146  1.00  0.00           H  
ATOM   2317  C3  DIO   161       7.821  12.686   7.873  1.00  0.00           C  
ATOM   2318  H5  DIO   161       8.031  12.772   6.920  1.00  0.00           H  
ATOM   2319  H6  DIO   161       7.001  13.190   8.057  1.00  0.00           H  
ATOM   2320  O4  DIO   161       7.601  11.319   8.189  1.00  0.00           O  
ATOM   2321  C5  DIO   161       8.753  10.505   7.995  1.00  0.00           C  
ATOM   2322  H9  DIO   161       8.792  10.231   7.054  1.00  0.00           H  
ATOM   2323  H10 DIO   161       8.663   9.700   8.547  1.00  0.00           H  
ATOM   2324  C6  DIO   161      10.075  11.205   8.364  1.00  0.00           C  
ATOM   2325  H11 DIO   161      10.516  11.515   7.544  1.00  0.00           H  
ATOM   2326  H12 DIO   161      10.662  10.558   8.808  1.00  0.00           H  
TER    2327      DIO   161 
ATOM   2327  O1  DIO   162      10.621   2.963  24.846  1.00  0.00           O  
ATOM   2328  C2  DIO   162      10.578   2.457  23.519  1.00  0.00           C  
ATOM   2329  H3  DIO   162      11.493   2.373  23.176  1.00  0.00           H  
ATOM   2330  H4  DIO   162      10.154   1.573  23.515  1.00  0.00           H  
ATOM   2331  C3  DIO   162       9.786   3.404  22.604  1.00  0.00           C  
ATOM   2332  H5  DIO   162       9.709   3.002  21.714  1.00  0.00           H  
ATOM   2333  H6  DIO   162      10.270   4.252  22.527  1.00  0.00           H  
ATOM   2334  O4  DIO   162       8.485   3.644  23.122  1.00  0.00           O  
ATOM   2335  C5  DIO   162       8.518   4.131  24.456  1.00  0.00           C  
ATOM   2336  H9  DIO   162       7.602   4.195  24.796  1.00  0.00           H  
ATOM   2337  H10 DIO   162       8.923   5.023  24.470  1.00  0.00           H  
ATOM   2338  C6  DIO   162       9.322   3.195  25.371  1.00  0.00           C  
ATOM   2339  H11 DIO   162       9.403   3.605  26.257  1.00  0.00           H  
ATOM   2340  H12 DIO   162       8.846   2.343  25.460  1.00  0.00           H  
TER    2341      DIO   162 
END   
