# Supplementary material for: How neocarcerand Octacid4 self-assembles with guests into irreversible noncovalent complexes and what accelerates the assembly
Source: Commun Chem. 2022 Jan 20;5:9. doi: 10.1038/s42004-022-00624-4 (PMC9814096; doi:10.1038/s42004-022-00624-4)
Supplement: Supplementary file 23 — Data S2 [file 42004_2022_624_MOESM23_ESM.zip › data S2/octacid8na150xyp.pdb]

CRYST1   47.040   51.712   52.346  90.00  90.00  90.00 P 1           1
ATOM      1  C1  HC1     1      27.919  18.899  28.717  1.00  0.00           C  
ATOM      2  H1  HC1     1      28.814  19.042  28.334  1.00  0.00           H  
ATOM      3  C1a HC1     1      28.177  18.257  30.097  1.00  0.00           C  
ATOM      4 H1aa HC1     1      28.712  18.865  30.651  1.00  0.00           H  
ATOM      5 H1ab HC1     1      27.337  18.069  30.561  1.00  0.00           H  
ATOM      6 H1ac HC1     1      28.668  17.415  29.985  1.00  0.00           H  
ATOM      7  C2  HC1     1      27.245  20.275  28.736  1.00  0.00           C  
ATOM      8  C3  HC1     1      26.243  20.544  29.688  1.00  0.00           C  
ATOM      9  H3  HC1     1      25.990  19.881  30.283  1.00  0.00           H  
ATOM     10  C4  HC1     1      25.611  21.800  29.745  1.00  0.00           C  
ATOM     11  C5  HC1     1      25.964  22.794  28.801  1.00  0.00           C  
ATOM     12  O5  HC1     1      25.340  24.010  28.829  1.00  0.00           O  
ATOM     13  C6  HC1     1      26.962  22.540  27.835  1.00  0.00           C  
ATOM     14  C6a HC1     1      27.592  21.277  27.793  1.00  0.00           C  
ATOM     15  O6a HC1     1      28.551  21.039  26.844  1.00  0.00           O  
ATOM     16  C6b HC1     1      28.272  20.276  25.683  1.00  0.00           C  
ATOM     17 H6ba HC1     1      27.343  20.432  25.400  1.00  0.00           H  
ATOM     18 H6bb HC1     1      28.865  20.566  24.959  1.00  0.00           H  
ATOM     19  O7  HC1     1      27.332  23.519  26.950  1.00  0.00           O  
ATOM     20  C8  HC1     1      28.140  24.613  27.368  1.00  0.00           C  
ATOM     21  H8a HC1     1      28.487  24.373  28.245  1.00  0.00           H  
ATOM     22  H8b HC1     1      28.902  24.666  26.755  1.00  0.00           H  
ATOM     23  C9  HC1     1      27.368  25.938  27.376  1.00  0.00           C  
ATOM     24  C10 HC1     1      27.536  26.971  28.344  1.00  0.00           C  
ATOM     25 C10a HC1     1      28.439  26.902  29.457  1.00  0.00           C  
ATOM     26 O10a HC1     1      29.193  25.929  29.678  1.00  0.00           O  
ATOM     27 O10b HC1     1      28.455  27.801  30.332  1.00  0.00           O  
ATOM     28  C11 HC1     1      26.754  28.150  28.197  1.00  0.00           C  
ATOM     29  H11 HC1     1      26.872  28.843  28.814  1.00  0.00           H  
ATOM     30  C12 HC1     1      25.823  28.344  27.144  1.00  0.00           C  
ATOM     31 C12a HC1     1      25.167  29.616  27.022  1.00  0.00           C  
ATOM     32 O12a HC1     1      24.441  29.918  26.047  1.00  0.00           O  
ATOM     33 O12b HC1     1      25.433  30.553  27.809  1.00  0.00           O  
ATOM     34  C13 HC1     1      25.637  27.278  26.225  1.00  0.00           C  
ATOM     35 C13a HC1     1      26.430  26.119  26.343  1.00  0.00           C  
ATOM     36 H13a HC1     1      26.325  25.438  25.720  1.00  0.00           H  
ATOM     37  C14 HC1     1      24.614  27.342  25.095  1.00  0.00           C  
ATOM     38 H14a HC1     1      24.927  27.941  24.386  1.00  0.00           H  
ATOM     39 H14b HC1     1      23.755  27.684  25.422  1.00  0.00           H  
ATOM     40  O15 HC1     1      24.341  26.080  24.522  1.00  0.00           O  
ATOM     41  C16 HC1     1      24.011  25.977  23.202  1.00  0.00           C  
ATOM     42 C16a HC1     1      22.662  26.076  22.812  1.00  0.00           C  
ATOM     43 O16a HC1     1      21.711  26.308  23.769  1.00  0.00           O  
ATOM     44  C17 HC1     1      25.015  25.760  22.236  1.00  0.00           C  
ATOM     45  O17 HC1     1      26.324  25.700  22.630  1.00  0.00           O  
ATOM     46 C17a HC1     1      26.981  24.463  22.817  1.00  0.00           C  
ATOM     47 H17a HC1     1      26.335  23.792  23.135  1.00  0.00           H  
ATOM     48 H17b HC1     1      27.667  24.584  23.507  1.00  0.00           H  
ATOM     49  C18 HC1     1      24.667  25.604  20.872  1.00  0.00           C  
ATOM     50 C18a HC1     1      25.743  25.322  19.820  1.00  0.00           C  
ATOM     51 H18a HC1     1      26.569  25.740  20.152  1.00  0.00           H  
ATOM     52 C18b HC1     1      25.506  25.948  18.430  1.00  0.00           C  
ATOM     53 H18b HC1     1      26.206  25.651  17.812  1.00  0.00           H  
ATOM     54 H18c HC1     1      25.527  26.927  18.495  1.00  0.00           H  
ATOM     55 H18d HC1     1      24.641  25.675  18.064  1.00  0.00           H  
ATOM     56  C19 HC1     1      23.310  25.666  20.501  1.00  0.00           C  
ATOM     57  H19 HC1     1      23.072  25.525  19.618  1.00  0.00           H  
ATOM     58  C20 HC1     1      22.303  25.928  21.450  1.00  0.00           C  
ATOM     59  C1  HC1     2      20.836  25.965  21.019  1.00  0.00           C  
ATOM     60  H1  HC1     2      20.370  26.534  21.674  1.00  0.00           H  
ATOM     61  C1a HC1     2      20.545  26.608  19.647  1.00  0.00           C  
ATOM     62 H1aa HC1     2      19.578  26.615  19.483  1.00  0.00           H  
ATOM     63 H1ab HC1     2      20.875  27.532  19.637  1.00  0.00           H  
ATOM     64 H1ac HC1     2      20.981  26.113  18.924  1.00  0.00           H  
ATOM     65  C2  HC1     2      20.300  24.548  21.225  1.00  0.00           C  
ATOM     66  C3  HC1     2      20.328  23.625  20.162  1.00  0.00           C  
ATOM     67  H3  HC1     2      20.671  23.884  19.342  1.00  0.00           H  
ATOM     68  C4  HC1     2      19.845  22.313  20.328  1.00  0.00           C  
ATOM     69  C5  HC1     2      19.368  21.905  21.596  1.00  0.00           C  
ATOM     70  O5  HC1     2      18.899  20.635  21.794  1.00  0.00           O  
ATOM     71  C6  HC1     2      19.367  22.809  22.674  1.00  0.00           C  
ATOM     72  C6a HC1     2      19.822  24.129  22.492  1.00  0.00           C  
ATOM     73  O6a HC1     2      19.790  24.996  23.550  1.00  0.00           O  
ATOM     74  C6b HC1     2      20.946  25.254  24.320  1.00  0.00           C  
ATOM     75 H6ba HC1     2      20.667  25.504  25.226  1.00  0.00           H  
ATOM     76 H6bb HC1     2      21.495  24.439  24.376  1.00  0.00           H  
ATOM     77  O7  HC1     2      18.910  22.408  23.896  1.00  0.00           O  
ATOM     78  C8  HC1     2      17.525  22.468  24.173  1.00  0.00           C  
ATOM     79  H8a HC1     2      17.145  23.235  23.698  1.00  0.00           H  
ATOM     80  H8b HC1     2      17.158  21.651  23.784  1.00  0.00           H  
ATOM     81  C9  HC1     2      17.238  22.580  25.667  1.00  0.00           C  
ATOM     82  C10 HC1     2      16.075  22.044  26.285  1.00  0.00           C  
ATOM     83 C10a HC1     2      15.024  21.366  25.575  1.00  0.00           C  
ATOM     84 O10a HC1     2      15.013  21.205  24.334  1.00  0.00           O  
ATOM     85 O10b HC1     2      14.074  20.823  26.190  1.00  0.00           O  
ATOM     86  C11 HC1     2      15.970  22.176  27.695  1.00  0.00           C  
ATOM     87  H11 HC1     2      15.212  21.824  28.114  1.00  0.00           H  
ATOM     88  C12 HC1     2      16.956  22.806  28.505  1.00  0.00           C  
ATOM     89 C12a HC1     2      16.720  22.873  29.919  1.00  0.00           C  
ATOM     90 O12a HC1     2      17.476  23.455  30.731  1.00  0.00           O  
ATOM     91 O12b HC1     2      15.708  22.332  30.430  1.00  0.00           O  
ATOM     92  C13 HC1     2      18.116  23.321  27.857  1.00  0.00           C  
ATOM     93 C13a HC1     2      18.209  23.227  26.457  1.00  0.00           C  
ATOM     94 H13a HC1     2      18.970  23.567  26.043  1.00  0.00           H  
ATOM     95  C14 HC1     2      19.340  23.911  28.570  1.00  0.00           C  
ATOM     96 H14a HC1     2      19.337  23.766  29.533  1.00  0.00           H  
ATOM     97 H14b HC1     2      19.392  24.877  28.420  1.00  0.00           H  
ATOM     98  O15 HC1     2      20.548  23.337  28.081  1.00  0.00           O  
ATOM     99  C16 HC1     2      21.236  22.387  28.795  1.00  0.00           C  
ATOM    100 C16a HC1     2      20.717  21.080  28.936  1.00  0.00           C  
ATOM    101 O16a HC1     2      19.535  20.748  28.338  1.00  0.00           O  
ATOM    102  C17 HC1     2      22.480  22.708  29.381  1.00  0.00           C  
ATOM    103  O17 HC1     2      23.011  23.958  29.198  1.00  0.00           O  
ATOM    104 C17a HC1     2      24.055  24.194  28.266  1.00  0.00           C  
ATOM    105 H17a HC1     2      23.948  23.597  27.492  1.00  0.00           H  
ATOM    106 H17b HC1     2      23.994  25.120  27.947  1.00  0.00           H  
ATOM    107  C18 HC1     2      23.183  21.738  30.142  1.00  0.00           C  
ATOM    108 C18a HC1     2      24.529  22.066  30.794  1.00  0.00           C  
ATOM    109 H18a HC1     2      24.523  23.038  30.949  1.00  0.00           H  
ATOM    110 C18b HC1     2      24.774  21.444  32.184  1.00  0.00           C  
ATOM    111 H18b HC1     2      24.049  21.699  32.793  1.00  0.00           H  
ATOM    112 H18c HC1     2      25.625  21.771  32.548  1.00  0.00           H  
ATOM    113 H18d HC1     2      24.809  20.468  32.133  1.00  0.00           H  
ATOM    114  C19 HC1     2      22.653  20.440  30.264  1.00  0.00           C  
ATOM    115  H19 HC1     2      23.131  19.795  30.726  1.00  0.00           H  
ATOM    116  C20 HC1     2      21.418  20.101  29.681  1.00  0.00           C  
ATOM    117  C1  HC1     3      20.863  18.680  29.824  1.00  0.00           C  
ATOM    118  H1  HC1     3      19.885  18.758  29.740  1.00  0.00           H  
ATOM    119  C1a HC1     3      21.092  18.007  31.195  1.00  0.00           C  
ATOM    120 H1aa HC1     3      20.691  18.555  31.903  1.00  0.00           H  
ATOM    121 H1ab HC1     3      20.673  17.120  31.203  1.00  0.00           H  
ATOM    122 H1ac HC1     3      22.048  17.904  31.382  1.00  0.00           H  
ATOM    123  C2  HC1     3      21.325  17.881  28.602  1.00  0.00           C  
ATOM    124  C3  HC1     3      22.501  17.113  28.681  1.00  0.00           C  
ATOM    125  H3  HC1     3      22.992  17.112  29.466  1.00  0.00           H  
ATOM    126  C4  HC1     3      22.949  16.353  27.585  1.00  0.00           C  
ATOM    127  C5  HC1     3      22.231  16.405  26.366  1.00  0.00           C  
ATOM    128  O5  HC1     3      22.672  15.695  25.284  1.00  0.00           O  
ATOM    129  C6  HC1     3      21.057  17.184  26.261  1.00  0.00           C  
ATOM    130  C6a HC1     3      20.607  17.921  27.378  1.00  0.00           C  
ATOM    131  O6a HC1     3      19.467  18.667  27.267  1.00  0.00           O  
ATOM    132  C6b HC1     3      19.508  20.072  27.098  1.00  0.00           C  
ATOM    133 H6ba HC1     3      20.295  20.324  26.565  1.00  0.00           H  
ATOM    134 H6bb HC1     3      18.705  20.359  26.612  1.00  0.00           H  
ATOM    135  O7  HC1     3      20.357  17.236  25.082  1.00  0.00           O  
ATOM    136  C8  HC1     3      19.522  16.164  24.668  1.00  0.00           C  
ATOM    137  H8a HC1     3      19.380  15.611  25.461  1.00  0.00           H  
ATOM    138  H8b HC1     3      18.658  16.541  24.406  1.00  0.00           H  
ATOM    139  C9  HC1     3      20.128  15.367  23.510  1.00  0.00           C  
ATOM    140  C10 HC1     3      20.020  13.955  23.379  1.00  0.00           C  
ATOM    141 C10a HC1     3      19.183  13.142  24.209  1.00  0.00           C  
ATOM    142 O10a HC1     3      18.369  13.619  25.031  1.00  0.00           O  
ATOM    143 O10b HC1     3      19.233  11.889  24.148  1.00  0.00           O  
ATOM    144  C11 HC1     3      20.774  13.326  22.354  1.00  0.00           C  
ATOM    145  H11 HC1     3      20.738  12.396  22.282  1.00  0.00           H  
ATOM    146  C12 HC1     3      21.535  14.045  21.397  1.00  0.00           C  
ATOM    147 C12a HC1     3      22.210  13.318  20.360  1.00  0.00           C  
ATOM    148 O12a HC1     3      22.814  13.880  19.420  1.00  0.00           O  
ATOM    149 O12b HC1     3      22.252  12.065  20.361  1.00  0.00           O  
ATOM    150  C13 HC1     3      21.577  15.460  21.515  1.00  0.00           C  
ATOM    151 C13a HC1     3      20.878  16.086  22.564  1.00  0.00           C  
ATOM    152 H13a HC1     3      20.932  17.009  22.656  1.00  0.00           H  
ATOM    153  C14 HC1     3      22.396  16.336  20.570  1.00  0.00           C  
ATOM    154 H14a HC1     3      21.964  16.383  19.691  1.00  0.00           H  
ATOM    155 H14b HC1     3      23.296  15.971  20.444  1.00  0.00           H  
ATOM    156  O15 HC1     3      22.586  17.651  21.046  1.00  0.00           O  
ATOM    157  C16 HC1     3      22.483  18.715  20.198  1.00  0.00           C  
ATOM    158 C16a HC1     3      23.607  19.120  19.457  1.00  0.00           C  
ATOM    159 O16a HC1     3      24.763  18.390  19.551  1.00  0.00           O  
ATOM    160  C17 HC1     3      21.262  19.407  20.074  1.00  0.00           C  
ATOM    161  O17 HC1     3      20.173  18.963  20.775  1.00  0.00           O  
ATOM    162 C17a HC1     3      19.790  19.558  21.998  1.00  0.00           C  
ATOM    163 H17a HC1     3      19.348  18.882  22.554  1.00  0.00           H  
ATOM    164 H17b HC1     3      20.590  19.875  22.476  1.00  0.00           H  
ATOM    165  C18 HC1     3      21.169  20.546  19.235  1.00  0.00           C  
ATOM    166 C18a HC1     3      19.864  21.345  19.146  1.00  0.00           C  
ATOM    167 H18a HC1     3      19.139  20.699  19.310  1.00  0.00           H  
ATOM    168 C18b HC1     3      19.525  21.981  17.785  1.00  0.00           C  
ATOM    169 H18b HC1     3      20.281  22.489  17.431  1.00  0.00           H  
ATOM    170 H18c HC1     3      18.766  22.592  17.884  1.00  0.00           H  
ATOM    171 H18d HC1     3      19.280  21.281  17.148  1.00  0.00           H  
ATOM    172  C19 HC1     3      22.318  20.976  18.541  1.00  0.00           C  
ATOM    173  H19 HC1     3      22.280  21.746  18.029  1.00  0.00           H  
ATOM    174  C20 HC1     3      23.530  20.260  18.621  1.00  0.00           C  
ATOM    175  C1  HC1     4      24.765  20.747  17.866  1.00  0.00           C  
ATOM    176  H1  HC1     4      25.314  19.950  17.694  1.00  0.00           H  
ATOM    177  C1a HC1     4      24.520  21.366  16.478  1.00  0.00           C  
ATOM    178 H1aa HC1     4      24.067  20.715  15.899  1.00  0.00           H  
ATOM    179 H1ab HC1     4      23.962  22.165  16.543  1.00  0.00           H  
ATOM    180 H1ac HC1     4      25.378  21.613  16.072  1.00  0.00           H  
ATOM    181  C2  HC1     4      25.553  21.611  18.852  1.00  0.00           C  
ATOM    182  C3  HC1     4      25.314  22.995  18.911  1.00  0.00           C  
ATOM    183  H3  HC1     4      24.685  23.372  18.346  1.00  0.00           H  
ATOM    184  C4  HC1     4      26.010  23.815  19.818  1.00  0.00           C  
ATOM    185  C5  HC1     4      26.932  23.227  20.722  1.00  0.00           C  
ATOM    186  O5  HC1     4      27.604  24.001  21.630  1.00  0.00           O  
ATOM    187  C6  HC1     4      27.167  21.834  20.688  1.00  0.00           C  
ATOM    188  C6a HC1     4      26.477  21.031  19.755  1.00  0.00           C  
ATOM    189  O6a HC1     4      26.702  19.682  19.736  1.00  0.00           O  
ATOM    190  C6b HC1     4      25.825  18.791  20.394  1.00  0.00           C  
ATOM    191 H6ba HC1     4      26.332  17.997  20.667  1.00  0.00           H  
ATOM    192 H6bb HC1     4      25.462  19.221  21.202  1.00  0.00           H  
ATOM    193  O7  HC1     4      28.067  21.260  21.547  1.00  0.00           O  
ATOM    194  C8  HC1     4      29.323  20.805  21.062  1.00  0.00           C  
ATOM    195  H8a HC1     4      29.302  20.860  20.083  1.00  0.00           H  
ATOM    196  H8b HC1     4      29.994  21.450  21.370  1.00  0.00           H  
ATOM    197  C9  HC1     4      29.715  19.387  21.490  1.00  0.00           C  
ATOM    198  C10 HC1     4      30.961  18.816  21.116  1.00  0.00           C  
ATOM    199 C10a HC1     4      31.921  19.467  20.274  1.00  0.00           C  
ATOM    200 O10a HC1     4      31.706  20.546  19.680  1.00  0.00           O  
ATOM    201 O10b HC1     4      33.027  18.926  20.039  1.00  0.00           O  
ATOM    202  C11 HC1     4      31.263  17.511  21.582  1.00  0.00           C  
ATOM    203  H11 HC1     4      32.085  17.139  21.349  1.00  0.00           H  
ATOM    204  C12 HC1     4      30.370  16.729  22.354  1.00  0.00           C  
ATOM    205 C12a HC1     4      30.784  15.402  22.724  1.00  0.00           C  
ATOM    206 O12a HC1     4      30.108  14.635  23.447  1.00  0.00           O  
ATOM    207 O12b HC1     4      31.912  14.967  22.391  1.00  0.00           O  
ATOM    208  C13 HC1     4      29.127  17.318  22.718  1.00  0.00           C  
ATOM    209 C13a HC1     4      28.828  18.631  22.286  1.00  0.00           C  
ATOM    210 H13a HC1     4      28.015  19.011  22.532  1.00  0.00           H  
ATOM    211  C14 HC1     4      28.099  16.566  23.563  1.00  0.00           C  
ATOM    212 H14a HC1     4      28.535  16.154  24.337  1.00  0.00           H  
ATOM    213 H14b HC1     4      27.684  15.848  23.043  1.00  0.00           H  
ATOM    214  O15 HC1     4      27.052  17.378  24.066  1.00  0.00           O  
ATOM    215  C16 HC1     4      26.735  17.328  25.396  1.00  0.00           C  
ATOM    216 C16a HC1     4      27.468  18.091  26.328  1.00  0.00           C  
ATOM    217 O16a HC1     4      28.481  18.894  25.885  1.00  0.00           O  
ATOM    218  C17 HC1     4      25.691  16.492  25.839  1.00  0.00           C  
ATOM    219  O17 HC1     4      24.992  15.756  24.919  1.00  0.00           O  
ATOM    220 C17a HC1     4      23.719  16.171  24.459  1.00  0.00           C  
ATOM    221 H17a HC1     4      23.682  17.153  24.415  1.00  0.00           H  
ATOM    222 H17b HC1     4      23.580  15.818  23.554  1.00  0.00           H  
ATOM    223  C18 HC1     4      25.375  16.418  27.219  1.00  0.00           C  
ATOM    224 C18a HC1     4      24.232  15.529  27.711  1.00  0.00           C  
ATOM    225 H18a HC1     4      24.153  14.797  27.058  1.00  0.00           H  
ATOM    226 C18b HC1     4      24.455  14.831  29.069  1.00  0.00           C  
ATOM    227 H18b HC1     4      25.273  14.290  29.033  1.00  0.00           H  
ATOM    228 H18c HC1     4      23.695  14.243  29.267  1.00  0.00           H  
ATOM    229 H18d HC1     4      24.543  15.484  29.792  1.00  0.00           H  
ATOM    230  C19 HC1     4      26.094  17.213  28.134  1.00  0.00           C  
ATOM    231  H19 HC1     4      25.861  17.200  29.030  1.00  0.00           H  
ATOM    232  C20 HC1     4      27.154  18.037  27.708  1.00  0.00           C  
TER     233      HC1     4 
ATOM    233 Na+  Na+     5      29.255  26.374  31.828  1.00  0.00          NA  
ATOM    234 Na+  Na+     6      33.488  20.299  18.367  1.00  0.00          NA  
ATOM    235 Na+  Na+     7      18.006  11.679  25.968  1.00  0.00          NA  
ATOM    236 Na+  Na+     8      25.031  32.040  26.211  1.00  0.00          NA  
ATOM    237 Na+  Na+     9      31.931  13.496  24.022  1.00  0.00          NA  
ATOM    238 Na+  Na+    10      23.754  12.038  18.730  1.00  0.00          NA  
ATOM    239 Na+  Na+    11      16.396  22.704  32.479  1.00  0.00          NA  
ATOM    240 Na+  Na+    12      13.557  19.575  24.407  1.00  0.00          NA  
TER     241      Na+    12 
ATOM    241  C1  XYP    13      25.958  14.402  20.753  1.00  0.00           C  
ATOM    242  H1a XYP    13      26.758  14.322  21.313  1.00  0.00           H  
ATOM    243  H1b XYP    13      25.909  15.315  20.399  1.00  0.00           H  
ATOM    244  H1c XYP    13      25.161  14.232  21.300  1.00  0.00           H  
ATOM    245  C2  XYP    13      26.024  13.398  19.622  1.00  0.00           C  
ATOM    246  C3  XYP    13      26.209  12.031  19.900  1.00  0.00           C  
ATOM    247  H3  XYP    13      26.309  11.753  20.785  1.00  0.00           H  
ATOM    248  C4  XYP    13      26.292  11.094  18.849  1.00  0.00           C  
ATOM    249  H4  XYP    13      26.459  10.198  19.042  1.00  0.00           H  
ATOM    250  C5  XYP    13      26.187  11.515  17.510  1.00  0.00           C  
ATOM    251  C6  XYP    13      26.294  10.509  16.385  1.00  0.00           C  
ATOM    252  H6a XYP    13      26.124  10.941  15.522  1.00  0.00           H  
ATOM    253  H6b XYP    13      27.197  10.129  16.375  1.00  0.00           H  
ATOM    254  H6c XYP    13      25.642   9.789  16.518  1.00  0.00           H  
ATOM    255  C7  XYP    13      25.956  12.875  17.234  1.00  0.00           C  
ATOM    256  H7  XYP    13      25.889  13.169  16.351  1.00  0.00           H  
ATOM    257  C8  XYP    13      25.876  13.811  18.285  1.00  0.00           C  
ATOM    258  H8  XYP    13      25.742  14.715  18.095  1.00  0.00           H  
ATOM    259  C1  XYP    14      16.724  18.292  25.671  1.00  0.00           C  
ATOM    260  H1a XYP    14      17.255  17.556  26.039  1.00  0.00           H  
ATOM    261  H1b XYP    14      17.207  18.697  24.919  1.00  0.00           H  
ATOM    262  H1c XYP    14      16.600  18.971  26.367  1.00  0.00           H  
ATOM    263  C2  XYP    14      15.383  17.766  25.217  1.00  0.00           C  
ATOM    264  C3  XYP    14      14.329  17.633  26.140  1.00  0.00           C  
ATOM    265  H3  XYP    14      14.469  17.864  27.033  1.00  0.00           H  
ATOM    266  C4  XYP    14      13.071  17.154  25.723  1.00  0.00           C  
ATOM    267  H4  XYP    14      12.383  17.055  26.344  1.00  0.00           H  
ATOM    268  C5  XYP    14      12.859  16.798  24.379  1.00  0.00           C  
ATOM    269  C6  XYP    14      11.509  16.280  23.945  1.00  0.00           C  
ATOM    270  H6a XYP    14      11.527  16.025  23.000  1.00  0.00           H  
ATOM    271  H6b XYP    14      11.272  15.495  24.483  1.00  0.00           H  
ATOM    272  H6c XYP    14      10.834  16.977  24.076  1.00  0.00           H  
ATOM    273  C7  XYP    14      13.902  16.962  23.449  1.00  0.00           C  
ATOM    274  H7  XYP    14      13.771  16.729  22.556  1.00  0.00           H  
ATOM    275  C8  XYP    14      15.159  17.447  23.865  1.00  0.00           C  
ATOM    276  H8  XYP    14      15.853  17.540  23.247  1.00  0.00           H  
TER     277      XYP    14 
ATOM    277  C1  XYP    15      21.807  27.103  27.933  1.00  0.00           C  
ATOM    278  H1a XYP    15      21.336  27.590  27.225  1.00  0.00           H  
ATOM    279  H1b XYP    15      22.768  27.280  27.858  1.00  0.00           H  
ATOM    280  H1c XYP    15      21.645  26.142  27.821  1.00  0.00           H  
ATOM    281  C2  XYP    15      21.320  27.543  29.298  1.00  0.00           C  
ATOM    282  C3  XYP    15      21.806  26.909  30.456  1.00  0.00           C  
ATOM    283  H3  XYP    15      22.422  26.216  30.375  1.00  0.00           H  
ATOM    284  C4  XYP    15      21.365  27.318  31.730  1.00  0.00           C  
ATOM    285  H4  XYP    15      21.693  26.894  32.490  1.00  0.00           H  
ATOM    286  C5  XYP    15      20.430  28.363  31.853  1.00  0.00           C  
ATOM    287  C6  XYP    15      19.957  28.814  33.219  1.00  0.00           C  
ATOM    288  H6a XYP    15      18.981  28.908  33.216  1.00  0.00           H  
ATOM    289  H6b XYP    15      20.211  28.157  33.900  1.00  0.00           H  
ATOM    290  H6c XYP    15      20.367  29.677  33.434  1.00  0.00           H  
ATOM    291  C7  XYP    15      19.941  28.998  30.695  1.00  0.00           C  
ATOM    292  H7  XYP    15      19.323  29.688  30.770  1.00  0.00           H  
ATOM    293  C8  XYP    15      20.385  28.589  29.421  1.00  0.00           C  
ATOM    294  H8  XYP    15      20.062  29.011  28.657  1.00  0.00           H  
TER     295      XYP    15 
ATOM    295  C1  XYP    16      29.992  22.890  23.957  1.00  0.00           C  
ATOM    296  H1a XYP    16      29.139  22.846  24.436  1.00  0.00           H  
ATOM    297  H1b XYP    16      29.835  23.197  23.040  1.00  0.00           H  
ATOM    298  H1c XYP    16      30.399  22.000  23.922  1.00  0.00           H  
ATOM    299  C2  XYP    16      30.916  23.840  24.678  1.00  0.00           C  
ATOM    300  C3  XYP    16      31.445  23.485  25.932  1.00  0.00           C  
ATOM    301  H3  XYP    16      31.212  22.669  26.318  1.00  0.00           H  
ATOM    302  C4  XYP    16      32.324  24.359  26.599  1.00  0.00           C  
ATOM    303  H4  XYP    16      32.676  24.118  27.424  1.00  0.00           H  
ATOM    304  C5  XYP    16      32.670  25.594  26.020  1.00  0.00           C  
ATOM    305  C6  XYP    16      33.617  26.540  26.725  1.00  0.00           C  
ATOM    306  H6a XYP    16      33.146  27.371  26.939  1.00  0.00           H  
ATOM    307  H6b XYP    16      33.943  26.139  27.557  1.00  0.00           H  
ATOM    308  H6c XYP    16      34.376  26.737  26.136  1.00  0.00           H  
ATOM    309  C7  XYP    16      32.131  25.952  24.772  1.00  0.00           C  
ATOM    310  H7  XYP    16      32.353  26.770  24.393  1.00  0.00           H  
ATOM    311  C8  XYP    16      31.255  25.077  24.102  1.00  0.00           C  
ATOM    312  H8  XYP    16      30.896  25.316  23.277  1.00  0.00           H  
TER     313      XYP    16 
ATOM    313  C1  XYP    17      25.128  17.123  32.377  1.00  0.00           C  
ATOM    314  H1a XYP    17      25.205  18.073  32.153  1.00  0.00           H  
ATOM    315  H1b XYP    17      25.681  16.599  31.761  1.00  0.00           H  
ATOM    316  H1c XYP    17      24.193  16.844  32.279  1.00  0.00           H  
ATOM    317  C2  XYP    17      25.594  16.900  33.800  1.00  0.00           C  
ATOM    318  C3  XYP    17      24.663  16.866  34.856  1.00  0.00           C  
ATOM    319  H3  XYP    17      23.757  16.983  34.676  1.00  0.00           H  
ATOM    320  C4  XYP    17      25.098  16.658  36.180  1.00  0.00           C  
ATOM    321  H4  XYP    17      24.479  16.636  36.873  1.00  0.00           H  
ATOM    322  C5  XYP    17      26.468  16.481  36.455  1.00  0.00           C  
ATOM    323  C6  XYP    17      26.939  16.246  37.875  1.00  0.00           C  
ATOM    324  H6a XYP    17      27.318  17.074  38.234  1.00  0.00           H  
ATOM    325  H6b XYP    17      26.188  15.963  38.438  1.00  0.00           H  
ATOM    326  H6c XYP    17      27.624  15.546  37.883  1.00  0.00           H  
ATOM    327  C7  XYP    17      27.400  16.523  35.401  1.00  0.00           C  
ATOM    328  H7  XYP    17      28.307  16.414  35.579  1.00  0.00           H  
ATOM    329  C8  XYP    17      26.963  16.731  34.077  1.00  0.00           C  
ATOM    330  H8  XYP    17      27.581  16.760  33.381  1.00  0.00           H  
TER     331      XYP    17 
ATOM    331  C1  XYP    18      22.357  24.509  16.445  1.00  0.00           C  
ATOM    332  H1a XYP    18      22.070  23.592  16.262  1.00  0.00           H  
ATOM    333  H1b XYP    18      23.310  24.596  16.237  1.00  0.00           H  
ATOM    334  H1c XYP    18      22.220  24.705  17.394  1.00  0.00           H  
ATOM    335  C2  XYP    18      21.544  25.463  15.600  1.00  0.00           C  
ATOM    336  C3  XYP    18      20.183  25.673  15.889  1.00  0.00           C  
ATOM    337  H3  XYP    18      19.787  25.220  16.600  1.00  0.00           H  
ATOM    338  C4  XYP    18      19.424  26.565  15.107  1.00  0.00           C  
ATOM    339  H4  XYP    18      18.523  26.699  15.298  1.00  0.00           H  
ATOM    340  C5  XYP    18      20.024  27.256  14.038  1.00  0.00           C  
ATOM    341  C6  XYP    18      19.203  28.202  13.191  1.00  0.00           C  
ATOM    342  H6a XYP    18      19.785  28.704  12.585  1.00  0.00           H  
ATOM    343  H6b XYP    18      18.561  27.687  12.661  1.00  0.00           H  
ATOM    344  H6c XYP    18      18.722  28.830  13.770  1.00  0.00           H  
ATOM    345  C7  XYP    18      21.387  27.052  13.755  1.00  0.00           C  
ATOM    346  H7  XYP    18      21.788  27.513  13.055  1.00  0.00           H  
ATOM    347  C8  XYP    18      22.142  26.147  14.527  1.00  0.00           C  
ATOM    348  H8  XYP    18      23.041  26.007  14.333  1.00  0.00           H  
TER     349      XYP    18 
ATOM    349  C1  XYP    19      24.174  17.585  11.206  1.00  0.00           C  
ATOM    350  H1a XYP    19      23.630  17.489  10.396  1.00  0.00           H  
ATOM    351  H1b XYP    19      25.101  17.357  10.992  1.00  0.00           H  
ATOM    352  H1c XYP    19      23.840  16.976  11.896  1.00  0.00           H  
ATOM    353  C2  XYP    19      24.103  19.006  11.722  1.00  0.00           C  
ATOM    354  C3  XYP    19      23.055  19.857  11.325  1.00  0.00           C  
ATOM    355  H3  XYP    19      22.401  19.546  10.741  1.00  0.00           H  
ATOM    356  C4  XYP    19      22.987  21.173  11.821  1.00  0.00           C  
ATOM    357  H4  XYP    19      22.281  21.724  11.575  1.00  0.00           H  
ATOM    358  C5  XYP    19      23.968  21.650  12.709  1.00  0.00           C  
ATOM    359  C6  XYP    19      23.870  23.061  13.251  1.00  0.00           C  
ATOM    360  H6a XYP    19      22.985  23.197  13.649  1.00  0.00           H  
ATOM    361  H6b XYP    19      24.551  23.211  13.938  1.00  0.00           H  
ATOM    362  H6c XYP    19      23.998  23.703  12.523  1.00  0.00           H  
ATOM    363  C7  XYP    19      25.022  20.802  13.097  1.00  0.00           C  
ATOM    364  H7  XYP    19      25.671  21.108  13.689  1.00  0.00           H  
ATOM    365  C8  XYP    19      25.083  19.481  12.613  1.00  0.00           C  
ATOM    366  H8  XYP    19      25.768  18.916  12.888  1.00  0.00           H  
TER     367      XYP    19 
ATOM    367  C1  XYP    20      30.566  23.046   9.958  1.00  0.00           C  
ATOM    368  H1a XYP    20      31.409  22.633  10.237  1.00  0.00           H  
ATOM    369  H1b XYP    20      30.089  22.422   9.372  1.00  0.00           H  
ATOM    370  H1c XYP    20      30.755  23.872   9.468  1.00  0.00           H  
ATOM    371  C2  XYP    20      29.727  23.361  11.178  1.00  0.00           C  
ATOM    372  C3  XYP    20      28.351  23.069  11.192  1.00  0.00           C  
ATOM    373  H3  XYP    20      27.953  22.672  10.450  1.00  0.00           H  
ATOM    374  C4  XYP    20      27.576  23.363  12.331  1.00  0.00           C  
ATOM    375  H4  XYP    20      26.668  23.165  12.338  1.00  0.00           H  
ATOM    376  C5  XYP    20      28.173  23.951  13.462  1.00  0.00           C  
ATOM    377  C6  XYP    20      27.337  24.249  14.689  1.00  0.00           C  
ATOM    378  H6a XYP    20      27.907  24.569  15.419  1.00  0.00           H  
ATOM    379  H6b XYP    20      26.675  24.939  14.475  1.00  0.00           H  
ATOM    380  H6c XYP    20      26.878  23.434  14.980  1.00  0.00           H  
ATOM    381  C7  XYP    20      29.549  24.244  13.445  1.00  0.00           C  
ATOM    382  H7  XYP    20      29.948  24.637  14.189  1.00  0.00           H  
ATOM    383  C8  XYP    20      30.324  23.954  12.305  1.00  0.00           C  
ATOM    384  H8  XYP    20      31.232  24.156  12.298  1.00  0.00           H  
TER     385      XYP    20 
ATOM    385  C1  XYP    21      30.123  14.969   7.098  1.00  0.00           C  
ATOM    386  H1a XYP    21      30.006  15.783   6.565  1.00  0.00           H  
ATOM    387  H1b XYP    21      30.769  14.381   6.654  1.00  0.00           H  
ATOM    388  H1c XYP    21      29.265  14.501   7.169  1.00  0.00           H  
ATOM    389  C2  XYP    21      30.619  15.342   8.478  1.00  0.00           C  
ATOM    390  C3  XYP    21      31.988  15.249   8.791  1.00  0.00           C  
ATOM    391  H3  XYP    21      32.592  14.949   8.150  1.00  0.00           H  
ATOM    392  C4  XYP    21      32.448  15.614  10.072  1.00  0.00           C  
ATOM    393  H4  XYP    21      33.354  15.554  10.277  1.00  0.00           H  
ATOM    394  C5  XYP    21      31.542  16.077  11.043  1.00  0.00           C  
ATOM    395  C6  XYP    21      32.043  16.485  12.411  1.00  0.00           C  
ATOM    396  H6a XYP    21      31.332  16.946  12.902  1.00  0.00           H  
ATOM    397  H6b XYP    21      32.318  15.688  12.911  1.00  0.00           H  
ATOM    398  H6c XYP    21      32.807  17.090  12.315  1.00  0.00           H  
ATOM    399  C7  XYP    21      30.173  16.167  10.731  1.00  0.00           C  
ATOM    400  H7  XYP    21      29.574  16.487  11.367  1.00  0.00           H  
ATOM    401  C8  XYP    21      29.712  15.801   9.451  1.00  0.00           C  
ATOM    402  H8  XYP    21      28.807  15.873   9.245  1.00  0.00           H  
TER     403      XYP    21 
ATOM    403  C1  XYP    22      27.462  18.323  16.352  1.00  0.00           C  
ATOM    404  H1a XYP    22      28.441  18.286  16.360  1.00  0.00           H  
ATOM    405  H1b XYP    22      27.169  19.219  16.083  1.00  0.00           H  
ATOM    406  H1c XYP    22      27.134  18.138  17.257  1.00  0.00           H  
ATOM    407  C2  XYP    22      26.917  17.301  15.378  1.00  0.00           C  
ATOM    408  C3  XYP    22      25.802  16.518  15.726  1.00  0.00           C  
ATOM    409  H3  XYP    22      25.388  16.643  16.552  1.00  0.00           H  
ATOM    410  C4  XYP    22      25.306  15.554  14.828  1.00  0.00           C  
ATOM    411  H4  XYP    22      24.565  15.043  15.061  1.00  0.00           H  
ATOM    412  C5  XYP    22      25.909  15.375  13.572  1.00  0.00           C  
ATOM    413  C6  XYP    22      25.367  14.334  12.615  1.00  0.00           C  
ATOM    414  H6a XYP    22      25.223  13.491  13.094  1.00  0.00           H  
ATOM    415  H6b XYP    22      24.514  14.644  12.246  1.00  0.00           H  
ATOM    416  H6c XYP    22      26.000  14.182  11.883  1.00  0.00           H  
ATOM    417  C7  XYP    22      27.015  16.170  13.215  1.00  0.00           C  
ATOM    418  H7  XYP    22      27.414  16.060  12.383  1.00  0.00           H  
ATOM    419  C8  XYP    22      27.525  17.122  14.121  1.00  0.00           C  
ATOM    420  H8  XYP    22      28.263  17.637  13.887  1.00  0.00           H  
TER     421      XYP    22 
ATOM    421  C1  XYP    23      22.443  18.021  16.256  1.00  0.00           C  
ATOM    422  H1a XYP    23      21.654  18.343  16.739  1.00  0.00           H  
ATOM    423  H1b XYP    23      23.203  17.975  16.868  1.00  0.00           H  
ATOM    424  H1c XYP    23      22.675  18.645  15.535  1.00  0.00           H  
ATOM    425  C2  XYP    23      22.171  16.647  15.691  1.00  0.00           C  
ATOM    426  C3  XYP    23      22.043  16.457  14.302  1.00  0.00           C  
ATOM    427  H3  XYP    23      22.104  17.186  13.727  1.00  0.00           H  
ATOM    428  C4  XYP    23      21.851  15.162  13.783  1.00  0.00           C  
ATOM    429  H4  XYP    23      21.783  15.037  12.863  1.00  0.00           H  
ATOM    430  C5  XYP    23      21.778  14.054  14.648  1.00  0.00           C  
ATOM    431  C6  XYP    23      21.623  12.662  14.078  1.00  0.00           C  
ATOM    432  H6a XYP    23      21.560  12.003  14.800  1.00  0.00           H  
ATOM    433  H6b XYP    23      20.809  12.620  13.537  1.00  0.00           H  
ATOM    434  H6c XYP    23      22.399  12.455  13.517  1.00  0.00           H  
ATOM    435  C7  XYP    23      21.878  14.249  16.038  1.00  0.00           C  
ATOM    436  H7  XYP    23      21.815  13.528  16.620  1.00  0.00           H  
ATOM    437  C8  XYP    23      22.080  15.543  16.556  1.00  0.00           C  
ATOM    438  H8  XYP    23      22.163  15.666  17.476  1.00  0.00           H  
TER     439      XYP    23 
ATOM    439  C1  XYP    24      29.029  20.470  13.903  1.00  0.00           C  
ATOM    440  H1a XYP    24      29.264  21.397  14.107  1.00  0.00           H  
ATOM    441  H1b XYP    24      28.053  20.386  13.894  1.00  0.00           H  
ATOM    442  H1c XYP    24      29.396  19.884  14.595  1.00  0.00           H  
ATOM    443  C2  XYP    24      29.602  20.091  12.556  1.00  0.00           C  
ATOM    444  C3  XYP    24      30.995  20.118  12.355  1.00  0.00           C  
ATOM    445  H3  XYP    24      31.555  20.371  13.052  1.00  0.00           H  
ATOM    446  C4  XYP    24      31.536  19.773  11.101  1.00  0.00           C  
ATOM    447  H4  XYP    24      32.457  19.791  10.969  1.00  0.00           H  
ATOM    448  C5  XYP    24      30.686  19.408  10.040  1.00  0.00           C  
ATOM    449  C6  XYP    24      31.272  19.052   8.691  1.00  0.00           C  
ATOM    450  H6a XYP    24      32.057  18.477   8.814  1.00  0.00           H  
ATOM    451  H6b XYP    24      30.610  18.570   8.152  1.00  0.00           H  
ATOM    452  H6c XYP    24      31.536  19.871   8.223  1.00  0.00           H  
ATOM    453  C7  XYP    24      29.293  19.387  10.240  1.00  0.00           C  
ATOM    454  H7  XYP    24      28.728  19.150   9.540  1.00  0.00           H  
ATOM    455  C8  XYP    24      28.753  19.722  11.496  1.00  0.00           C  
ATOM    456  H8  XYP    24      27.831  19.713  11.623  1.00  0.00           H  
TER     457      XYP    24 
ATOM    457  C1  XYP    25      16.069  10.611  33.341  1.00  0.00           C  
ATOM    458  H1a XYP    25      16.870  10.443  32.804  1.00  0.00           H  
ATOM    459  H1b XYP    25      16.308  11.173  34.107  1.00  0.00           H  
ATOM    460  H1c XYP    25      15.713   9.759  33.668  1.00  0.00           H  
ATOM    461  C2  XYP    25      15.025  11.296  32.489  1.00  0.00           C  
ATOM    462  C3  XYP    25      14.766  12.672  32.642  1.00  0.00           C  
ATOM    463  H3  XYP    25      15.247  13.166  33.267  1.00  0.00           H  
ATOM    464  C4  XYP    25      13.778  13.299  31.858  1.00  0.00           C  
ATOM    465  H4  XYP    25      13.606  14.207  31.966  1.00  0.00           H  
ATOM    466  C5  XYP    25      13.049  12.555  30.912  1.00  0.00           C  
ATOM    467  C6  XYP    25      11.983  13.224  30.073  1.00  0.00           C  
ATOM    468  H6a XYP    25      11.281  12.578  29.851  1.00  0.00           H  
ATOM    469  H6b XYP    25      11.583  13.968  30.569  1.00  0.00           H  
ATOM    470  H6c XYP    25      12.385  13.563  29.246  1.00  0.00           H  
ATOM    471  C7  XYP    25      13.325  11.186  30.744  1.00  0.00           C  
ATOM    472  H7  XYP    25      12.849  10.693  30.115  1.00  0.00           H  
ATOM    473  C8  XYP    25      14.304  10.555  31.535  1.00  0.00           C  
ATOM    474  H8  XYP    25      14.473   9.646  31.430  1.00  0.00           H  
TER     475      XYP    25 
ATOM    475  C1  XYP    26      14.761   9.801  39.460  1.00  0.00           C  
ATOM    476  H1a XYP    26      14.546   8.884  39.732  1.00  0.00           H  
ATOM    477  H1b XYP    26      15.730   9.868  39.326  1.00  0.00           H  
ATOM    478  H1c XYP    26      14.486  10.423  40.164  1.00  0.00           H  
ATOM    479  C2  XYP    26      14.038  10.141  38.175  1.00  0.00           C  
ATOM    480  C3  XYP    26      14.595  11.069  37.275  1.00  0.00           C  
ATOM    481  H3  XYP    26      15.410  11.473  37.473  1.00  0.00           H  
ATOM    482  C4  XYP    26      13.925  11.383  36.077  1.00  0.00           C  
ATOM    483  H4  XYP    26      14.295  11.996  35.484  1.00  0.00           H  
ATOM    484  C5  XYP    26      12.698  10.767  35.769  1.00  0.00           C  
ATOM    485  C6  XYP    26      11.991  11.097  34.473  1.00  0.00           C  
ATOM    486  H6a XYP    26      11.042  10.864  34.538  1.00  0.00           H  
ATOM    487  H6b XYP    26      12.074  12.055  34.282  1.00  0.00           H  
ATOM    488  H6c XYP    26      12.399  10.587  33.743  1.00  0.00           H  
ATOM    489  C7  XYP    26      12.139   9.842  36.670  1.00  0.00           C  
ATOM    490  H7  XYP    26      11.328   9.432  36.470  1.00  0.00           H  
ATOM    491  C8  XYP    26      12.805   9.534  37.873  1.00  0.00           C  
ATOM    492  H8  XYP    26      12.433   8.922  38.467  1.00  0.00           H  
TER     493      XYP    26 
ATOM    493  C1  XYP    27      23.654   7.485  37.454  1.00  0.00           C  
ATOM    494  H1a XYP    27      23.873   8.128  36.748  1.00  0.00           H  
ATOM    495  H1b XYP    27      23.558   7.963  38.304  1.00  0.00           H  
ATOM    496  H1c XYP    27      24.379   6.830  37.529  1.00  0.00           H  
ATOM    497  C2  XYP    27      22.363   6.765  37.131  1.00  0.00           C  
ATOM    498  C3  XYP    27      21.785   5.903  38.082  1.00  0.00           C  
ATOM    499  H3  XYP    27      22.202   5.775  38.904  1.00  0.00           H  
ATOM    500  C4  XYP    27      20.576   5.239  37.793  1.00  0.00           C  
ATOM    501  H4  XYP    27      20.194   4.674  38.424  1.00  0.00           H  
ATOM    502  C5  XYP    27      19.944   5.429  36.550  1.00  0.00           C  
ATOM    503  C6  XYP    27      18.646   4.721  36.229  1.00  0.00           C  
ATOM    504  H6a XYP    27      18.000   5.368  35.877  1.00  0.00           H  
ATOM    505  H6b XYP    27      18.811   4.026  35.557  1.00  0.00           H  
ATOM    506  H6c XYP    27      18.273   4.311  37.037  1.00  0.00           H  
ATOM    507  C7  XYP    27      20.530   6.280  35.596  1.00  0.00           C  
ATOM    508  H7  XYP    27      20.121   6.394  34.770  1.00  0.00           H  
ATOM    509  C8  XYP    27      21.732   6.953  35.888  1.00  0.00           C  
ATOM    510  H8  XYP    27      22.113   7.517  35.253  1.00  0.00           H  
TER     511      XYP    27 
ATOM    511  C1  XYP    28      14.775   6.172  32.708  1.00  0.00           C  
ATOM    512  H1a XYP    28      14.186   6.814  33.157  1.00  0.00           H  
ATOM    513  H1b XYP    28      14.331   5.823  31.908  1.00  0.00           H  
ATOM    514  H1c XYP    28      14.962   5.425  33.313  1.00  0.00           H  
ATOM    515  C2  XYP    28      16.069   6.859  32.331  1.00  0.00           C  
ATOM    516  C3  XYP    28      16.309   7.243  31.000  1.00  0.00           C  
ATOM    517  H3  XYP    28      15.667   7.076  30.348  1.00  0.00           H  
ATOM    518  C4  XYP    28      17.520   7.872  30.652  1.00  0.00           C  
ATOM    519  H4  XYP    28      17.675   8.115  29.770  1.00  0.00           H  
ATOM    520  C5  XYP    28      18.486   8.146  31.638  1.00  0.00           C  
ATOM    521  C6  XYP    28      19.776   8.844  31.266  1.00  0.00           C  
ATOM    522  H6a XYP    28      20.095   8.516  30.400  1.00  0.00           H  
ATOM    523  H6b XYP    28      19.619   9.810  31.211  1.00  0.00           H  
ATOM    524  H6c XYP    28      20.461   8.670  31.945  1.00  0.00           H  
ATOM    525  C7  XYP    28      18.238   7.779  32.974  1.00  0.00           C  
ATOM    526  H7  XYP    28      18.865   7.972  33.634  1.00  0.00           H  
ATOM    527  C8  XYP    28      17.038   7.126  33.315  1.00  0.00           C  
ATOM    528  H8  XYP    28      16.881   6.876  34.197  1.00  0.00           H  
TER     529      XYP    28 
ATOM    529  C1  XYP    29      16.936  11.046  29.459  1.00  0.00           C  
ATOM    530  H1a XYP    29      16.469  10.294  29.038  1.00  0.00           H  
ATOM    531  H1b XYP    29      17.174  10.804  30.378  1.00  0.00           H  
ATOM    532  H1c XYP    29      16.336  11.820  29.481  1.00  0.00           H  
ATOM    533  C2  XYP    29      18.195  11.378  28.693  1.00  0.00           C  
ATOM    534  C3  XYP    29      18.602  12.717  28.548  1.00  0.00           C  
ATOM    535  H3  XYP    29      18.107  13.401  28.944  1.00  0.00           H  
ATOM    536  C4  XYP    29      19.772  13.032  27.829  1.00  0.00           C  
ATOM    537  H4  XYP    29      20.042  13.922  27.743  1.00  0.00           H  
ATOM    538  C5  XYP    29      20.543  12.013  27.242  1.00  0.00           C  
ATOM    539  C6  XYP    29      21.799  12.357  26.471  1.00  0.00           C  
ATOM    540  H6a XYP    29      21.714  13.250  26.075  1.00  0.00           H  
ATOM    541  H6b XYP    29      22.570  12.347  27.075  1.00  0.00           H  
ATOM    542  H6c XYP    29      21.939  11.710  25.747  1.00  0.00           H  
ATOM    543  C7  XYP    29      20.122  10.674  27.362  1.00  0.00           C  
ATOM    544  H7  XYP    29      20.633   9.997  26.975  1.00  0.00           H  
ATOM    545  C8  XYP    29      18.952  10.358  28.084  1.00  0.00           C  
ATOM    546  H8  XYP    29      18.692   9.468  28.178  1.00  0.00           H  
TER     547      XYP    29 
ATOM    547  C1  XYP    30      14.732   7.100  36.303  1.00  0.00           C  
ATOM    548  H1a XYP    30      14.012   6.978  36.955  1.00  0.00           H  
ATOM    549  H1b XYP    30      14.475   7.809  35.676  1.00  0.00           H  
ATOM    550  H1c XYP    30      14.869   6.264  35.811  1.00  0.00           H  
ATOM    551  C2  XYP    30      16.010   7.476  37.021  1.00  0.00           C  
ATOM    552  C3  XYP    30      16.401   6.771  38.174  1.00  0.00           C  
ATOM    553  H3  XYP    30      15.872   6.076  38.494  1.00  0.00           H  
ATOM    554  C4  XYP    30      17.592   7.115  38.844  1.00  0.00           C  
ATOM    555  H4  XYP    30      17.848   6.648  39.607  1.00  0.00           H  
ATOM    556  C5  XYP    30      18.399   8.163  38.361  1.00  0.00           C  
ATOM    557  C6  XYP    30      19.673   8.544  39.082  1.00  0.00           C  
ATOM    558  H6a XYP    30      19.970   7.807  39.655  1.00  0.00           H  
ATOM    559  H6b XYP    30      20.376   8.739  38.428  1.00  0.00           H  
ATOM    560  H6c XYP    30      19.511   9.338  39.632  1.00  0.00           H  
ATOM    561  C7  XYP    30      18.007   8.867  37.208  1.00  0.00           C  
ATOM    562  H7  XYP    30      18.537   9.561  36.887  1.00  0.00           H  
ATOM    563  C8  XYP    30      16.815   8.525  36.541  1.00  0.00           C  
ATOM    564  H8  XYP    30      16.557   8.996  35.782  1.00  0.00           H  
TER     565      XYP    30 
ATOM    565  C1  XYP    31      29.436  24.214  34.932  1.00  0.00           C  
ATOM    566  H1a XYP    31      30.308  24.173  34.488  1.00  0.00           H  
ATOM    567  H1b XYP    31      29.514  24.738  35.757  1.00  0.00           H  
ATOM    568  H1c XYP    31      29.153  23.306  35.161  1.00  0.00           H  
ATOM    569  C2  XYP    31      28.415  24.832  34.006  1.00  0.00           C  
ATOM    570  C3  XYP    31      27.910  26.122  34.253  1.00  0.00           C  
ATOM    571  H3  XYP    31      28.181  26.591  35.012  1.00  0.00           H  
ATOM    572  C4  XYP    31      26.956  26.689  33.382  1.00  0.00           C  
ATOM    573  H4  XYP    31      26.598  27.531  33.562  1.00  0.00           H  
ATOM    574  C5  XYP    31      26.506  25.977  32.255  1.00  0.00           C  
ATOM    575  C6  XYP    31      25.466  26.585  31.339  1.00  0.00           C  
ATOM    576  H6a XYP    31      25.437  26.102  30.487  1.00  0.00           H  
ATOM    577  H6b XYP    31      24.585  26.534  31.763  1.00  0.00           H  
ATOM    578  H6c XYP    31      25.687  27.523  31.160  1.00  0.00           H  
ATOM    579  C7  XYP    31      27.046  24.705  31.987  1.00  0.00           C  
ATOM    580  H7  XYP    31      26.758  24.230  31.237  1.00  0.00           H  
ATOM    581  C8  XYP    31      27.994  24.134  32.860  1.00  0.00           C  
ATOM    582  H8  XYP    31      28.325  23.278  32.687  1.00  0.00           H  
TER     583      XYP    31 
ATOM    583  C1  XYP    32      24.913  23.443  39.789  1.00  0.00           C  
ATOM    584  H1a XYP    32      24.961  22.473  39.924  1.00  0.00           H  
ATOM    585  H1b XYP    32      25.771  23.838  40.050  1.00  0.00           H  
ATOM    586  H1c XYP    32      24.199  23.817  40.345  1.00  0.00           H  
ATOM    587  C2  XYP    32      24.625  23.741  38.333  1.00  0.00           C  
ATOM    588  C3  XYP    32      25.265  24.815  37.686  1.00  0.00           C  
ATOM    589  H3  XYP    32      25.865  25.348  38.156  1.00  0.00           H  
ATOM    590  C4  XYP    32      25.009  25.074  36.324  1.00  0.00           C  
ATOM    591  H4  XYP    32      25.439  25.778  35.895  1.00  0.00           H  
ATOM    592  C5  XYP    32      24.109  24.265  35.606  1.00  0.00           C  
ATOM    593  C6  XYP    32      23.851  24.536  34.140  1.00  0.00           C  
ATOM    594  H6a XYP    32      23.010  24.117  33.859  1.00  0.00           H  
ATOM    595  H6b XYP    32      23.792  25.501  33.986  1.00  0.00           H  
ATOM    596  H6c XYP    32      24.585  24.166  33.609  1.00  0.00           H  
ATOM    597  C7  XYP    32      23.462  23.198  36.257  1.00  0.00           C  
ATOM    598  H7  XYP    32      22.872  22.657  35.783  1.00  0.00           H  
ATOM    599  C8  XYP    32      23.718  22.938  37.618  1.00  0.00           C  
ATOM    600  H8  XYP    32      23.299  22.224  38.042  1.00  0.00           H  
TER     601      XYP    32 
ATOM    601  C1  XYP    33      32.115  20.351  42.675  1.00  0.00           C  
ATOM    602  H1a XYP    33      32.222  21.321  42.586  1.00  0.00           H  
ATOM    603  H1b XYP    33      31.492  20.162  43.407  1.00  0.00           H  
ATOM    604  H1c XYP    33      32.983  19.946  42.880  1.00  0.00           H  
ATOM    605  C2  XYP    33      31.589  19.779  41.376  1.00  0.00           C  
ATOM    606  C3  XYP    33      30.479  18.913  41.372  1.00  0.00           C  
ATOM    607  H3  XYP    33      30.060  18.692  42.173  1.00  0.00           H  
ATOM    608  C4  XYP    33      30.002  18.379  40.158  1.00  0.00           C  
ATOM    609  H4  XYP    33      29.268  17.808  40.156  1.00  0.00           H  
ATOM    610  C5  XYP    33      30.633  18.707  38.943  1.00  0.00           C  
ATOM    611  C6  XYP    33      30.120  18.132  37.640  1.00  0.00           C  
ATOM    612  H6a XYP    33      29.309  18.612  37.370  1.00  0.00           H  
ATOM    613  H6b XYP    33      30.797  18.226  36.938  1.00  0.00           H  
ATOM    614  H6c XYP    33      29.914  17.181  37.757  1.00  0.00           H  
ATOM    615  C7  XYP    33      31.743  19.572  38.948  1.00  0.00           C  
ATOM    616  H7  XYP    33      32.165  19.786  38.147  1.00  0.00           H  
ATOM    617  C8  XYP    33      32.220  20.106  40.161  1.00  0.00           C  
ATOM    618  H8  XYP    33      32.957  20.675  40.161  1.00  0.00           H  
TER     619      XYP    33 
ATOM    619  C1  XYP    34      28.660  19.848  34.245  1.00  0.00           C  
ATOM    620  H1a XYP    34      28.315  19.352  35.017  1.00  0.00           H  
ATOM    621  H1b XYP    34      28.187  20.703  34.171  1.00  0.00           H  
ATOM    622  H1c XYP    34      28.503  19.325  33.431  1.00  0.00           H  
ATOM    623  C2  XYP    34      30.138  20.102  34.435  1.00  0.00           C  
ATOM    624  C3  XYP    34      31.077  19.556  33.541  1.00  0.00           C  
ATOM    625  H3  XYP    34      30.789  19.027  32.831  1.00  0.00           H  
ATOM    626  C4  XYP    34      32.450  19.816  33.714  1.00  0.00           C  
ATOM    627  H4  XYP    34      33.068  19.457  33.120  1.00  0.00           H  
ATOM    628  C5  XYP    34      32.892  20.626  34.775  1.00  0.00           C  
ATOM    629  C6  XYP    34      34.367  20.916  34.953  1.00  0.00           C  
ATOM    630  H6a XYP    34      34.859  20.687  34.136  1.00  0.00           H  
ATOM    631  H6b XYP    34      34.496  21.868  35.143  1.00  0.00           H  
ATOM    632  H6c XYP    34      34.715  20.384  35.699  1.00  0.00           H  
ATOM    633  C7  XYP    34      31.954  21.161  35.677  1.00  0.00           C  
ATOM    634  H7  XYP    34      32.243  21.690  36.386  1.00  0.00           H  
ATOM    635  C8  XYP    34      30.581  20.893  35.511  1.00  0.00           C  
ATOM    636  H8  XYP    34      29.962  21.238  36.115  1.00  0.00           H  
TER     637      XYP    34 
ATOM    637  C1  XYP    35      29.909  22.527  30.042  1.00  0.00           C  
ATOM    638  H1a XYP    35      29.393  23.318  30.299  1.00  0.00           H  
ATOM    639  H1b XYP    35      29.800  22.372  29.082  1.00  0.00           H  
ATOM    640  H1c XYP    35      29.571  21.750  30.535  1.00  0.00           H  
ATOM    641  C2  XYP    35      31.375  22.746  30.334  1.00  0.00           C  
ATOM    642  C3  XYP    35      32.151  21.708  30.878  1.00  0.00           C  
ATOM    643  H3  XYP    35      31.755  20.889  31.071  1.00  0.00           H  
ATOM    644  C4  XYP    35      33.525  21.901  31.119  1.00  0.00           C  
ATOM    645  H4  XYP    35      34.033  21.212  31.480  1.00  0.00           H  
ATOM    646  C5  XYP    35      34.135  23.127  30.802  1.00  0.00           C  
ATOM    647  C6  XYP    35      35.621  23.305  31.031  1.00  0.00           C  
ATOM    648  H6a XYP    35      35.932  24.137  30.618  1.00  0.00           H  
ATOM    649  H6b XYP    35      35.801  23.334  31.994  1.00  0.00           H  
ATOM    650  H6c XYP    35      36.104  22.550  30.633  1.00  0.00           H  
ATOM    651  C7  XYP    35      33.357  24.173  30.268  1.00  0.00           C  
ATOM    652  H7  XYP    35      33.755  24.986  30.053  1.00  0.00           H  
ATOM    653  C8  XYP    35      31.979  23.982  30.038  1.00  0.00           C  
ATOM    654  H8  XYP    35      31.467  24.665  29.662  1.00  0.00           H  
TER     655      XYP    35 
ATOM    655  C1  XYP    36      25.395  20.314  35.719  1.00  0.00           C  
ATOM    656  H1a XYP    36      24.548  20.000  36.097  1.00  0.00           H  
ATOM    657  H1b XYP    36      25.214  21.061  35.113  1.00  0.00           H  
ATOM    658  H1c XYP    36      25.815  19.586  35.216  1.00  0.00           H  
ATOM    659  C2  XYP    36      26.318  20.757  36.832  1.00  0.00           C  
ATOM    660  C3  XYP    36      26.476  19.952  37.974  1.00  0.00           C  
ATOM    661  H3  XYP    36      26.014  19.148  38.035  1.00  0.00           H  
ATOM    662  C4  XYP    36      27.323  20.364  39.022  1.00  0.00           C  
ATOM    663  H4  XYP    36      27.423  19.830  39.777  1.00  0.00           H  
ATOM    664  C5  XYP    36      28.020  21.583  38.930  1.00  0.00           C  
ATOM    665  C6  XYP    36      28.924  22.041  40.054  1.00  0.00           C  
ATOM    666  H6a XYP    36      28.865  21.423  40.811  1.00  0.00           H  
ATOM    667  H6b XYP    36      29.851  22.066  39.735  1.00  0.00           H  
ATOM    668  H6c XYP    36      28.655  22.936  40.348  1.00  0.00           H  
ATOM    669  C7  XYP    36      27.867  22.385  37.785  1.00  0.00           C  
ATOM    670  H7  XYP    36      28.320  23.196  37.724  1.00  0.00           H  
ATOM    671  C8  XYP    36      27.020  21.973  36.737  1.00  0.00           C  
ATOM    672  H8  XYP    36      26.908  22.513  35.987  1.00  0.00           H  
TER     673      XYP    36 
ATOM    673  C1  XYP    37      28.509  33.843  21.286  1.00  0.00           C  
ATOM    674  H1a XYP    37      29.469  33.775  21.101  1.00  0.00           H  
ATOM    675  H1b XYP    37      28.323  34.693  21.736  1.00  0.00           H  
ATOM    676  H1c XYP    37      28.250  33.104  21.872  1.00  0.00           H  
ATOM    677  C2  XYP    37      27.730  33.778  19.990  1.00  0.00           C  
ATOM    678  C3  XYP    37      28.270  34.343  18.820  1.00  0.00           C  
ATOM    679  H3  XYP    37      29.108  34.748  18.845  1.00  0.00           H  
ATOM    680  C4  XYP    37      27.550  34.293  17.611  1.00  0.00           C  
ATOM    681  H4  XYP    37      27.911  34.665  16.838  1.00  0.00           H  
ATOM    682  C5  XYP    37      26.283  33.683  17.566  1.00  0.00           C  
ATOM    683  C6  XYP    37      25.516  33.639  16.263  1.00  0.00           C  
ATOM    684  H6a XYP    37      24.825  32.945  16.303  1.00  0.00           H  
ATOM    685  H6b XYP    37      25.097  34.509  16.102  1.00  0.00           H  
ATOM    686  H6c XYP    37      26.127  33.428  15.527  1.00  0.00           H  
ATOM    687  C7  XYP    37      25.738  33.123  18.737  1.00  0.00           C  
ATOM    688  H7  XYP    37      24.898  32.722  18.710  1.00  0.00           H  
ATOM    689  C8  XYP    37      26.461  33.168  19.946  1.00  0.00           C  
ATOM    690  H8  XYP    37      26.098  32.796  20.717  1.00  0.00           H  
TER     691      XYP    37 
ATOM    691  C1  XYP    38      23.569  35.648  25.939  1.00  0.00           C  
ATOM    692  H1a XYP    38      24.438  35.503  26.368  1.00  0.00           H  
ATOM    693  H1b XYP    38      23.522  36.571  25.611  1.00  0.00           H  
ATOM    694  H1c XYP    38      22.853  35.515  26.595  1.00  0.00           H  
ATOM    695  C2  XYP    38      23.399  34.683  24.788  1.00  0.00           C  
ATOM    696  C3  XYP    38      23.747  35.070  23.480  1.00  0.00           C  
ATOM    697  H3  XYP    38      24.070  35.928  23.319  1.00  0.00           H  
ATOM    698  C4  XYP    38      23.589  34.170  22.408  1.00  0.00           C  
ATOM    699  H4  XYP    38      23.806  34.435  21.541  1.00  0.00           H  
ATOM    700  C5  XYP    38      23.111  32.867  22.643  1.00  0.00           C  
ATOM    701  C6  XYP    38      22.956  31.891  21.497  1.00  0.00           C  
ATOM    702  H6a XYP    38      22.037  31.551  21.477  1.00  0.00           H  
ATOM    703  H6b XYP    38      23.146  32.334  20.643  1.00  0.00           H  
ATOM    704  H6c XYP    38      23.576  31.142  21.615  1.00  0.00           H  
ATOM    705  C7  XYP    38      22.780  32.475  23.954  1.00  0.00           C  
ATOM    706  H7  XYP    38      22.452  31.614  24.107  1.00  0.00           H  
ATOM    707  C8  XYP    38      22.909  33.384  25.023  1.00  0.00           C  
ATOM    708  H8  XYP    38      22.642  33.134  25.880  1.00  0.00           H  
TER     709      XYP    38 
ATOM    709  C1  XYP    39      31.656  33.525  28.488  1.00  0.00           C  
ATOM    710  H1a XYP    39      31.353  34.244  27.895  1.00  0.00           H  
ATOM    711  H1b XYP    39      31.262  33.657  29.375  1.00  0.00           H  
ATOM    712  H1c XYP    39      32.632  33.554  28.562  1.00  0.00           H  
ATOM    713  C2  XYP    39      31.238  32.187  27.922  1.00  0.00           C  
ATOM    714  C3  XYP    39      30.682  31.201  28.758  1.00  0.00           C  
ATOM    715  H3  XYP    39      30.565  31.370  29.666  1.00  0.00           H  
ATOM    716  C4  XYP    39      30.293  29.957  28.224  1.00  0.00           C  
ATOM    717  H4  XYP    39      29.916  29.310  28.778  1.00  0.00           H  
ATOM    718  C5  XYP    39      30.456  29.690  26.852  1.00  0.00           C  
ATOM    719  C6  XYP    39      30.018  28.360  26.278  1.00  0.00           C  
ATOM    720  H6a XYP    39      30.373  28.244  25.373  1.00  0.00           H  
ATOM    721  H6b XYP    39      30.344  27.630  26.845  1.00  0.00           H  
ATOM    722  H6c XYP    39      29.040  28.327  26.242  1.00  0.00           H  
ATOM    723  C7  XYP    39      31.008  30.679  26.017  1.00  0.00           C  
ATOM    724  H7  XYP    39      31.102  30.513  25.107  1.00  0.00           H  
ATOM    725  C8  XYP    39      31.401  31.923  26.550  1.00  0.00           C  
ATOM    726  H8  XYP    39      31.764  32.574  25.993  1.00  0.00           H  
TER     727      XYP    39 
ATOM    727  C1  XYP    40      27.452  28.564  20.403  1.00  0.00           C  
ATOM    728  H1a XYP    40      26.837  28.167  21.055  1.00  0.00           H  
ATOM    729  H1b XYP    40      27.065  29.394  20.054  1.00  0.00           H  
ATOM    730  H1c XYP    40      27.580  27.939  19.661  1.00  0.00           H  
ATOM    731  C2  XYP    40      28.783  28.838  21.068  1.00  0.00           C  
ATOM    732  C3  XYP    40      29.670  27.780  21.335  1.00  0.00           C  
ATOM    733  H3  XYP    40      29.427  26.908  21.115  1.00  0.00           H  
ATOM    734  C4  XYP    40      30.920  28.040  21.930  1.00  0.00           C  
ATOM    735  H4  XYP    40      31.508  27.340  22.094  1.00  0.00           H  
ATOM    736  C5  XYP    40      31.285  29.355  22.271  1.00  0.00           C  
ATOM    737  C6  XYP    40      32.647  29.626  22.875  1.00  0.00           C  
ATOM    738  H6a XYP    40      33.342  29.392  22.225  1.00  0.00           H  
ATOM    739  H6b XYP    40      32.734  30.574  23.107  1.00  0.00           H  
ATOM    740  H6c XYP    40      32.761  29.087  23.685  1.00  0.00           H  
ATOM    741  C7  XYP    40      30.390  30.412  22.021  1.00  0.00           C  
ATOM    742  H7  XYP    40      30.626  31.284  22.242  1.00  0.00           H  
ATOM    743  C8  XYP    40      29.145  30.153  21.416  1.00  0.00           C  
ATOM    744  H8  XYP    40      28.560  30.852  21.238  1.00  0.00           H  
TER     745      XYP    40 
ATOM    745  C1  XYP    41      29.743  31.165  18.095  1.00  0.00           C  
ATOM    746  H1a XYP    41      29.215  30.340  18.142  1.00  0.00           H  
ATOM    747  H1b XYP    41      29.662  31.650  18.941  1.00  0.00           H  
ATOM    748  H1c XYP    41      29.399  31.728  17.371  1.00  0.00           H  
ATOM    749  C2  XYP    41      31.195  30.820  17.851  1.00  0.00           C  
ATOM    750  C3  XYP    41      31.870  29.966  18.741  1.00  0.00           C  
ATOM    751  H3  XYP    41      31.417  29.614  19.473  1.00  0.00           H  
ATOM    752  C4  XYP    41      33.218  29.627  18.518  1.00  0.00           C  
ATOM    753  H4  XYP    41      33.655  29.053  19.106  1.00  0.00           H  
ATOM    754  C5  XYP    41      33.899  30.142  17.400  1.00  0.00           C  
ATOM    755  C6  XYP    41      35.343  29.769  17.142  1.00  0.00           C  
ATOM    756  H6a XYP    41      35.446  29.480  16.212  1.00  0.00           H  
ATOM    757  H6b XYP    41      35.914  30.547  17.308  1.00  0.00           H  
ATOM    758  H6c XYP    41      35.614  29.037  17.735  1.00  0.00           H  
ATOM    759  C7  XYP    41      33.227  31.002  16.510  1.00  0.00           C  
ATOM    760  H7  XYP    41      33.674  31.341  15.768  1.00  0.00           H  
ATOM    761  C8  XYP    41      31.877  31.340  16.735  1.00  0.00           C  
ATOM    762  H8  XYP    41      31.433  31.901  16.140  1.00  0.00           H  
TER     763      XYP    41 
ATOM    763  C1  XYP    42      26.162  30.450  23.126  1.00  0.00           C  
ATOM    764  H1a XYP    42      25.228  30.247  23.345  1.00  0.00           H  
ATOM    765  H1b XYP    42      26.213  30.801  22.214  1.00  0.00           H  
ATOM    766  H1c XYP    42      26.685  29.622  23.179  1.00  0.00           H  
ATOM    767  C2  XYP    42      26.699  31.465  24.107  1.00  0.00           C  
ATOM    768  C3  XYP    42      27.439  31.049  25.227  1.00  0.00           C  
ATOM    769  H3  XYP    42      27.631  30.144  25.346  1.00  0.00           H  
ATOM    770  C4  XYP    42      27.884  31.990  26.175  1.00  0.00           C  
ATOM    771  H4  XYP    42      28.372  31.700  26.915  1.00  0.00           H  
ATOM    772  C5  XYP    42      27.619  33.359  26.004  1.00  0.00           C  
ATOM    773  C6  XYP    42      28.118  34.373  27.009  1.00  0.00           C  
ATOM    774  H6a XYP    42      28.475  33.915  27.799  1.00  0.00           H  
ATOM    775  H6b XYP    42      28.829  34.911  26.602  1.00  0.00           H  
ATOM    776  H6c XYP    42      27.383  34.957  27.288  1.00  0.00           H  
ATOM    777  C7  XYP    42      26.865  33.777  24.891  1.00  0.00           C  
ATOM    778  H7  XYP    42      26.690  34.683  24.763  1.00  0.00           H  
ATOM    779  C8  XYP    42      26.406  32.831  23.952  1.00  0.00           C  
ATOM    780  H8  XYP    42      25.924  33.113  23.207  1.00  0.00           H  
TER     781      XYP    42 
ATOM    781  C1  XYP    43      13.687  29.017  26.988  1.00  0.00           C  
ATOM    782  H1a XYP    43      14.423  28.584  27.468  1.00  0.00           H  
ATOM    783  H1b XYP    43      12.980  29.247  27.625  1.00  0.00           H  
ATOM    784  H1c XYP    43      13.334  28.396  26.317  1.00  0.00           H  
ATOM    785  C2  XYP    43      14.172  30.272  26.298  1.00  0.00           C  
ATOM    786  C3  XYP    43      15.540  30.600  26.294  1.00  0.00           C  
ATOM    787  H3  XYP    43      16.154  30.036  26.709  1.00  0.00           H  
ATOM    788  C4  XYP    43      15.984  31.778  25.663  1.00  0.00           C  
ATOM    789  H4  XYP    43      16.889  31.992  25.662  1.00  0.00           H  
ATOM    790  C5  XYP    43      15.061  32.634  25.034  1.00  0.00           C  
ATOM    791  C6  XYP    43      15.539  33.911  24.381  1.00  0.00           C  
ATOM    792  H6a XYP    43      14.886  34.216  23.719  1.00  0.00           H  
ATOM    793  H6b XYP    43      15.649  34.603  25.065  1.00  0.00           H  
ATOM    794  H6c XYP    43      16.396  33.754  23.933  1.00  0.00           H  
ATOM    795  C7  XYP    43      13.693  32.304  25.034  1.00  0.00           C  
ATOM    796  H7  XYP    43      13.080  32.869  24.621  1.00  0.00           H  
ATOM    797  C8  XYP    43      13.249  31.124  25.663  1.00  0.00           C  
ATOM    798  H8  XYP    43      12.344  30.910  25.666  1.00  0.00           H  
TER     799      XYP    43 
ATOM    799  C1  XYP    44      12.147  31.391  31.877  1.00  0.00           C  
ATOM    800  H1a XYP    44      11.308  30.900  31.767  1.00  0.00           H  
ATOM    801  H1b XYP    44      12.888  30.752  31.942  1.00  0.00           H  
ATOM    802  H1c XYP    44      12.109  31.919  32.701  1.00  0.00           H  
ATOM    803  C2  XYP    44      12.346  32.309  30.691  1.00  0.00           C  
ATOM    804  C3  XYP    44      13.331  32.027  29.727  1.00  0.00           C  
ATOM    805  H3  XYP    44      13.867  31.272  29.817  1.00  0.00           H  
ATOM    806  C4  XYP    44      13.510  32.887  28.626  1.00  0.00           C  
ATOM    807  H4  XYP    44      14.165  32.698  27.992  1.00  0.00           H  
ATOM    808  C5  XYP    44      12.697  34.025  28.475  1.00  0.00           C  
ATOM    809  C6  XYP    44      12.878  34.942  27.283  1.00  0.00           C  
ATOM    810  H6a XYP    44      12.744  35.873  27.556  1.00  0.00           H  
ATOM    811  H6b XYP    44      13.782  34.846  26.919  1.00  0.00           H  
ATOM    812  H6c XYP    44      12.224  34.708  26.593  1.00  0.00           H  
ATOM    813  C7  XYP    44      11.705  34.301  29.433  1.00  0.00           C  
ATOM    814  H7  XYP    44      11.162  35.051  29.335  1.00  0.00           H  
ATOM    815  C8  XYP    44      11.532  33.447  30.541  1.00  0.00           C  
ATOM    816  H8  XYP    44      10.875  33.632  31.175  1.00  0.00           H  
TER     817      XYP    44 
ATOM    817  C1  XYP    45       7.751  21.287  30.852  1.00  0.00           C  
ATOM    818  H1a XYP    45       8.601  21.154  31.321  1.00  0.00           H  
ATOM    819  H1b XYP    45       7.021  21.267  31.504  1.00  0.00           H  
ATOM    820  H1c XYP    45       7.620  20.567  30.202  1.00  0.00           H  
ATOM    821  C2  XYP    45       7.774  22.614  30.126  1.00  0.00           C  
ATOM    822  C3  XYP    45       6.745  23.555  30.318  1.00  0.00           C  
ATOM    823  H3  XYP    45       6.048  23.368  30.905  1.00  0.00           H  
ATOM    824  C4  XYP    45       6.768  24.781  29.622  1.00  0.00           C  
ATOM    825  H4  XYP    45       6.087  25.401  29.750  1.00  0.00           H  
ATOM    826  C5  XYP    45       7.822  25.072  28.735  1.00  0.00           C  
ATOM    827  C6  XYP    45       7.860  26.385  27.985  1.00  0.00           C  
ATOM    828  H6a XYP    45       7.090  26.940  28.225  1.00  0.00           H  
ATOM    829  H6b XYP    45       8.683  26.864  28.214  1.00  0.00           H  
ATOM    830  H6c XYP    45       7.848  26.213  27.021  1.00  0.00           H  
ATOM    831  C7  XYP    45       8.851  24.132  28.548  1.00  0.00           C  
ATOM    832  H7  XYP    45       9.548  24.323  27.963  1.00  0.00           H  
ATOM    833  C8  XYP    45       8.828  22.906  29.242  1.00  0.00           C  
ATOM    834  H8  XYP    45       9.512  22.288  29.113  1.00  0.00           H  
TER     835      XYP    45 
ATOM    835  C1  XYP    46      10.279  28.298  25.947  1.00  0.00           C  
ATOM    836  H1a XYP    46      10.553  28.565  26.848  1.00  0.00           H  
ATOM    837  H1b XYP    46      10.730  28.866  25.289  1.00  0.00           H  
ATOM    838  H1c XYP    46       9.309  28.408  25.864  1.00  0.00           H  
ATOM    839  C2  XYP    46      10.648  26.852  25.699  1.00  0.00           C  
ATOM    840  C3  XYP    46      10.198  26.207  24.533  1.00  0.00           C  
ATOM    841  H3  XYP    46       9.678  26.673  23.918  1.00  0.00           H  
ATOM    842  C4  XYP    46      10.538  24.862  24.292  1.00  0.00           C  
ATOM    843  H4  XYP    46      10.242  24.440  23.517  1.00  0.00           H  
ATOM    844  C5  XYP    46      11.327  24.156  25.218  1.00  0.00           C  
ATOM    845  C6  XYP    46      11.683  22.710  24.964  1.00  0.00           C  
ATOM    846  H6a XYP    46      12.545  22.669  24.501  1.00  0.00           H  
ATOM    847  H6b XYP    46      11.754  22.232  25.818  1.00  0.00           H  
ATOM    848  H6c XYP    46      10.993  22.289  24.414  1.00  0.00           H  
ATOM    849  C7  XYP    46      11.788  24.803  26.379  1.00  0.00           C  
ATOM    850  H7  XYP    46      12.321  24.339  26.987  1.00  0.00           H  
ATOM    851  C8  XYP    46      11.443  26.147  26.623  1.00  0.00           C  
ATOM    852  H8  XYP    46      11.745  26.570  27.395  1.00  0.00           H  
TER     853      XYP    46 
ATOM    853  C1  XYP    47      15.292  26.869  24.331  1.00  0.00           C  
ATOM    854  H1a XYP    47      15.432  27.761  23.951  1.00  0.00           H  
ATOM    855  H1b XYP    47      14.383  26.813  24.694  1.00  0.00           H  
ATOM    856  H1c XYP    47      15.935  26.719  25.055  1.00  0.00           H  
ATOM    857  C2  XYP    47      15.490  25.816  23.263  1.00  0.00           C  
ATOM    858  C3  XYP    47      14.630  24.705  23.196  1.00  0.00           C  
ATOM    859  H3  XYP    47      13.934  24.622  23.808  1.00  0.00           H  
ATOM    860  C4  XYP    47      14.842  23.703  22.230  1.00  0.00           C  
ATOM    861  H4  XYP    47      14.291  22.955  22.213  1.00  0.00           H  
ATOM    862  C5  XYP    47      15.915  23.803  21.326  1.00  0.00           C  
ATOM    863  C6  XYP    47      16.188  22.681  20.349  1.00  0.00           C  
ATOM    864  H6a XYP    47      15.455  22.615  19.704  1.00  0.00           H  
ATOM    865  H6b XYP    47      17.024  22.847  19.867  1.00  0.00           H  
ATOM    866  H6c XYP    47      16.273  21.837  20.839  1.00  0.00           H  
ATOM    867  C7  XYP    47      16.759  24.928  21.375  1.00  0.00           C  
ATOM    868  H7  XYP    47      17.475  24.998  20.784  1.00  0.00           H  
ATOM    869  C8  XYP    47      16.551  25.928  22.345  1.00  0.00           C  
ATOM    870  H8  XYP    47      17.132  26.654  22.395  1.00  0.00           H  
TER     871      XYP    47 
ATOM    871  C1  XYP    48       9.844  30.750  28.699  1.00  0.00           C  
ATOM    872  H1a XYP    48       9.605  31.567  29.183  1.00  0.00           H  
ATOM    873  H1b XYP    48      10.785  30.804  28.430  1.00  0.00           H  
ATOM    874  H1c XYP    48       9.286  30.672  27.897  1.00  0.00           H  
ATOM    875  C2  XYP    48       9.616  29.548  29.592  1.00  0.00           C  
ATOM    876  C3  XYP    48       8.333  29.293  30.108  1.00  0.00           C  
ATOM    877  H3  XYP    48       7.629  29.862  29.895  1.00  0.00           H  
ATOM    878  C4  XYP    48       8.112  28.183  30.947  1.00  0.00           C  
ATOM    879  H4  XYP    48       7.261  28.019  31.287  1.00  0.00           H  
ATOM    880  C5  XYP    48       9.172  27.312  31.261  1.00  0.00           C  
ATOM    881  C6  XYP    48       8.940  26.106  32.148  1.00  0.00           C  
ATOM    882  H6a XYP    48       7.981  25.977  32.303  1.00  0.00           H  
ATOM    883  H6b XYP    48       9.299  25.305  31.711  1.00  0.00           H  
ATOM    884  H6c XYP    48       9.391  26.241  33.007  1.00  0.00           H  
ATOM    885  C7  XYP    48      10.455  27.565  30.742  1.00  0.00           C  
ATOM    886  H7  XYP    48      11.158  26.989  30.947  1.00  0.00           H  
ATOM    887  C8  XYP    48      10.678  28.681  29.912  1.00  0.00           C  
ATOM    888  H8  XYP    48      11.529  28.846  29.575  1.00  0.00           H  
TER     889      XYP    48 
ATOM    889  C1  XYP    49      35.649  14.059  21.651  1.00  0.00           C  
ATOM    890  H1a XYP    49      36.032  13.368  22.230  1.00  0.00           H  
ATOM    891  H1b XYP    49      34.722  13.823  21.434  1.00  0.00           H  
ATOM    892  H1c XYP    49      36.170  14.114  20.823  1.00  0.00           H  
ATOM    893  C2  XYP    49      35.678  15.401  22.349  1.00  0.00           C  
ATOM    894  C3  XYP    49      36.559  15.631  23.423  1.00  0.00           C  
ATOM    895  H3  XYP    49      37.135  14.958  23.704  1.00  0.00           H  
ATOM    896  C4  XYP    49      36.566  16.882  24.074  1.00  0.00           C  
ATOM    897  H4  XYP    49      37.146  17.033  24.785  1.00  0.00           H  
ATOM    898  C5  XYP    49      35.704  17.910  23.647  1.00  0.00           C  
ATOM    899  C6  XYP    49      35.733  19.269  24.309  1.00  0.00           C  
ATOM    900  H6a XYP    49      34.821  19.541  24.544  1.00  0.00           H  
ATOM    901  H6b XYP    49      36.278  19.240  25.121  1.00  0.00           H  
ATOM    902  H6c XYP    49      36.119  19.923  23.691  1.00  0.00           H  
ATOM    903  C7  XYP    49      34.830  17.678  22.571  1.00  0.00           C  
ATOM    904  H7  XYP    49      34.259  18.354  22.281  1.00  0.00           H  
ATOM    905  C8  XYP    49      34.820  16.428  21.923  1.00  0.00           C  
ATOM    906  H8  XYP    49      34.235  16.281  21.213  1.00  0.00           H  
TER     907      XYP    49 
ATOM    907  C1  XYP    50      33.393  11.289  26.741  1.00  0.00           C  
ATOM    908  H1a XYP    50      32.569  10.763  26.813  1.00  0.00           H  
ATOM    909  H1b XYP    50      33.954  10.907  26.034  1.00  0.00           H  
ATOM    910  H1c XYP    50      33.876  11.246  27.592  1.00  0.00           H  
ATOM    911  C2  XYP    50      33.070  12.731  26.423  1.00  0.00           C  
ATOM    912  C3  XYP    50      34.025  13.549  25.790  1.00  0.00           C  
ATOM    913  H3  XYP    50      34.866  13.204  25.579  1.00  0.00           H  
ATOM    914  C4  XYP    50      33.732  14.900  25.514  1.00  0.00           C  
ATOM    915  H4  XYP    50      34.373  15.446  25.115  1.00  0.00           H  
ATOM    916  C5  XYP    50      32.485  15.449  25.865  1.00  0.00           C  
ATOM    917  C6  XYP    50      32.187  16.903  25.572  1.00  0.00           C  
ATOM    918  H6a XYP    50      31.219  17.062  25.577  1.00  0.00           H  
ATOM    919  H6b XYP    50      32.609  17.468  26.251  1.00  0.00           H  
ATOM    920  H6c XYP    50      32.540  17.144  24.689  1.00  0.00           H  
ATOM    921  C7  XYP    50      31.516  14.619  26.461  1.00  0.00           C  
ATOM    922  H7  XYP    50      30.682  14.974  26.687  1.00  0.00           H  
ATOM    923  C8  XYP    50      31.806  13.266  26.733  1.00  0.00           C  
ATOM    924  H8  XYP    50      31.165  12.730  27.148  1.00  0.00           H  
TER     925      XYP    50 
ATOM    925  C1  XYP    51      35.742   6.873  19.858  1.00  0.00           C  
ATOM    926  H1a XYP    51      35.918   7.824  19.697  1.00  0.00           H  
ATOM    927  H1b XYP    51      36.476   6.500  20.389  1.00  0.00           H  
ATOM    928  H1c XYP    51      35.691   6.402  19.000  1.00  0.00           H  
ATOM    929  C2  XYP    51      34.431   6.709  20.597  1.00  0.00           C  
ATOM    930  C3  XYP    51      34.261   5.656  21.515  1.00  0.00           C  
ATOM    931  H3  XYP    51      34.958   5.058  21.668  1.00  0.00           H  
ATOM    932  C4  XYP    51      33.040   5.505  22.201  1.00  0.00           C  
ATOM    933  H4  XYP    51      32.930   4.808  22.808  1.00  0.00           H  
ATOM    934  C5  XYP    51      31.982   6.404  21.969  1.00  0.00           C  
ATOM    935  C6  XYP    51      30.676   6.238  22.715  1.00  0.00           C  
ATOM    936  H6a XYP    51      30.156   7.066  22.675  1.00  0.00           H  
ATOM    937  H6b XYP    51      30.162   5.509  22.310  1.00  0.00           H  
ATOM    938  H6c XYP    51      30.857   6.024  23.654  1.00  0.00           H  
ATOM    939  C7  XYP    51      32.147   7.451  21.043  1.00  0.00           C  
ATOM    940  H7  XYP    51      31.450   8.046  20.886  1.00  0.00           H  
ATOM    941  C8  XYP    51      33.371   7.605  20.362  1.00  0.00           C  
ATOM    942  H8  XYP    51      33.483   8.302  19.758  1.00  0.00           H  
TER     943      XYP    51 
ATOM    943  C1  XYP    52      29.617  12.436  20.621  1.00  0.00           C  
ATOM    944  H1a XYP    52      29.093  11.823  21.176  1.00  0.00           H  
ATOM    945  H1b XYP    52      30.408  12.737  21.112  1.00  0.00           H  
ATOM    946  H1c XYP    52      29.073  13.223  20.407  1.00  0.00           H  
ATOM    947  C2  XYP    52      30.042  11.733  19.351  1.00  0.00           C  
ATOM    948  C3  XYP    52      29.443  12.067  18.124  1.00  0.00           C  
ATOM    949  H3  XYP    52      28.786  12.726  18.097  1.00  0.00           H  
ATOM    950  C4  XYP    52      29.855  11.438  16.935  1.00  0.00           C  
ATOM    951  H4  XYP    52      29.465  11.681  16.126  1.00  0.00           H  
ATOM    952  C5  XYP    52      30.878  10.475  16.964  1.00  0.00           C  
ATOM    953  C6  XYP    52      31.351   9.820  15.685  1.00  0.00           C  
ATOM    954  H6a XYP    52      30.911  10.229  14.911  1.00  0.00           H  
ATOM    955  H6b XYP    52      32.321   9.938  15.598  1.00  0.00           H  
ATOM    956  H6c XYP    52      31.140   8.864  15.709  1.00  0.00           H  
ATOM    957  C7  XYP    52      31.464  10.121  18.193  1.00  0.00           C  
ATOM    958  H7  XYP    52      32.136   9.479  18.214  1.00  0.00           H  
ATOM    959  C8  XYP    52      31.044  10.746  19.385  1.00  0.00           C  
ATOM    960  H8  XYP    52      31.441  10.516  20.193  1.00  0.00           H  
TER     961      XYP    52 
ATOM    961  C1  XYP    53      32.252  14.975  19.027  1.00  0.00           C  
ATOM    962  H1a XYP    53      31.886  15.768  19.467  1.00  0.00           H  
ATOM    963  H1b XYP    53      32.087  14.192  19.591  1.00  0.00           H  
ATOM    964  H1c XYP    53      33.217  15.095  18.909  1.00  0.00           H  
ATOM    965  C2  XYP    53      31.581  14.782  17.686  1.00  0.00           C  
ATOM    966  C3  XYP    53      32.275  14.156  16.635  1.00  0.00           C  
ATOM    967  H3  XYP    53      33.152  13.873  16.764  1.00  0.00           H  
ATOM    968  C4  XYP    53      31.640  13.941  15.396  1.00  0.00           C  
ATOM    969  H4  XYP    53      32.099  13.518  14.707  1.00  0.00           H  
ATOM    970  C5  XYP    53      30.305  14.344  15.207  1.00  0.00           C  
ATOM    971  C6  XYP    53      29.609  14.074  13.892  1.00  0.00           C  
ATOM    972  H6a XYP    53      29.613  14.890  13.353  1.00  0.00           H  
ATOM    973  H6b XYP    53      30.070  13.361  13.403  1.00  0.00           H  
ATOM    974  H6c XYP    53      28.683  13.800  14.059  1.00  0.00           H  
ATOM    975  C7  XYP    53      29.616  14.986  16.253  1.00  0.00           C  
ATOM    976  H7  XYP    53      28.733  15.253  16.130  1.00  0.00           H  
ATOM    977  C8  XYP    53      30.254  15.210  17.489  1.00  0.00           C  
ATOM    978  H8  XYP    53      29.792  15.624  18.184  1.00  0.00           H  
TER     979      XYP    53 
ATOM    979  C1  XYP    54      30.462  10.680  23.662  1.00  0.00           C  
ATOM    980  H1a XYP    54      30.215  10.525  24.598  1.00  0.00           H  
ATOM    981  H1b XYP    54      30.294  11.617  23.436  1.00  0.00           H  
ATOM    982  H1c XYP    54      29.906  10.111  23.089  1.00  0.00           H  
ATOM    983  C2  XYP    54      31.916  10.323  23.447  1.00  0.00           C  
ATOM    984  C3  XYP    54      32.463   9.204  24.100  1.00  0.00           C  
ATOM    985  H3  XYP    54      31.929   8.685  24.660  1.00  0.00           H  
ATOM    986  C4  XYP    54      33.809   8.848  23.891  1.00  0.00           C  
ATOM    987  H4  XYP    54      34.163   8.097  24.312  1.00  0.00           H  
ATOM    988  C5  XYP    54      34.615   9.609  23.025  1.00  0.00           C  
ATOM    989  C6  XYP    54      36.056   9.212  22.787  1.00  0.00           C  
ATOM    990  H6a XYP    54      36.138   8.235  22.799  1.00  0.00           H  
ATOM    991  H6b XYP    54      36.357   9.544  21.915  1.00  0.00           H  
ATOM    992  H6c XYP    54      36.621   9.593  23.490  1.00  0.00           H  
ATOM    993  C7  XYP    54      34.071  10.735  22.380  1.00  0.00           C  
ATOM    994  H7  XYP    54      34.599  11.230  21.794  1.00  0.00           H  
ATOM    995  C8  XYP    54      32.724  11.093  22.588  1.00  0.00           C  
ATOM    996  H8  XYP    54      32.365  11.815  22.122  1.00  0.00           H  
TER     997      XYP    54 
ATOM    997  C1  XYP    55      22.333  32.997  33.570  1.00  0.00           C  
ATOM    998  H1a XYP    55      23.108  32.627  33.097  1.00  0.00           H  
ATOM    999  H1b XYP    55      22.177  32.472  34.382  1.00  0.00           H  
ATOM   1000  H1c XYP    55      21.545  32.942  32.990  1.00  0.00           H  
ATOM   1001  C2  XYP    55      22.595  34.445  33.925  1.00  0.00           C  
ATOM   1002  C3  XYP    55      23.254  35.286  33.010  1.00  0.00           C  
ATOM   1003  H3  XYP    55      23.529  34.949  32.186  1.00  0.00           H  
ATOM   1004  C4  XYP    55      23.517  36.629  33.344  1.00  0.00           C  
ATOM   1005  H4  XYP    55      23.965  37.177  32.741  1.00  0.00           H  
ATOM   1006  C5  XYP    55      23.106  37.143  34.587  1.00  0.00           C  
ATOM   1007  C6  XYP    55      23.388  38.583  34.955  1.00  0.00           C  
ATOM   1008  H6a XYP    55      22.542  39.060  35.083  1.00  0.00           H  
ATOM   1009  H6b XYP    55      23.909  38.613  35.785  1.00  0.00           H  
ATOM   1010  H6c XYP    55      23.901  39.022  34.245  1.00  0.00           H  
ATOM   1011  C7  XYP    55      22.433  36.306  35.497  1.00  0.00           C  
ATOM   1012  H7  XYP    55      22.163  36.642  36.322  1.00  0.00           H  
ATOM   1013  C8  XYP    55      22.183  34.959  35.168  1.00  0.00           C  
ATOM   1014  H8  XYP    55      21.751  34.406  35.778  1.00  0.00           H  
TER    1015      XYP    55 
ATOM   1015  C1  XYP    56      23.186  29.924  38.536  1.00  0.00           C  
ATOM   1016  H1a XYP    56      22.486  30.090  39.200  1.00  0.00           H  
ATOM   1017  H1b XYP    56      22.804  29.409  37.795  1.00  0.00           H  
ATOM   1018  H1c XYP    56      23.910  29.409  38.950  1.00  0.00           H  
ATOM   1019  C2  XYP    56      23.734  31.238  38.023  1.00  0.00           C  
ATOM   1020  C3  XYP    56      24.278  31.322  36.728  1.00  0.00           C  
ATOM   1021  H3  XYP    56      24.277  30.572  36.176  1.00  0.00           H  
ATOM   1022  C4  XYP    56      24.835  32.532  36.271  1.00  0.00           C  
ATOM   1023  H4  XYP    56      25.201  32.582  35.417  1.00  0.00           H  
ATOM   1024  C5  XYP    56      24.847  33.665  37.105  1.00  0.00           C  
ATOM   1025  C6  XYP    56      25.473  34.955  36.623  1.00  0.00           C  
ATOM   1026  H6a XYP    56      26.448  34.876  36.658  1.00  0.00           H  
ATOM   1027  H6b XYP    56      25.193  35.133  35.702  1.00  0.00           H  
ATOM   1028  H6c XYP    56      25.187  35.704  37.187  1.00  0.00           H  
ATOM   1029  C7  XYP    56      24.295  33.584  38.397  1.00  0.00           C  
ATOM   1030  H7  XYP    56      24.305  34.330  38.954  1.00  0.00           H  
ATOM   1031  C8  XYP    56      23.741  32.373  38.855  1.00  0.00           C  
ATOM   1032  H8  XYP    56      23.383  32.319  39.712  1.00  0.00           H  
TER    1033      XYP    56 
ATOM   1033  C1  XYP    57      16.389  27.347  34.815  1.00  0.00           C  
ATOM   1034  H1a XYP    57      17.311  27.025  34.736  1.00  0.00           H  
ATOM   1035  H1b XYP    57      15.815  26.621  35.135  1.00  0.00           H  
ATOM   1036  H1c XYP    57      16.072  27.640  33.935  1.00  0.00           H  
ATOM   1037  C2  XYP    57      16.348  28.506  35.787  1.00  0.00           C  
ATOM   1038  C3  XYP    57      16.067  28.282  37.148  1.00  0.00           C  
ATOM   1039  H3  XYP    57      15.899  27.418  37.452  1.00  0.00           H  
ATOM   1040  C4  XYP    57      16.049  29.361  38.053  1.00  0.00           C  
ATOM   1041  H4  XYP    57      15.865  29.211  38.951  1.00  0.00           H  
ATOM   1042  C5  XYP    57      16.308  30.669  37.602  1.00  0.00           C  
ATOM   1043  C6  XYP    57      16.286  31.831  38.571  1.00  0.00           C  
ATOM   1044  H6a XYP    57      17.021  32.445  38.364  1.00  0.00           H  
ATOM   1045  H6b XYP    57      15.433  32.307  38.489  1.00  0.00           H  
ATOM   1046  H6c XYP    57      16.393  31.508  39.490  1.00  0.00           H  
ATOM   1047  C7  XYP    57      16.580  30.892  36.241  1.00  0.00           C  
ATOM   1048  H7  XYP    57      16.748  31.755  35.938  1.00  0.00           H  
ATOM   1049  C8  XYP    57      16.605  29.814  35.336  1.00  0.00           C  
ATOM   1050  H8  XYP    57      16.793  29.970  34.437  1.00  0.00           H  
TER    1051      XYP    57 
ATOM   1051  C1  XYP    58      18.261  34.523  35.734  1.00  0.00           C  
ATOM   1052  H1a XYP    58      18.132  33.892  36.472  1.00  0.00           H  
ATOM   1053  H1b XYP    58      19.202  34.793  35.698  1.00  0.00           H  
ATOM   1054  H1c XYP    58      17.708  35.317  35.887  1.00  0.00           H  
ATOM   1055  C2  XYP    58      17.875  33.856  34.431  1.00  0.00           C  
ATOM   1056  C3  XYP    58      16.730  34.272  33.726  1.00  0.00           C  
ATOM   1057  H3  XYP    58      16.206  34.966  34.057  1.00  0.00           H  
ATOM   1058  C4  XYP    58      16.376  33.643  32.515  1.00  0.00           C  
ATOM   1059  H4  XYP    58      15.622  33.924  32.047  1.00  0.00           H  
ATOM   1060  C5  XYP    58      17.168  32.599  32.003  1.00  0.00           C  
ATOM   1061  C6  XYP    58      16.792  31.922  30.703  1.00  0.00           C  
ATOM   1062  H6a XYP    58      16.247  32.526  30.157  1.00  0.00           H  
ATOM   1063  H6b XYP    58      17.601  31.689  30.202  1.00  0.00           H  
ATOM   1064  H6c XYP    58      16.281  31.108  30.896  1.00  0.00           H  
ATOM   1065  C7  XYP    58      18.308  32.179  32.712  1.00  0.00           C  
ATOM   1066  H7  XYP    58      18.833  31.490  32.376  1.00  0.00           H  
ATOM   1067  C8  XYP    58      18.659  32.805  33.924  1.00  0.00           C  
ATOM   1068  H8  XYP    58      19.412  32.523  34.391  1.00  0.00           H  
TER    1069      XYP    58 
ATOM   1069  C1  XYP    59      19.783  36.424  32.657  1.00  0.00           C  
ATOM   1070  H1a XYP    59      19.266  37.134  33.089  1.00  0.00           H  
ATOM   1071  H1b XYP    59      19.884  35.676  33.280  1.00  0.00           H  
ATOM   1072  H1c XYP    59      20.669  36.766  32.421  1.00  0.00           H  
ATOM   1073  C2  XYP    59      19.082  35.943  31.406  1.00  0.00           C  
ATOM   1074  C3  XYP    59      19.639  34.896  30.650  1.00  0.00           C  
ATOM   1075  H3  XYP    59      20.435  34.501  30.926  1.00  0.00           H  
ATOM   1076  C4  XYP    59      18.985  34.434  29.490  1.00  0.00           C  
ATOM   1077  H4  XYP    59      19.353  33.737  28.997  1.00  0.00           H  
ATOM   1078  C5  XYP    59      17.771  35.018  29.083  1.00  0.00           C  
ATOM   1079  C6  XYP    59      17.067  34.527  27.837  1.00  0.00           C  
ATOM   1080  H6a XYP    59      17.316  35.094  27.078  1.00  0.00           H  
ATOM   1081  H6b XYP    59      17.325  33.600  27.650  1.00  0.00           H  
ATOM   1082  H6c XYP    59      16.097  34.564  27.968  1.00  0.00           H  
ATOM   1083  C7  XYP    59      17.220  36.074  29.832  1.00  0.00           C  
ATOM   1084  H7  XYP    59      16.420  36.465  29.562  1.00  0.00           H  
ATOM   1085  C8  XYP    59      17.874  36.536  30.991  1.00  0.00           C  
ATOM   1086  H8  XYP    59      17.503  37.229  31.488  1.00  0.00           H  
TER    1087      XYP    59 
ATOM   1087  C1  XYP    60      20.375  33.698  38.843  1.00  0.00           C  
ATOM   1088  H1a XYP    60      20.669  33.754  39.776  1.00  0.00           H  
ATOM   1089  H1b XYP    60      21.067  34.090  38.270  1.00  0.00           H  
ATOM   1090  H1c XYP    60      19.540  34.199  38.734  1.00  0.00           H  
ATOM   1091  C2  XYP    60      20.147  32.251  38.461  1.00  0.00           C  
ATOM   1092  C3  XYP    60      19.713  31.323  39.426  1.00  0.00           C  
ATOM   1093  H3  XYP    60      19.564  31.600  40.301  1.00  0.00           H  
ATOM   1094  C4  XYP    60      19.508  29.975  39.070  1.00  0.00           C  
ATOM   1095  H4  XYP    60      19.229  29.361  39.711  1.00  0.00           H  
ATOM   1096  C5  XYP    60      19.731  29.551  37.746  1.00  0.00           C  
ATOM   1097  C6  XYP    60      19.548  28.098  37.368  1.00  0.00           C  
ATOM   1098  H6a XYP    60      18.885  27.680  37.955  1.00  0.00           H  
ATOM   1099  H6b XYP    60      19.236  28.033  36.441  1.00  0.00           H  
ATOM   1100  H6c XYP    60      20.403  27.629  37.457  1.00  0.00           H  
ATOM   1101  C7  XYP    60      20.157  30.482  36.780  1.00  0.00           C  
ATOM   1102  H7  XYP    60      20.308  30.205  35.906  1.00  0.00           H  
ATOM   1103  C8  XYP    60      20.365  31.828  37.138  1.00  0.00           C  
ATOM   1104  H8  XYP    60      20.656  32.437  36.500  1.00  0.00           H  
TER    1105      XYP    60 
ATOM   1105  C1  XYP    61      18.813  23.527  41.749  1.00  0.00           C  
ATOM   1106  H1a XYP    61      18.674  22.990  40.942  1.00  0.00           H  
ATOM   1107  H1b XYP    61      19.741  23.840  41.771  1.00  0.00           H  
ATOM   1108  H1c XYP    61      18.643  22.975  42.540  1.00  0.00           H  
ATOM   1109  C2  XYP    61      17.878  24.716  41.722  1.00  0.00           C  
ATOM   1110  C3  XYP    61      18.054  25.722  40.754  1.00  0.00           C  
ATOM   1111  H3  XYP    61      18.750  25.655  40.139  1.00  0.00           H  
ATOM   1112  C4  XYP    61      17.180  26.826  40.713  1.00  0.00           C  
ATOM   1113  H4  XYP    61      17.300  27.490  40.073  1.00  0.00           H  
ATOM   1114  C5  XYP    61      16.126  26.928  41.639  1.00  0.00           C  
ATOM   1115  C6  XYP    61      15.193  28.119  41.593  1.00  0.00           C  
ATOM   1116  H6a XYP    61      14.692  28.189  42.432  1.00  0.00           H  
ATOM   1117  H6b XYP    61      15.711  28.941  41.464  1.00  0.00           H  
ATOM   1118  H6c XYP    61      14.565  28.008  40.850  1.00  0.00           H  
ATOM   1119  C7  XYP    61      15.945  25.919  42.603  1.00  0.00           C  
ATOM   1120  H7  XYP    61      15.242  25.977  43.211  1.00  0.00           H  
ATOM   1121  C8  XYP    61      16.823  24.818  42.648  1.00  0.00           C  
ATOM   1122  H8  XYP    61      16.700  24.154  43.289  1.00  0.00           H  
TER    1123      XYP    61 
ATOM   1123  C1  XYP    62      24.103  21.015  44.081  1.00  0.00           C  
ATOM   1124  H1a XYP    62      23.999  20.044  44.146  1.00  0.00           H  
ATOM   1125  H1b XYP    62      24.313  21.248  43.153  1.00  0.00           H  
ATOM   1126  H1c XYP    62      24.837  21.299  44.663  1.00  0.00           H  
ATOM   1127  C2  XYP    62      22.824  21.699  44.510  1.00  0.00           C  
ATOM   1128  C3  XYP    62      22.439  22.918  43.921  1.00  0.00           C  
ATOM   1129  H3  XYP    62      22.968  23.299  43.259  1.00  0.00           H  
ATOM   1130  C4  XYP    62      21.252  23.559  44.328  1.00  0.00           C  
ATOM   1131  H4  XYP    62      21.002  24.364  43.936  1.00  0.00           H  
ATOM   1132  C5  XYP    62      20.440  22.979  45.320  1.00  0.00           C  
ATOM   1133  C6  XYP    62      19.151  23.649  45.744  1.00  0.00           C  
ATOM   1134  H6a XYP    62      19.222  23.928  46.681  1.00  0.00           H  
ATOM   1135  H6b XYP    62      18.974  24.435  45.186  1.00  0.00           H  
ATOM   1136  H6c XYP    62      18.407  23.018  45.647  1.00  0.00           H  
ATOM   1137  C7  XYP    62      20.829  21.765  45.915  1.00  0.00           C  
ATOM   1138  H7  XYP    62      20.295  21.380  46.574  1.00  0.00           H  
ATOM   1139  C8  XYP    62      22.018  21.127  45.512  1.00  0.00           C  
ATOM   1140  H8  XYP    62      22.272  20.323  45.904  1.00  0.00           H  
TER    1141      XYP    62 
ATOM   1141  C1  XYP    63      22.452  16.173  39.139  1.00  0.00           C  
ATOM   1142  H1a XYP    63      22.390  17.113  38.867  1.00  0.00           H  
ATOM   1143  H1b XYP    63      23.370  15.987  39.427  1.00  0.00           H  
ATOM   1144  H1c XYP    63      22.227  15.599  38.377  1.00  0.00           H  
ATOM   1145  C2  XYP    63      21.487  15.903  40.273  1.00  0.00           C  
ATOM   1146  C3  XYP    63      21.827  14.997  41.296  1.00  0.00           C  
ATOM   1147  H3  XYP    63      22.647  14.557  41.271  1.00  0.00           H  
ATOM   1148  C4  XYP    63      20.936  14.764  42.361  1.00  0.00           C  
ATOM   1149  H4  XYP    63      21.167  14.169  43.039  1.00  0.00           H  
ATOM   1150  C5  XYP    63      19.698  15.433  42.407  1.00  0.00           C  
ATOM   1151  C6  XYP    63      18.746  15.195  43.559  1.00  0.00           C  
ATOM   1152  H6a XYP    63      18.163  15.974  43.678  1.00  0.00           H  
ATOM   1153  H6b XYP    63      18.198  14.406  43.369  1.00  0.00           H  
ATOM   1154  H6c XYP    63      19.251  15.051  44.386  1.00  0.00           H  
ATOM   1155  C7  XYP    63      19.351  16.326  41.377  1.00  0.00           C  
ATOM   1156  H7  XYP    63      18.535  16.773  41.407  1.00  0.00           H  
ATOM   1157  C8  XYP    63      20.244  16.562  40.313  1.00  0.00           C  
ATOM   1158  H8  XYP    63      20.017  17.164  39.642  1.00  0.00           H  
TER    1159      XYP    63 
ATOM   1159  C1  XYP    64      15.721  21.272  42.844  1.00  0.00           C  
ATOM   1160  H1a XYP    64      16.552  21.400  43.347  1.00  0.00           H  
ATOM   1161  H1b XYP    64      15.477  22.111  42.400  1.00  0.00           H  
ATOM   1162  H1c XYP    64      15.009  21.019  43.468  1.00  0.00           H  
ATOM   1163  C2  XYP    64      15.913  20.192  41.803  1.00  0.00           C  
ATOM   1164  C3  XYP    64      14.907  19.233  41.575  1.00  0.00           C  
ATOM   1165  H3  XYP    64      14.117  19.265  42.065  1.00  0.00           H  
ATOM   1166  C4  XYP    64      15.097  18.225  40.609  1.00  0.00           C  
ATOM   1167  H4  XYP    64      14.432  17.589  40.464  1.00  0.00           H  
ATOM   1168  C5  XYP    64      16.290  18.171  39.864  1.00  0.00           C  
ATOM   1169  C6  XYP    64      16.502  17.079  38.838  1.00  0.00           C  
ATOM   1170  H6a XYP    64      15.639  16.784  38.478  1.00  0.00           H  
ATOM   1171  H6b XYP    64      17.055  17.414  38.102  1.00  0.00           H  
ATOM   1172  H6c XYP    64      16.953  16.319  39.262  1.00  0.00           H  
ATOM   1173  C7  XYP    64      17.293  19.133  40.089  1.00  0.00           C  
ATOM   1174  H7  XYP    64      18.087  19.097  39.605  1.00  0.00           H  
ATOM   1175  C8  XYP    64      17.102  20.141  41.053  1.00  0.00           C  
ATOM   1176  H8  XYP    64      17.769  20.770  41.203  1.00  0.00           H  
TER    1177      XYP    64 
ATOM   1177  C1  XYP    65      15.436  23.387  39.549  1.00  0.00           C  
ATOM   1178  H1a XYP    65      15.142  23.708  40.427  1.00  0.00           H  
ATOM   1179  H1b XYP    65      16.104  22.681  39.671  1.00  0.00           H  
ATOM   1180  H1c XYP    65      15.843  24.129  39.056  1.00  0.00           H  
ATOM   1181  C2  XYP    65      14.242  22.854  38.788  1.00  0.00           C  
ATOM   1182  C3  XYP    65      13.994  21.470  38.728  1.00  0.00           C  
ATOM   1183  H3  XYP    65      14.572  20.877  39.153  1.00  0.00           H  
ATOM   1184  C4  XYP    65      12.865  20.983  38.039  1.00  0.00           C  
ATOM   1185  H4  XYP    65      12.703  20.067  38.006  1.00  0.00           H  
ATOM   1186  C5  XYP    65      11.980  21.877  37.407  1.00  0.00           C  
ATOM   1187  C6  XYP    65      10.771  21.357  36.660  1.00  0.00           C  
ATOM   1188  H6a XYP    65      10.018  21.975  36.776  1.00  0.00           H  
ATOM   1189  H6b XYP    65      10.984  21.282  35.707  1.00  0.00           H  
ATOM   1190  H6c XYP    65      10.513  20.477  37.005  1.00  0.00           H  
ATOM   1191  C7  XYP    65      12.233  23.260  37.462  1.00  0.00           C  
ATOM   1192  H7  XYP    65      11.649  23.853  37.046  1.00  0.00           H  
ATOM   1193  C8  XYP    65      13.362  23.747  38.149  1.00  0.00           C  
ATOM   1194  H8  XYP    65      13.524  24.662  38.191  1.00  0.00           H  
TER    1195      XYP    65 
ATOM   1195  C1  XYP    66      19.290  19.468  43.674  1.00  0.00           C  
ATOM   1196  H1a XYP    66      19.446  19.182  44.598  1.00  0.00           H  
ATOM   1197  H1b XYP    66      18.970  20.394  43.680  1.00  0.00           H  
ATOM   1198  H1c XYP    66      18.612  18.890  43.265  1.00  0.00           H  
ATOM   1199  C2  XYP    66      20.577  19.369  42.885  1.00  0.00           C  
ATOM   1200  C3  XYP    66      21.474  18.316  43.135  1.00  0.00           C  
ATOM   1201  H3  XYP    66      21.267  17.677  43.777  1.00  0.00           H  
ATOM   1202  C4  XYP    66      22.674  18.216  42.405  1.00  0.00           C  
ATOM   1203  H4  XYP    66      23.262  17.515  42.574  1.00  0.00           H  
ATOM   1204  C5  XYP    66      22.979  19.168  41.414  1.00  0.00           C  
ATOM   1205  C6  XYP    66      24.272  19.073  40.636  1.00  0.00           C  
ATOM   1206  H6a XYP    66      24.619  18.157  40.666  1.00  0.00           H  
ATOM   1207  H6b XYP    66      24.113  19.323  39.702  1.00  0.00           H  
ATOM   1208  H6c XYP    66      24.932  19.682  41.027  1.00  0.00           H  
ATOM   1209  C7  XYP    66      22.083  20.223  41.163  1.00  0.00           C  
ATOM   1210  H7  XYP    66      22.286  20.859  40.515  1.00  0.00           H  
ATOM   1211  C8  XYP    66      20.884  20.323  41.896  1.00  0.00           C  
ATOM   1212  H8  XYP    66      20.297  21.023  41.733  1.00  0.00           H  
TER    1213      XYP    66 
ATOM   1213  C1  XYP    67      27.530   8.948  37.053  1.00  0.00           C  
ATOM   1214  H1a XYP    67      26.668   8.971  36.587  1.00  0.00           H  
ATOM   1215  H1b XYP    67      27.726   9.834  37.421  1.00  0.00           H  
ATOM   1216  H1c XYP    67      28.231   8.703  36.414  1.00  0.00           H  
ATOM   1217  C2  XYP    67      27.470   7.938  38.176  1.00  0.00           C  
ATOM   1218  C3  XYP    67      26.539   8.107  39.217  1.00  0.00           C  
ATOM   1219  H3  XYP    67      25.971   8.844  39.214  1.00  0.00           H  
ATOM   1220  C4  XYP    67      26.456   7.158  40.255  1.00  0.00           C  
ATOM   1221  H4  XYP    67      25.836   7.272  40.938  1.00  0.00           H  
ATOM   1222  C5  XYP    67      27.313   6.041  40.261  1.00  0.00           C  
ATOM   1223  C6  XYP    67      27.240   5.025  41.380  1.00  0.00           C  
ATOM   1224  H6a XYP    67      27.149   4.126  41.001  1.00  0.00           H  
ATOM   1225  H6b XYP    67      28.060   5.072  41.915  1.00  0.00           H  
ATOM   1226  H6c XYP    67      26.469   5.208  41.957  1.00  0.00           H  
ATOM   1227  C7  XYP    67      28.250   5.877  39.224  1.00  0.00           C  
ATOM   1228  H7  XYP    67      28.819   5.140  39.227  1.00  0.00           H  
ATOM   1229  C8  XYP    67      28.329   6.823  38.184  1.00  0.00           C  
ATOM   1230  H8  XYP    67      28.947   6.710  37.498  1.00  0.00           H  
TER    1231      XYP    67 
ATOM   1231  C1  XYP    68      31.504  13.390  38.450  1.00  0.00           C  
ATOM   1232  H1a XYP    68      32.340  13.340  37.941  1.00  0.00           H  
ATOM   1233  H1b XYP    68      30.775  13.632  37.841  1.00  0.00           H  
ATOM   1234  H1c XYP    68      31.588  14.077  39.143  1.00  0.00           H  
ATOM   1235  C2  XYP    68      31.213  12.053  39.097  1.00  0.00           C  
ATOM   1236  C3  XYP    68      29.884  11.647  39.322  1.00  0.00           C  
ATOM   1237  H3  XYP    68      29.182  12.206  39.077  1.00  0.00           H  
ATOM   1238  C4  XYP    68      29.616  10.393  39.907  1.00  0.00           C  
ATOM   1239  H4  XYP    68      28.737  10.124  40.051  1.00  0.00           H  
ATOM   1240  C5  XYP    68      30.676   9.545  40.279  1.00  0.00           C  
ATOM   1241  C6  XYP    68      30.399   8.200  40.913  1.00  0.00           C  
ATOM   1242  H6a XYP    68      30.777   8.182  41.817  1.00  0.00           H  
ATOM   1243  H6b XYP    68      29.434   8.044  40.967  1.00  0.00           H  
ATOM   1244  H6c XYP    68      30.806   7.491  40.372  1.00  0.00           H  
ATOM   1245  C7  XYP    68      32.004   9.954  40.060  1.00  0.00           C  
ATOM   1246  H7  XYP    68      32.705   9.394  40.307  1.00  0.00           H  
ATOM   1247  C8  XYP    68      32.273  11.204  39.469  1.00  0.00           C  
ATOM   1248  H8  XYP    68      33.152  11.470  39.323  1.00  0.00           H  
TER    1249      XYP    68 
ATOM   1249  C1  XYP    69      29.681  13.272  29.692  1.00  0.00           C  
ATOM   1250  H1a XYP    69      29.085  13.478  30.443  1.00  0.00           H  
ATOM   1251  H1b XYP    69      30.319  14.008  29.581  1.00  0.00           H  
ATOM   1252  H1c XYP    69      29.149  13.182  28.874  1.00  0.00           H  
ATOM   1253  C2  XYP    69      30.411  11.974  29.967  1.00  0.00           C  
ATOM   1254  C3  XYP    69      31.819  11.934  29.986  1.00  0.00           C  
ATOM   1255  H3  XYP    69      32.307  12.711  29.828  1.00  0.00           H  
ATOM   1256  C4  XYP    69      32.490  10.724  30.254  1.00  0.00           C  
ATOM   1257  H4  XYP    69      33.420  10.703  30.274  1.00  0.00           H  
ATOM   1258  C5  XYP    69      31.756   9.550  30.511  1.00  0.00           C  
ATOM   1259  C6  XYP    69      32.467   8.253  30.832  1.00  0.00           C  
ATOM   1260  H6a XYP    69      31.999   7.794  31.562  1.00  0.00           H  
ATOM   1261  H6b XYP    69      32.473   7.679  30.038  1.00  0.00           H  
ATOM   1262  H6c XYP    69      33.389   8.432  31.111  1.00  0.00           H  
ATOM   1263  C7  XYP    69      30.351   9.589  30.479  1.00  0.00           C  
ATOM   1264  H7  XYP    69      29.865   8.813  30.649  1.00  0.00           H  
ATOM   1265  C8  XYP    69      29.680  10.797  30.208  1.00  0.00           C  
ATOM   1266  H8  XYP    69      28.749  10.820  30.196  1.00  0.00           H  
TER    1267      XYP    69 
ATOM   1267  C1  XYP    70      30.853   6.369  34.928  1.00  0.00           C  
ATOM   1268  H1a XYP    70      30.727   6.968  35.692  1.00  0.00           H  
ATOM   1269  H1b XYP    70      30.840   5.442  35.247  1.00  0.00           H  
ATOM   1270  H1c XYP    70      31.716   6.558  34.506  1.00  0.00           H  
ATOM   1271  C2  XYP    70      29.745   6.587  33.920  1.00  0.00           C  
ATOM   1272  C3  XYP    70      29.235   5.506  33.178  1.00  0.00           C  
ATOM   1273  H3  XYP    70      29.578   4.651  33.308  1.00  0.00           H  
ATOM   1274  C4  XYP    70      28.202   5.714  32.243  1.00  0.00           C  
ATOM   1275  H4  XYP    70      27.862   4.997  31.757  1.00  0.00           H  
ATOM   1276  C5  XYP    70      27.673   7.004  32.048  1.00  0.00           C  
ATOM   1277  C6  XYP    70      26.572   7.230  31.035  1.00  0.00           C  
ATOM   1278  H6a XYP    70      26.041   6.413  30.932  1.00  0.00           H  
ATOM   1279  H6b XYP    70      25.984   7.952  31.339  1.00  0.00           H  
ATOM   1280  H6c XYP    70      26.969   7.472  30.172  1.00  0.00           H  
ATOM   1281  C7  XYP    70      28.186   8.085  32.788  1.00  0.00           C  
ATOM   1282  H7  XYP    70      27.846   8.941  32.658  1.00  0.00           H  
ATOM   1283  C8  XYP    70      29.224   7.877  33.717  1.00  0.00           C  
ATOM   1284  H8  XYP    70      29.568   8.595  34.198  1.00  0.00           H  
TER    1285      XYP    70 
ATOM   1285  C1  XYP    71      26.551   5.545  35.517  1.00  0.00           C  
ATOM   1286  H1a XYP    71      27.197   4.817  35.399  1.00  0.00           H  
ATOM   1287  H1b XYP    71      27.024   6.400  35.441  1.00  0.00           H  
ATOM   1288  H1c XYP    71      26.143   5.476  36.404  1.00  0.00           H  
ATOM   1289  C2  XYP    71      25.476   5.462  34.457  1.00  0.00           C  
ATOM   1290  C3  XYP    71      24.788   6.623  34.056  1.00  0.00           C  
ATOM   1291  H3  XYP    71      25.003   7.442  34.442  1.00  0.00           H  
ATOM   1292  C4  XYP    71      23.784   6.547  33.071  1.00  0.00           C  
ATOM   1293  H4  XYP    71      23.333   7.316  32.806  1.00  0.00           H  
ATOM   1294  C5  XYP    71      23.460   5.309  32.485  1.00  0.00           C  
ATOM   1295  C6  XYP    71      22.382   5.232  31.424  1.00  0.00           C  
ATOM   1296  H6a XYP    71      22.018   4.323  31.381  1.00  0.00           H  
ATOM   1297  H6b XYP    71      21.657   5.854  31.641  1.00  0.00           H  
ATOM   1298  H6c XYP    71      22.766   5.468  30.554  1.00  0.00           H  
ATOM   1299  C7  XYP    71      24.152   4.150  32.881  1.00  0.00           C  
ATOM   1300  H7  XYP    71      23.944   3.330  32.492  1.00  0.00           H  
ATOM   1301  C8  XYP    71      25.156   4.226  33.866  1.00  0.00           C  
ATOM   1302  H8  XYP    71      25.609   3.457  34.129  1.00  0.00           H  
TER    1303      XYP    71 
ATOM   1303  C1  XYP    72      33.057   8.836  36.535  1.00  0.00           C  
ATOM   1304  H1a XYP    72      33.747   9.390  36.956  1.00  0.00           H  
ATOM   1305  H1b XYP    72      32.568   8.347  37.230  1.00  0.00           H  
ATOM   1306  H1c XYP    72      33.480   8.192  35.930  1.00  0.00           H  
ATOM   1307  C2  XYP    72      32.108   9.723  35.759  1.00  0.00           C  
ATOM   1308  C3  XYP    72      32.431  10.136  34.453  1.00  0.00           C  
ATOM   1309  H3  XYP    72      33.228   9.859  34.062  1.00  0.00           H  
ATOM   1310  C4  XYP    72      31.549  10.970  33.737  1.00  0.00           C  
ATOM   1311  H4  XYP    72      31.763  11.241  32.874  1.00  0.00           H  
ATOM   1312  C5  XYP    72      30.343  11.397  34.321  1.00  0.00           C  
ATOM   1313  C6  XYP    72      29.393  12.285  33.548  1.00  0.00           C  
ATOM   1314  H6a XYP    72      29.892  12.824  32.900  1.00  0.00           H  
ATOM   1315  H6b XYP    72      28.743  11.726  33.073  1.00  0.00           H  
ATOM   1316  H6c XYP    72      28.921  12.885  34.162  1.00  0.00           H  
ATOM   1317  C7  XYP    72      30.024  10.989  35.629  1.00  0.00           C  
ATOM   1318  H7  XYP    72      29.230  11.273  36.021  1.00  0.00           H  
ATOM   1319  C8  XYP    72      30.900  10.148  36.341  1.00  0.00           C  
ATOM   1320  H8  XYP    72      30.684   9.876  37.205  1.00  0.00           H  
TER    1321      XYP    72 
ATOM   1321  C1  XYP    73      22.555   7.805  23.948  1.00  0.00           C  
ATOM   1322  H1a XYP    73      22.107   8.671  24.054  1.00  0.00           H  
ATOM   1323  H1b XYP    73      23.412   7.821  24.423  1.00  0.00           H  
ATOM   1324  H1c XYP    73      22.720   7.646  22.996  1.00  0.00           H  
ATOM   1325  C2  XYP    73      21.681   6.711  24.522  1.00  0.00           C  
ATOM   1326  C3  XYP    73      21.360   6.718  25.892  1.00  0.00           C  
ATOM   1327  H3  XYP    73      21.691   7.392  26.441  1.00  0.00           H  
ATOM   1328  C4  XYP    73      20.551   5.699  26.434  1.00  0.00           C  
ATOM   1329  H4  XYP    73      20.347   5.700  27.342  1.00  0.00           H  
ATOM   1330  C5  XYP    73      20.047   4.679  25.606  1.00  0.00           C  
ATOM   1331  C6  XYP    73      19.172   3.592  26.191  1.00  0.00           C  
ATOM   1332  H6a XYP    73      18.269   3.944  26.332  1.00  0.00           H  
ATOM   1333  H6b XYP    73      19.128   2.827  25.580  1.00  0.00           H  
ATOM   1334  H6c XYP    73      19.542   3.294  27.048  1.00  0.00           H  
ATOM   1335  C7  XYP    73      20.362   4.676  24.235  1.00  0.00           C  
ATOM   1336  H7  XYP    73      20.027   4.006  23.681  1.00  0.00           H  
ATOM   1337  C8  XYP    73      21.185   5.684  23.697  1.00  0.00           C  
ATOM   1338  H8  XYP    73      21.393   5.677  22.791  1.00  0.00           H  
TER    1339      XYP    73 
ATOM   1339  C1  XYP    74      27.768   4.931  24.677  1.00  0.00           C  
ATOM   1340  H1a XYP    74      28.144   4.601  23.834  1.00  0.00           H  
ATOM   1341  H1b XYP    74      27.618   5.896  24.597  1.00  0.00           H  
ATOM   1342  H1c XYP    74      28.399   4.758  25.406  1.00  0.00           H  
ATOM   1343  C2  XYP    74      26.462   4.221  24.961  1.00  0.00           C  
ATOM   1344  C3  XYP    74      25.352   4.936  25.451  1.00  0.00           C  
ATOM   1345  H3  XYP    74      25.422   5.851  25.604  1.00  0.00           H  
ATOM   1346  C4  XYP    74      24.134   4.272  25.694  1.00  0.00           C  
ATOM   1347  H4  XYP    74      23.400   4.748  26.009  1.00  0.00           H  
ATOM   1348  C5  XYP    74      24.020   2.890  25.456  1.00  0.00           C  
ATOM   1349  C6  XYP    74      22.706   2.182  25.708  1.00  0.00           C  
ATOM   1350  H6a XYP    74      22.868   1.240  25.924  1.00  0.00           H  
ATOM   1351  H6b XYP    74      22.239   2.606  26.458  1.00  0.00           H  
ATOM   1352  H6c XYP    74      22.148   2.240  24.905  1.00  0.00           H  
ATOM   1353  C7  XYP    74      25.131   2.173  24.974  1.00  0.00           C  
ATOM   1354  H7  XYP    74      25.059   1.259  24.813  1.00  0.00           H  
ATOM   1355  C8  XYP    74      26.349   2.837  24.728  1.00  0.00           C  
ATOM   1356  H8  XYP    74      27.081   2.363  24.404  1.00  0.00           H  
TER    1357      XYP    74 
ATOM   1357  C1  XYP    75      28.680   7.907  17.778  1.00  0.00           C  
ATOM   1358  H1a XYP    75      28.387   8.667  18.321  1.00  0.00           H  
ATOM   1359  H1b XYP    75      29.475   7.511  18.192  1.00  0.00           H  
ATOM   1360  H1c XYP    75      28.907   8.224  16.879  1.00  0.00           H  
ATOM   1361  C2  XYP    75      27.584   6.869  17.678  1.00  0.00           C  
ATOM   1362  C3  XYP    75      27.878   5.585  17.182  1.00  0.00           C  
ATOM   1363  H3  XYP    75      28.745   5.381  16.911  1.00  0.00           H  
ATOM   1364  C4  XYP    75      26.866   4.608  17.102  1.00  0.00           C  
ATOM   1365  H4  XYP    75      27.063   3.758  16.778  1.00  0.00           H  
ATOM   1366  C5  XYP    75      25.556   4.911  17.517  1.00  0.00           C  
ATOM   1367  C6  XYP    75      24.475   3.855  17.437  1.00  0.00           C  
ATOM   1368  H6a XYP    75      24.748   3.069  17.955  1.00  0.00           H  
ATOM   1369  H6b XYP    75      23.634   4.202  17.800  1.00  0.00           H  
ATOM   1370  H6c XYP    75      24.339   3.599  16.501  1.00  0.00           H  
ATOM   1371  C7  XYP    75      25.261   6.197  18.003  1.00  0.00           C  
ATOM   1372  H7  XYP    75      24.397   6.399  18.278  1.00  0.00           H  
ATOM   1373  C8  XYP    75      26.272   7.173  18.085  1.00  0.00           C  
ATOM   1374  H8  XYP    75      26.074   8.014  18.422  1.00  0.00           H  
TER    1375      XYP    75 
ATOM   1375  C1  XYP    76      21.438   3.854  20.217  1.00  0.00           C  
ATOM   1376  H1a XYP    76      21.978   3.849  21.034  1.00  0.00           H  
ATOM   1377  H1b XYP    76      20.538   3.528  20.429  1.00  0.00           H  
ATOM   1378  H1c XYP    76      21.851   3.263  19.553  1.00  0.00           H  
ATOM   1379  C2  XYP    76      21.352   5.257  19.656  1.00  0.00           C  
ATOM   1380  C3  XYP    76      20.341   5.586  18.736  1.00  0.00           C  
ATOM   1381  H3  XYP    76      19.730   4.937  18.467  1.00  0.00           H  
ATOM   1382  C4  XYP    76      20.250   6.895  18.223  1.00  0.00           C  
ATOM   1383  H4  XYP    76      19.575   7.113  17.621  1.00  0.00           H  
ATOM   1384  C5  XYP    76      21.171   7.880  18.626  1.00  0.00           C  
ATOM   1385  C6  XYP    76      21.066   9.287  18.081  1.00  0.00           C  
ATOM   1386  H6a XYP    76      20.123   9.509  17.937  1.00  0.00           H  
ATOM   1387  H6b XYP    76      21.434   9.924  18.729  1.00  0.00           H  
ATOM   1388  H6c XYP    76      21.553   9.349  17.234  1.00  0.00           H  
ATOM   1389  C7  XYP    76      22.186   7.549  19.542  1.00  0.00           C  
ATOM   1390  H7  XYP    76      22.792   8.199  19.819  1.00  0.00           H  
ATOM   1391  C8  XYP    76      22.276   6.240  20.053  1.00  0.00           C  
ATOM   1392  H8  XYP    76      22.948   6.026  20.657  1.00  0.00           H  
TER    1393      XYP    76 
ATOM   1393  C1  XYP    77      19.457   7.746  21.754  1.00  0.00           C  
ATOM   1394  H1a XYP    77      19.370   6.885  21.296  1.00  0.00           H  
ATOM   1395  H1b XYP    77      20.409   7.935  21.883  1.00  0.00           H  
ATOM   1396  H1c XYP    77      19.017   7.702  22.627  1.00  0.00           H  
ATOM   1397  C2  XYP    77      18.839   8.843  20.920  1.00  0.00           C  
ATOM   1398  C3  XYP    77      19.292  10.165  21.060  1.00  0.00           C  
ATOM   1399  H3  XYP    77      19.964  10.361  21.673  1.00  0.00           H  
ATOM   1400  C4  XYP    77      18.738  11.193  20.273  1.00  0.00           C  
ATOM   1401  H4  XYP    77      19.045  12.067  20.371  1.00  0.00           H  
ATOM   1402  C5  XYP    77      17.725  10.902  19.344  1.00  0.00           C  
ATOM   1403  C6  XYP    77      17.121  12.006  18.509  1.00  0.00           C  
ATOM   1404  H6a XYP    77      16.353  12.383  18.984  1.00  0.00           H  
ATOM   1405  H6b XYP    77      17.784  12.710  18.351  1.00  0.00           H  
ATOM   1406  H6c XYP    77      16.827  11.648  17.647  1.00  0.00           H  
ATOM   1407  C7  XYP    77      17.266   9.579  19.207  1.00  0.00           C  
ATOM   1408  H7  XYP    77      16.588   9.383  18.602  1.00  0.00           H  
ATOM   1409  C8  XYP    77      17.821   8.552  19.995  1.00  0.00           C  
ATOM   1410  H8  XYP    77      17.516   7.679  19.902  1.00  0.00           H  
TER    1411      XYP    77 
ATOM   1411  C1  XYP    78      24.972   3.178  21.486  1.00  0.00           C  
ATOM   1412  H1a XYP    78      25.614   2.456  21.645  1.00  0.00           H  
ATOM   1413  H1b XYP    78      24.284   3.147  22.183  1.00  0.00           H  
ATOM   1414  H1c XYP    78      24.553   3.055  20.609  1.00  0.00           H  
ATOM   1415  C2  XYP    78      25.687   4.511  21.517  1.00  0.00           C  
ATOM   1416  C3  XYP    78      26.923   4.662  20.863  1.00  0.00           C  
ATOM   1417  H3  XYP    78      27.298   3.941  20.411  1.00  0.00           H  
ATOM   1418  C4  XYP    78      27.587   5.904  20.881  1.00  0.00           C  
ATOM   1419  H4  XYP    78      28.401   5.999  20.439  1.00  0.00           H  
ATOM   1420  C5  XYP    78      27.012   7.005  21.541  1.00  0.00           C  
ATOM   1421  C6  XYP    78      27.708   8.350  21.547  1.00  0.00           C  
ATOM   1422  H6a XYP    78      28.487   8.334  20.952  1.00  0.00           H  
ATOM   1423  H6b XYP    78      27.086   9.042  21.241  1.00  0.00           H  
ATOM   1424  H6c XYP    78      28.001   8.557  22.458  1.00  0.00           H  
ATOM   1425  C7  XYP    78      25.779   6.853  22.201  1.00  0.00           C  
ATOM   1426  H7  XYP    78      25.400   7.577  22.646  1.00  0.00           H  
ATOM   1427  C8  XYP    78      25.121   5.608  22.192  1.00  0.00           C  
ATOM   1428  H8  XYP    78      24.310   5.506  22.640  1.00  0.00           H  
TER    1429      XYP    78 
ATOM   1429  C1  XYP    79      14.931  18.811  19.891  1.00  0.00           C  
ATOM   1430  H1a XYP    79      15.594  19.467  20.190  1.00  0.00           H  
ATOM   1431  H1b XYP    79      15.272  17.909  20.068  1.00  0.00           H  
ATOM   1432  H1c XYP    79      14.791  18.922  18.927  1.00  0.00           H  
ATOM   1433  C2  XYP    79      13.619  19.013  20.616  1.00  0.00           C  
ATOM   1434  C3  XYP    79      13.451  20.094  21.503  1.00  0.00           C  
ATOM   1435  H3  XYP    79      14.156  20.689  21.641  1.00  0.00           H  
ATOM   1436  C4  XYP    79      12.212  20.304  22.138  1.00  0.00           C  
ATOM   1437  H4  XYP    79      12.091  21.053  22.677  1.00  0.00           H  
ATOM   1438  C5  XYP    79      11.144  19.414  21.920  1.00  0.00           C  
ATOM   1439  C6  XYP    79       9.820  19.634  22.619  1.00  0.00           C  
ATOM   1440  H6a XYP    79       9.581  20.584  22.589  1.00  0.00           H  
ATOM   1441  H6b XYP    79       9.113  19.118  22.177  1.00  0.00           H  
ATOM   1442  H6c XYP    79       9.890  19.346  23.553  1.00  0.00           H  
ATOM   1443  C7  XYP    79      11.319  18.318  21.055  1.00  0.00           C  
ATOM   1444  H7  XYP    79      10.615  17.729  20.903  1.00  0.00           H  
ATOM   1445  C8  XYP    79      12.549  18.126  20.395  1.00  0.00           C  
ATOM   1446  H8  XYP    79      12.655  17.416  19.801  1.00  0.00           H  
TER    1447      XYP    79 
ATOM   1447  C1  XYP    80      14.699  13.083  16.123  1.00  0.00           C  
ATOM   1448  H1a XYP    80      14.963  12.147  16.237  1.00  0.00           H  
ATOM   1449  H1b XYP    80      14.334  13.209  15.223  1.00  0.00           H  
ATOM   1450  H1c XYP    80      15.487  13.657  16.226  1.00  0.00           H  
ATOM   1451  C2  XYP    80      13.658  13.441  17.159  1.00  0.00           C  
ATOM   1452  C3  XYP    80      14.034  14.081  18.355  1.00  0.00           C  
ATOM   1453  H3  XYP    80      14.929  14.283  18.509  1.00  0.00           H  
ATOM   1454  C4  XYP    80      13.060  14.426  19.312  1.00  0.00           C  
ATOM   1455  H4  XYP    80      13.315  14.852  20.099  1.00  0.00           H  
ATOM   1456  C5  XYP    80      11.704  14.130  19.077  1.00  0.00           C  
ATOM   1457  C6  XYP    80      10.647  14.517  20.088  1.00  0.00           C  
ATOM   1458  H6a XYP    80      10.101  13.732  20.305  1.00  0.00           H  
ATOM   1459  H6b XYP    80      11.067  14.852  20.906  1.00  0.00           H  
ATOM   1460  H6c XYP    80      10.075  15.217  19.710  1.00  0.00           H  
ATOM   1461  C7  XYP    80      11.329  13.483  17.886  1.00  0.00           C  
ATOM   1462  H7  XYP    80      10.433  13.285  17.729  1.00  0.00           H  
ATOM   1463  C8  XYP    80      12.303  13.137  16.929  1.00  0.00           C  
ATOM   1464  H8  XYP    80      12.053  12.710  16.141  1.00  0.00           H  
TER    1465      XYP    80 
ATOM   1465  C1  XYP    81      20.991  20.969  14.693  1.00  0.00           C  
ATOM   1466  H1a XYP    81      20.874  20.548  15.569  1.00  0.00           H  
ATOM   1467  H1b XYP    81      21.711  20.509  14.216  1.00  0.00           H  
ATOM   1468  H1c XYP    81      21.237  21.908  14.813  1.00  0.00           H  
ATOM   1469  C2  XYP    81      19.700  20.880  13.911  1.00  0.00           C  
ATOM   1470  C3  XYP    81      19.595  20.023  12.800  1.00  0.00           C  
ATOM   1471  H3  XYP    81      20.326  19.506  12.546  1.00  0.00           H  
ATOM   1472  C4  XYP    81      18.388  19.944  12.077  1.00  0.00           C  
ATOM   1473  H4  XYP    81      18.323  19.377  11.343  1.00  0.00           H  
ATOM   1474  C5  XYP    81      17.276  20.712  12.472  1.00  0.00           C  
ATOM   1475  C6  XYP    81      15.974  20.620  11.707  1.00  0.00           C  
ATOM   1476  H6a XYP    81      15.224  20.842  12.298  1.00  0.00           H  
ATOM   1477  H6b XYP    81      15.994  21.251  10.957  1.00  0.00           H  
ATOM   1478  H6c XYP    81      15.850  19.710  11.368  1.00  0.00           H  
ATOM   1479  C7  XYP    81      17.385  21.575  13.576  1.00  0.00           C  
ATOM   1480  H7  XYP    81      16.653  22.085  13.841  1.00  0.00           H  
ATOM   1481  C8  XYP    81      18.594  21.663  14.291  1.00  0.00           C  
ATOM   1482  H8  XYP    81      18.659  22.237  15.020  1.00  0.00           H  
TER    1483      XYP    81 
ATOM   1483  C1  XYP    82      13.226  20.008  14.841  1.00  0.00           C  
ATOM   1484  H1a XYP    82      13.703  19.577  14.102  1.00  0.00           H  
ATOM   1485  H1b XYP    82      13.064  19.353  15.552  1.00  0.00           H  
ATOM   1486  H1c XYP    82      12.365  20.348  14.521  1.00  0.00           H  
ATOM   1487  C2  XYP    82      14.067  21.142  15.381  1.00  0.00           C  
ATOM   1488  C3  XYP    82      13.817  22.465  14.974  1.00  0.00           C  
ATOM   1489  H3  XYP    82      13.132  22.645  14.371  1.00  0.00           H  
ATOM   1490  C4  XYP    82      14.588  23.523  15.493  1.00  0.00           C  
ATOM   1491  H4  XYP    82      14.411  24.398  15.231  1.00  0.00           H  
ATOM   1492  C5  XYP    82      15.619  23.262  16.415  1.00  0.00           C  
ATOM   1493  C6  XYP    82      16.457  24.401  16.954  1.00  0.00           C  
ATOM   1494  H6a XYP    82      15.932  25.229  16.961  1.00  0.00           H  
ATOM   1495  H6b XYP    82      16.744  24.203  17.869  1.00  0.00           H  
ATOM   1496  H6c XYP    82      17.246  24.519  16.386  1.00  0.00           H  
ATOM   1497  C7  XYP    82      15.879  21.936  16.809  1.00  0.00           C  
ATOM   1498  H7  XYP    82      16.565  21.756  17.410  1.00  0.00           H  
ATOM   1499  C8  XYP    82      15.105  20.878  16.293  1.00  0.00           C  
ATOM   1500  H8  XYP    82      15.282  20.002  16.553  1.00  0.00           H  
TER    1501      XYP    82 
ATOM   1501  C1  XYP    83      11.700  21.201  18.300  1.00  0.00           C  
ATOM   1502  H1a XYP    83      11.117  20.858  17.591  1.00  0.00           H  
ATOM   1503  H1b XYP    83      12.559  20.731  18.262  1.00  0.00           H  
ATOM   1504  H1c XYP    83      11.279  21.041  19.170  1.00  0.00           H  
ATOM   1505  C2  XYP    83      11.935  22.685  18.118  1.00  0.00           C  
ATOM   1506  C3  XYP    83      12.754  23.378  19.028  1.00  0.00           C  
ATOM   1507  H3  XYP    83      13.136  22.924  19.743  1.00  0.00           H  
ATOM   1508  C4  XYP    83      13.009  24.752  18.849  1.00  0.00           C  
ATOM   1509  H4  XYP    83      13.563  25.203  19.447  1.00  0.00           H  
ATOM   1510  C5  XYP    83      12.439  25.441  17.763  1.00  0.00           C  
ATOM   1511  C6  XYP    83      12.729  26.914  17.568  1.00  0.00           C  
ATOM   1512  H6a XYP    83      12.375  27.222  16.707  1.00  0.00           H  
ATOM   1513  H6b XYP    83      12.309  27.426  18.290  1.00  0.00           H  
ATOM   1514  H6c XYP    83      13.698  27.062  17.585  1.00  0.00           H  
ATOM   1515  C7  XYP    83      11.599  24.754  16.866  1.00  0.00           C  
ATOM   1516  H7  XYP    83      11.219  25.206  16.147  1.00  0.00           H  
ATOM   1517  C8  XYP    83      11.348  23.378  17.043  1.00  0.00           C  
ATOM   1518  H8  XYP    83      10.806  22.924  16.440  1.00  0.00           H  
TER    1519      XYP    83 
ATOM   1519  C1  XYP    84      13.282  16.304  14.931  1.00  0.00           C  
ATOM   1520  H1a XYP    84      13.335  15.440  14.473  1.00  0.00           H  
ATOM   1521  H1b XYP    84      12.771  16.198  15.760  1.00  0.00           H  
ATOM   1522  H1c XYP    84      12.825  16.950  14.353  1.00  0.00           H  
ATOM   1523  C2  XYP    84      14.681  16.796  15.236  1.00  0.00           C  
ATOM   1524  C3  XYP    84      15.520  17.219  14.188  1.00  0.00           C  
ATOM   1525  H3  XYP    84      15.211  17.203  13.311  1.00  0.00           H  
ATOM   1526  C4  XYP    84      16.825  17.671  14.466  1.00  0.00           C  
ATOM   1527  H4  XYP    84      17.379  17.954  13.774  1.00  0.00           H  
ATOM   1528  C5  XYP    84      17.299  17.698  15.790  1.00  0.00           C  
ATOM   1529  C6  XYP    84      18.701  18.181  16.087  1.00  0.00           C  
ATOM   1530  H6a XYP    84      19.283  18.022  15.315  1.00  0.00           H  
ATOM   1531  H6b XYP    84      18.677  19.141  16.281  1.00  0.00           H  
ATOM   1532  H6c XYP    84      19.065  17.704  16.862  1.00  0.00           H  
ATOM   1533  C7  XYP    84      16.457  17.284  16.838  1.00  0.00           C  
ATOM   1534  H7  XYP    84      16.768  17.309  17.715  1.00  0.00           H  
ATOM   1535  C8  XYP    84      15.150  16.838  16.562  1.00  0.00           C  
ATOM   1536  H8  XYP    84      14.595  16.569  17.258  1.00  0.00           H  
TER    1537      XYP    84 
ATOM   1537  C1  XYP    85      17.501  35.691  21.726  1.00  0.00           C  
ATOM   1538  H1a XYP    85      18.114  35.050  22.143  1.00  0.00           H  
ATOM   1539  H1b XYP    85      16.582  35.361  21.803  1.00  0.00           H  
ATOM   1540  H1c XYP    85      17.730  35.782  20.779  1.00  0.00           H  
ATOM   1541  C2  XYP    85      17.613  37.027  22.429  1.00  0.00           C  
ATOM   1542  C3  XYP    85      17.427  37.103  23.821  1.00  0.00           C  
ATOM   1543  H3  XYP    85      17.246  36.331  24.306  1.00  0.00           H  
ATOM   1544  C4  XYP    85      17.516  38.343  24.482  1.00  0.00           C  
ATOM   1545  H4  XYP    85      17.398  38.387  25.404  1.00  0.00           H  
ATOM   1546  C5  XYP    85      17.805  39.513  23.755  1.00  0.00           C  
ATOM   1547  C6  XYP    85      17.910  40.849  24.458  1.00  0.00           C  
ATOM   1548  H6a XYP    85      18.710  41.321  24.148  1.00  0.00           H  
ATOM   1549  H6b XYP    85      17.114  41.385  24.258  1.00  0.00           H  
ATOM   1550  H6c XYP    85      17.978  40.717  25.427  1.00  0.00           H  
ATOM   1551  C7  XYP    85      17.998  39.437  22.364  1.00  0.00           C  
ATOM   1552  H7  XYP    85      18.189  40.209  21.881  1.00  0.00           H  
ATOM   1553  C8  XYP    85      17.901  38.197  21.702  1.00  0.00           C  
ATOM   1554  H8  XYP    85      18.030  38.152  20.783  1.00  0.00           H  
TER    1555      XYP    85 
ATOM   1555  C1  XYP    86      10.944  35.270  23.537  1.00  0.00           C  
ATOM   1556  H1a XYP    86      10.475  34.847  22.786  1.00  0.00           H  
ATOM   1557  H1b XYP    86      11.468  34.589  24.006  1.00  0.00           H  
ATOM   1558  H1c XYP    86      10.289  35.658  24.153  1.00  0.00           H  
ATOM   1559  C2  XYP    86      11.855  36.361  23.020  1.00  0.00           C  
ATOM   1560  C3  XYP    86      13.092  36.608  23.643  1.00  0.00           C  
ATOM   1561  H3  XYP    86      13.350  36.101  24.378  1.00  0.00           H  
ATOM   1562  C4  XYP    86      13.943  37.618  23.152  1.00  0.00           C  
ATOM   1563  H4  XYP    86      14.763  37.775  23.560  1.00  0.00           H  
ATOM   1564  C5  XYP    86      13.557  38.390  22.041  1.00  0.00           C  
ATOM   1565  C6  XYP    86      14.482  39.460  21.501  1.00  0.00           C  
ATOM   1566  H6a XYP    86      13.960  40.170  21.072  1.00  0.00           H  
ATOM   1567  H6b XYP    86      15.003  39.849  22.234  1.00  0.00           H  
ATOM   1568  H6c XYP    86      15.091  39.061  20.846  1.00  0.00           H  
ATOM   1569  C7  XYP    86      12.312  38.156  21.429  1.00  0.00           C  
ATOM   1570  H7  XYP    86      12.054  38.663  20.693  1.00  0.00           H  
ATOM   1571  C8  XYP    86      11.464  37.143  21.917  1.00  0.00           C  
ATOM   1572  H8  XYP    86      10.647  36.980  21.501  1.00  0.00           H  
TER    1573      XYP    86 
ATOM   1573  C1  XYP    87      14.066  29.895  19.362  1.00  0.00           C  
ATOM   1574  H1a XYP    87      14.580  30.318  20.082  1.00  0.00           H  
ATOM   1575  H1b XYP    87      13.283  29.452  19.751  1.00  0.00           H  
ATOM   1576  H1c XYP    87      14.627  29.228  18.913  1.00  0.00           H  
ATOM   1577  C2  XYP    87      13.630  30.942  18.360  1.00  0.00           C  
ATOM   1578  C3  XYP    87      12.375  30.846  17.730  1.00  0.00           C  
ATOM   1579  H3  XYP    87      11.809  30.135  17.930  1.00  0.00           H  
ATOM   1580  C4  XYP    87      11.972  31.826  16.802  1.00  0.00           C  
ATOM   1581  H4  XYP    87      11.140  31.764  16.390  1.00  0.00           H  
ATOM   1582  C5  XYP    87      12.823  32.905  16.498  1.00  0.00           C  
ATOM   1583  C6  XYP    87      12.381  33.962  15.509  1.00  0.00           C  
ATOM   1584  H6a XYP    87      12.967  34.746  15.566  1.00  0.00           H  
ATOM   1585  H6b XYP    87      12.420  33.594  14.601  1.00  0.00           H  
ATOM   1586  H6c XYP    87      11.462  34.237  15.711  1.00  0.00           H  
ATOM   1587  C7  XYP    87      14.082  32.994  17.119  1.00  0.00           C  
ATOM   1588  H7  XYP    87      14.647  33.707  16.922  1.00  0.00           H  
ATOM   1589  C8  XYP    87      14.483  32.016  18.049  1.00  0.00           C  
ATOM   1590  H8  XYP    87      15.312  32.083  18.467  1.00  0.00           H  
TER    1591      XYP    87 
ATOM   1591  C1  XYP    88      16.730  37.650  18.194  1.00  0.00           C  
ATOM   1592  H1a XYP    88      16.040  38.038  17.618  1.00  0.00           H  
ATOM   1593  H1b XYP    88      16.327  37.388  19.048  1.00  0.00           H  
ATOM   1594  H1c XYP    88      17.428  38.317  18.360  1.00  0.00           H  
ATOM   1595  C2  XYP    88      17.333  36.443  17.508  1.00  0.00           C  
ATOM   1596  C3  XYP    88      18.209  36.620  16.420  1.00  0.00           C  
ATOM   1597  H3  XYP    88      18.421  37.479  16.131  1.00  0.00           H  
ATOM   1598  C4  XYP    88      18.760  35.501  15.765  1.00  0.00           C  
ATOM   1599  H4  XYP    88      19.337  35.619  15.044  1.00  0.00           H  
ATOM   1600  C5  XYP    88      18.441  34.201  16.198  1.00  0.00           C  
ATOM   1601  C6  XYP    88      19.008  32.998  15.479  1.00  0.00           C  
ATOM   1602  H6a XYP    88      19.890  33.215  15.111  1.00  0.00           H  
ATOM   1603  H6b XYP    88      19.101  32.248  16.102  1.00  0.00           H  
ATOM   1604  H6c XYP    88      18.406  32.741  14.751  1.00  0.00           H  
ATOM   1605  C7  XYP    88      17.571  34.025  17.288  1.00  0.00           C  
ATOM   1606  H7  XYP    88      17.360  33.165  17.574  1.00  0.00           H  
ATOM   1607  C8  XYP    88      17.016  35.142  17.940  1.00  0.00           C  
ATOM   1608  H8  XYP    88      16.435  35.017  18.655  1.00  0.00           H  
TER    1609      XYP    88 
ATOM   1609  C1  XYP    89      20.547  36.540  19.801  1.00  0.00           C  
ATOM   1610  H1a XYP    89      21.281  37.188  19.765  1.00  0.00           H  
ATOM   1611  H1b XYP    89      19.750  36.927  19.385  1.00  0.00           H  
ATOM   1612  H1c XYP    89      20.358  36.329  20.739  1.00  0.00           H  
ATOM   1613  C2  XYP    89      20.935  35.282  19.055  1.00  0.00           C  
ATOM   1614  C3  XYP    89      20.520  34.021  19.523  1.00  0.00           C  
ATOM   1615  H3  XYP    89      20.002  33.960  20.293  1.00  0.00           H  
ATOM   1616  C4  XYP    89      20.882  32.853  18.824  1.00  0.00           C  
ATOM   1617  H4  XYP    89      20.604  32.021  19.134  1.00  0.00           H  
ATOM   1618  C5  XYP    89      21.660  32.941  17.655  1.00  0.00           C  
ATOM   1619  C6  XYP    89      22.056  31.688  16.906  1.00  0.00           C  
ATOM   1620  H6a XYP    89      22.080  31.869  15.944  1.00  0.00           H  
ATOM   1621  H6b XYP    89      22.943  31.400  17.205  1.00  0.00           H  
ATOM   1622  H6c XYP    89      21.407  30.974  17.076  1.00  0.00           H  
ATOM   1623  C7  XYP    89      22.069  34.202  17.184  1.00  0.00           C  
ATOM   1624  H7  XYP    89      22.574  34.263  16.405  1.00  0.00           H  
ATOM   1625  C8  XYP    89      21.708  35.370  17.883  1.00  0.00           C  
ATOM   1626  H8  XYP    89      21.976  36.202  17.566  1.00  0.00           H  
TER    1627      XYP    89 
ATOM   1627  C1  XYP    90      13.149  36.836  18.256  1.00  0.00           C  
ATOM   1628  H1a XYP    90      12.291  37.188  17.939  1.00  0.00           H  
ATOM   1629  H1b XYP    90      13.614  37.538  18.758  1.00  0.00           H  
ATOM   1630  H1c XYP    90      13.695  36.568  17.488  1.00  0.00           H  
ATOM   1631  C2  XYP    90      12.922  35.635  19.148  1.00  0.00           C  
ATOM   1632  C3  XYP    90      11.728  34.897  19.056  1.00  0.00           C  
ATOM   1633  H3  XYP    90      11.072  35.150  18.447  1.00  0.00           H  
ATOM   1634  C4  XYP    90      11.531  33.765  19.871  1.00  0.00           C  
ATOM   1635  H4  XYP    90      10.745  33.272  19.801  1.00  0.00           H  
ATOM   1636  C5  XYP    90      12.529  33.364  20.778  1.00  0.00           C  
ATOM   1637  C6  XYP    90      12.316  32.142  21.645  1.00  0.00           C  
ATOM   1638  H6a XYP    90      11.896  31.432  21.117  1.00  0.00           H  
ATOM   1639  H6b XYP    90      13.175  31.816  21.987  1.00  0.00           H  
ATOM   1640  H6c XYP    90      11.734  32.374  22.398  1.00  0.00           H  
ATOM   1641  C7  XYP    90      13.720  34.107  20.875  1.00  0.00           C  
ATOM   1642  H7  XYP    90      14.381  33.845  21.473  1.00  0.00           H  
ATOM   1643  C8  XYP    90      13.913  35.244  20.067  1.00  0.00           C  
ATOM   1644  H8  XYP    90      14.696  35.738  20.140  1.00  0.00           H  
TER    1645      XYP    90 
ATOM   1645  C1  XYP    91      34.013  21.644  21.919  1.00  0.00           C  
ATOM   1646  H1a XYP    91      33.554  20.976  22.472  1.00  0.00           H  
ATOM   1647  H1b XYP    91      33.342  22.217  21.492  1.00  0.00           H  
ATOM   1648  H1c XYP    91      34.533  21.177  21.233  1.00  0.00           H  
ATOM   1649  C2  XYP    91      34.924  22.486  22.783  1.00  0.00           C  
ATOM   1650  C3  XYP    91      34.556  22.787  24.106  1.00  0.00           C  
ATOM   1651  H3  XYP    91      33.745  22.476  24.442  1.00  0.00           H  
ATOM   1652  C4  XYP    91      35.405  23.559  24.920  1.00  0.00           C  
ATOM   1653  H4  XYP    91      35.153  23.754  25.794  1.00  0.00           H  
ATOM   1654  C5  XYP    91      36.626  24.039  24.414  1.00  0.00           C  
ATOM   1655  C6  XYP    91      37.545  24.865  25.288  1.00  0.00           C  
ATOM   1656  H6a XYP    91      38.343  24.341  25.509  1.00  0.00           H  
ATOM   1657  H6b XYP    91      37.810  25.678  24.810  1.00  0.00           H  
ATOM   1658  H6c XYP    91      37.088  25.119  26.117  1.00  0.00           H  
ATOM   1659  C7  XYP    91      36.992  23.747  23.087  1.00  0.00           C  
ATOM   1660  H7  XYP    91      37.798  24.067  22.749  1.00  0.00           H  
ATOM   1661  C8  XYP    91      36.142  22.974  22.272  1.00  0.00           C  
ATOM   1662  H8  XYP    91      36.383  22.784  21.395  1.00  0.00           H  
TER    1663      XYP    91 
ATOM   1663  C1  XYP    92      34.664  26.017  16.116  1.00  0.00           C  
ATOM   1664  H1a XYP    92      35.360  25.382  15.845  1.00  0.00           H  
ATOM   1665  H1b XYP    92      33.807  25.724  15.740  1.00  0.00           H  
ATOM   1666  H1c XYP    92      34.882  26.908  15.774  1.00  0.00           H  
ATOM   1667  C2  XYP    92      34.577  26.065  17.626  1.00  0.00           C  
ATOM   1668  C3  XYP    92      33.326  26.143  18.264  1.00  0.00           C  
ATOM   1669  H3  XYP    92      32.548  26.174  17.756  1.00  0.00           H  
ATOM   1670  C4  XYP    92      33.246  26.152  19.671  1.00  0.00           C  
ATOM   1671  H4  XYP    92      32.414  26.193  20.087  1.00  0.00           H  
ATOM   1672  C5  XYP    92      34.418  26.088  20.447  1.00  0.00           C  
ATOM   1673  C6  XYP    92      34.323  26.081  21.957  1.00  0.00           C  
ATOM   1674  H6a XYP    92      33.956  26.934  22.265  1.00  0.00           H  
ATOM   1675  H6b XYP    92      33.737  25.350  22.245  1.00  0.00           H  
ATOM   1676  H6c XYP    92      35.209  25.953  22.355  1.00  0.00           H  
ATOM   1677  C7  XYP    92      35.671  26.025  19.809  1.00  0.00           C  
ATOM   1678  H7  XYP    92      36.448  25.984  20.320  1.00  0.00           H  
ATOM   1679  C8  XYP    92      35.751  26.016  18.402  1.00  0.00           C  
ATOM   1680  H8  XYP    92      36.580  25.969  17.983  1.00  0.00           H  
TER    1681      XYP    92 
ATOM   1681  C1  XYP    93      31.664  18.022  15.607  1.00  0.00           C  
ATOM   1682  H1a XYP    93      31.100  18.304  16.358  1.00  0.00           H  
ATOM   1683  H1b XYP    93      31.452  18.571  14.826  1.00  0.00           H  
ATOM   1684  H1c XYP    93      31.478  17.082  15.404  1.00  0.00           H  
ATOM   1685  C2  XYP    93      33.123  18.171  15.972  1.00  0.00           C  
ATOM   1686  C3  XYP    93      34.058  18.638  15.031  1.00  0.00           C  
ATOM   1687  H3  XYP    93      33.782  18.839  14.165  1.00  0.00           H  
ATOM   1688  C4  XYP    93      35.412  18.791  15.395  1.00  0.00           C  
ATOM   1689  H4  XYP    93      36.028  19.097  14.767  1.00  0.00           H  
ATOM   1690  C5  XYP    93      35.838  18.479  16.700  1.00  0.00           C  
ATOM   1691  C6  XYP    93      37.286  18.656  17.104  1.00  0.00           C  
ATOM   1692  H6a XYP    93      37.336  19.185  17.928  1.00  0.00           H  
ATOM   1693  H6b XYP    93      37.690  17.777  17.263  1.00  0.00           H  
ATOM   1694  H6c XYP    93      37.786  19.115  16.398  1.00  0.00           H  
ATOM   1695  C7  XYP    93      34.903  18.004  17.636  1.00  0.00           C  
ATOM   1696  H7  XYP    93      35.179  17.775  18.499  1.00  0.00           H  
ATOM   1697  C8  XYP    93      33.553  17.848  17.270  1.00  0.00           C  
ATOM   1698  H8  XYP    93      32.938  17.518  17.890  1.00  0.00           H  
TER    1699      XYP    93 
ATOM   1699  C1  XYP    94      39.666  22.138  20.415  1.00  0.00           C  
ATOM   1700  H1a XYP    94      39.605  22.521  19.515  1.00  0.00           H  
ATOM   1701  H1b XYP    94      39.023  22.589  21.001  1.00  0.00           H  
ATOM   1702  H1c XYP    94      40.570  22.276  20.766  1.00  0.00           H  
ATOM   1703  C2  XYP    94      39.371  20.655  20.355  1.00  0.00           C  
ATOM   1704  C3  XYP    94      40.205  19.806  19.602  1.00  0.00           C  
ATOM   1705  H3  XYP    94      40.931  20.161  19.142  1.00  0.00           H  
ATOM   1706  C4  XYP    94      39.954  18.420  19.560  1.00  0.00           C  
ATOM   1707  H4  XYP    94      40.514  17.861  19.072  1.00  0.00           H  
ATOM   1708  C5  XYP    94      38.863  17.879  20.267  1.00  0.00           C  
ATOM   1709  C6  XYP    94      38.587  16.392  20.243  1.00  0.00           C  
ATOM   1710  H6a XYP    94      38.700  16.028  21.146  1.00  0.00           H  
ATOM   1711  H6b XYP    94      37.665  16.237  19.945  1.00  0.00           H  
ATOM   1712  H6c XYP    94      39.204  15.938  19.632  1.00  0.00           H  
ATOM   1713  C7  XYP    94      38.023  18.730  21.005  1.00  0.00           C  
ATOM   1714  H7  XYP    94      37.306  18.372  21.475  1.00  0.00           H  
ATOM   1715  C8  XYP    94      38.276  20.114  21.054  1.00  0.00           C  
ATOM   1716  H8  XYP    94      37.728  20.665  21.565  1.00  0.00           H  
TER    1717      XYP    94 
ATOM   1717  C1  XYP    95      39.309  21.481  24.605  1.00  0.00           C  
ATOM   1718  H1a XYP    95      39.728  21.768  25.442  1.00  0.00           H  
ATOM   1719  H1b XYP    95      39.436  22.171  23.921  1.00  0.00           H  
ATOM   1720  H1c XYP    95      38.347  21.356  24.749  1.00  0.00           H  
ATOM   1721  C2  XYP    95      39.934  20.181  24.149  1.00  0.00           C  
ATOM   1722  C3  XYP    95      39.415  18.954  24.600  1.00  0.00           C  
ATOM   1723  H3  XYP    95      38.691  18.948  25.184  1.00  0.00           H  
ATOM   1724  C4  XYP    95      39.978  17.741  24.160  1.00  0.00           C  
ATOM   1725  H4  XYP    95      39.625  16.932  24.453  1.00  0.00           H  
ATOM   1726  C5  XYP    95      41.065  17.749  23.266  1.00  0.00           C  
ATOM   1727  C6  XYP    95      41.662  16.450  22.770  1.00  0.00           C  
ATOM   1728  H6a XYP    95      42.624  16.442  22.953  1.00  0.00           H  
ATOM   1729  H6b XYP    95      41.246  15.688  23.225  1.00  0.00           H  
ATOM   1730  H6c XYP    95      41.512  16.373  21.805  1.00  0.00           H  
ATOM   1731  C7  XYP    95      41.596  18.977  22.830  1.00  0.00           C  
ATOM   1732  H7  XYP    95      42.313  18.985  22.237  1.00  0.00           H  
ATOM   1733  C8  XYP    95      41.035  20.190  23.274  1.00  0.00           C  
ATOM   1734  H8  XYP    95      41.382  20.999  22.975  1.00  0.00           H  
TER    1735      XYP    95 
ATOM   1735  C1  XYP    96      36.708  22.387  18.391  1.00  0.00           C  
ATOM   1736  H1a XYP    96      37.380  22.317  17.680  1.00  0.00           H  
ATOM   1737  H1b XYP    96      36.864  23.215  18.892  1.00  0.00           H  
ATOM   1738  H1c XYP    96      36.798  21.622  18.995  1.00  0.00           H  
ATOM   1739  C2  XYP    96      35.317  22.400  17.802  1.00  0.00           C  
ATOM   1740  C3  XYP    96      35.085  21.915  16.502  1.00  0.00           C  
ATOM   1741  H3  XYP    96      35.798  21.602  15.991  1.00  0.00           H  
ATOM   1742  C4  XYP    96      33.785  21.926  15.958  1.00  0.00           C  
ATOM   1743  H4  XYP    96      33.641  21.618  15.090  1.00  0.00           H  
ATOM   1744  C5  XYP    96      32.705  22.428  16.707  1.00  0.00           C  
ATOM   1745  C6  XYP    96      31.309  22.443  16.127  1.00  0.00           C  
ATOM   1746  H6a XYP    96      30.805  21.674  16.464  1.00  0.00           H  
ATOM   1747  H6b XYP    96      30.847  23.267  16.393  1.00  0.00           H  
ATOM   1748  H6c XYP    96      31.347  22.396  15.148  1.00  0.00           H  
ATOM   1749  C7  XYP    96      32.933  22.884  18.017  1.00  0.00           C  
ATOM   1750  H7  XYP    96      32.220  23.208  18.527  1.00  0.00           H  
ATOM   1751  C8  XYP    96      34.232  22.868  18.563  1.00  0.00           C  
ATOM   1752  H8  XYP    96      34.376  23.199  19.423  1.00  0.00           H  
TER    1753      XYP    96 
ATOM   1753  C1  XYP    97      38.171  21.099  34.854  1.00  0.00           C  
ATOM   1754  H1a XYP    97      37.302  21.353  35.227  1.00  0.00           H  
ATOM   1755  H1b XYP    97      38.658  21.906  34.589  1.00  0.00           H  
ATOM   1756  H1c XYP    97      38.025  20.532  34.067  1.00  0.00           H  
ATOM   1757  C2  XYP    97      38.975  20.347  35.892  1.00  0.00           C  
ATOM   1758  C3  XYP    97      38.843  20.668  37.256  1.00  0.00           C  
ATOM   1759  H3  XYP    97      38.260  21.344  37.518  1.00  0.00           H  
ATOM   1760  C4  XYP    97      39.587  19.965  38.224  1.00  0.00           C  
ATOM   1761  H4  XYP    97      39.495  20.177  39.126  1.00  0.00           H  
ATOM   1762  C5  XYP    97      40.467  18.939  37.834  1.00  0.00           C  
ATOM   1763  C6  XYP    97      41.257  18.184  38.882  1.00  0.00           C  
ATOM   1764  H6a XYP    97      41.970  17.662  38.460  1.00  0.00           H  
ATOM   1765  H6b XYP    97      41.657  18.819  39.513  1.00  0.00           H  
ATOM   1766  H6c XYP    97      40.657  17.579  39.366  1.00  0.00           H  
ATOM   1767  C7  XYP    97      40.603  18.621  36.470  1.00  0.00           C  
ATOM   1768  H7  XYP    97      41.185  17.944  36.206  1.00  0.00           H  
ATOM   1769  C8  XYP    97      39.862  19.326  35.502  1.00  0.00           C  
ATOM   1770  H8  XYP    97      39.954  19.113  34.603  1.00  0.00           H  
TER    1771      XYP    97 
ATOM   1771  C1  XYP    98      43.014  23.787  32.803  1.00  0.00           C  
ATOM   1772  H1a XYP    98      43.176  23.353  31.939  1.00  0.00           H  
ATOM   1773  H1b XYP    98      42.086  24.101  32.829  1.00  0.00           H  
ATOM   1774  H1c XYP    98      43.618  24.552  32.902  1.00  0.00           H  
ATOM   1775  C2  XYP    98      43.265  22.797  33.920  1.00  0.00           C  
ATOM   1776  C3  XYP    98      42.281  22.557  34.898  1.00  0.00           C  
ATOM   1777  H3  XYP    98      41.469  23.010  34.860  1.00  0.00           H  
ATOM   1778  C4  XYP    98      42.518  21.626  35.928  1.00  0.00           C  
ATOM   1779  H4  XYP    98      41.863  21.465  36.569  1.00  0.00           H  
ATOM   1780  C5  XYP    98      43.743  20.935  35.989  1.00  0.00           C  
ATOM   1781  C6  XYP    98      43.998  19.933  37.094  1.00  0.00           C  
ATOM   1782  H6a XYP    98      44.950  19.928  37.327  1.00  0.00           H  
ATOM   1783  H6b XYP    98      43.479  20.173  37.889  1.00  0.00           H  
ATOM   1784  H6c XYP    98      43.733  19.040  36.789  1.00  0.00           H  
ATOM   1785  C7  XYP    98      44.727  21.175  35.012  1.00  0.00           C  
ATOM   1786  H7  XYP    98      45.537  20.718  35.048  1.00  0.00           H  
ATOM   1787  C8  XYP    98      44.489  22.105  33.981  1.00  0.00           C  
ATOM   1788  H8  XYP    98      45.141  22.262  33.336  1.00  0.00           H  
TER    1789      XYP    98 
ATOM   1789  C1  XYP    99      34.053  21.144  27.492  1.00  0.00           C  
ATOM   1790  H1a XYP    99      34.100  22.099  27.702  1.00  0.00           H  
ATOM   1791  H1b XYP    99      33.751  21.029  26.567  1.00  0.00           H  
ATOM   1792  H1c XYP    99      33.410  20.720  28.098  1.00  0.00           H  
ATOM   1793  C2  XYP    99      35.415  20.507  27.660  1.00  0.00           C  
ATOM   1794  C3  XYP    99      36.580  21.298  27.633  1.00  0.00           C  
ATOM   1795  H3  XYP    99      36.512  22.216  27.502  1.00  0.00           H  
ATOM   1796  C4  XYP    99      37.844  20.700  27.806  1.00  0.00           C  
ATOM   1797  H4  XYP    99      38.612  21.223  27.793  1.00  0.00           H  
ATOM   1798  C5  XYP    99      37.952  19.313  28.008  1.00  0.00           C  
ATOM   1799  C6  XYP    99      39.312  18.687  28.231  1.00  0.00           C  
ATOM   1800  H6a XYP    99      39.586  18.832  29.161  1.00  0.00           H  
ATOM   1801  H6b XYP    99      39.276  17.725  28.049  1.00  0.00           H  
ATOM   1802  H6c XYP    99      39.970  19.100  27.633  1.00  0.00           H  
ATOM   1803  C7  XYP    99      36.790  18.519  28.013  1.00  0.00           C  
ATOM   1804  H7  XYP    99      36.855  17.602  28.152  1.00  0.00           H  
ATOM   1805  C8  XYP    99      35.525  19.116  27.839  1.00  0.00           C  
ATOM   1806  H8  XYP    99      34.757  18.590  27.850  1.00  0.00           H  
TER    1807      XYP    99 
ATOM   1807  C1  XYP   100      39.473  17.462  32.232  1.00  0.00           C  
ATOM   1808  H1a XYP   100      39.919  16.932  31.539  1.00  0.00           H  
ATOM   1809  H1b XYP   100      39.897  18.342  32.285  1.00  0.00           H  
ATOM   1810  H1c XYP   100      39.562  17.010  33.097  1.00  0.00           H  
ATOM   1811  C2  XYP   100      38.009  17.611  31.885  1.00  0.00           C  
ATOM   1812  C3  XYP   100      37.168  16.484  31.907  1.00  0.00           C  
ATOM   1813  H3  XYP   100      37.511  15.655  32.151  1.00  0.00           H  
ATOM   1814  C4  XYP   100      35.809  16.608  31.560  1.00  0.00           C  
ATOM   1815  H4  XYP   100      35.255  15.861  31.575  1.00  0.00           H  
ATOM   1816  C5  XYP   100      35.285  17.859  31.188  1.00  0.00           C  
ATOM   1817  C6  XYP   100      33.832  17.970  30.777  1.00  0.00           C  
ATOM   1818  H6a XYP   100      33.260  17.635  31.499  1.00  0.00           H  
ATOM   1819  H6b XYP   100      33.600  18.901  30.584  1.00  0.00           H  
ATOM   1820  H6c XYP   100      33.681  17.432  29.972  1.00  0.00           H  
ATOM   1821  C7  XYP   100      36.124  18.990  31.180  1.00  0.00           C  
ATOM   1822  H7  XYP   100      35.790  19.815  30.914  1.00  0.00           H  
ATOM   1823  C8  XYP   100      37.484  18.867  31.525  1.00  0.00           C  
ATOM   1824  H8  XYP   100      38.040  19.613  31.496  1.00  0.00           H  
TER    1825      XYP   100 
ATOM   1825  C1  XYP   101      37.110  17.268  35.409  1.00  0.00           C  
ATOM   1826  H1a XYP   101      37.856  16.657  35.235  1.00  0.00           H  
ATOM   1827  H1b XYP   101      37.149  18.004  34.763  1.00  0.00           H  
ATOM   1828  H1c XYP   101      37.190  17.629  36.316  1.00  0.00           H  
ATOM   1829  C2  XYP   101      35.797  16.529  35.273  1.00  0.00           C  
ATOM   1830  C3  XYP   101      34.676  17.176  34.721  1.00  0.00           C  
ATOM   1831  H3  XYP   101      34.749  18.056  34.430  1.00  0.00           H  
ATOM   1832  C4  XYP   101      33.450  16.495  34.602  1.00  0.00           C  
ATOM   1833  H4  XYP   101      32.710  16.927  34.238  1.00  0.00           H  
ATOM   1834  C5  XYP   101      33.338  15.160  35.033  1.00  0.00           C  
ATOM   1835  C6  XYP   101      32.018  14.434  34.897  1.00  0.00           C  
ATOM   1836  H6a XYP   101      32.073  13.550  35.315  1.00  0.00           H  
ATOM   1837  H6b XYP   101      31.311  14.953  35.335  1.00  0.00           H  
ATOM   1838  H6c XYP   101      31.804  14.327  33.947  1.00  0.00           H  
ATOM   1839  C7  XYP   101      34.459  14.510  35.583  1.00  0.00           C  
ATOM   1840  H7  XYP   101      34.389  13.627  35.867  1.00  0.00           H  
ATOM   1841  C8  XYP   101      35.686  15.194  35.705  1.00  0.00           C  
ATOM   1842  H8  XYP   101      36.424  14.765  36.072  1.00  0.00           H  
TER    1843      XYP   101 
ATOM   1843  C1  XYP   102      42.626  19.540  32.278  1.00  0.00           C  
ATOM   1844  H1a XYP   102      43.565  19.785  32.146  1.00  0.00           H  
ATOM   1845  H1b XYP   102      42.431  19.544  33.239  1.00  0.00           H  
ATOM   1846  H1c XYP   102      42.470  18.641  31.921  1.00  0.00           H  
ATOM   1847  C2  XYP   102      41.738  20.532  31.558  1.00  0.00           C  
ATOM   1848  C3  XYP   102      41.966  20.827  30.201  1.00  0.00           C  
ATOM   1849  H3  XYP   102      42.660  20.403  29.747  1.00  0.00           H  
ATOM   1850  C4  XYP   102      41.157  21.768  29.534  1.00  0.00           C  
ATOM   1851  H4  XYP   102      41.318  21.965  28.639  1.00  0.00           H  
ATOM   1852  C5  XYP   102      40.113  22.417  30.220  1.00  0.00           C  
ATOM   1853  C6  XYP   102      39.257  23.452  29.522  1.00  0.00           C  
ATOM   1854  H6a XYP   102      39.551  23.569  28.594  1.00  0.00           H  
ATOM   1855  H6b XYP   102      38.322  23.159  29.526  1.00  0.00           H  
ATOM   1856  H6c XYP   102      39.331  24.308  29.992  1.00  0.00           H  
ATOM   1857  C7  XYP   102      39.874  22.111  31.572  1.00  0.00           C  
ATOM   1858  H7  XYP   102      39.185  22.538  32.029  1.00  0.00           H  
ATOM   1859  C8  XYP   102      40.686  21.172  32.238  1.00  0.00           C  
ATOM   1860  H8  XYP   102      40.538  20.984  33.136  1.00  0.00           H  
TER    1861      XYP   102 
ATOM   1861  C1  XYP   103       8.266  17.623  30.696  1.00  0.00           C  
ATOM   1862  H1a XYP   103       8.965  18.281  30.897  1.00  0.00           H  
ATOM   1863  H1b XYP   103       8.385  17.293  29.782  1.00  0.00           H  
ATOM   1864  H1c XYP   103       7.391  18.056  30.772  1.00  0.00           H  
ATOM   1865  C2  XYP   103       8.362  16.465  31.664  1.00  0.00           C  
ATOM   1866  C3  XYP   103       9.619  15.929  31.998  1.00  0.00           C  
ATOM   1867  H3  XYP   103      10.391  16.287  31.620  1.00  0.00           H  
ATOM   1868  C4  XYP   103       9.713  14.857  32.909  1.00  0.00           C  
ATOM   1869  H4  XYP   103      10.546  14.508  33.133  1.00  0.00           H  
ATOM   1870  C5  XYP   103       8.548  14.320  33.490  1.00  0.00           C  
ATOM   1871  C6  XYP   103       8.637  13.190  34.492  1.00  0.00           C  
ATOM   1872  H6a XYP   103       8.032  12.467  34.226  1.00  0.00           H  
ATOM   1873  H6b XYP   103       9.552  12.845  34.533  1.00  0.00           H  
ATOM   1874  H6c XYP   103       8.380  13.520  35.378  1.00  0.00           H  
ATOM   1875  C7  XYP   103       7.291  14.850  33.147  1.00  0.00           C  
ATOM   1876  H7  XYP   103       6.520  14.497  33.530  1.00  0.00           H  
ATOM   1877  C8  XYP   103       7.198  15.918  32.234  1.00  0.00           C  
ATOM   1878  H8  XYP   103       6.365  16.268  32.013  1.00  0.00           H  
TER    1879      XYP   103 
ATOM   1879  C1  XYP   104       8.091  15.602  24.258  1.00  0.00           C  
ATOM   1880  H1a XYP   104       7.184  15.542  23.892  1.00  0.00           H  
ATOM   1881  H1b XYP   104       8.355  16.546  24.282  1.00  0.00           H  
ATOM   1882  H1c XYP   104       8.706  15.101  23.685  1.00  0.00           H  
ATOM   1883  C2  XYP   104       8.117  15.023  25.657  1.00  0.00           C  
ATOM   1884  C3  XYP   104       8.949  15.583  26.645  1.00  0.00           C  
ATOM   1885  H3  XYP   104       9.485  16.314  26.439  1.00  0.00           H  
ATOM   1886  C4  XYP   104       8.953  15.052  27.951  1.00  0.00           C  
ATOM   1887  H4  XYP   104       9.500  15.427  28.604  1.00  0.00           H  
ATOM   1888  C5  XYP   104       8.128  13.958  28.272  1.00  0.00           C  
ATOM   1889  C6  XYP   104       8.119  13.389  29.673  1.00  0.00           C  
ATOM   1890  H6a XYP   104       8.083  12.411  29.631  1.00  0.00           H  
ATOM   1891  H6b XYP   104       8.927  13.658  30.155  1.00  0.00           H  
ATOM   1892  H6c XYP   104       7.333  13.721  30.155  1.00  0.00           H  
ATOM   1893  C7  XYP   104       7.305  13.393  27.281  1.00  0.00           C  
ATOM   1894  H7  XYP   104       6.760  12.669  27.491  1.00  0.00           H  
ATOM   1895  C8  XYP   104       7.302  13.922  25.976  1.00  0.00           C  
ATOM   1896  H8  XYP   104       6.753  13.548  25.324  1.00  0.00           H  
TER    1897      XYP   104 
ATOM   1897  C1  XYP   105       7.190  24.069  25.017  1.00  0.00           C  
ATOM   1898  H1a XYP   105       7.874  23.940  25.706  1.00  0.00           H  
ATOM   1899  H1b XYP   105       7.603  23.944  24.138  1.00  0.00           H  
ATOM   1900  H1c XYP   105       6.830  24.978  25.081  1.00  0.00           H  
ATOM   1901  C2  XYP   105       6.068  23.072  25.207  1.00  0.00           C  
ATOM   1902  C3  XYP   105       5.315  22.639  24.099  1.00  0.00           C  
ATOM   1903  H3  XYP   105       5.504  22.972  23.252  1.00  0.00           H  
ATOM   1904  C4  XYP   105       4.276  21.702  24.272  1.00  0.00           C  
ATOM   1905  H4  XYP   105       3.779  21.417  23.538  1.00  0.00           H  
ATOM   1906  C5  XYP   105       3.989  21.193  25.552  1.00  0.00           C  
ATOM   1907  C6  XYP   105       2.882  20.177  25.741  1.00  0.00           C  
ATOM   1908  H6a XYP   105       3.076  19.615  26.520  1.00  0.00           H  
ATOM   1909  H6b XYP   105       2.033  20.645  25.882  1.00  0.00           H  
ATOM   1910  H6c XYP   105       2.813  19.607  24.947  1.00  0.00           H  
ATOM   1911  C7  XYP   105       4.736  21.635  26.658  1.00  0.00           C  
ATOM   1912  H7  XYP   105       4.547  21.299  27.502  1.00  0.00           H  
ATOM   1913  C8  XYP   105       5.772  22.574  26.489  1.00  0.00           C  
ATOM   1914  H8  XYP   105       6.267  22.859  27.224  1.00  0.00           H  
TER    1915      XYP   105 
ATOM   1915  C1  XYP   106       4.204  16.868  29.974  1.00  0.00           C  
ATOM   1916  H1a XYP   106       5.171  16.794  29.833  1.00  0.00           H  
ATOM   1917  H1b XYP   106       3.950  16.294  30.727  1.00  0.00           H  
ATOM   1918  H1c XYP   106       3.735  16.570  29.167  1.00  0.00           H  
ATOM   1919  C2  XYP   106       3.827  18.303  30.272  1.00  0.00           C  
ATOM   1920  C3  XYP   106       2.640  18.587  30.972  1.00  0.00           C  
ATOM   1921  H3  XYP   106       2.089  17.891  31.252  1.00  0.00           H  
ATOM   1922  C4  XYP   106       2.282  19.921  31.248  1.00  0.00           C  
ATOM   1923  H4  XYP   106       1.496  20.106  31.713  1.00  0.00           H  
ATOM   1924  C5  XYP   106       3.110  20.978  30.826  1.00  0.00           C  
ATOM   1925  C6  XYP   106       2.730  22.415  31.112  1.00  0.00           C  
ATOM   1926  H6a XYP   106       2.049  22.452  31.815  1.00  0.00           H  
ATOM   1927  H6b XYP   106       3.520  22.912  31.411  1.00  0.00           H  
ATOM   1928  H6c XYP   106       2.377  22.826  30.295  1.00  0.00           H  
ATOM   1929  C7  XYP   106       4.298  20.692  30.132  1.00  0.00           C  
ATOM   1930  H7  XYP   106       4.846  21.389  29.849  1.00  0.00           H  
ATOM   1931  C8  XYP   106       4.655  19.360  29.851  1.00  0.00           C  
ATOM   1932  H8  XYP   106       5.438  19.180  29.382  1.00  0.00           H  
TER    1933      XYP   106 
ATOM   1933  C1  XYP   107       5.254  18.566  33.538  1.00  0.00           C  
ATOM   1934  H1a XYP   107       4.583  17.891  33.308  1.00  0.00           H  
ATOM   1935  H1b XYP   107       5.662  18.906  32.715  1.00  0.00           H  
ATOM   1936  H1c XYP   107       5.949  18.159  34.096  1.00  0.00           H  
ATOM   1937  C2  XYP   107       4.591  19.694  34.299  1.00  0.00           C  
ATOM   1938  C3  XYP   107       4.640  21.011  33.808  1.00  0.00           C  
ATOM   1939  H3  XYP   107       5.076  21.189  33.006  1.00  0.00           H  
ATOM   1940  C4  XYP   107       4.038  22.060  34.529  1.00  0.00           C  
ATOM   1941  H4  XYP   107       4.080  22.931  34.206  1.00  0.00           H  
ATOM   1942  C5  XYP   107       3.387  21.797  35.748  1.00  0.00           C  
ATOM   1943  C6  XYP   107       2.756  22.929  36.528  1.00  0.00           C  
ATOM   1944  H6a XYP   107       2.659  22.676  37.470  1.00  0.00           H  
ATOM   1945  H6b XYP   107       3.325  23.725  36.473  1.00  0.00           H  
ATOM   1946  H6c XYP   107       1.874  23.131  36.154  1.00  0.00           H  
ATOM   1947  C7  XYP   107       3.326  20.477  36.234  1.00  0.00           C  
ATOM   1948  H7  XYP   107       2.894  20.299  37.038  1.00  0.00           H  
ATOM   1949  C8  XYP   107       3.928  19.428  35.511  1.00  0.00           C  
ATOM   1950  H8  XYP   107       3.893  18.557  35.837  1.00  0.00           H  
TER    1951      XYP   107 
ATOM   1951  C1  XYP   108       4.819  16.569  26.196  1.00  0.00           C  
ATOM   1952  H1a XYP   108       4.724  16.153  25.314  1.00  0.00           H  
ATOM   1953  H1b XYP   108       5.084  15.882  26.843  1.00  0.00           H  
ATOM   1954  H1c XYP   108       3.961  16.956  26.468  1.00  0.00           H  
ATOM   1955  C2  XYP   108       5.865  17.660  26.141  1.00  0.00           C  
ATOM   1956  C3  XYP   108       5.997  18.455  24.988  1.00  0.00           C  
ATOM   1957  H3  XYP   108       5.436  18.312  24.260  1.00  0.00           H  
ATOM   1958  C4  XYP   108       6.963  19.479  24.941  1.00  0.00           C  
ATOM   1959  H4  XYP   108       7.034  20.015  24.183  1.00  0.00           H  
ATOM   1960  C5  XYP   108       7.797  19.717  26.049  1.00  0.00           C  
ATOM   1961  C6  XYP   108       8.824  20.827  26.016  1.00  0.00           C  
ATOM   1962  H6a XYP   108       8.782  21.303  25.161  1.00  0.00           H  
ATOM   1963  H6b XYP   108       8.639  21.461  26.740  1.00  0.00           H  
ATOM   1964  H6c XYP   108       9.720  20.450  26.135  1.00  0.00           H  
ATOM   1965  C7  XYP   108       7.671  18.917  27.199  1.00  0.00           C  
ATOM   1966  H7  XYP   108       8.223  19.072  27.931  1.00  0.00           H  
ATOM   1967  C8  XYP   108       6.709  17.890  27.243  1.00  0.00           C  
ATOM   1968  H8  XYP   108       6.631  17.357  28.000  1.00  0.00           H  
TER    1969      XYP   108 
ATOM   1969  C1  XYP   109      27.971  14.755  43.850  1.00  0.00           C  
ATOM   1970  H1a XYP   109      28.050  15.374  43.094  1.00  0.00           H  
ATOM   1971  H1b XYP   109      27.863  13.842  43.512  1.00  0.00           H  
ATOM   1972  H1c XYP   109      27.185  15.003  44.381  1.00  0.00           H  
ATOM   1973  C2  XYP   109      29.215  14.826  44.709  1.00  0.00           C  
ATOM   1974  C3  XYP   109      30.447  15.202  44.142  1.00  0.00           C  
ATOM   1975  H3  XYP   109      30.497  15.411  43.237  1.00  0.00           H  
ATOM   1976  C4  XYP   109      31.605  15.262  44.943  1.00  0.00           C  
ATOM   1977  H4  XYP   109      32.418  15.510  44.565  1.00  0.00           H  
ATOM   1978  C5  XYP   109      31.537  14.942  46.312  1.00  0.00           C  
ATOM   1979  C6  XYP   109      32.782  14.996  47.170  1.00  0.00           C  
ATOM   1980  H6a XYP   109      32.543  15.226  48.092  1.00  0.00           H  
ATOM   1981  H6b XYP   109      33.223  14.121  47.157  1.00  0.00           H  
ATOM   1982  H6c XYP   109      33.398  15.675  46.824  1.00  0.00           H  
ATOM   1983  C7  XYP   109      30.307  14.557  46.876  1.00  0.00           C  
ATOM   1984  H7  XYP   109      30.258  14.340  47.780  1.00  0.00           H  
ATOM   1985  C8  XYP   109      29.149  14.503  46.077  1.00  0.00           C  
ATOM   1986  H8  XYP   109      28.336  14.257  46.454  1.00  0.00           H  
TER    1987      XYP   109 
ATOM   1987  C1  XYP   110      27.450   8.683  43.230  1.00  0.00           C  
ATOM   1988  H1a XYP   110      26.799   8.581  43.955  1.00  0.00           H  
ATOM   1989  H1b XYP   110      27.035   9.176  42.492  1.00  0.00           H  
ATOM   1990  H1c XYP   110      27.723   7.797  42.913  1.00  0.00           H  
ATOM   1991  C2  XYP   110      28.660   9.429  43.746  1.00  0.00           C  
ATOM   1992  C3  XYP   110      28.989  10.700  43.237  1.00  0.00           C  
ATOM   1993  H3  XYP   110      28.462  11.085  42.574  1.00  0.00           H  
ATOM   1994  C4  XYP   110      30.112  11.392  43.731  1.00  0.00           C  
ATOM   1995  H4  XYP   110      30.325  12.232  43.393  1.00  0.00           H  
ATOM   1996  C5  XYP   110      30.910  10.817  44.737  1.00  0.00           C  
ATOM   1997  C6  XYP   110      32.110  11.558  45.282  1.00  0.00           C  
ATOM   1998  H6a XYP   110      32.879  10.953  45.329  1.00  0.00           H  
ATOM   1999  H6b XYP   110      32.334  12.314  44.699  1.00  0.00           H  
ATOM   2000  H6c XYP   110      31.902  11.894  46.179  1.00  0.00           H  
ATOM   2001  C7  XYP   110      30.583   9.545  45.244  1.00  0.00           C  
ATOM   2002  H7  XYP   110      31.107   9.165  45.911  1.00  0.00           H  
ATOM   2003  C8  XYP   110      29.461   8.852  44.748  1.00  0.00           C  
ATOM   2004  H8  XYP   110      29.242   8.015  45.088  1.00  0.00           H  
TER    2005      XYP   110 
ATOM   2005  C1  XYP   111      19.494  11.625  44.489  1.00  0.00           C  
ATOM   2006  H1a XYP   111      19.886  12.020  43.683  1.00  0.00           H  
ATOM   2007  H1b XYP   111      19.205  10.710  44.287  1.00  0.00           H  
ATOM   2008  H1c XYP   111      18.716  12.152  44.766  1.00  0.00           H  
ATOM   2009  C2  XYP   111      20.519  11.620  45.602  1.00  0.00           C  
ATOM   2010  C3  XYP   111      20.834  10.426  46.279  1.00  0.00           C  
ATOM   2011  H3  XYP   111      20.407   9.634  46.045  1.00  0.00           H  
ATOM   2012  C4  XYP   111      21.799  10.428  47.306  1.00  0.00           C  
ATOM   2013  H4  XYP   111      22.009   9.636  47.748  1.00  0.00           H  
ATOM   2014  C5  XYP   111      22.454  11.622  47.660  1.00  0.00           C  
ATOM   2015  C6  XYP   111      23.510  11.632  48.744  1.00  0.00           C  
ATOM   2016  H6a XYP   111      24.387  11.797  48.338  1.00  0.00           H  
ATOM   2017  H6b XYP   111      23.313  12.344  49.388  1.00  0.00           H  
ATOM   2018  H6c XYP   111      23.528  10.772  49.212  1.00  0.00           H  
ATOM   2019  C7  XYP   111      22.130  12.816  46.991  1.00  0.00           C  
ATOM   2020  H7  XYP   111      22.560  13.605  47.229  1.00  0.00           H  
ATOM   2021  C8  XYP   111      21.166  12.816  45.964  1.00  0.00           C  
ATOM   2022  H8  XYP   111      20.960  13.608  45.524  1.00  0.00           H  
TER    2023      XYP   111 
ATOM   2023  C1  XYP   112      26.684  13.887  48.886  1.00  0.00           C  
ATOM   2024  H1a XYP   112      26.870  13.101  48.332  1.00  0.00           H  
ATOM   2025  H1b XYP   112      27.501  14.420  48.979  1.00  0.00           H  
ATOM   2026  H1c XYP   112      26.388  13.586  49.770  1.00  0.00           H  
ATOM   2027  C2  XYP   112      25.606  14.732  48.243  1.00  0.00           C  
ATOM   2028  C3  XYP   112      24.831  15.602  49.031  1.00  0.00           C  
ATOM   2029  H3  XYP   112      24.986  15.660  49.947  1.00  0.00           H  
ATOM   2030  C4  XYP   112      23.823  16.387  48.438  1.00  0.00           C  
ATOM   2031  H4  XYP   112      23.314  16.961  48.963  1.00  0.00           H  
ATOM   2032  C5  XYP   112      23.594  16.314  47.051  1.00  0.00           C  
ATOM   2033  C6  XYP   112      22.509  17.150  46.407  1.00  0.00           C  
ATOM   2034  H6a XYP   112      22.133  17.780  47.056  1.00  0.00           H  
ATOM   2035  H6b XYP   112      22.889  17.653  45.658  1.00  0.00           H  
ATOM   2036  H6c XYP   112      21.798  16.561  46.079  1.00  0.00           H  
ATOM   2037  C7  XYP   112      24.373  15.449  46.261  1.00  0.00           C  
ATOM   2038  H7  XYP   112      24.220  15.394  45.345  1.00  0.00           H  
ATOM   2039  C8  XYP   112      25.372  14.655  46.858  1.00  0.00           C  
ATOM   2040  H8  XYP   112      25.877  14.076  46.335  1.00  0.00           H  
TER    2041      XYP   112 
ATOM   2041  C1  XYP   113      28.976  17.920  47.096  1.00  0.00           C  
ATOM   2042  H1a XYP   113      29.676  18.605  47.119  1.00  0.00           H  
ATOM   2043  H1b XYP   113      29.206  17.198  47.717  1.00  0.00           H  
ATOM   2044  H1c XYP   113      28.915  17.552  46.190  1.00  0.00           H  
ATOM   2045  C2  XYP   113      27.657  18.534  47.507  1.00  0.00           C  
ATOM   2046  C3  XYP   113      26.603  18.652  46.582  1.00  0.00           C  
ATOM   2047  H3  XYP   113      26.710  18.343  45.711  1.00  0.00           H  
ATOM   2048  C4  XYP   113      25.380  19.228  46.977  1.00  0.00           C  
ATOM   2049  H4  XYP   113      24.682  19.299  46.369  1.00  0.00           H  
ATOM   2050  C5  XYP   113      25.203  19.685  48.294  1.00  0.00           C  
ATOM   2051  C6  XYP   113      23.875  20.280  48.711  1.00  0.00           C  
ATOM   2052  H6a XYP   113      23.972  20.766  49.556  1.00  0.00           H  
ATOM   2053  H6b XYP   113      23.567  20.904  48.022  1.00  0.00           H  
ATOM   2054  H6c XYP   113      23.217  19.564  48.819  1.00  0.00           H  
ATOM   2055  C7  XYP   113      26.258  19.570  49.218  1.00  0.00           C  
ATOM   2056  H7  XYP   113      26.145  19.874  50.090  1.00  0.00           H  
ATOM   2057  C8  XYP   113      27.483  18.997  48.824  1.00  0.00           C  
ATOM   2058  H8  XYP   113      28.180  18.921  49.436  1.00  0.00           H  
TER    2059      XYP   113 
ATOM   2059  C1  XYP   114      28.150  10.300  47.789  1.00  0.00           C  
ATOM   2060  H1a XYP   114      28.478   9.377  47.770  1.00  0.00           H  
ATOM   2061  H1b XYP   114      28.884  10.903  47.548  1.00  0.00           H  
ATOM   2062  H1c XYP   114      27.835  10.518  48.691  1.00  0.00           H  
ATOM   2063  C2  XYP   114      27.007  10.449  46.808  1.00  0.00           C  
ATOM   2064  C3  XYP   114      25.909   9.572  46.869  1.00  0.00           C  
ATOM   2065  H3  XYP   114      25.888   8.901  47.514  1.00  0.00           H  
ATOM   2066  C4  XYP   114      24.842   9.708  45.958  1.00  0.00           C  
ATOM   2067  H4  XYP   114      24.117   9.127  46.001  1.00  0.00           H  
ATOM   2068  C5  XYP   114      24.865  10.728  44.988  1.00  0.00           C  
ATOM   2069  C6  XYP   114      23.727  10.883  44.004  1.00  0.00           C  
ATOM   2070  H6a XYP   114      23.030  10.217  44.181  1.00  0.00           H  
ATOM   2071  H6b XYP   114      23.341  11.779  44.093  1.00  0.00           H  
ATOM   2072  H6c XYP   114      24.064  10.762  43.092  1.00  0.00           H  
ATOM   2073  C7  XYP   114      25.965  11.602  44.925  1.00  0.00           C  
ATOM   2074  H7  XYP   114      25.988  12.269  44.278  1.00  0.00           H  
ATOM   2075  C8  XYP   114      27.033  11.462  45.832  1.00  0.00           C  
ATOM   2076  H8  XYP   114      27.767  12.029  45.776  1.00  0.00           H  
TER    2077      XYP   114 
ATOM   2077  C1  XYP   115      16.589   8.626  23.991  1.00  0.00           C  
ATOM   2078  H1a XYP   115      17.403   9.160  24.097  1.00  0.00           H  
ATOM   2079  H1b XYP   115      16.646   8.128  23.150  1.00  0.00           H  
ATOM   2080  H1c XYP   115      15.813   9.224  23.955  1.00  0.00           H  
ATOM   2081  C2  XYP   115      16.432   7.653  25.140  1.00  0.00           C  
ATOM   2082  C3  XYP   115      17.449   7.510  26.103  1.00  0.00           C  
ATOM   2083  H3  XYP   115      18.238   7.996  26.021  1.00  0.00           H  
ATOM   2084  C4  XYP   115      17.287   6.607  27.174  1.00  0.00           C  
ATOM   2085  H4  XYP   115      17.966   6.505  27.802  1.00  0.00           H  
ATOM   2086  C5  XYP   115      16.114   5.837  27.281  1.00  0.00           C  
ATOM   2087  C6  XYP   115      15.949   4.839  28.408  1.00  0.00           C  
ATOM   2088  H6a XYP   115      15.090   4.985  28.856  1.00  0.00           H  
ATOM   2089  H6b XYP   115      15.973   3.930  28.044  1.00  0.00           H  
ATOM   2090  H6c XYP   115      16.672   4.940  29.063  1.00  0.00           H  
ATOM   2091  C7  XYP   115      15.101   5.976  26.316  1.00  0.00           C  
ATOM   2092  H7  XYP   115      14.328   5.462  26.377  1.00  0.00           H  
ATOM   2093  C8  XYP   115      15.262   6.880  25.247  1.00  0.00           C  
ATOM   2094  H8  XYP   115      14.595   6.960  24.602  1.00  0.00           H  
TER    2095      XYP   115 
ATOM   2095  C1  XYP   116      16.523   4.982  19.535  1.00  0.00           C  
ATOM   2096  H1a XYP   116      16.332   4.321  18.838  1.00  0.00           H  
ATOM   2097  H1b XYP   116      15.895   5.730  19.447  1.00  0.00           H  
ATOM   2098  H1c XYP   116      17.439   5.309  19.421  1.00  0.00           H  
ATOM   2099  C2  XYP   116      16.373   4.355  20.903  1.00  0.00           C  
ATOM   2100  C3  XYP   116      16.893   5.003  22.039  1.00  0.00           C  
ATOM   2101  H3  XYP   116      17.331   5.817  21.945  1.00  0.00           H  
ATOM   2102  C4  XYP   116      16.743   4.429  23.316  1.00  0.00           C  
ATOM   2103  H4  XYP   116      17.088   4.863  24.064  1.00  0.00           H  
ATOM   2104  C5  XYP   116      16.064   3.205  23.464  1.00  0.00           C  
ATOM   2105  C6  XYP   116      15.888   2.587  24.834  1.00  0.00           C  
ATOM   2106  H6a XYP   116      16.570   1.897  24.970  1.00  0.00           H  
ATOM   2107  H6b XYP   116      15.978   3.273  25.526  1.00  0.00           H  
ATOM   2108  H6c XYP   116      14.997   2.183  24.903  1.00  0.00           H  
ATOM   2109  C7  XYP   116      15.550   2.552  22.328  1.00  0.00           C  
ATOM   2110  H7  XYP   116      15.103   1.741  22.423  1.00  0.00           H  
ATOM   2111  C8  XYP   116      15.705   3.125  21.051  1.00  0.00           C  
ATOM   2112  H8  XYP   116      15.358   2.694  20.303  1.00  0.00           H  
TER    2113      XYP   116 
ATOM   2113  C1  XYP   117      13.345  13.293  23.123  1.00  0.00           C  
ATOM   2114  H1a XYP   117      13.279  13.592  24.054  1.00  0.00           H  
ATOM   2115  H1b XYP   117      14.239  12.922  22.965  1.00  0.00           H  
ATOM   2116  H1c XYP   117      13.213  14.056  22.524  1.00  0.00           H  
ATOM   2117  C2  XYP   117      12.286  12.248  22.851  1.00  0.00           C  
ATOM   2118  C3  XYP   117      10.923  12.591  22.928  1.00  0.00           C  
ATOM   2119  H3  XYP   117      10.676  13.459  23.149  1.00  0.00           H  
ATOM   2120  C4  XYP   117       9.932  11.622  22.675  1.00  0.00           C  
ATOM   2121  H4  XYP   117       9.032  11.851  22.728  1.00  0.00           H  
ATOM   2122  C5  XYP   117      10.301  10.303  22.353  1.00  0.00           C  
ATOM   2123  C6  XYP   117       9.241   9.255  22.087  1.00  0.00           C  
ATOM   2124  H6a XYP   117       9.582   8.368  22.328  1.00  0.00           H  
ATOM   2125  H6b XYP   117       8.443   9.444  22.622  1.00  0.00           H  
ATOM   2126  H6c XYP   117       9.008   9.265  21.136  1.00  0.00           H  
ATOM   2127  C7  XYP   117      11.662   9.961  22.281  1.00  0.00           C  
ATOM   2128  H7  XYP   117      11.907   9.088  22.074  1.00  0.00           H  
ATOM   2129  C8  XYP   117      12.653  10.930  22.525  1.00  0.00           C  
ATOM   2130  H8  XYP   117      13.552  10.696  22.474  1.00  0.00           H  
TER    2131      XYP   117 
ATOM   2131  C1  XYP   118      11.524   7.007  24.962  1.00  0.00           C  
ATOM   2132  H1a XYP   118      12.030   6.973  24.123  1.00  0.00           H  
ATOM   2133  H1b XYP   118      12.000   6.500  25.652  1.00  0.00           H  
ATOM   2134  H1c XYP   118      10.642   6.604  24.819  1.00  0.00           H  
ATOM   2135  C2  XYP   118      11.381   8.448  25.398  1.00  0.00           C  
ATOM   2136  C3  XYP   118      10.109   9.039  25.513  1.00  0.00           C  
ATOM   2137  H3  XYP   118       9.346   8.540  25.326  1.00  0.00           H  
ATOM   2138  C4  XYP   118       9.988  10.390  25.892  1.00  0.00           C  
ATOM   2139  H4  XYP   118       9.148  10.785  25.954  1.00  0.00           H  
ATOM   2140  C5  XYP   118      11.139  11.155  26.157  1.00  0.00           C  
ATOM   2141  C6  XYP   118      11.003  12.612  26.536  1.00  0.00           C  
ATOM   2142  H6a XYP   118      10.411  13.060  25.898  1.00  0.00           H  
ATOM   2143  H6b XYP   118      10.620  12.675  27.434  1.00  0.00           H  
ATOM   2144  H6c XYP   118      11.878  13.053  26.523  1.00  0.00           H  
ATOM   2145  C7  XYP   118      12.410  10.559  26.066  1.00  0.00           C  
ATOM   2146  H7  XYP   118      13.171  11.062  26.243  1.00  0.00           H  
ATOM   2147  C8  XYP   118      12.530   9.209  25.687  1.00  0.00           C  
ATOM   2148  H8  XYP   118      13.371   8.821  25.615  1.00  0.00           H  
TER    2149      XYP   118 
ATOM   2149  C1  XYP   119      12.709   7.031  29.039  1.00  0.00           C  
ATOM   2150  H1a XYP   119      12.939   6.254  29.589  1.00  0.00           H  
ATOM   2151  H1b XYP   119      12.268   6.722  28.220  1.00  0.00           H  
ATOM   2152  H1c XYP   119      13.527   7.517  28.802  1.00  0.00           H  
ATOM   2153  C2  XYP   119      11.782   7.953  29.801  1.00  0.00           C  
ATOM   2154  C3  XYP   119      10.986   8.881  29.105  1.00  0.00           C  
ATOM   2155  H3  XYP   119      11.025   8.918  28.178  1.00  0.00           H  
ATOM   2156  C4  XYP   119      10.141   9.763  29.807  1.00  0.00           C  
ATOM   2157  H4  XYP   119       9.625  10.380  29.340  1.00  0.00           H  
ATOM   2158  C5  XYP   119      10.087   9.718  31.212  1.00  0.00           C  
ATOM   2159  C6  XYP   119       9.196  10.683  31.964  1.00  0.00           C  
ATOM   2160  H6a XYP   119       9.074  10.381  32.888  1.00  0.00           H  
ATOM   2161  H6b XYP   119       9.611  11.571  31.966  1.00  0.00           H  
ATOM   2162  H6c XYP   119       8.320  10.732  31.529  1.00  0.00           H  
ATOM   2163  C7  XYP   119      10.874   8.783  31.909  1.00  0.00           C  
ATOM   2164  H7  XYP   119      10.841   8.749  32.838  1.00  0.00           H  
ATOM   2165  C8  XYP   119      11.721   7.904  31.206  1.00  0.00           C  
ATOM   2166  H8  XYP   119      12.243   7.293  31.671  1.00  0.00           H  
TER    2167      XYP   119 
ATOM   2167  C1  XYP   120      12.885   5.089  21.888  1.00  0.00           C  
ATOM   2168  H1a XYP   120      12.975   4.326  21.280  1.00  0.00           H  
ATOM   2169  H1b XYP   120      13.547   5.002  22.606  1.00  0.00           H  
ATOM   2170  H1c XYP   120      11.986   5.090  22.277  1.00  0.00           H  
ATOM   2171  C2  XYP   120      13.108   6.373  21.119  1.00  0.00           C  
ATOM   2172  C3  XYP   120      12.225   6.735  20.086  1.00  0.00           C  
ATOM   2173  H3  XYP   120      11.508   6.181  19.875  1.00  0.00           H  
ATOM   2174  C4  XYP   120      12.422   7.935  19.372  1.00  0.00           C  
ATOM   2175  H4  XYP   120      11.835   8.174  18.692  1.00  0.00           H  
ATOM   2176  C5  XYP   120      13.501   8.781  19.691  1.00  0.00           C  
ATOM   2177  C6  XYP   120      13.684  10.084  18.941  1.00  0.00           C  
ATOM   2178  H6a XYP   120      13.975   9.896  18.025  1.00  0.00           H  
ATOM   2179  H6b XYP   120      12.835  10.573  18.919  1.00  0.00           H  
ATOM   2180  H6c XYP   120      14.355  10.642  19.387  1.00  0.00           H  
ATOM   2181  C7  XYP   120      14.387   8.415  20.722  1.00  0.00           C  
ATOM   2182  H7  XYP   120      15.100   8.972  20.940  1.00  0.00           H  
ATOM   2183  C8  XYP   120      14.191   7.214  21.433  1.00  0.00           C  
ATOM   2184  H8  XYP   120      14.781   6.974  22.111  1.00  0.00           H  
TER    2185      XYP   120 
ATOM   2185  C1  XYP   121      28.134  30.656  14.299  1.00  0.00           C  
ATOM   2186  H1a XYP   121      27.954  31.588  14.057  1.00  0.00           H  
ATOM   2187  H1b XYP   121      28.887  30.621  14.927  1.00  0.00           H  
ATOM   2188  H1c XYP   121      28.372  30.154  13.493  1.00  0.00           H  
ATOM   2189  C2  XYP   121      26.905  30.057  14.946  1.00  0.00           C  
ATOM   2190  C3  XYP   121      26.585  30.384  16.276  1.00  0.00           C  
ATOM   2191  H3  XYP   121      27.132  30.964  16.755  1.00  0.00           H  
ATOM   2192  C4  XYP   121      25.440  29.837  16.887  1.00  0.00           C  
ATOM   2193  H4  XYP   121      25.236  30.052  17.768  1.00  0.00           H  
ATOM   2194  C5  XYP   121      24.603  28.965  16.167  1.00  0.00           C  
ATOM   2195  C6  XYP   121      23.361  28.387  16.812  1.00  0.00           C  
ATOM   2196  H6a XYP   121      23.431  27.412  16.839  1.00  0.00           H  
ATOM   2197  H6b XYP   121      23.262  28.721  17.728  1.00  0.00           H  
ATOM   2198  H6c XYP   121      22.572  28.639  16.288  1.00  0.00           H  
ATOM   2199  C7  XYP   121      24.924  28.636  14.836  1.00  0.00           C  
ATOM   2200  H7  XYP   121      24.370  28.062  14.359  1.00  0.00           H  
ATOM   2201  C8  XYP   121      26.073  29.177  14.227  1.00  0.00           C  
ATOM   2202  H8  XYP   121      26.278  28.958  13.346  1.00  0.00           H  
TER    2203      XYP   121 
ATOM   2203  C1  XYP   122      32.738  28.056  13.074  1.00  0.00           C  
ATOM   2204  H1a XYP   122      32.551  27.615  12.219  1.00  0.00           H  
ATOM   2205  H1b XYP   122      32.873  29.014  12.923  1.00  0.00           H  
ATOM   2206  H1c XYP   122      33.550  27.669  13.462  1.00  0.00           H  
ATOM   2207  C2  XYP   122      31.574  27.861  14.021  1.00  0.00           C  
ATOM   2208  C3  XYP   122      31.766  27.978  15.409  1.00  0.00           C  
ATOM   2209  H3  XYP   122      32.608  28.181  15.747  1.00  0.00           H  
ATOM   2210  C4  XYP   122      30.683  27.800  16.291  1.00  0.00           C  
ATOM   2211  H4  XYP   122      30.811  27.882  17.209  1.00  0.00           H  
ATOM   2212  C5  XYP   122      29.402  27.513  15.790  1.00  0.00           C  
ATOM   2213  C6  XYP   122      28.250  27.331  16.748  1.00  0.00           C  
ATOM   2214  H6a XYP   122      28.430  26.566  17.334  1.00  0.00           H  
ATOM   2215  H6b XYP   122      28.149  28.139  17.292  1.00  0.00           H  
ATOM   2216  H6c XYP   122      27.418  27.174  16.255  1.00  0.00           H  
ATOM   2217  C7  XYP   122      29.208  27.398  14.402  1.00  0.00           C  
ATOM   2218  H7  XYP   122      28.362  27.207  14.065  1.00  0.00           H  
ATOM   2219  C8  XYP   122      30.293  27.571  13.521  1.00  0.00           C  
ATOM   2220  H8  XYP   122      30.163  27.492  12.605  1.00  0.00           H  
TER    2221      XYP   122 
ATOM   2221  C1  XYP   123      29.773  32.435   7.205  1.00  0.00           C  
ATOM   2222  H1a XYP   123      29.837  32.736   8.135  1.00  0.00           H  
ATOM   2223  H1b XYP   123      30.673  32.364   6.826  1.00  0.00           H  
ATOM   2224  H1c XYP   123      29.258  33.089   6.686  1.00  0.00           H  
ATOM   2225  C2  XYP   123      29.075  31.093   7.159  1.00  0.00           C  
ATOM   2226  C3  XYP   123      29.756  29.948   6.705  1.00  0.00           C  
ATOM   2227  H3  XYP   123      30.642  30.013   6.429  1.00  0.00           H  
ATOM   2228  C4  XYP   123      29.104  28.699   6.683  1.00  0.00           C  
ATOM   2229  H4  XYP   123      29.559  27.941   6.394  1.00  0.00           H  
ATOM   2230  C5  XYP   123      27.769  28.590   7.114  1.00  0.00           C  
ATOM   2231  C6  XYP   123      27.073  27.246   7.099  1.00  0.00           C  
ATOM   2232  H6a XYP   123      26.314  27.255   7.718  1.00  0.00           H  
ATOM   2233  H6b XYP   123      26.753  27.055   6.193  1.00  0.00           H  
ATOM   2234  H6c XYP   123      27.700  26.546   7.379  1.00  0.00           H  
ATOM   2235  C7  XYP   123      27.085  29.738   7.552  1.00  0.00           C  
ATOM   2236  H7  XYP   123      26.201  29.669   7.831  1.00  0.00           H  
ATOM   2237  C8  XYP   123      27.736  30.986   7.577  1.00  0.00           C  
ATOM   2238  H8  XYP   123      27.282  31.742   7.876  1.00  0.00           H  
TER    2239      XYP   123 
ATOM   2239  C1  XYP   124      23.549  27.209  10.795  1.00  0.00           C  
ATOM   2240  H1a XYP   124      24.029  26.738  10.085  1.00  0.00           H  
ATOM   2241  H1b XYP   124      24.079  27.191  11.619  1.00  0.00           H  
ATOM   2242  H1c XYP   124      22.696  26.751  10.940  1.00  0.00           H  
ATOM   2243  C2  XYP   124      23.319  28.641  10.370  1.00  0.00           C  
ATOM   2244  C3  XYP   124      22.014  29.155  10.247  1.00  0.00           C  
ATOM   2245  H3  XYP   124      21.280  28.618  10.443  1.00  0.00           H  
ATOM   2246  C4  XYP   124      21.815  30.478   9.805  1.00  0.00           C  
ATOM   2247  H4  XYP   124      20.954  30.816   9.719  1.00  0.00           H  
ATOM   2248  C5  XYP   124      22.917  31.298   9.502  1.00  0.00           C  
ATOM   2249  C6  XYP   124      22.713  32.721   9.026  1.00  0.00           C  
ATOM   2250  H6a XYP   124      21.763  32.958   9.059  1.00  0.00           H  
ATOM   2251  H6b XYP   124      23.210  33.335   9.605  1.00  0.00           H  
ATOM   2252  H6c XYP   124      23.040  32.807   8.106  1.00  0.00           H  
ATOM   2253  C7  XYP   124      24.220  30.789   9.644  1.00  0.00           C  
ATOM   2254  H7  XYP   124      24.950  31.332   9.449  1.00  0.00           H  
ATOM   2255  C8  XYP   124      24.422  29.463  10.074  1.00  0.00           C  
ATOM   2256  H8  XYP   124      25.285  29.128  10.154  1.00  0.00           H  
TER    2257      XYP   124 
ATOM   2257  C1  XYP   125      24.071  31.852  13.404  1.00  0.00           C  
ATOM   2258  H1a XYP   125      24.029  31.472  14.306  1.00  0.00           H  
ATOM   2259  H1b XYP   125      24.417  31.176  12.785  1.00  0.00           H  
ATOM   2260  H1c XYP   125      24.674  32.623  13.409  1.00  0.00           H  
ATOM   2261  C2  XYP   125      22.685  32.266  12.964  1.00  0.00           C  
ATOM   2262  C3  XYP   125      22.452  33.562  12.465  1.00  0.00           C  
ATOM   2263  H3  XYP   125      23.153  34.172  12.416  1.00  0.00           H  
ATOM   2264  C4  XYP   125      21.167  33.930  12.022  1.00  0.00           C  
ATOM   2265  H4  XYP   125      21.019  34.783  11.682  1.00  0.00           H  
ATOM   2266  C5  XYP   125      20.108  33.005  12.079  1.00  0.00           C  
ATOM   2267  C6  XYP   125      18.731  33.389  11.582  1.00  0.00           C  
ATOM   2268  H6a XYP   125      18.047  32.936  12.117  1.00  0.00           H  
ATOM   2269  H6b XYP   125      18.605  34.357  11.659  1.00  0.00           H  
ATOM   2270  H6c XYP   125      18.640  33.122  10.643  1.00  0.00           H  
ATOM   2271  C7  XYP   125      20.338  31.715  12.591  1.00  0.00           C  
ATOM   2272  H7  XYP   125      19.639  31.104  12.632  1.00  0.00           H  
ATOM   2273  C8  XYP   125      21.623  31.346  13.035  1.00  0.00           C  
ATOM   2274  H8  XYP   125      21.776  30.489  13.363  1.00  0.00           H  
TER    2275      XYP   125 
ATOM   2275  C1  XYP   126      27.200  26.555  10.744  1.00  0.00           C  
ATOM   2276  H1a XYP   126      27.384  25.656  10.403  1.00  0.00           H  
ATOM   2277  H1b XYP   126      27.035  26.508  11.709  1.00  0.00           H  
ATOM   2278  H1c XYP   126      26.410  26.907  10.291  1.00  0.00           H  
ATOM   2279  C2  XYP   126      28.377  27.464  10.477  1.00  0.00           C  
ATOM   2280  C3  XYP   126      29.565  26.949   9.925  1.00  0.00           C  
ATOM   2281  H3  XYP   126      29.624  26.044   9.721  1.00  0.00           H  
ATOM   2282  C4  XYP   126      30.662  27.799   9.687  1.00  0.00           C  
ATOM   2283  H4  XYP   126      31.446  27.456   9.323  1.00  0.00           H  
ATOM   2284  C5  XYP   126      30.574  29.170   9.997  1.00  0.00           C  
ATOM   2285  C6  XYP   126      31.753  30.084   9.742  1.00  0.00           C  
ATOM   2286  H6a XYP   126      32.251  29.773   8.958  1.00  0.00           H  
ATOM   2287  H6b XYP   126      31.438  30.997   9.577  1.00  0.00           H  
ATOM   2288  H6c XYP   126      32.341  30.080  10.525  1.00  0.00           H  
ATOM   2289  C7  XYP   126      29.387  29.684  10.552  1.00  0.00           C  
ATOM   2290  H7  XYP   126      29.326  30.588  10.759  1.00  0.00           H  
ATOM   2291  C8  XYP   126      28.291  28.833  10.790  1.00  0.00           C  
ATOM   2292  H8  XYP   126      27.509  29.175  11.157  1.00  0.00           H  
TER    2293      XYP   126 
ATOM   2293  C1  XYP   127      33.601  31.870  31.191  1.00  0.00           C  
ATOM   2294  H1a XYP   127      33.887  31.171  30.567  1.00  0.00           H  
ATOM   2295  H1b XYP   127      33.520  31.485  32.089  1.00  0.00           H  
ATOM   2296  H1c XYP   127      32.729  32.211  30.906  1.00  0.00           H  
ATOM   2297  C2  XYP   127      34.604  33.003  31.214  1.00  0.00           C  
ATOM   2298  C3  XYP   127      35.763  32.945  30.417  1.00  0.00           C  
ATOM   2299  H3  XYP   127      35.911  32.210  29.867  1.00  0.00           H  
ATOM   2300  C4  XYP   127      36.701  33.996  30.454  1.00  0.00           C  
ATOM   2301  H4  XYP   127      37.466  33.954  29.927  1.00  0.00           H  
ATOM   2302  C5  XYP   127      36.482  35.111  31.284  1.00  0.00           C  
ATOM   2303  C6  XYP   127      37.488  36.241  31.320  1.00  0.00           C  
ATOM   2304  H6a XYP   127      37.038  37.084  31.538  1.00  0.00           H  
ATOM   2305  H6b XYP   127      38.167  36.050  32.000  1.00  0.00           H  
ATOM   2306  H6c XYP   127      37.920  36.332  30.445  1.00  0.00           H  
ATOM   2307  C7  XYP   127      35.324  35.169  32.079  1.00  0.00           C  
ATOM   2308  H7  XYP   127      35.178  35.903  32.632  1.00  0.00           H  
ATOM   2309  C8  XYP   127      34.386  34.119  32.043  1.00  0.00           C  
ATOM   2310  H8  XYP   127      33.624  34.160  32.574  1.00  0.00           H  
TER    2311      XYP   127 
ATOM   2311  C1  XYP   128      31.011  30.467  36.791  1.00  0.00           C  
ATOM   2312  H1a XYP   128      30.155  30.859  37.065  1.00  0.00           H  
ATOM   2313  H1b XYP   128      30.864  29.919  35.993  1.00  0.00           H  
ATOM   2314  H1c XYP   128      31.356  29.905  37.516  1.00  0.00           H  
ATOM   2315  C2  XYP   128      32.005  31.568  36.490  1.00  0.00           C  
ATOM   2316  C3  XYP   128      32.904  31.441  35.415  1.00  0.00           C  
ATOM   2317  H3  XYP   128      32.881  30.681  34.880  1.00  0.00           H  
ATOM   2318  C4  XYP   128      33.833  32.465  35.143  1.00  0.00           C  
ATOM   2319  H4  XYP   128      34.425  32.377  34.430  1.00  0.00           H  
ATOM   2320  C5  XYP   128      33.868  33.620  35.946  1.00  0.00           C  
ATOM   2321  C6  XYP   128      34.855  34.729  35.651  1.00  0.00           C  
ATOM   2322  H6a XYP   128      35.243  35.057  36.488  1.00  0.00           H  
ATOM   2323  H6b XYP   128      35.576  34.395  35.076  1.00  0.00           H  
ATOM   2324  H6c XYP   128      34.392  35.463  35.196  1.00  0.00           H  
ATOM   2325  C7  XYP   128      32.971  33.746  37.023  1.00  0.00           C  
ATOM   2326  H7  XYP   128      32.991  34.510  37.554  1.00  0.00           H  
ATOM   2327  C8  XYP   128      32.044  32.721  37.296  1.00  0.00           C  
ATOM   2328  H8  XYP   128      31.453  32.806  38.009  1.00  0.00           H  
TER    2329      XYP   128 
ATOM   2329  C1  XYP   129      27.388  31.524  30.200  1.00  0.00           C  
ATOM   2330  H1a XYP   129      27.544  31.779  29.267  1.00  0.00           H  
ATOM   2331  H1b XYP   129      28.113  30.938  30.501  1.00  0.00           H  
ATOM   2332  H1c XYP   129      26.541  31.034  30.253  1.00  0.00           H  
ATOM   2333  C2  XYP   129      27.335  32.760  31.070  1.00  0.00           C  
ATOM   2334  C3  XYP   129      26.365  32.874  32.083  1.00  0.00           C  
ATOM   2335  H3  XYP   129      25.745  32.192  32.209  1.00  0.00           H  
ATOM   2336  C4  XYP   129      26.348  34.007  32.920  1.00  0.00           C  
ATOM   2337  H4  XYP   129      25.716  34.075  33.598  1.00  0.00           H  
ATOM   2338  C5  XYP   129      27.295  35.031  32.748  1.00  0.00           C  
ATOM   2339  C6  XYP   129      27.295  36.225  33.678  1.00  0.00           C  
ATOM   2340  H6a XYP   129      27.983  36.868  33.407  1.00  0.00           H  
ATOM   2341  H6b XYP   129      26.420  36.664  33.652  1.00  0.00           H  
ATOM   2342  H6c XYP   129      27.484  35.926  34.590  1.00  0.00           H  
ATOM   2343  C7  XYP   129      28.253  34.925  31.723  1.00  0.00           C  
ATOM   2344  H7  XYP   129      28.884  35.597  31.612  1.00  0.00           H  
ATOM   2345  C8  XYP   129      28.274  33.791  30.886  1.00  0.00           C  
ATOM   2346  H8  XYP   129      28.921  33.712  30.225  1.00  0.00           H  
TER    2347      XYP   129 
ATOM   2347  C1  XYP   130      32.765  37.730  31.847  1.00  0.00           C  
ATOM   2348  H1a XYP   130      32.664  36.883  32.330  1.00  0.00           H  
ATOM   2349  H1b XYP   130      33.659  37.770  31.447  1.00  0.00           H  
ATOM   2350  H1c XYP   130      32.656  38.471  32.478  1.00  0.00           H  
ATOM   2351  C2  XYP   130      31.726  37.832  30.752  1.00  0.00           C  
ATOM   2352  C3  XYP   130      31.399  39.086  30.204  1.00  0.00           C  
ATOM   2353  H3  XYP   130      31.823  39.853  30.516  1.00  0.00           H  
ATOM   2354  C4  XYP   130      30.443  39.182  29.173  1.00  0.00           C  
ATOM   2355  H4  XYP   130      30.236  40.012  28.809  1.00  0.00           H  
ATOM   2356  C5  XYP   130      29.807  38.023  28.689  1.00  0.00           C  
ATOM   2357  C6  XYP   130      28.785  38.115  27.576  1.00  0.00           C  
ATOM   2358  H6a XYP   130      29.167  37.740  26.755  1.00  0.00           H  
ATOM   2359  H6b XYP   130      27.983  37.609  27.823  1.00  0.00           H  
ATOM   2360  H6c XYP   130      28.537  39.049  27.419  1.00  0.00           H  
ATOM   2361  C7  XYP   130      30.129  36.771  29.243  1.00  0.00           C  
ATOM   2362  H7  XYP   130      29.711  36.004  28.926  1.00  0.00           H  
ATOM   2363  C8  XYP   130      31.089  36.674  30.270  1.00  0.00           C  
ATOM   2364  H8  XYP   130      31.306  35.844  30.628  1.00  0.00           H  
TER    2365      XYP   130 
ATOM   2365  C1  XYP   131      34.466  35.996  28.539  1.00  0.00           C  
ATOM   2366  H1a XYP   131      35.377  36.250  28.797  1.00  0.00           H  
ATOM   2367  H1b XYP   131      33.950  35.780  29.343  1.00  0.00           H  
ATOM   2368  H1c XYP   131      34.510  35.208  27.960  1.00  0.00           H  
ATOM   2369  C2  XYP   131      33.802  37.142  27.809  1.00  0.00           C  
ATOM   2370  C3  XYP   131      32.842  36.885  26.813  1.00  0.00           C  
ATOM   2371  H3  XYP   131      32.617  36.008  26.602  1.00  0.00           H  
ATOM   2372  C4  XYP   131      32.215  37.954  26.143  1.00  0.00           C  
ATOM   2373  H4  XYP   131      31.576  37.782  25.489  1.00  0.00           H  
ATOM   2374  C5  XYP   131      32.543  39.283  26.468  1.00  0.00           C  
ATOM   2375  C6  XYP   131      31.846  40.425  25.760  1.00  0.00           C  
ATOM   2376  H6a XYP   131      32.182  41.285  26.088  1.00  0.00           H  
ATOM   2377  H6b XYP   131      32.014  40.362  24.797  1.00  0.00           H  
ATOM   2378  H6c XYP   131      30.882  40.371  25.928  1.00  0.00           H  
ATOM   2379  C7  XYP   131      33.510  39.540  27.458  1.00  0.00           C  
ATOM   2380  H7  XYP   131      33.729  40.417  27.678  1.00  0.00           H  
ATOM   2381  C8  XYP   131      34.137  38.471  28.128  1.00  0.00           C  
ATOM   2382  H8  XYP   131      34.769  38.642  28.789  1.00  0.00           H  
TER    2383      XYP   131 
ATOM   2383  C1  XYP   132      30.884  35.161  34.476  1.00  0.00           C  
ATOM   2384  H1a XYP   132      30.763  35.416  35.414  1.00  0.00           H  
ATOM   2385  H1b XYP   132      31.842  35.137  34.275  1.00  0.00           H  
ATOM   2386  H1c XYP   132      30.447  35.822  33.900  1.00  0.00           H  
ATOM   2387  C2  XYP   132      30.274  33.798  34.229  1.00  0.00           C  
ATOM   2388  C3  XYP   132      29.214  33.337  35.031  1.00  0.00           C  
ATOM   2389  H3  XYP   132      28.891  33.869  35.721  1.00  0.00           H  
ATOM   2390  C4  XYP   132      28.630  32.080  34.777  1.00  0.00           C  
ATOM   2391  H4  XYP   132      27.921  31.781  35.300  1.00  0.00           H  
ATOM   2392  C5  XYP   132      29.107  31.278  33.725  1.00  0.00           C  
ATOM   2393  C6  XYP   132      28.468  29.933  33.453  1.00  0.00           C  
ATOM   2394  H6a XYP   132      27.499  30.049  33.360  1.00  0.00           H  
ATOM   2395  H6b XYP   132      28.820  29.551  32.622  1.00  0.00           H  
ATOM   2396  H6c XYP   132      28.656  29.328  34.199  1.00  0.00           H  
ATOM   2397  C7  XYP   132      30.174  31.734  32.928  1.00  0.00           C  
ATOM   2398  H7  XYP   132      30.487  31.209  32.228  1.00  0.00           H  
ATOM   2399  C8  XYP   132      30.750  32.995  33.177  1.00  0.00           C  
ATOM   2400  H8  XYP   132      31.441  33.304  32.640  1.00  0.00           H  
TER    2401      XYP   132 
ATOM   2401  C1  XYP   133      11.332  26.885  38.074  1.00  0.00           C  
ATOM   2402  H1a XYP   133      12.154  26.656  37.593  1.00  0.00           H  
ATOM   2403  H1b XYP   133      11.039  26.106  38.593  1.00  0.00           H  
ATOM   2404  H1c XYP   133      10.638  27.127  37.427  1.00  0.00           H  
ATOM   2405  C2  XYP   133      11.584  28.055  38.999  1.00  0.00           C  
ATOM   2406  C3  XYP   133      12.630  28.957  38.731  1.00  0.00           C  
ATOM   2407  H3  XYP   133      13.167  28.835  37.981  1.00  0.00           H  
ATOM   2408  C4  XYP   133      12.864  30.046  39.593  1.00  0.00           C  
ATOM   2409  H4  XYP   133      13.558  30.639  39.411  1.00  0.00           H  
ATOM   2410  C5  XYP   133      12.052  30.240  40.726  1.00  0.00           C  
ATOM   2411  C6  XYP   133      12.313  31.398  41.664  1.00  0.00           C  
ATOM   2412  H6a XYP   133      11.462  31.773  41.972  1.00  0.00           H  
ATOM   2413  H6b XYP   133      12.828  31.081  42.435  1.00  0.00           H  
ATOM   2414  H6c XYP   133      12.819  32.099  41.202  1.00  0.00           H  
ATOM   2415  C7  XYP   133      11.000  29.344  40.989  1.00  0.00           C  
ATOM   2416  H7  XYP   133      10.459  29.470  41.736  1.00  0.00           H  
ATOM   2417  C8  XYP   133      10.764  28.258  40.124  1.00  0.00           C  
ATOM   2418  H8  XYP   133      10.067  27.669  40.300  1.00  0.00           H  
TER    2419      XYP   133 
ATOM   2419  C1  XYP   134      12.151  22.246  41.683  1.00  0.00           C  
ATOM   2420  H1a XYP   134      11.556  21.636  42.165  1.00  0.00           H  
ATOM   2421  H1b XYP   134      11.857  22.305  40.750  1.00  0.00           H  
ATOM   2422  H1c XYP   134      13.066  21.899  41.709  1.00  0.00           H  
ATOM   2423  C2  XYP   134      12.112  23.619  42.317  1.00  0.00           C  
ATOM   2424  C3  XYP   134      12.396  24.760  41.546  1.00  0.00           C  
ATOM   2425  H3  XYP   134      12.604  24.668  40.645  1.00  0.00           H  
ATOM   2426  C4  XYP   134      12.354  26.039  42.131  1.00  0.00           C  
ATOM   2427  H4  XYP   134      12.538  26.790  41.614  1.00  0.00           H  
ATOM   2428  C5  XYP   134      12.028  26.187  43.491  1.00  0.00           C  
ATOM   2429  C6  XYP   134      11.959  27.563  44.116  1.00  0.00           C  
ATOM   2430  H6a XYP   134      12.404  27.552  44.988  1.00  0.00           H  
ATOM   2431  H6b XYP   134      12.401  28.220  43.540  1.00  0.00           H  
ATOM   2432  H6c XYP   134      11.020  27.819  44.232  1.00  0.00           H  
ATOM   2433  C7  XYP   134      11.750  25.045  44.266  1.00  0.00           C  
ATOM   2434  H7  XYP   134      11.529  25.139  45.165  1.00  0.00           H  
ATOM   2435  C8  XYP   134      11.794  23.764  43.681  1.00  0.00           C  
ATOM   2436  H8  XYP   134      11.603  23.011  44.193  1.00  0.00           H  
TER    2437      XYP   134 
ATOM   2437  C1  XYP   135       7.812  22.282  34.406  1.00  0.00           C  
ATOM   2438  H1a XYP   135       8.743  22.588  34.415  1.00  0.00           H  
ATOM   2439  H1b XYP   135       7.786  21.328  34.187  1.00  0.00           H  
ATOM   2440  H1c XYP   135       7.313  22.779  33.724  1.00  0.00           H  
ATOM   2441  C2  XYP   135       7.188  22.525  35.764  1.00  0.00           C  
ATOM   2442  C3  XYP   135       6.859  21.446  36.605  1.00  0.00           C  
ATOM   2443  H3  XYP   135       7.014  20.573  36.322  1.00  0.00           H  
ATOM   2444  C4  XYP   135       6.274  21.682  37.865  1.00  0.00           C  
ATOM   2445  H4  XYP   135       6.050  20.965  38.414  1.00  0.00           H  
ATOM   2446  C5  XYP   135       6.029  22.999  38.296  1.00  0.00           C  
ATOM   2447  C6  XYP   135       5.414  23.262  39.654  1.00  0.00           C  
ATOM   2448  H6a XYP   135       5.897  23.991  40.097  1.00  0.00           H  
ATOM   2449  H6b XYP   135       4.474  23.512  39.543  1.00  0.00           H  
ATOM   2450  H6c XYP   135       5.474  22.460  40.214  1.00  0.00           H  
ATOM   2451  C7  XYP   135       6.353  24.077  37.453  1.00  0.00           C  
ATOM   2452  H7  XYP   135       6.181  24.948  37.731  1.00  0.00           H  
ATOM   2453  C8  XYP   135       6.931  23.841  36.190  1.00  0.00           C  
ATOM   2454  H8  XYP   135       7.140  24.556  35.633  1.00  0.00           H  
TER    2455      XYP   135 
ATOM   2455  C1  XYP   136       6.917  28.107  40.335  1.00  0.00           C  
ATOM   2456  H1a XYP   136       6.103  28.512  40.701  1.00  0.00           H  
ATOM   2457  H1b XYP   136       6.978  27.182  40.649  1.00  0.00           H  
ATOM   2458  H1c XYP   136       7.697  28.612  40.645  1.00  0.00           H  
ATOM   2459  C2  XYP   136       6.875  28.127  38.822  1.00  0.00           C  
ATOM   2460  C3  XYP   136       5.998  28.994  38.145  1.00  0.00           C  
ATOM   2461  H3  XYP   136       5.441  29.562  38.628  1.00  0.00           H  
ATOM   2462  C4  XYP   136       5.958  29.002  36.736  1.00  0.00           C  
ATOM   2463  H4  XYP   136       5.377  29.576  36.290  1.00  0.00           H  
ATOM   2464  C5  XYP   136       6.801  28.150  35.999  1.00  0.00           C  
ATOM   2465  C6  XYP   136       6.750  28.143  34.487  1.00  0.00           C  
ATOM   2466  H6a XYP   136       6.382  28.989  34.159  1.00  0.00           H  
ATOM   2467  H6b XYP   136       7.655  28.034  34.128  1.00  0.00           H  
ATOM   2468  H6c XYP   136       6.186  27.401  34.184  1.00  0.00           H  
ATOM   2469  C7  XYP   136       7.685  27.291  36.678  1.00  0.00           C  
ATOM   2470  H7  XYP   136       8.245  26.728  36.193  1.00  0.00           H  
ATOM   2471  C8  XYP   136       7.718  27.276  38.086  1.00  0.00           C  
ATOM   2472  H8  XYP   136       8.297  26.700  38.529  1.00  0.00           H  
TER    2473      XYP   136 
ATOM   2473  C1  XYP   137       9.427  30.592  37.750  1.00  0.00           C  
ATOM   2474  H1a XYP   137       8.824  31.000  38.406  1.00  0.00           H  
ATOM   2475  H1b XYP   137       9.416  29.622  37.874  1.00  0.00           H  
ATOM   2476  H1c XYP   137      10.337  30.928  37.892  1.00  0.00           H  
ATOM   2477  C2  XYP   137       8.981  30.921  36.343  1.00  0.00           C  
ATOM   2478  C3  XYP   137       9.577  30.271  35.247  1.00  0.00           C  
ATOM   2479  H3  XYP   137      10.241  29.636  35.392  1.00  0.00           H  
ATOM   2480  C4  XYP   137       9.164  30.574  33.934  1.00  0.00           C  
ATOM   2481  H4  XYP   137       9.552  30.134  33.211  1.00  0.00           H  
ATOM   2482  C5  XYP   137       8.160  31.535  33.713  1.00  0.00           C  
ATOM   2483  C6  XYP   137       7.720  31.865  32.304  1.00  0.00           C  
ATOM   2484  H6a XYP   137       8.486  31.806  31.695  1.00  0.00           H  
ATOM   2485  H6b XYP   137       7.030  31.228  32.024  1.00  0.00           H  
ATOM   2486  H6c XYP   137       7.357  32.774  32.269  1.00  0.00           H  
ATOM   2487  C7  XYP   137       7.560  32.181  34.810  1.00  0.00           C  
ATOM   2488  H7  XYP   137       6.891  32.812  34.667  1.00  0.00           H  
ATOM   2489  C8  XYP   137       7.970  31.875  36.122  1.00  0.00           C  
ATOM   2490  H8  XYP   137       7.571  32.303  36.846  1.00  0.00           H  
TER    2491      XYP   137 
ATOM   2491  C1  XYP   138       8.480  25.924  42.921  1.00  0.00           C  
ATOM   2492  H1a XYP   138       8.808  25.769  43.831  1.00  0.00           H  
ATOM   2493  H1b XYP   138       9.017  26.633  42.510  1.00  0.00           H  
ATOM   2494  H1c XYP   138       7.541  26.202  42.958  1.00  0.00           H  
ATOM   2495  C2  XYP   138       8.596  24.648  42.114  1.00  0.00           C  
ATOM   2496  C3  XYP   138       8.275  23.412  42.705  1.00  0.00           C  
ATOM   2497  H3  XYP   138       7.992  23.383  43.591  1.00  0.00           H  
ATOM   2498  C4  XYP   138       8.395  22.221  41.964  1.00  0.00           C  
ATOM   2499  H4  XYP   138       8.192  21.404  42.360  1.00  0.00           H  
ATOM   2500  C5  XYP   138       8.831  22.261  40.626  1.00  0.00           C  
ATOM   2501  C6  XYP   138       8.993  20.977  39.844  1.00  0.00           C  
ATOM   2502  H6a XYP   138       8.329  20.319  40.139  1.00  0.00           H  
ATOM   2503  H6b XYP   138       8.860  21.151  38.890  1.00  0.00           H  
ATOM   2504  H6c XYP   138       9.894  20.621  39.986  1.00  0.00           H  
ATOM   2505  C7  XYP   138       9.140  23.498  40.030  1.00  0.00           C  
ATOM   2506  H7  XYP   138       9.430  23.526  39.147  1.00  0.00           H  
ATOM   2507  C8  XYP   138       9.021  24.688  40.774  1.00  0.00           C  
ATOM   2508  H8  XYP   138       9.238  25.501  40.382  1.00  0.00           H  
TER    2509      XYP   138 
ATOM   2509  C1  XYP   139      26.925  41.379  28.977  1.00  0.00           C  
ATOM   2510  H1a XYP   139      26.852  41.557  28.016  1.00  0.00           H  
ATOM   2511  H1b XYP   139      27.659  40.752  29.141  1.00  0.00           H  
ATOM   2512  H1c XYP   139      26.090  40.978  29.295  1.00  0.00           H  
ATOM   2513  C2  XYP   139      27.198  42.672  29.713  1.00  0.00           C  
ATOM   2514  C3  XYP   139      28.384  43.385  29.458  1.00  0.00           C  
ATOM   2515  H3  XYP   139      28.997  43.056  28.840  1.00  0.00           H  
ATOM   2516  C4  XYP   139      28.645  44.591  30.137  1.00  0.00           C  
ATOM   2517  H4  XYP   139      29.431  45.060  29.967  1.00  0.00           H  
ATOM   2518  C5  XYP   139      27.721  45.090  31.074  1.00  0.00           C  
ATOM   2519  C6  XYP   139      28.004  46.386  31.803  1.00  0.00           C  
ATOM   2520  H6a XYP   139      27.164  46.802  32.089  1.00  0.00           H  
ATOM   2521  H6b XYP   139      28.559  46.201  32.589  1.00  0.00           H  
ATOM   2522  H6c XYP   139      28.477  47.006  31.209  1.00  0.00           H  
ATOM   2523  C7  XYP   139      26.536  44.377  31.330  1.00  0.00           C  
ATOM   2524  H7  XYP   139      25.925  44.700  31.953  1.00  0.00           H  
ATOM   2525  C8  XYP   139      26.274  43.173  30.648  1.00  0.00           C  
ATOM   2526  H8  XYP   139      25.491  42.700  30.822  1.00  0.00           H  
TER    2527      XYP   139 
ATOM   2527  C1  XYP   140      26.410  37.761  30.504  1.00  0.00           C  
ATOM   2528  H1a XYP   140      26.124  38.140  29.648  1.00  0.00           H  
ATOM   2529  H1b XYP   140      27.187  37.184  30.355  1.00  0.00           H  
ATOM   2530  H1c XYP   140      25.684  37.224  30.885  1.00  0.00           H  
ATOM   2531  C2  XYP   140      26.768  38.886  31.450  1.00  0.00           C  
ATOM   2532  C3  XYP   140      28.114  39.175  31.737  1.00  0.00           C  
ATOM   2533  H3  XYP   140      28.788  38.659  31.359  1.00  0.00           H  
ATOM   2534  C4  XYP   140      28.443  40.250  32.585  1.00  0.00           C  
ATOM   2535  H4  XYP   140      29.335  40.447  32.760  1.00  0.00           H  
ATOM   2536  C5  XYP   140      27.426  41.034  33.160  1.00  0.00           C  
ATOM   2537  C6  XYP   140      27.789  42.203  34.050  1.00  0.00           C  
ATOM   2538  H6a XYP   140      28.384  41.898  34.766  1.00  0.00           H  
ATOM   2539  H6b XYP   140      28.245  42.887  33.515  1.00  0.00           H  
ATOM   2540  H6c XYP   140      26.983  42.592  34.448  1.00  0.00           H  
ATOM   2541  C7  XYP   140      26.078  40.733  32.889  1.00  0.00           C  
ATOM   2542  H7  XYP   140      25.402  41.250  33.263  1.00  0.00           H  
ATOM   2543  C8  XYP   140      25.752  39.665  32.030  1.00  0.00           C  
ATOM   2544  H8  XYP   140      24.862  39.480  31.837  1.00  0.00           H  
TER    2545      XYP   140 
ATOM   2545  C1  XYP   141      21.174  37.416  23.638  1.00  0.00           C  
ATOM   2546  H1a XYP   141      22.113  37.636  23.468  1.00  0.00           H  
ATOM   2547  H1b XYP   141      21.049  36.448  23.552  1.00  0.00           H  
ATOM   2548  H1c XYP   141      20.612  37.870  22.976  1.00  0.00           H  
ATOM   2549  C2  XYP   141      20.786  37.879  25.025  1.00  0.00           C  
ATOM   2550  C3  XYP   141      20.232  36.978  25.954  1.00  0.00           C  
ATOM   2551  H3  XYP   141      20.113  36.085  25.720  1.00  0.00           H  
ATOM   2552  C4  XYP   141      19.836  37.432  27.227  1.00  0.00           C  
ATOM   2553  H4  XYP   141      19.462  36.839  27.838  1.00  0.00           H  
ATOM   2554  C5  XYP   141      19.990  38.786  27.579  1.00  0.00           C  
ATOM   2555  C6  XYP   141      19.531  39.272  28.935  1.00  0.00           C  
ATOM   2556  H6a XYP   141      20.039  40.068  29.198  1.00  0.00           H  
ATOM   2557  H6b XYP   141      18.577  39.493  28.896  1.00  0.00           H  
ATOM   2558  H6c XYP   141      19.673  38.571  29.605  1.00  0.00           H  
ATOM   2559  C7  XYP   141      20.563  39.682  26.657  1.00  0.00           C  
ATOM   2560  H7  XYP   141      20.672  40.577  26.889  1.00  0.00           H  
ATOM   2561  C8  XYP   141      20.960  39.228  25.384  1.00  0.00           C  
ATOM   2562  H8  XYP   141      21.325  39.823  24.770  1.00  0.00           H  
TER    2563      XYP   141 
ATOM   2563  C1  XYP   142      23.242  45.370  29.859  1.00  0.00           C  
ATOM   2564  H1a XYP   142      24.211  45.414  29.992  1.00  0.00           H  
ATOM   2565  H1b XYP   142      22.887  46.284  29.843  1.00  0.00           H  
ATOM   2566  H1c XYP   142      22.834  44.873  30.598  1.00  0.00           H  
ATOM   2567  C2  XYP   142      22.928  44.678  28.551  1.00  0.00           C  
ATOM   2568  C3  XYP   142      21.691  44.899  27.918  1.00  0.00           C  
ATOM   2569  H3  XYP   142      21.070  45.472  28.306  1.00  0.00           H  
ATOM   2570  C4  XYP   142      21.397  44.264  26.696  1.00  0.00           C  
ATOM   2571  H4  XYP   142      20.581  44.418  26.277  1.00  0.00           H  
ATOM   2572  C5  XYP   142      22.338  43.403  26.102  1.00  0.00           C  
ATOM   2573  C6  XYP   142      22.023  42.739  24.780  1.00  0.00           C  
ATOM   2574  H6a XYP   142      22.125  43.392  24.057  1.00  0.00           H  
ATOM   2575  H6b XYP   142      22.632  41.988  24.624  1.00  0.00           H  
ATOM   2576  H6c XYP   142      21.101  42.406  24.789  1.00  0.00           H  
ATOM   2577  C7  XYP   142      23.574  43.177  26.737  1.00  0.00           C  
ATOM   2578  H7  XYP   142      24.201  42.611  26.346  1.00  0.00           H  
ATOM   2579  C8  XYP   142      23.867  43.813  27.959  1.00  0.00           C  
ATOM   2580  H8  XYP   142      24.687  43.667  28.374  1.00  0.00           H  
TER    2581      XYP   142 
ATOM   2581  C1  XYP   143      26.317  46.740  28.197  1.00  0.00           C  
ATOM   2582  H1a XYP   143      26.298  46.941  29.155  1.00  0.00           H  
ATOM   2583  H1b XYP   143      26.255  45.770  28.077  1.00  0.00           H  
ATOM   2584  H1c XYP   143      27.160  47.060  27.814  1.00  0.00           H  
ATOM   2585  C2  XYP   143      25.158  47.426  27.506  1.00  0.00           C  
ATOM   2586  C3  XYP   143      24.519  46.813  26.412  1.00  0.00           C  
ATOM   2587  H3  XYP   143      24.806  45.978  26.117  1.00  0.00           H  
ATOM   2588  C4  XYP   143      23.437  47.450  25.774  1.00  0.00           C  
ATOM   2589  H4  XYP   143      23.013  47.036  25.057  1.00  0.00           H  
ATOM   2590  C5  XYP   143      22.993  48.708  26.222  1.00  0.00           C  
ATOM   2591  C6  XYP   143      21.836  49.395  25.528  1.00  0.00           C  
ATOM   2592  H6a XYP   143      21.420  50.047  26.130  1.00  0.00           H  
ATOM   2593  H6b XYP   143      22.165  49.855  24.728  1.00  0.00           H  
ATOM   2594  H6c XYP   143      21.164  48.730  25.268  1.00  0.00           H  
ATOM   2595  C7  XYP   143      23.637  49.327  27.310  1.00  0.00           C  
ATOM   2596  H7  XYP   143      23.350  50.161  27.606  1.00  0.00           H  
ATOM   2597  C8  XYP   143      24.716  48.686  27.951  1.00  0.00           C  
ATOM   2598  H8  XYP   143      25.140  49.097  28.671  1.00  0.00           H  
TER    2599      XYP   143 
ATOM   2599  C1  XYP   144      21.808  41.672  32.649  1.00  0.00           C  
ATOM   2600  H1a XYP   144      21.006  41.313  33.082  1.00  0.00           H  
ATOM   2601  H1b XYP   144      22.534  41.729  33.305  1.00  0.00           H  
ATOM   2602  H1c XYP   144      21.609  42.568  32.306  1.00  0.00           H  
ATOM   2603  C2  XYP   144      22.230  40.764  31.514  1.00  0.00           C  
ATOM   2604  C3  XYP   144      22.060  39.372  31.624  1.00  0.00           C  
ATOM   2605  H3  XYP   144      21.675  39.012  32.391  1.00  0.00           H  
ATOM   2606  C4  XYP   144      22.475  38.523  30.579  1.00  0.00           C  
ATOM   2607  H4  XYP   144      22.358  37.602  30.653  1.00  0.00           H  
ATOM   2608  C5  XYP   144      23.060  39.064  29.419  1.00  0.00           C  
ATOM   2609  C6  XYP   144      23.510  38.152  28.300  1.00  0.00           C  
ATOM   2610  H6a XYP   144      22.754  37.972  27.706  1.00  0.00           H  
ATOM   2611  H6b XYP   144      24.230  38.578  27.789  1.00  0.00           H  
ATOM   2612  H6c XYP   144      23.838  37.307  28.672  1.00  0.00           H  
ATOM   2613  C7  XYP   144      23.217  40.457  29.304  1.00  0.00           C  
ATOM   2614  H7  XYP   144      23.593  40.819  28.534  1.00  0.00           H  
ATOM   2615  C8  XYP   144      22.807  41.305  30.351  1.00  0.00           C  
ATOM   2616  H8  XYP   144      22.916  42.225  30.272  1.00  0.00           H  
TER    2617      XYP   144 
ATOM   2617  C1  XYP   145      18.929  10.824  15.665  1.00  0.00           C  
ATOM   2618  H1a XYP   145      19.316  11.339  16.403  1.00  0.00           H  
ATOM   2619  H1b XYP   145      18.359  10.118  16.035  1.00  0.00           H  
ATOM   2620  H1c XYP   145      19.650  10.418  15.142  1.00  0.00           H  
ATOM   2621  C2  XYP   145      18.108  11.729  14.773  1.00  0.00           C  
ATOM   2622  C3  XYP   145      18.218  13.127  14.883  1.00  0.00           C  
ATOM   2623  H3  XYP   145      18.792  13.503  15.514  1.00  0.00           H  
ATOM   2624  C4  XYP   145      17.466  13.965  14.037  1.00  0.00           C  
ATOM   2625  H4  XYP   145      17.541  14.890  14.115  1.00  0.00           H  
ATOM   2626  C5  XYP   145      16.600  13.408  13.078  1.00  0.00           C  
ATOM   2627  C6  XYP   145      15.793  14.306  12.167  1.00  0.00           C  
ATOM   2628  H6a XYP   145      16.283  15.139  12.001  1.00  0.00           H  
ATOM   2629  H6b XYP   145      15.632  13.858  11.311  1.00  0.00           H  
ATOM   2630  H6c XYP   145      14.935  14.513  12.593  1.00  0.00           H  
ATOM   2631  C7  XYP   145      16.483  12.010  12.975  1.00  0.00           C  
ATOM   2632  H7  XYP   145      15.907  11.638  12.346  1.00  0.00           H  
ATOM   2633  C8  XYP   145      17.238  11.172  13.819  1.00  0.00           C  
ATOM   2634  H8  XYP   145      17.160  10.247  13.746  1.00  0.00           H  
TER    2635      XYP   145 
ATOM   2635  C1  XYP   146      17.303   5.172  15.939  1.00  0.00           C  
ATOM   2636  H1a XYP   146      17.675   4.745  15.140  1.00  0.00           H  
ATOM   2637  H1b XYP   146      18.041   5.473  16.509  1.00  0.00           H  
ATOM   2638  H1c XYP   146      16.758   4.521  16.428  1.00  0.00           H  
ATOM   2639  C2  XYP   146      16.441   6.346  15.532  1.00  0.00           C  
ATOM   2640  C3  XYP   146      16.564   7.586  16.185  1.00  0.00           C  
ATOM   2641  H3  XYP   146      17.185   7.688  16.870  1.00  0.00           H  
ATOM   2642  C4  XYP   146      15.747   8.670  15.806  1.00  0.00           C  
ATOM   2643  H4  XYP   146      15.829   9.489  16.240  1.00  0.00           H  
ATOM   2644  C5  XYP   146      14.805   8.519  14.772  1.00  0.00           C  
ATOM   2645  C6  XYP   146      13.918   9.679  14.374  1.00  0.00           C  
ATOM   2646  H6a XYP   146      13.106   9.669  14.921  1.00  0.00           H  
ATOM   2647  H6b XYP   146      14.392  10.524  14.511  1.00  0.00           H  
ATOM   2648  H6c XYP   146      13.675   9.605  13.427  1.00  0.00           H  
ATOM   2649  C7  XYP   146      14.684   7.280  14.117  1.00  0.00           C  
ATOM   2650  H7  XYP   146      14.061   7.175  13.434  1.00  0.00           H  
ATOM   2651  C8  XYP   146      15.500   6.196  14.497  1.00  0.00           C  
ATOM   2652  H8  XYP   146      15.418   5.377  14.064  1.00  0.00           H  
TER    2653      XYP   146 
ATOM   2653  C1  XYP   147      25.306   7.228  14.630  1.00  0.00           C  
ATOM   2654  H1a XYP   147      24.734   7.445  15.395  1.00  0.00           H  
ATOM   2655  H1b XYP   147      26.012   6.616  14.924  1.00  0.00           H  
ATOM   2656  H1c XYP   147      25.715   8.047  14.284  1.00  0.00           H  
ATOM   2657  C2  XYP   147      24.470   6.584  13.546  1.00  0.00           C  
ATOM   2658  C3  XYP   147      24.786   5.300  13.063  1.00  0.00           C  
ATOM   2659  H3  XYP   147      25.514   4.839  13.413  1.00  0.00           H  
ATOM   2660  C4  XYP   147      23.999   4.713  12.052  1.00  0.00           C  
ATOM   2661  H4  XYP   147      24.208   3.864  11.734  1.00  0.00           H  
ATOM   2662  C5  XYP   147      22.896   5.407  11.519  1.00  0.00           C  
ATOM   2663  C6  XYP   147      22.053   4.769  10.436  1.00  0.00           C  
ATOM   2664  H6a XYP   147      21.286   5.341  10.223  1.00  0.00           H  
ATOM   2665  H6b XYP   147      22.595   4.645   9.630  1.00  0.00           H  
ATOM   2666  H6c XYP   147      21.725   3.899  10.747  1.00  0.00           H  
ATOM   2667  C7  XYP   147      22.583   6.690  12.003  1.00  0.00           C  
ATOM   2668  H7  XYP   147      21.847   7.147  11.662  1.00  0.00           H  
ATOM   2669  C8  XYP   147      23.366   7.274  13.017  1.00  0.00           C  
ATOM   2670  H8  XYP   147      23.149   8.117  13.342  1.00  0.00           H  
TER    2671      XYP   147 
ATOM   2671  C1  XYP   148      17.953  10.596  10.045  1.00  0.00           C  
ATOM   2672  H1a XYP   148      17.660  10.190   9.202  1.00  0.00           H  
ATOM   2673  H1b XYP   148      17.464  10.179  10.783  1.00  0.00           H  
ATOM   2674  H1c XYP   148      17.759  11.556  10.029  1.00  0.00           H  
ATOM   2675  C2  XYP   148      19.441  10.390  10.228  1.00  0.00           C  
ATOM   2676  C3  XYP   148      20.292  10.358   9.108  1.00  0.00           C  
ATOM   2677  H3  XYP   148      19.938  10.465   8.254  1.00  0.00           H  
ATOM   2678  C4  XYP   148      21.679  10.178   9.276  1.00  0.00           C  
ATOM   2679  H4  XYP   148      22.239  10.166   8.534  1.00  0.00           H  
ATOM   2680  C5  XYP   148      22.222  10.033  10.566  1.00  0.00           C  
ATOM   2681  C6  XYP   148      23.716   9.868  10.740  1.00  0.00           C  
ATOM   2682  H6a XYP   148      24.189  10.471  10.129  1.00  0.00           H  
ATOM   2683  H6b XYP   148      23.976  10.081  11.661  1.00  0.00           H  
ATOM   2684  H6c XYP   148      23.967   8.942  10.539  1.00  0.00           H  
ATOM   2685  C7  XYP   148      21.369  10.057  11.686  1.00  0.00           C  
ATOM   2686  H7  XYP   148      21.722   9.959  12.541  1.00  0.00           H  
ATOM   2687  C8  XYP   148      19.983  10.239  11.517  1.00  0.00           C  
ATOM   2688  H8  XYP   148      19.424  10.266  12.259  1.00  0.00           H  
TER    2689      XYP   148 
ATOM   2689  C1  XYP   149      19.400  14.095  11.008  1.00  0.00           C  
ATOM   2690  H1a XYP   149      18.633  14.108  10.399  1.00  0.00           H  
ATOM   2691  H1b XYP   149      19.408  13.241  11.487  1.00  0.00           H  
ATOM   2692  H1c XYP   149      19.315  14.826  11.655  1.00  0.00           H  
ATOM   2693  C2  XYP   149      20.682  14.267  10.221  1.00  0.00           C  
ATOM   2694  C3  XYP   149      21.803  13.466  10.503  1.00  0.00           C  
ATOM   2695  H3  XYP   149      21.751  12.819  11.168  1.00  0.00           H  
ATOM   2696  C4  XYP   149      22.998  13.632   9.778  1.00  0.00           C  
ATOM   2697  H4  XYP   149      23.735  13.098   9.969  1.00  0.00           H  
ATOM   2698  C5  XYP   149      23.077  14.601   8.761  1.00  0.00           C  
ATOM   2699  C6  XYP   149      24.360  14.781   7.979  1.00  0.00           C  
ATOM   2700  H6a XYP   149      24.153  15.007   7.048  1.00  0.00           H  
ATOM   2701  H6b XYP   149      24.887  15.503   8.381  1.00  0.00           H  
ATOM   2702  H6c XYP   149      24.882  13.951   7.994  1.00  0.00           H  
ATOM   2703  C7  XYP   149      21.958  15.407   8.480  1.00  0.00           C  
ATOM   2704  H7  XYP   149      22.008  16.051   7.810  1.00  0.00           H  
ATOM   2705  C8  XYP   149      20.763  15.241   9.209  1.00  0.00           C  
ATOM   2706  H8  XYP   149      20.025  15.775   9.022  1.00  0.00           H  
TER    2707      XYP   149 
ATOM   2707  C1  XYP   150      17.685   7.266  11.861  1.00  0.00           C  
ATOM   2708  H1a XYP   150      17.042   6.561  11.635  1.00  0.00           H  
ATOM   2709  H1b XYP   150      17.203   8.008  12.281  1.00  0.00           H  
ATOM   2710  H1c XYP   150      18.123   7.582  11.043  1.00  0.00           H  
ATOM   2711  C2  XYP   150      18.730   6.722  12.810  1.00  0.00           C  
ATOM   2712  C3  XYP   150      19.173   5.393  12.686  1.00  0.00           C  
ATOM   2713  H3  XYP   150      18.822   4.848  12.018  1.00  0.00           H  
ATOM   2714  C4  XYP   150      20.148   4.887  13.568  1.00  0.00           C  
ATOM   2715  H4  XYP   150      20.444   4.009  13.482  1.00  0.00           H  
ATOM   2716  C5  XYP   150      20.691   5.711  14.571  1.00  0.00           C  
ATOM   2717  C6  XYP   150      21.751   5.165  15.502  1.00  0.00           C  
ATOM   2718  H6a XYP   150      22.440   4.705  14.978  1.00  0.00           H  
ATOM   2719  H6b XYP   150      22.170   5.893  16.007  1.00  0.00           H  
ATOM   2720  H6c XYP   150      21.341   4.532  16.127  1.00  0.00           H  
ATOM   2721  C7  XYP   150      20.248   7.041  14.694  1.00  0.00           C  
ATOM   2722  H7  XYP   150      20.606   7.590  15.354  1.00  0.00           H  
ATOM   2723  C8  XYP   150      19.268   7.544  13.816  1.00  0.00           C  
ATOM   2724  H8  XYP   150      18.973   8.421  13.901  1.00  0.00           H  
TER    2725      XYP   150 
ATOM   2725  C1  XYP   151      17.866  29.626  10.161  1.00  0.00           C  
ATOM   2726  H1a XYP   151      18.733  29.611   9.706  1.00  0.00           H  
ATOM   2727  H1b XYP   151      17.954  30.115  11.005  1.00  0.00           H  
ATOM   2728  H1c XYP   151      17.583  28.707  10.353  1.00  0.00           H  
ATOM   2729  C2  XYP   151      16.839  30.291   9.272  1.00  0.00           C  
ATOM   2730  C3  XYP   151      16.155  31.442   9.705  1.00  0.00           C  
ATOM   2731  H3  XYP   151      16.325  31.792  10.550  1.00  0.00           H  
ATOM   2732  C4  XYP   151      15.214  32.066   8.863  1.00  0.00           C  
ATOM   2733  H4  XYP   151      14.764  32.827   9.153  1.00  0.00           H  
ATOM   2734  C5  XYP   151      14.952  31.541   7.583  1.00  0.00           C  
ATOM   2735  C6  XYP   151      13.939  32.209   6.679  1.00  0.00           C  
ATOM   2736  H6a XYP   151      14.190  32.078   5.741  1.00  0.00           H  
ATOM   2737  H6b XYP   151      13.055  31.815   6.837  1.00  0.00           H  
ATOM   2738  H6c XYP   151      13.904  33.170   6.867  1.00  0.00           H  
ATOM   2739  C7  XYP   151      15.629  30.385   7.154  1.00  0.00           C  
ATOM   2740  H7  XYP   151      15.453  30.031   6.311  1.00  0.00           H  
ATOM   2741  C8  XYP   151      16.568  29.761   7.998  1.00  0.00           C  
ATOM   2742  H8  XYP   151      17.012  28.997   7.713  1.00  0.00           H  
TER    2743      XYP   151 
ATOM   2743  C1  XYP   152      16.538  25.367  13.201  1.00  0.00           C  
ATOM   2744  H1a XYP   152      16.263  24.427  13.181  1.00  0.00           H  
ATOM   2745  H1b XYP   152      17.488  25.427  12.973  1.00  0.00           H  
ATOM   2746  H1c XYP   152      16.397  25.721  14.103  1.00  0.00           H  
ATOM   2747  C2  XYP   152      15.730  26.167  12.204  1.00  0.00           C  
ATOM   2748  C3  XYP   152      15.596  27.559  12.357  1.00  0.00           C  
ATOM   2749  H3  XYP   152      16.002  27.986  13.078  1.00  0.00           H  
ATOM   2750  C4  XYP   152      14.855  28.308  11.421  1.00  0.00           C  
ATOM   2751  H4  XYP   152      14.772  29.229  11.524  1.00  0.00           H  
ATOM   2752  C5  XYP   152      14.247  27.667  10.325  1.00  0.00           C  
ATOM   2753  C6  XYP   152      13.458  28.464   9.310  1.00  0.00           C  
ATOM   2754  H6a XYP   152      12.507  28.244   9.390  1.00  0.00           H  
ATOM   2755  H6b XYP   152      13.580  29.424   9.463  1.00  0.00           H  
ATOM   2756  H6c XYP   152      13.770  28.244   8.407  1.00  0.00           H  
ATOM   2757  C7  XYP   152      14.373  26.274  10.177  1.00  0.00           C  
ATOM   2758  H7  XYP   152      13.970  25.847   9.455  1.00  0.00           H  
ATOM   2759  C8  XYP   152      15.111  25.525  11.115  1.00  0.00           C  
ATOM   2760  H8  XYP   152      15.200  24.605  11.011  1.00  0.00           H  
TER    2761      XYP   152 
ATOM   2761  C1  XYP   153      24.970  23.813   9.569  1.00  0.00           C  
ATOM   2762  H1a XYP   153      24.968  24.408  10.347  1.00  0.00           H  
ATOM   2763  H1b XYP   153      24.912  22.883   9.873  1.00  0.00           H  
ATOM   2764  H1c XYP   153      25.806  23.931   9.072  1.00  0.00           H  
ATOM   2765  C2  XYP   153      23.784  24.137   8.685  1.00  0.00           C  
ATOM   2766  C3  XYP   153      22.509  23.642   9.012  1.00  0.00           C  
ATOM   2767  H3  XYP   153      22.396  23.121   9.772  1.00  0.00           H  
ATOM   2768  C4  XYP   153      21.403  23.927   8.188  1.00  0.00           C  
ATOM   2769  H4  XYP   153      20.562  23.596   8.410  1.00  0.00           H  
ATOM   2770  C5  XYP   153      21.565  24.717   7.036  1.00  0.00           C  
ATOM   2771  C6  XYP   153      20.383  25.018   6.140  1.00  0.00           C  
ATOM   2772  H6a XYP   153      20.128  25.957   6.244  1.00  0.00           H  
ATOM   2773  H6b XYP   153      20.627  24.850   5.206  1.00  0.00           H  
ATOM   2774  H6c XYP   153      19.620  24.452   6.382  1.00  0.00           H  
ATOM   2775  C7  XYP   153      22.837  25.224   6.715  1.00  0.00           C  
ATOM   2776  H7  XYP   153      22.944  25.749   5.954  1.00  0.00           H  
ATOM   2777  C8  XYP   153      23.945  24.936   7.537  1.00  0.00           C  
ATOM   2778  H8  XYP   153      24.784  25.270   7.319  1.00  0.00           H  
TER    2779      XYP   153 
ATOM   2779  C1  XYP   154      18.194  29.246   4.691  1.00  0.00           C  
ATOM   2780  H1a XYP   154      18.111  29.156   3.719  1.00  0.00           H  
ATOM   2781  H1b XYP   154      17.630  28.571   5.123  1.00  0.00           H  
ATOM   2782  H1c XYP   154      17.897  30.141   4.959  1.00  0.00           H  
ATOM   2783  C2  XYP   154      19.634  29.054   5.112  1.00  0.00           C  
ATOM   2784  C3  XYP   154      20.675  29.181   4.173  1.00  0.00           C  
ATOM   2785  H3  XYP   154      20.477  29.382   3.287  1.00  0.00           H  
ATOM   2786  C4  XYP   154      22.016  29.031   4.578  1.00  0.00           C  
ATOM   2787  H4  XYP   154      22.703  29.131   3.959  1.00  0.00           H  
ATOM   2788  C5  XYP   154      22.321  28.750   5.923  1.00  0.00           C  
ATOM   2789  C6  XYP   154      23.763  28.633   6.365  1.00  0.00           C  
ATOM   2790  H6a XYP   154      24.148  29.530   6.444  1.00  0.00           H  
ATOM   2791  H6b XYP   154      23.814  28.183   7.234  1.00  0.00           H  
ATOM   2792  H6c XYP   154      24.272  28.115   5.707  1.00  0.00           H  
ATOM   2793  C7  XYP   154      21.280  28.604   6.855  1.00  0.00           C  
ATOM   2794  H7  XYP   154      21.479  28.409   7.742  1.00  0.00           H  
ATOM   2795  C8  XYP   154      19.940  28.763   6.454  1.00  0.00           C  
ATOM   2796  H8  XYP   154      19.257  28.680   7.078  1.00  0.00           H  
TER    2797      XYP   154 
ATOM   2797  C1  XYP   155      19.060  32.287   7.433  1.00  0.00           C  
ATOM   2798  H1a XYP   155      18.087  32.298   7.323  1.00  0.00           H  
ATOM   2799  H1b XYP   155      19.336  31.394   7.726  1.00  0.00           H  
ATOM   2800  H1c XYP   155      19.316  32.945   8.111  1.00  0.00           H  
ATOM   2801  C2  XYP   155      19.733  32.627   6.122  1.00  0.00           C  
ATOM   2802  C3  XYP   155      21.043  32.183   5.867  1.00  0.00           C  
ATOM   2803  H3  XYP   155      21.487  31.665   6.499  1.00  0.00           H  
ATOM   2804  C4  XYP   155      21.675  32.502   4.649  1.00  0.00           C  
ATOM   2805  H4  XYP   155      22.539  32.200   4.483  1.00  0.00           H  
ATOM   2806  C5  XYP   155      20.999  33.264   3.679  1.00  0.00           C  
ATOM   2807  C6  XYP   155      21.682  33.602   2.371  1.00  0.00           C  
ATOM   2808  H6a XYP   155      21.015  33.829   1.690  1.00  0.00           H  
ATOM   2809  H6b XYP   155      22.281  34.366   2.506  1.00  0.00           H  
ATOM   2810  H6c XYP   155      22.202  32.832   2.061  1.00  0.00           H  
ATOM   2811  C7  XYP   155      19.690  33.714   3.937  1.00  0.00           C  
ATOM   2812  H7  XYP   155      19.241  34.222   3.300  1.00  0.00           H  
ATOM   2813  C8  XYP   155      19.058  33.396   5.156  1.00  0.00           C  
ATOM   2814  H8  XYP   155      18.193  33.694   5.324  1.00  0.00           H  
TER    2815      XYP   155 
ATOM   2815  C1  XYP   156      17.151  26.018   7.745  1.00  0.00           C  
ATOM   2816  H1a XYP   156      16.751  25.272   7.252  1.00  0.00           H  
ATOM   2817  H1b XYP   156      16.440  26.596   8.091  1.00  0.00           H  
ATOM   2818  H1c XYP   156      17.722  26.530   7.136  1.00  0.00           H  
ATOM   2819  C2  XYP   156      17.974  25.495   8.902  1.00  0.00           C  
ATOM   2820  C3  XYP   156      17.720  24.217   9.436  1.00  0.00           C  
ATOM   2821  H3  XYP   156      17.044  23.690   9.076  1.00  0.00           H  
ATOM   2822  C4  XYP   156      18.480  23.740  10.522  1.00  0.00           C  
ATOM   2823  H4  XYP   156      18.310  22.897  10.878  1.00  0.00           H  
ATOM   2824  C5  XYP   156      19.498  24.536  11.077  1.00  0.00           C  
ATOM   2825  C6  XYP   156      20.318  24.022  12.237  1.00  0.00           C  
ATOM   2826  H6a XYP   156      20.387  23.048  12.188  1.00  0.00           H  
ATOM   2827  H6b XYP   156      21.218  24.407  12.208  1.00  0.00           H  
ATOM   2828  H6c XYP   156      19.884  24.272  13.080  1.00  0.00           H  
ATOM   2829  C7  XYP   156      19.749  25.814  10.545  1.00  0.00           C  
ATOM   2830  H7  XYP   156      20.418  26.341  10.913  1.00  0.00           H  
ATOM   2831  C8  XYP   156      18.994  26.290   9.457  1.00  0.00           C  
ATOM   2832  H8  XYP   156      19.169  27.132   9.103  1.00  0.00           H  
TER    2833      XYP   156 
ATOM   2833  C1  XYP   157      24.731  25.938  43.682  1.00  0.00           C  
ATOM   2834  H1a XYP   157      24.314  25.855  42.799  1.00  0.00           H  
ATOM   2835  H1b XYP   157      24.112  25.612  44.368  1.00  0.00           H  
ATOM   2836  H1c XYP   157      24.933  26.882  43.848  1.00  0.00           H  
ATOM   2837  C2  XYP   157      26.002  25.118  43.727  1.00  0.00           C  
ATOM   2838  C3  XYP   157      26.038  23.849  43.121  1.00  0.00           C  
ATOM   2839  H3  XYP   157      25.284  23.522  42.689  1.00  0.00           H  
ATOM   2840  C4  XYP   157      27.210  23.070  43.171  1.00  0.00           C  
ATOM   2841  H4  XYP   157      27.228  22.230  42.770  1.00  0.00           H  
ATOM   2842  C5  XYP   157      28.353  23.558  43.829  1.00  0.00           C  
ATOM   2843  C6  XYP   157      29.611  22.720  43.881  1.00  0.00           C  
ATOM   2844  H6a XYP   157      30.143  22.959  44.669  1.00  0.00           H  
ATOM   2845  H6b XYP   157      29.376  21.770  43.934  1.00  0.00           H  
ATOM   2846  H6c XYP   157      30.139  22.879  43.071  1.00  0.00           H  
ATOM   2847  C7  XYP   157      28.321  24.831  44.431  1.00  0.00           C  
ATOM   2848  H7  XYP   157      29.076  25.159  44.864  1.00  0.00           H  
ATOM   2849  C8  XYP   157      27.147  25.608  44.380  1.00  0.00           C  
ATOM   2850  H8  XYP   157      27.129  26.449  44.780  1.00  0.00           H  
TER    2851      XYP   157 
ATOM   2851  C1  XYP   158      22.741  24.254  48.666  1.00  0.00           C  
ATOM   2852  H1a XYP   158      22.784  25.056  49.228  1.00  0.00           H  
ATOM   2853  H1b XYP   158      22.265  24.470  47.837  1.00  0.00           H  
ATOM   2854  H1c XYP   158      22.257  23.546  49.141  1.00  0.00           H  
ATOM   2855  C2  XYP   158      24.144  23.781  48.356  1.00  0.00           C  
ATOM   2856  C3  XYP   158      24.530  23.519  47.029  1.00  0.00           C  
ATOM   2857  H3  XYP   158      23.922  23.642  46.336  1.00  0.00           H  
ATOM   2858  C4  XYP   158      25.838  23.079  46.747  1.00  0.00           C  
ATOM   2859  H4  XYP   158      26.094  22.913  45.868  1.00  0.00           H  
ATOM   2860  C5  XYP   158      26.762  22.886  47.788  1.00  0.00           C  
ATOM   2861  C6  XYP   158      28.163  22.408  47.474  1.00  0.00           C  
ATOM   2862  H6a XYP   158      28.568  22.006  48.271  1.00  0.00           H  
ATOM   2863  H6b XYP   158      28.128  21.734  46.763  1.00  0.00           H  
ATOM   2864  H6c XYP   158      28.706  23.167  47.177  1.00  0.00           H  
ATOM   2865  C7  XYP   158      26.378  23.151  49.116  1.00  0.00           C  
ATOM   2866  H7  XYP   158      26.988  23.029  49.807  1.00  0.00           H  
ATOM   2867  C8  XYP   158      25.072  23.599  49.399  1.00  0.00           C  
ATOM   2868  H8  XYP   158      24.820  23.776  50.277  1.00  0.00           H  
TER    2869      XYP   158 
ATOM   2869  C1  XYP   159      21.398  32.138  47.066  1.00  0.00           C  
ATOM   2870  H1a XYP   159      21.403  31.641  46.222  1.00  0.00           H  
ATOM   2871  H1b XYP   159      20.675  31.795  47.632  1.00  0.00           H  
ATOM   2872  H1c XYP   159      21.245  33.089  46.883  1.00  0.00           H  
ATOM   2873  C2  XYP   159      22.727  31.972  47.771  1.00  0.00           C  
ATOM   2874  C3  XYP   159      22.800  32.076  49.173  1.00  0.00           C  
ATOM   2875  H3  XYP   159      22.031  32.251  49.666  1.00  0.00           H  
ATOM   2876  C4  XYP   159      24.036  31.916  49.832  1.00  0.00           C  
ATOM   2877  H4  XYP   159      24.081  31.984  50.759  1.00  0.00           H  
ATOM   2878  C5  XYP   159      25.203  31.649  49.091  1.00  0.00           C  
ATOM   2879  C6  XYP   159      26.532  31.468  49.791  1.00  0.00           C  
ATOM   2880  H6a XYP   159      27.023  30.727  49.378  1.00  0.00           H  
ATOM   2881  H6b XYP   159      27.056  32.292  49.712  1.00  0.00           H  
ATOM   2882  H6c XYP   159      26.389  31.262  50.739  1.00  0.00           H  
ATOM   2883  C7  XYP   159      25.129  31.555  47.689  1.00  0.00           C  
ATOM   2884  H7  XYP   159      25.898  31.383  47.196  1.00  0.00           H  
ATOM   2885  C8  XYP   159      23.895  31.714  47.030  1.00  0.00           C  
ATOM   2886  H8  XYP   159      23.854  31.645  46.103  1.00  0.00           H  
TER    2887      XYP   159 
ATOM   2887  C1  XYP   160      28.105  29.192  46.485  1.00  0.00           C  
ATOM   2888  H1a XYP   160      27.568  29.265  47.302  1.00  0.00           H  
ATOM   2889  H1b XYP   160      28.272  28.246  46.291  1.00  0.00           H  
ATOM   2890  H1c XYP   160      28.961  29.648  46.623  1.00  0.00           H  
ATOM   2891  C2  XYP   160      27.351  29.819  45.333  1.00  0.00           C  
ATOM   2892  C3  XYP   160      27.919  30.873  44.594  1.00  0.00           C  
ATOM   2893  H3  XYP   160      28.768  31.187  44.809  1.00  0.00           H  
ATOM   2894  C4  XYP   160      27.204  31.456  43.529  1.00  0.00           C  
ATOM   2895  H4  XYP   160      27.584  32.149  43.038  1.00  0.00           H  
ATOM   2896  C5  XYP   160      25.922  30.982  43.192  1.00  0.00           C  
ATOM   2897  C6  XYP   160      25.155  31.598  42.043  1.00  0.00           C  
ATOM   2898  H6a XYP   160      25.767  32.083  41.450  1.00  0.00           H  
ATOM   2899  H6b XYP   160      24.713  30.892  41.527  1.00  0.00           H  
ATOM   2900  H6c XYP   160      24.483  32.218  42.394  1.00  0.00           H  
ATOM   2901  C7  XYP   160      25.352  29.933  43.936  1.00  0.00           C  
ATOM   2902  H7  XYP   160      24.502  29.622  43.722  1.00  0.00           H  
ATOM   2903  C8  XYP   160      26.065  29.355  45.005  1.00  0.00           C  
ATOM   2904  H8  XYP   160      25.683  28.668  45.502  1.00  0.00           H  
TER    2905      XYP   160 
ATOM   2905  C1  XYP   161      27.960  27.925  41.897  1.00  0.00           C  
ATOM   2906  H1a XYP   161      28.456  28.103  42.723  1.00  0.00           H  
ATOM   2907  H1b XYP   161      27.028  27.729  42.130  1.00  0.00           H  
ATOM   2908  H1c XYP   161      28.352  27.152  41.441  1.00  0.00           H  
ATOM   2909  C2  XYP   161      28.013  29.133  40.986  1.00  0.00           C  
ATOM   2910  C3  XYP   161      27.028  29.313  39.998  1.00  0.00           C  
ATOM   2911  H3  XYP   161      26.349  28.684  39.902  1.00  0.00           H  
ATOM   2912  C4  XYP   161      27.057  30.452  39.170  1.00  0.00           C  
ATOM   2913  H4  XYP   161      26.399  30.575  38.525  1.00  0.00           H  
ATOM   2914  C5  XYP   161      28.068  31.417  39.326  1.00  0.00           C  
ATOM   2915  C6  XYP   161      28.071  32.662  38.467  1.00  0.00           C  
ATOM   2916  H6a XYP   161      28.991  32.917  38.249  1.00  0.00           H  
ATOM   2917  H6b XYP   161      27.582  32.494  37.635  1.00  0.00           H  
ATOM   2918  H6c XYP   161      27.635  33.392  38.953  1.00  0.00           H  
ATOM   2919  C7  XYP   161      29.064  31.228  40.302  1.00  0.00           C  
ATOM   2920  H7  XYP   161      29.734  31.865  40.409  1.00  0.00           H  
ATOM   2921  C8  XYP   161      29.039  30.086  41.127  1.00  0.00           C  
ATOM   2922  H8  XYP   161      29.692  29.969  41.780  1.00  0.00           H  
TER    2923      XYP   161 
ATOM   2923  C1  XYP   162      27.659  26.493  49.006  1.00  0.00           C  
ATOM   2924  H1a XYP   162      27.648  25.945  49.818  1.00  0.00           H  
ATOM   2925  H1b XYP   162      27.965  25.944  48.254  1.00  0.00           H  
ATOM   2926  H1c XYP   162      28.274  27.246  49.128  1.00  0.00           H  
ATOM   2927  C2  XYP   162      26.265  27.018  48.737  1.00  0.00           C  
ATOM   2928  C3  XYP   162      25.643  27.871  49.668  1.00  0.00           C  
ATOM   2929  H3  XYP   162      26.092  28.113  50.446  1.00  0.00           H  
ATOM   2930  C4  XYP   162      24.342  28.355  49.426  1.00  0.00           C  
ATOM   2931  H4  XYP   162      23.934  28.919  50.042  1.00  0.00           H  
ATOM   2932  C5  XYP   162      23.659  27.990  48.251  1.00  0.00           C  
ATOM   2933  C6  XYP   162      22.255  28.491  47.988  1.00  0.00           C  
ATOM   2934  H6a XYP   162      21.980  29.115  48.692  1.00  0.00           H  
ATOM   2935  H6b XYP   162      22.231  28.954  47.124  1.00  0.00           H  
ATOM   2936  H6c XYP   162      21.636  27.732  47.970  1.00  0.00           H  
ATOM   2937  C7  XYP   162      24.281  27.139  47.321  1.00  0.00           C  
ATOM   2938  H7  XYP   162      23.827  26.887  46.549  1.00  0.00           H  
ATOM   2939  C8  XYP   162      25.582  26.658  47.562  1.00  0.00           C  
ATOM   2940  H8  XYP   162      25.984  26.082  46.952  1.00  0.00           H  
TER    2941      XYP   162 
END   
