# Supplementary material for: How neocarcerand Octacid4 self-assembles with guests into irreversible noncovalent complexes and what accelerates the assembly
Source: Commun Chem. 2022 Jan 20;5:9. doi: 10.1038/s42004-022-00624-4 (PMC9814096; doi:10.1038/s42004-022-00624-4)
Supplement: Supplementary file 24 — Data S3 [file 42004_2022_624_MOESM24_ESM.zip]

Archive with 7 entries (6 files):
- data S3/
- data S3/1pairhf631gd.pdb
- data S3/1pairInitial.pdb
- data S3/2pairsb3lyp631gd.pdb
- data S3/1pairb3lyp631gd.pdb
- data S3/2pairsInitial.pdb
- data S3/2pairshf631gd.pdb
