# Supplementary material for: How neocarcerand Octacid4 self-assembles with guests into irreversible noncovalent complexes and what accelerates the assembly
Source: Commun Chem. 2022 Jan 20;5:9. doi: 10.1038/s42004-022-00624-4 (PMC9814096; doi:10.1038/s42004-022-00624-4)
Supplement: Supplementary file 24 — Data S3 [file 42004_2022_624_MOESM24_ESM.zip › data S3/1pairhf631gd.pdb]

ATOM      1  C1  HC1     1       3.848   2.167   5.301
ATOM      2  H1  HC1     1       4.821   1.717   5.166
ATOM      3  C1a HC1     1       3.902   2.933   6.627
ATOM      4 H1aa HC1     1       4.677   3.690   6.584
ATOM      5 H1ab HC1     1       2.974   3.430   6.881
ATOM      6 H1ac HC1     1       4.138   2.251   7.437
ATOM      7  C2  HC1     1       3.605   3.049   4.079
ATOM      8  C3  HC1     1       2.794   4.174   4.116
ATOM      9  H3  HC1     1       2.347   4.457   5.049
ATOM     10  C4  HC1     1       2.528   4.940   2.989
ATOM     11  C5  HC1     1       3.098   4.547   1.786
ATOM     12  O5  HC1     1       2.933   5.292   0.655
ATOM     13  C6  HC1     1       3.901   3.415   1.711
ATOM     14  C6a HC1     1       4.159   2.678   2.859
ATOM     15  O6a HC1     1       5.016   1.620   2.764
ATOM     16  C6b HC1     1       4.500   0.329   2.670
ATOM     17 H6ba HC1     1       3.572   0.330   2.113
ATOM     18 H6bb HC1     1       5.250  -0.256   2.168
ATOM     19  O7  HC1     1       4.402   3.027   0.519
ATOM     20  C8  HC1     1       5.626   3.650   0.144
ATOM     21  H8a HC1     1       5.701   4.610   0.626
ATOM     22  H8b HC1     1       6.444   3.040   0.499
ATOM     23  C9  HC1     1       5.691   3.822  -1.360
ATOM     24  C10 HC1     1       6.682   4.602  -1.969
ATOM     25 C10a HC1     1       7.794   5.280  -1.217
ATOM     26 O10a HC1     1       7.957   5.016  -0.005
ATOM     27 O10b HC1     1       8.530   6.076  -1.834
ATOM     28  C11 HC1     1       6.655   4.757  -3.346
ATOM     29  H11 HC1     1       7.403   5.365  -3.809
ATOM     30  C12 HC1     1       5.697   4.156  -4.147
ATOM     31 C12a HC1     1       5.766   4.428  -5.626
ATOM     32 O12a HC1     1       4.838   4.027  -6.363
ATOM     33 O12b HC1     1       6.750   5.056  -6.068
ATOM     34  C13 HC1     1       4.725   3.345  -3.543
ATOM     35 C13a HC1     1       4.739   3.202  -2.162
ATOM     36 H13a HC1     1       3.994   2.591  -1.702
ATOM     37  C14 HC1     1       3.680   2.622  -4.367
ATOM     38 H14a HC1     1       4.163   2.074  -5.159
ATOM     39 H14b HC1     1       2.999   3.323  -4.825
ATOM     40  O15 HC1     1       2.929   1.710  -3.567
ATOM     41  C16 HC1     1       2.394   0.702  -4.293
ATOM     42 C16a HC1     1       1.195   0.870  -4.974
ATOM     43 O16a HC1     1       0.545   2.066  -4.857
ATOM     44  C17 HC1     1       3.060  -0.515  -4.377
ATOM     45  O17 HC1     1       4.227  -0.662  -3.688
ATOM     46 C17a HC1     1       4.181  -1.305  -2.452
ATOM     47 H17a HC1     1       3.242  -1.103  -1.954
ATOM     48 H17b HC1     1       5.009  -0.918  -1.884
ATOM     49  C18 HC1     1       2.571  -1.544  -5.170
ATOM     50 C18a HC1     1       3.312  -2.879  -5.182
ATOM     51 H18a HC1     1       4.349  -2.658  -4.973
ATOM     52 C18b HC1     1       3.283  -3.594  -6.536
ATOM     53 H18b HC1     1       2.287  -3.860  -6.868
ATOM     54 H18c HC1     1       3.865  -4.508  -6.483
ATOM     55 H18d HC1     1       3.721  -2.957  -7.297
ATOM     56  C19 HC1     1       1.392  -1.329  -5.868
ATOM     57  H19 HC1     1       0.999  -2.120  -6.476
ATOM     58  C20 HC1     1       0.686  -0.137  -5.785
ATOM     59  C1  HC1     2      -0.648   0.087  -6.491
ATOM     60  H1  HC1     2      -0.738   1.152  -6.646
ATOM     61  C1a HC1     2      -0.734  -0.563  -7.876
ATOM     62 H1aa HC1     2       0.060  -0.181  -8.509
ATOM     63 H1ab HC1     2      -0.645  -1.642  -7.858
ATOM     64 H1ac HC1     2      -1.684  -0.320  -8.339
ATOM     65  C2  HC1     2      -1.778  -0.311  -5.546
ATOM     66  C3  HC1     2      -2.329  -1.584  -5.539
ATOM     67  H3  HC1     2      -1.968  -2.303  -6.247
ATOM     68  C4  HC1     2      -3.315  -1.968  -4.643
ATOM     69  C5  HC1     2      -3.760  -1.027  -3.721
ATOM     70  O5  HC1     2      -4.761  -1.317  -2.842
ATOM     71  C6  HC1     2      -3.228   0.257  -3.698
ATOM     72  C6a HC1     2      -2.234   0.607  -4.607
ATOM     73  O6a HC1     2      -1.754   1.886  -4.584
ATOM     74  C6b HC1     2      -0.527   2.142  -3.970
ATOM     75 H6ba HC1     2      -0.568   3.166  -3.641
ATOM     76 H6bb HC1     2      -0.376   1.475  -3.133
ATOM     77  O7  HC1     2      -3.634   1.156  -2.770
ATOM     78  C8  HC1     2      -4.875   1.809  -3.025
ATOM     79  H8a HC1     2      -4.916   2.088  -4.073
ATOM     80  H8b HC1     2      -5.687   1.136  -2.821
ATOM     81  C9  HC1     2      -4.943   3.061  -2.176
ATOM     82  C10 HC1     2      -6.045   3.417  -1.400
ATOM     83 C10a HC1     2      -7.208   2.496  -1.116
ATOM     84 O10a HC1     2      -7.745   1.839  -2.007
ATOM     85 O10b HC1     2      -7.548   2.425   0.096
ATOM     86  C11 HC1     2      -6.025   4.631  -0.721
ATOM     87  H11 HC1     2      -6.875   4.915  -0.135
ATOM     88  C12 HC1     2      -4.926   5.471  -0.729
ATOM     89 C12a HC1     2      -5.043   6.770   0.030
ATOM     90 O12a HC1     2      -4.275   7.712  -0.256
ATOM     91 O12b HC1     2      -5.932   6.863   0.901
ATOM     92  C13 HC1     2      -3.764   5.042  -1.380
ATOM     93 C13a HC1     2      -3.820   3.879  -2.128
ATOM     94 H13a HC1     2      -2.939   3.554  -2.647
ATOM     95  C14 HC1     2      -2.390   5.656  -1.185
ATOM     96 H14a HC1     2      -2.429   6.586  -0.650
ATOM     97 H14b HC1     2      -1.912   5.821  -2.141
ATOM     98  O15 HC1     2      -1.544   4.724  -0.497
ATOM     99  C16 HC1     2      -1.314   4.906   0.823
ATOM    100 C16a HC1     2      -2.210   4.454   1.784
ATOM    101 O16a HC1     2      -3.385   3.909   1.362
ATOM    102  C17 HC1     2      -0.117   5.480   1.238
ATOM    103  O17 HC1     2       0.742   5.935   0.282
ATOM    104 C17a HC1     2       1.791   5.106  -0.119
ATOM    105 H17a HC1     2       1.482   4.070  -0.102
ATOM    106 H17b HC1     2       2.052   5.413  -1.115
ATOM    107  C18 HC1     2       0.185   5.609   2.589
ATOM    108 C18a HC1     2       1.565   6.125   2.996
ATOM    109 H18a HC1     2       1.890   6.793   2.211
ATOM    110 C18b HC1     2       1.575   6.936   4.295
ATOM    111 H18b HC1     2       2.575   7.310   4.487
ATOM    112 H18c HC1     2       1.267   6.370   5.165
ATOM    113 H18d HC1     2       0.907   7.786   4.205
ATOM    114  C19 HC1     2      -0.748   5.168   3.518
ATOM    115  H19 HC1     2      -0.520   5.259   4.561
ATOM    116  C20 HC1     2      -1.952   4.593   3.142
ATOM    117  C1  HC1     3      -2.980   4.062   4.141
ATOM    118  H1  HC1     3      -3.946   4.181   3.670
ATOM    119  C1a HC1     3      -3.041   4.861   5.448
ATOM    120 H1aa HC1     3      -3.831   4.473   6.082
ATOM    121 H1ab HC1     3      -2.121   4.832   6.019
ATOM    122 H1ac HC1     3      -3.258   5.902   5.232
ATOM    123  C2  HC1     3      -2.778   2.561   4.355
ATOM    124  C3  HC1     3      -1.943   2.063   5.345
ATOM    125  H3  HC1     3      -1.450   2.754   5.998
ATOM    126  C4  HC1     3      -1.692   0.708   5.499
ATOM    127  C5  HC1     3      -2.313  -0.179   4.629
ATOM    128  O5  HC1     3      -2.099  -1.523   4.726
ATOM    129  C6  HC1     3      -3.192   0.277   3.651
ATOM    130  C6a HC1     3      -3.395   1.645   3.511
ATOM    131  O6a HC1     3      -4.198   2.071   2.478
ATOM    132  C6b HC1     3      -3.527   2.534   1.327
ATOM    133 H6ba HC1     3      -2.573   2.038   1.234
ATOM    134 H6bb HC1     3      -4.159   2.306   0.489
ATOM    135  O7  HC1     3      -3.812  -0.581   2.813
ATOM    136  C8  HC1     3      -4.882  -1.328   3.410
ATOM    137  H8a HC1     3      -4.461  -1.963   4.177
ATOM    138  H8b HC1     3      -5.589  -0.650   3.845
ATOM    139  C9  HC1     3      -5.526  -2.204   2.358
ATOM    140  C10 HC1     3      -6.810  -2.026   1.829
ATOM    141 C10a HC1     3      -7.677  -0.785   2.012
ATOM    142 O10a HC1     3      -7.291   0.109   2.782
ATOM    143 O10b HC1     3      -8.694  -0.718   1.302
ATOM    144  C11 HC1     3      -7.303  -3.010   0.979
ATOM    145  H11 HC1     3      -8.293  -2.900   0.590
ATOM    146  C12 HC1     3      -6.563  -4.114   0.586
ATOM    147 C12a HC1     3      -7.246  -5.120  -0.307
ATOM    148 O12a HC1     3      -6.805  -6.289  -0.352
ATOM    149 O12b HC1     3      -8.253  -4.753  -0.943
ATOM    150  C13 HC1     3      -5.237  -4.222   1.014
ATOM    151 C13a HC1     3      -4.768  -3.282   1.918
ATOM    152 H13a HC1     3      -3.759  -3.372   2.276
ATOM    153  C14 HC1     3      -4.252  -5.258   0.510
ATOM    154 H14a HC1     3      -4.665  -5.838  -0.291
ATOM    155 H14b HC1     3      -3.971  -5.931   1.310
ATOM    156  O15 HC1     3      -3.048  -4.614   0.083
ATOM    157  C16 HC1     3      -2.707  -4.733  -1.219
ATOM    158 C16a HC1     3      -1.579  -5.466  -1.567
ATOM    159 O16a HC1     3      -0.888  -6.099  -0.576
ATOM    160  C17 HC1     3      -3.434  -4.091  -2.216
ATOM    161  O17 HC1     3      -4.549  -3.398  -1.852
ATOM    162 C17a HC1     3      -4.456  -2.019  -1.675
ATOM    163 H17a HC1     3      -5.215  -1.757  -0.962
ATOM    164 H17b HC1     3      -3.472  -1.748  -1.317
ATOM    165  C18 HC1     3      -3.067  -4.186  -3.551
ATOM    166 C18a HC1     3      -3.863  -3.393  -4.586
ATOM    167 H18a HC1     3      -4.872  -3.319  -4.207
ATOM    168 C18b HC1     3      -3.959  -4.078  -5.954
ATOM    169 H18b HC1     3      -4.577  -3.488  -6.621
ATOM    170 H18c HC1     3      -4.415  -5.057  -5.843
ATOM    171 H18d HC1     3      -3.000  -4.221  -6.438
ATOM    172  C19 HC1     3      -1.944  -4.937  -3.865
ATOM    173  H19 HC1     3      -1.637  -5.005  -4.890
ATOM    174  C20 HC1     3      -1.187  -5.581  -2.896
ATOM    175  C1  HC1     4       0.099  -6.336  -3.224
ATOM    176  H1  HC1     4       0.224  -7.082  -2.453
ATOM    177  C1a HC1     4       0.059  -7.089  -4.558
ATOM    178 H1aa HC1     4      -0.763  -7.796  -4.556
ATOM    179 H1ab HC1     4      -0.068  -6.444  -5.419
ATOM    180 H1ac HC1     4       0.982  -7.641  -4.697
ATOM    181  C2  HC1     4       1.272  -5.369  -3.088
ATOM    182  C3  HC1     4       1.777  -4.644  -4.157
ATOM    183  H3  HC1     4       1.353  -4.798  -5.130
ATOM    184  C4  HC1     4       2.803  -3.722  -4.016
ATOM    185  C5  HC1     4       3.333  -3.517  -2.746
ATOM    186  O5  HC1     4       4.394  -2.679  -2.554
ATOM    187  C6  HC1     4       2.841  -4.217  -1.651
ATOM    188  C6a HC1     4       1.818  -5.142  -1.832
ATOM    189  O6a HC1     4       1.412  -5.868  -0.750
ATOM    190  C6b HC1     4       0.258  -5.486  -0.069
ATOM    191 H6ba HC1     4       0.373  -5.852   0.936
ATOM    192 H6bb HC1     4       0.149  -4.410  -0.080
ATOM    193  O7  HC1     4       3.341  -4.008  -0.413
ATOM    194  C8  HC1     4       4.425  -4.868  -0.078
ATOM    195  H8a HC1     4       4.243  -5.842  -0.500
ATOM    196  H8b HC1     4       5.328  -4.480  -0.525
ATOM    197  C9  HC1     4       4.575  -4.984   1.425
ATOM    198  C10 HC1     4       5.434  -5.932   1.997
ATOM    199 C10a HC1     4       6.310  -6.862   1.203
ATOM    200 O10a HC1     4       6.422  -6.687  -0.031
ATOM    201 O10b HC1     4       6.910  -7.775   1.807
ATOM    202  C11 HC1     4       5.500  -6.024   3.378
ATOM    203  H11 HC1     4       6.146  -6.756   3.813
ATOM    204  C12 HC1     4       4.763  -5.205   4.218
ATOM    205 C12a HC1     4       4.908  -5.429   5.699
ATOM    206 O12a HC1     4       4.143  -4.829   6.486
ATOM    207 O12b HC1     4       5.788  -6.221   6.094
ATOM    208  C13 HC1     4       3.926  -4.234   3.649
ATOM    209 C13a HC1     4       3.844  -4.150   2.264
ATOM    210 H13a HC1     4       3.197  -3.419   1.829
ATOM    211  C14 HC1     4       3.131  -3.283   4.518
ATOM    212 H14a HC1     4       3.785  -2.822   5.240
ATOM    213 H14b HC1     4       2.363  -3.812   5.063
ATOM    214  O15 HC1     4       2.514  -2.262   3.737
ATOM    215  C16 HC1     4       2.204  -1.160   4.454
ATOM    216 C16a HC1     4       3.117  -0.115   4.542
ATOM    217 O16a HC1     4       4.321  -0.263   3.919
ATOM    218  C17 HC1     4       0.985  -1.055   5.113
ATOM    219  O17 HC1     4       0.122  -2.112   5.047
ATOM    220 C17a HC1     4      -0.941  -2.058   4.152
ATOM    221 H17a HC1     4      -0.668  -1.502   3.266
ATOM    222 H17b HC1     4      -1.179  -3.079   3.908
ATOM    223  C18 HC1     4       0.675   0.071   5.866
ATOM    224 C18a HC1     4      -0.698   0.167   6.524
ATOM    225 H18a HC1     4      -1.005  -0.845   6.747
ATOM    226 C18b HC1     4      -0.705   0.926   7.855
ATOM    227 H18b HC1     4      -1.699   0.900   8.289
ATOM    228 H18c HC1     4      -0.416   1.966   7.766
ATOM    229 H18d HC1     4      -0.019   0.455   8.550
ATOM    230  C19 HC1     4       1.612   1.091   5.935
ATOM    231  H19 HC1     4       1.378   1.970   6.503
ATOM    232  C20 HC1     4       2.836   1.023   5.286
ATOM    233 Na+  Na+     5      -6.559   2.016   2.040
ATOM    234 Na+  Na+     6       7.783  -8.381  -0.091
ATOM    235 Na+  Na+     7      -5.284   8.917   1.256
ATOM    236 Na+  Na+     8       5.146  -5.839   8.133
ATOM    237 Na+  Na+     9       5.890   4.898  -8.058
ATOM    238 Na+  Na+    10      -8.878   0.620  -0.398
ATOM    239 Na+  Na+    11      -8.387  -6.756  -1.780
ATOM    240 Na+  Na+    12       9.660   6.371  -0.002
