# Supplementary material for: How neocarcerand Octacid4 self-assembles with guests into irreversible noncovalent complexes and what accelerates the assembly
Source: Commun Chem. 2022 Jan 20;5:9. doi: 10.1038/s42004-022-00624-4 (PMC9814096; doi:10.1038/s42004-022-00624-4)
Supplement: Supplementary file 24 — Data S3 [file 42004_2022_624_MOESM24_ESM.zip › data S3/1pairInitial.pdb]

ATOM      1  C1  HC1     1      27.131  18.769  26.185  1.00  0.00           C  
ATOM      2  H1  HC1     1      28.094  18.571  26.227  1.00  0.00           H  
ATOM      3  C1a HC1     1      26.546  18.166  27.474  1.00  0.00           C  
ATOM      4 H1aa HC1     1      27.127  18.402  28.224  1.00  0.00           H  
ATOM      5 H1ab HC1     1      25.642  18.499  27.644  1.00  0.00           H  
ATOM      6 H1ac HC1     1      26.511  17.188  27.401  1.00  0.00           H  
ATOM      7  C2  HC1     1      27.025  20.288  26.018  1.00  0.00           C  
ATOM      8  C3  HC1     1      25.862  20.981  26.409  1.00  0.00           C  
ATOM      9  H3  HC1     1      25.156  20.512  26.781  1.00  0.00           H  
ATOM     10  C4  HC1     1      25.747  22.375  26.216  1.00  0.00           C  
ATOM     11  C5  HC1     1      26.788  23.074  25.564  1.00  0.00           C  
ATOM     12  O5  HC1     1      26.645  24.406  25.279  1.00  0.00           O  
ATOM     13  C6  HC1     1      27.965  22.396  25.193  1.00  0.00           C  
ATOM     14  C6a HC1     1      28.079  21.010  25.408  1.00  0.00           C  
ATOM     15  O6a HC1     1      29.200  20.360  24.979  1.00  0.00           O  
ATOM     16  C6b HC1     1      29.211  19.702  23.726  1.00  0.00           C  
ATOM     17 H6ba HC1     1      28.631  20.181  23.094  1.00  0.00           H  
ATOM     18 H6bb HC1     1      30.127  19.735  23.369  1.00  0.00           H  
ATOM     19  O7  HC1     1      29.002  23.075  24.625  1.00  0.00           O  
ATOM     20  C8  HC1     1      29.932  23.780  25.431  1.00  0.00           C  
ATOM     21  H8a HC1     1      29.731  23.564  26.365  1.00  0.00           H  
ATOM     22  H8b HC1     1      30.818  23.419  25.229  1.00  0.00           H  
ATOM     23  C9  HC1     1      29.884  25.291  25.193  1.00  0.00           C  
ATOM     24  C10 HC1     1      30.414  26.253  26.097  1.00  0.00           C  
ATOM     25 C10a HC1     1      31.114  25.904  27.300  1.00  0.00           C  
ATOM     26 O10a HC1     1      31.399  24.725  27.600  1.00  0.00           O  
ATOM     27 O10b HC1     1      31.496  26.791  28.103  1.00  0.00           O  
ATOM     28  C11 HC1     1      30.235  27.627  25.780  1.00  0.00           C  
ATOM     29  H11 HC1     1      30.579  28.266  26.365  1.00  0.00           H  
ATOM     30  C12 HC1     1      29.570  28.077  24.608  1.00  0.00           C  
ATOM     31 C12a HC1     1      29.468  29.486  24.359  1.00  0.00           C  
ATOM     32 O12a HC1     1      28.938  29.938  23.321  1.00  0.00           O  
ATOM     33 O12b HC1     1      30.010  30.312  25.133  1.00  0.00           O  
ATOM     34  C13 HC1     1      29.071  27.093  23.711  1.00  0.00           C  
ATOM     35 C13a HC1     1      29.246  25.737  24.024  1.00  0.00           C  
ATOM     36 H13a HC1     1      28.918  25.101  23.433  1.00  0.00           H  
ATOM     37  C14 HC1     1      28.362  27.434  22.397  1.00  0.00           C  
ATOM     38 H14a HC1     1      28.943  27.978  21.826  1.00  0.00           H  
ATOM     39 H14b HC1     1      27.556  27.959  22.573  1.00  0.00           H  
ATOM     40  O15 HC1     1      27.961  26.298  21.650  1.00  0.00           O  
ATOM     41  C16 HC1     1      28.384  26.116  20.359  1.00  0.00           C  
ATOM     42 C16a HC1     1      27.565  26.568  19.306  1.00  0.00           C  
ATOM     43 O16a HC1     1      26.375  27.171  19.607  1.00  0.00           O  
ATOM     44  C17 HC1     1      29.621  25.491  20.077  1.00  0.00           C  
ATOM     45  O17 HC1     1      30.417  25.061  21.107  1.00  0.00           O  
ATOM     46 C17a HC1     1      30.534  23.692  21.467  1.00  0.00           C  
ATOM     47 H17a HC1     1      29.669  23.242  21.345  1.00  0.00           H  
ATOM     48 H17b HC1     1      30.770  23.626  22.418  1.00  0.00           H  
ATOM     49  C18 HC1     1      30.041  25.337  18.730  1.00  0.00           C  
ATOM     50 C18a HC1     1      31.376  24.675  18.383  1.00  0.00           C  
ATOM     51 H18a HC1     1      31.973  24.838  19.148  1.00  0.00           H  
ATOM     52 C18b HC1     1      32.120  25.258  17.168  1.00  0.00           C  
ATOM     53 H18b HC1     1      31.606  25.118  16.347  1.00  0.00           H  
ATOM     54 H18c HC1     1      32.991  24.818  17.077  1.00  0.00           H  
ATOM     55 H18d HC1     1      32.260  26.221  17.292  1.00  0.00           H  
ATOM     56  C19 HC1     1      29.198  25.767  17.689  1.00  0.00           C  
ATOM     57  H19 HC1     1      29.450  25.625  16.810  1.00  0.00           H  
ATOM     58  C20 HC1     1      27.972  26.400  17.960  1.00  0.00           C  
ATOM     59  C1  HC1     2      27.088  26.863  16.800  1.00  0.00           C  
ATOM     60  H1  HC1     2      26.564  27.618  17.141  1.00  0.00           H  
ATOM     61  C1a HC1     2      27.842  27.414  15.575  1.00  0.00           C  
ATOM     62 H1aa HC1     2      28.494  28.089  15.859  1.00  0.00           H  
ATOM     63 H1ab HC1     2      28.323  26.700  15.109  1.00  0.00           H  
ATOM     64 H1ac HC1     2      27.203  27.824  14.955  1.00  0.00           H  
ATOM     65  C2  HC1     2      26.091  25.737  16.517  1.00  0.00           C  
ATOM     66  C3  HC1     2      26.370  24.766  15.535  1.00  0.00           C  
ATOM     67  H3  HC1     2      27.161  24.814  15.054  1.00  0.00           H  
ATOM     68  C4  HC1     2      25.474  23.710  15.276  1.00  0.00           C  
ATOM     69  C5  HC1     2      24.296  23.598  16.053  1.00  0.00           C  
ATOM     70  O5  HC1     2      23.396  22.593  15.836  1.00  0.00           O  
ATOM     71  C6  HC1     2      24.030  24.538  17.064  1.00  0.00           C  
ATOM     72  C6a HC1     2      24.906  25.616  17.281  1.00  0.00           C  
ATOM     73  O6a HC1     2      24.598  26.535  18.246  1.00  0.00           O  
ATOM     74  C6b HC1     2      25.161  26.452  19.536  1.00  0.00           C  
ATOM     75 H6ba HC1     2      24.526  26.828  20.182  1.00  0.00           H  
ATOM     76 H6bb HC1     2      25.320  25.507  19.764  1.00  0.00           H  
ATOM     77  O7  HC1     2      22.929  24.387  17.855  1.00  0.00           O  
ATOM     78  C8  HC1     2      21.722  25.031  17.511  1.00  0.00           C  
ATOM     79  H8a HC1     2      21.929  25.949  17.230  1.00  0.00           H  
ATOM     80  H8b HC1     2      21.355  24.565  16.741  1.00  0.00           H  
ATOM     81  C9  HC1     2      20.818  25.036  18.730  1.00  0.00           C  
ATOM     82  C10 HC1     2      19.608  24.300  18.844  1.00  0.00           C  
ATOM     83 C10a HC1     2      19.138  23.333  17.894  1.00  0.00           C  
ATOM     84 O10a HC1     2      19.539  23.247  16.719  1.00  0.00           O  
ATOM     85 O10b HC1     2      18.351  22.445  18.298  1.00  0.00           O  
ATOM     86  C11 HC1     2      18.858  24.474  20.036  1.00  0.00           C  
ATOM     87  H11 HC1     2      18.017  24.066  20.101  1.00  0.00           H  
ATOM     88  C12 HC1     2      19.315  25.237  21.140  1.00  0.00           C  
ATOM     89 C12a HC1     2      18.416  25.469  22.228  1.00  0.00           C  
ATOM     90 O12a HC1     2      18.670  26.284  23.139  1.00  0.00           O  
ATOM     91 O12b HC1     2      17.275  24.954  22.210  1.00  0.00           O  
ATOM     92  C13 HC1     2      20.653  25.710  21.100  1.00  0.00           C  
ATOM     93 C13a HC1     2      21.339  25.676  19.874  1.00  0.00           C  
ATOM     94 H13a HC1     2      22.199  26.026  19.834  1.00  0.00           H  
ATOM     95  C14 HC1     2      21.461  26.085  22.349  1.00  0.00           C  
ATOM     96 H14a HC1     2      20.933  26.039  23.171  1.00  0.00           H  
ATOM     97 H14b HC1     2      21.812  26.997  22.276  1.00  0.00           H  
ATOM     98  O15 HC1     2      22.574  25.199  22.521  1.00  0.00           O  
ATOM     99  C16 HC1     2      22.597  24.177  23.447  1.00  0.00           C  
ATOM    100 C16a HC1     2      21.686  23.096  23.355  1.00  0.00           C  
ATOM    101 O16a HC1     2      20.807  23.025  22.319  1.00  0.00           O  
ATOM    102  C17 HC1     2      23.553  24.170  24.495  1.00  0.00           C  
ATOM    103  O17 HC1     2      24.517  25.144  24.545  1.00  0.00           O  
ATOM    104 C17a HC1     2      25.861  24.852  24.184  1.00  0.00           C  
ATOM    105 H17a HC1     2      25.871  24.167  23.478  1.00  0.00           H  
ATOM    106 H17b HC1     2      26.278  25.660  23.816  1.00  0.00           H  
ATOM    107  C18 HC1     2      23.535  23.138  25.473  1.00  0.00           C  
ATOM    108 C18a HC1     2      24.494  23.124  26.661  1.00  0.00           C  
ATOM    109 H18a HC1     2      24.763  24.058  26.802  1.00  0.00           H  
ATOM    110 C18b HC1     2      23.883  22.683  28.007  1.00  0.00           C  
ATOM    111 H18b HC1     2      24.501  22.892  28.740  1.00  0.00           H  
ATOM    112 H18c HC1     2      23.696  21.722  28.016  1.00  0.00           H  
ATOM    113 H18d HC1     2      23.042  23.164  28.154  1.00  0.00           H  
ATOM    114  C19 HC1     2      22.623  22.081  25.352  1.00  0.00           C  
ATOM    115  H19 HC1     2      22.638  21.390  25.971  1.00  0.00           H  
ATOM    116  C20 HC1     2      21.689  22.053  24.310  1.00  0.00           C  
ATOM    117  C1  HC1     3      20.666  20.920  24.255  1.00  0.00           C  
ATOM    118  H1  HC1     3      19.881  21.305  23.815  1.00  0.00           H  
ATOM    119  C1a HC1     3      20.154  20.466  25.639  1.00  0.00           C  
ATOM    120 H1aa HC1     3      19.322  19.962  25.543  1.00  0.00           H  
ATOM    121 H1ab HC1     3      20.817  19.911  26.098  1.00  0.00           H  
ATOM    122 H1ac HC1     3      19.972  21.248  26.201  1.00  0.00           H  
ATOM    123  C2  HC1     3      21.192  19.827  23.311  1.00  0.00           C  
ATOM    124  C3  HC1     3      21.954  18.764  23.826  1.00  0.00           C  
ATOM    125  H3  HC1     3      22.127  18.723  24.735  1.00  0.00           H  
ATOM    126  C4  HC1     3      22.501  17.784  22.977  1.00  0.00           C  
ATOM    127  C5  HC1     3      22.313  17.886  21.574  1.00  0.00           C  
ATOM    128  O5  HC1     3      22.982  17.029  20.743  1.00  0.00           O  
ATOM    129  C6  HC1     3      21.487  18.906  21.039  1.00  0.00           C  
ATOM    130  C6a HC1     3      20.971  19.889  21.911  1.00  0.00           C  
ATOM    131  O6a HC1     3      20.336  20.964  21.357  1.00  0.00           O  
ATOM    132  C6b HC1     3      21.053  22.177  21.221  1.00  0.00           C  
ATOM    133 H6ba HC1     3      22.021  22.003  21.158  1.00  0.00           H  
ATOM    134 H6bb HC1     3      20.784  22.652  20.408  1.00  0.00           H  
ATOM    135  O7  HC1     3      21.230  19.032  19.689  1.00  0.00           O  
ATOM    136  C8  HC1     3      20.792  17.975  18.833  1.00  0.00           C  
ATOM    137  H8a HC1     3      21.042  17.118  19.239  1.00  0.00           H  
ATOM    138  H8b HC1     3      19.815  17.970  18.795  1.00  0.00           H  
ATOM    139  C9  HC1     3      21.433  18.095  17.452  1.00  0.00           C  
ATOM    140  C10 HC1     3      20.794  18.600  16.284  1.00  0.00           C  
ATOM    141 C10a HC1     3      19.532  19.279  16.298  1.00  0.00           C  
ATOM    142 O10a HC1     3      18.978  19.602  17.374  1.00  0.00           O  
ATOM    143 O10b HC1     3      19.032  19.702  15.235  1.00  0.00           O  
ATOM    144  C11 HC1     3      21.495  18.487  15.054  1.00  0.00           C  
ATOM    145  H11 HC1     3      21.077  18.797  14.274  1.00  0.00           H  
ATOM    146  C12 HC1     3      22.833  18.024  14.952  1.00  0.00           C  
ATOM    147 C12a HC1     3      23.459  18.014  13.661  1.00  0.00           C  
ATOM    148 O12a HC1     3      24.646  17.674  13.470  1.00  0.00           O  
ATOM    149 O12b HC1     3      22.833  18.401  12.646  1.00  0.00           O  
ATOM    150  C13 HC1     3      23.497  17.671  16.161  1.00  0.00           C  
ATOM    151 C13a HC1     3      22.763  17.663  17.358  1.00  0.00           C  
ATOM    152 H13a HC1     3      23.188  17.387  18.128  1.00  0.00           H  
ATOM    153  C14 HC1     3      24.992  17.383  16.306  1.00  0.00           C  
ATOM    154 H14a HC1     3      25.457  17.194  15.473  1.00  0.00           H  
ATOM    155 H14b HC1     3      25.121  16.599  16.875  1.00  0.00           H  
ATOM    156  O15 HC1     3      25.644  18.472  16.952  1.00  0.00           O  
ATOM    157  C16 HC1     3      26.374  19.432  16.293  1.00  0.00           C  
ATOM    158 C16a HC1     3      27.785  19.422  16.374  1.00  0.00           C  
ATOM    159 O16a HC1     3      28.405  18.415  17.063  1.00  0.00           O  
ATOM    160  C17 HC1     3      25.734  20.476  15.586  1.00  0.00           C  
ATOM    161  O17 HC1     3      24.373  20.501  15.495  1.00  0.00           O  
ATOM    162 C17a HC1     3      23.577  21.292  16.350  1.00  0.00           C  
ATOM    163 H17a HC1     3      22.697  20.864  16.425  1.00  0.00           H  
ATOM    164 H17b HC1     3      23.991  21.339  17.240  1.00  0.00           H  
ATOM    165  C18 HC1     3      26.490  21.505  14.974  1.00  0.00           C  
ATOM    166 C18a HC1     3      25.816  22.654  14.226  1.00  0.00           C  
ATOM    167 H18a HC1     3      24.950  22.318  13.895  1.00  0.00           H  
ATOM    168 C18b HC1     3      26.547  23.162  12.965  1.00  0.00           C  
ATOM    169 H18b HC1     3      25.998  23.844  12.520  1.00  0.00           H  
ATOM    170 H18c HC1     3      26.690  22.418  12.341  1.00  0.00           H  
ATOM    171 H18d HC1     3      27.415  23.556  13.189  1.00  0.00           H  
ATOM    172  C19 HC1     3      27.888  21.495  15.096  1.00  0.00           C  
ATOM    173  H19 HC1     3      28.378  22.190  14.730  1.00  0.00           H  
ATOM    174  C20 HC1     3      28.550  20.447  15.757  1.00  0.00           C  
ATOM    175  C1  HC1     4      30.079  20.458  15.805  1.00  0.00           C  
ATOM    176  H1  HC1     4      30.352  19.518  15.888  1.00  0.00           H  
ATOM    177  C1a HC1     4      30.777  20.973  14.529  1.00  0.00           C  
ATOM    178 H1aa HC1     4      30.473  20.461  13.752  1.00  0.00           H  
ATOM    179 H1ab HC1     4      30.582  21.922  14.374  1.00  0.00           H  
ATOM    180 H1ac HC1     4      31.745  20.869  14.617  1.00  0.00           H  
ATOM    181  C2  HC1     4      30.492  21.143  17.111  1.00  0.00           C  
ATOM    182  C3  HC1     4      30.749  22.529  17.148  1.00  0.00           C  
ATOM    183  H3  HC1     4      30.651  23.033  16.376  1.00  0.00           H  
ATOM    184  C4  HC1     4      31.130  23.165  18.349  1.00  0.00           C  
ATOM    185  C5  HC1     4      31.224  22.403  19.537  1.00  0.00           C  
ATOM    186  O5  HC1     4      31.529  23.011  20.723  1.00  0.00           O  
ATOM    187  C6  HC1     4      30.964  21.018  19.514  1.00  0.00           C  
ATOM    188  C6a HC1     4      30.584  20.395  18.308  1.00  0.00           C  
ATOM    189  O6a HC1     4      30.283  19.061  18.307  1.00  0.00           O  
ATOM    190  C6b HC1     4      28.935  18.632  18.358  1.00  0.00           C  
ATOM    191 H6ba HC1     4      28.891  17.796  18.870  1.00  0.00           H  
ATOM    192 H6bb HC1     4      28.392  19.304  18.829  1.00  0.00           H  
ATOM    193  O7  HC1     4      31.090  20.276  20.655  1.00  0.00           O  
ATOM    194  C8  HC1     4      32.226  19.449  20.842  1.00  0.00           C  
ATOM    195  H8a HC1     4      32.821  19.614  20.083  1.00  0.00           H  
ATOM    196  H8b HC1     4      32.683  19.764  21.644  1.00  0.00           H  
ATOM    197  C9  HC1     4      31.881  17.963  20.955  1.00  0.00           C  
ATOM    198  C10 HC1     4      32.841  16.933  20.765  1.00  0.00           C  
ATOM    199 C10a HC1     4      34.209  17.152  20.400  1.00  0.00           C  
ATOM    200 O10a HC1     4      34.726  18.284  20.278  1.00  0.00           O  
ATOM    201 O10b HC1     4      34.917  16.181  20.042  1.00  0.00           O  
ATOM    202  C11 HC1     4      32.396  15.594  20.871  1.00  0.00           C  
ATOM    203  H11 HC1     4      33.025  14.912  20.769  1.00  0.00           H  
ATOM    204  C12 HC1     4      31.039  15.230  21.054  1.00  0.00           C  
ATOM    205 C12a HC1     4      30.717  13.833  21.001  1.00  0.00           C  
ATOM    206 O12a HC1     4      29.547  13.398  20.944  1.00  0.00           O  
ATOM    207 O12b HC1     4      31.633  12.994  20.858  1.00  0.00           O  
ATOM    208  C13 HC1     4      30.087  16.272  21.209  1.00  0.00           C  
ATOM    209 C13a HC1     4      30.539  17.607  21.198  1.00  0.00           C  
ATOM    210 H13a HC1     4      29.917  18.286  21.313  1.00  0.00           H  
ATOM    211  C14 HC1     4      28.588  16.006  21.376  1.00  0.00           C  
ATOM    212 H14a HC1     4      28.424  15.438  22.156  1.00  0.00           H  
ATOM    213 H14b HC1     4      28.238  15.532  20.594  1.00  0.00           H  
ATOM    214  O15 HC1     4      27.808  17.186  21.511  1.00  0.00           O  
ATOM    215  C16 HC1     4      26.990  17.376  22.591  1.00  0.00           C  
ATOM    216 C16a HC1     4      27.483  17.973  23.771  1.00  0.00           C  
ATOM    217 O16a HC1     4      28.797  18.352  23.834  1.00  0.00           O  
ATOM    218  C17 HC1     4      25.644  16.967  22.527  1.00  0.00           C  
ATOM    219  O17 HC1     4      25.167  16.420  21.373  1.00  0.00           O  
ATOM    220 C17a HC1     4      24.373  17.193  20.499  1.00  0.00           C  
ATOM    221 H17a HC1     4      24.617  18.142  20.582  1.00  0.00           H  
ATOM    222 H17b HC1     4      24.578  16.911  19.583  1.00  0.00           H  
ATOM    223  C18 HC1     4      24.786  17.122  23.640  1.00  0.00           C  
ATOM    224 C18a HC1     4      23.332  16.652  23.582  1.00  0.00           C  
ATOM    225 H18a HC1     4      23.309  15.912  22.934  1.00  0.00           H  
ATOM    226 C18b HC1     4      22.773  16.040  24.881  1.00  0.00           C  
ATOM    227 H18b HC1     4      21.850  15.740  24.736  1.00  0.00           H  
ATOM    228 H18c HC1     4      22.782  16.692  25.612  1.00  0.00           H  
ATOM    229 H18d HC1     4      23.313  15.266  25.145  1.00  0.00           H  
ATOM    230  C19 HC1     4      25.285  17.727  24.806  1.00  0.00           C  
ATOM    231  H19 HC1     4      24.721  17.856  25.530  1.00  0.00           H  
ATOM    232  C20 HC1     4      26.627  18.140  24.889  1.00  0.00           C  
TER     233      HC1     4 
ATOM    233 Na+  Na+     5      19.151  20.627  19.284  1.00  0.00          NA  
ATOM    234 Na+  Na+     6      35.991  17.498  18.610  1.00  0.00          NA  
ATOM    235 Na+  Na+     7      16.415  26.466  23.599  1.00  0.00          NA  
ATOM    236 Na+  Na+     8      30.359  11.712  19.589  1.00  0.00          NA  
ATOM    237 Na+  Na+     9      30.272  31.691  23.300  1.00  0.00          NA  
ATOM    238 Na+  Na+    10      18.170  21.578  16.049  1.00  0.00          NA  
ATOM    239 Na+  Na+    11      24.714  18.851  11.585  1.00  0.00          NA  
ATOM    240 Na+  Na+    12      32.475  25.261  29.441  1.00  0.00          NA  
