# Supplementary material for: How neocarcerand Octacid4 self-assembles with guests into irreversible noncovalent complexes and what accelerates the assembly
Source: Commun Chem. 2022 Jan 20;5:9. doi: 10.1038/s42004-022-00624-4 (PMC9814096; doi:10.1038/s42004-022-00624-4)
Supplement: Supplementary file 24 — Data S3 [file 42004_2022_624_MOESM24_ESM.zip › data S3/2pairsb3lyp631gd.pdb]

ATOM      1  C1  HC1     1      17.220  27.340   4.489
ATOM      2  H1  HC1     1      16.198  27.634   4.228
ATOM      3  C1a HC1     1      17.607  28.109   5.761
ATOM      4 H1aa HC1     1      17.546  29.188   5.581
ATOM      5 H1ab HC1     1      16.923  27.856   6.578
ATOM      6 H1ac HC1     1      18.624  27.895   6.105
ATOM      7  C2  HC1     1      17.193  25.820   4.667
ATOM      8  C3  HC1     1      18.088  25.145   5.503
ATOM      9  H3  HC1     1      18.794  25.727   6.085
ATOM     10  C4  HC1     1      18.114  23.752   5.618
ATOM     11  C5  HC1     1      17.216  23.007   4.839
ATOM     12  O5  HC1     1      17.137  21.630   4.951
ATOM     13  C6  HC1     1      16.313  23.649   3.975
ATOM     14  C6a HC1     1      16.295  25.052   3.910
ATOM     15  O6a HC1     1      15.320  25.642   3.126
ATOM     16  C6b HC1     1      15.681  26.116   1.840
ATOM     17 H6ba HC1     1      16.432  25.461   1.387
ATOM     18 H6bb HC1     1      14.758  26.133   1.263
ATOM     19  O7  HC1     1      15.526  22.894   3.149
ATOM     20  C8  HC1     1      14.120  22.809   3.486
ATOM     21  H8a HC1     1      14.026  22.646   4.568
ATOM     22  H8b HC1     1      13.617  23.744   3.242
ATOM     23  C9  HC1     1      13.531  21.633   2.740
ATOM     24  C10 HC1     1      12.267  21.667   2.119
ATOM     25 C10a HC1     1      11.486  22.941   1.898
ATOM     26 O10a HC1     1      11.347  23.793   2.812
ATOM     27 O10b HC1     1      11.023  23.100   0.709
ATOM     28  C11 HC1     1      11.768  20.496   1.536
ATOM     29  H11 HC1     1      10.789  20.509   1.073
ATOM     30  C12 HC1     1      12.506  19.313   1.473
ATOM     31 C12a HC1     1      11.842  18.116   0.833
ATOM     32 O12a HC1     1      12.313  16.952   1.059
ATOM     33 O12b HC1     1      10.813  18.322   0.113
ATOM     34  C13 HC1     1      13.837  19.326   1.945
ATOM     35 C13a HC1     1      14.293  20.464   2.613
ATOM     36 H13a HC1     1      15.307  20.478   3.000
ATOM     37  C14 HC1     1      14.862  18.254   1.627
ATOM     38 H14a HC1     1      14.406  17.392   1.147
ATOM     39 H14b HC1     1      15.376  17.927   2.537
ATOM     40  O15 HC1     1      15.926  18.801   0.784
ATOM     41  C16 HC1     1      15.924  18.482  -0.545
ATOM     42 C16a HC1     1      16.915  17.624  -1.051
ATOM     43 O16a HC1     1      17.797  17.051  -0.155
ATOM     44  C17 HC1     1      15.028  19.069  -1.453
ATOM     45  O17 HC1     1      14.055  19.909  -0.949
ATOM     46 C17a HC1     1      14.286  21.289  -1.006
ATOM     47 H17a HC1     1      15.355  21.517  -1.036
ATOM     48 H17b HC1     1      13.813  21.717  -0.123
ATOM     49  C18 HC1     1      15.074  18.795  -2.826
ATOM     50 C18a HC1     1      14.083  19.517  -3.743
ATOM     51 H18a HC1     1      13.188  19.696  -3.140
ATOM     52 C18b HC1     1      13.646  18.678  -4.955
ATOM     53 H18b HC1     1      14.472  18.417  -5.624
ATOM     54 H18c HC1     1      12.903  19.224  -5.545
ATOM     55 H18d HC1     1      13.194  17.739  -4.615
ATOM     56  C19 HC1     1      16.064  17.920  -3.284
ATOM     57  H19 HC1     1      16.128  17.708  -4.346
ATOM     58  C20 HC1     1      16.995  17.332  -2.421
ATOM     59  C1  HC1     2      18.145  16.456  -2.920
ATOM     60  H1  HC1     2      18.425  15.810  -2.082
ATOM     61  C1a HC1     2      17.765  15.540  -4.093
ATOM     62 H1aa HC1     2      18.618  14.913  -4.372
ATOM     63 H1ab HC1     2      16.936  14.885  -3.804
ATOM     64 H1ac HC1     2      17.453  16.087  -4.989
ATOM     65  C2  HC1     2      19.353  17.352  -3.195
ATOM     66  C3  HC1     2      19.611  17.897  -4.455
ATOM     67  H3  HC1     2      18.945  17.649  -5.274
ATOM     68  C4  HC1     2      20.688  18.754  -4.705
ATOM     69  C5  HC1     2      21.533  19.076  -3.632
ATOM     70  O5  HC1     2      22.670  19.843  -3.811
ATOM     71  C6  HC1     2      21.288  18.572  -2.344
ATOM     72  C6a HC1     2      20.204  17.702  -2.135
ATOM     73  O6a HC1     2      20.053  17.147  -0.876
ATOM     74  C6b HC1     2      19.060  17.678  -0.014
ATOM     75 H6ba HC1     2      19.395  17.436   0.995
ATOM     76 H6bb HC1     2      18.969  18.760  -0.154
ATOM     77  O7  HC1     2      22.033  18.981  -1.272
ATOM     78  C8  HC1     2      23.362  18.418  -1.149
ATOM     79  H8a HC1     2      23.308  17.339  -1.351
ATOM     80  H8b HC1     2      24.030  18.864  -1.885
ATOM     81  C9  HC1     2      23.838  18.649   0.267
ATOM     82  C10 HC1     2      25.153  19.042   0.585
ATOM     83 C10a HC1     2      26.145  19.531  -0.445
ATOM     84 O10a HC1     2      26.313  18.925  -1.533
ATOM     85 O10b HC1     2      26.755  20.621  -0.142
ATOM     86  C11 HC1     2      25.524  19.137   1.931
ATOM     87  H11 HC1     2      26.539  19.420   2.185
ATOM     88  C12 HC1     2      24.621  18.935   2.977
ATOM     89 C12a HC1     2      25.157  19.050   4.385
ATOM     90 O12a HC1     2      24.486  18.543   5.345
ATOM     91 O12b HC1     2      26.279  19.627   4.550
ATOM     92  C13 HC1     2      23.265  18.708   2.657
ATOM     93 C13a HC1     2      22.921  18.516   1.317
ATOM     94 H13a HC1     2      21.885  18.318   1.062
ATOM     95  C14 HC1     2      22.126  18.825   3.653
ATOM     96 H14a HC1     2      22.491  18.929   4.672
ATOM     97 H14b HC1     2      21.469  17.951   3.595
ATOM     98  O15 HC1     2      21.262  19.954   3.306
ATOM     99  C16 HC1     2      21.362  21.095   4.052
ATOM    100 C16a HC1     2      22.434  21.990   3.909
ATOM    101 O16a HC1     2      23.465  21.632   3.063
ATOM    102  C17 HC1     2      20.311  21.451   4.914
ATOM    103  O17 HC1     2      19.256  20.570   5.049
ATOM    104 C17a HC1     2      18.098  20.836   4.275
ATOM    105 H17a HC1     2      18.374  21.297   3.321
ATOM    106 H17b HC1     2      17.619  19.869   4.124
ATOM    107  C18 HC1     2      20.339  22.652   5.640
ATOM    108 C18a HC1     2      19.129  23.021   6.498
ATOM    109 H18a HC1     2      18.659  22.076   6.788
ATOM    110 C18b HC1     2      19.488  23.767   7.791
ATOM    111 H18b HC1     2      18.584  23.962   8.377
ATOM    112 H18c HC1     2      19.980  24.730   7.617
ATOM    113 H18d HC1     2      20.166  23.158   8.399
ATOM    114  C19 HC1     2      21.442  23.500   5.483
ATOM    115  H19 HC1     2      21.464  24.436   6.032
ATOM    116  C20 HC1     2      22.499  23.194   4.622
ATOM    117  C1  HC1     3      23.688  24.125   4.367
ATOM    118  H1  HC1     3      24.527  23.477   4.096
ATOM    119  C1a HC1     3      24.119  24.923   5.608
ATOM    120 H1aa HC1     3      24.377  24.236   6.421
ATOM    121 H1ab HC1     3      25.000  25.532   5.378
ATOM    122 H1ac HC1     3      23.343  25.596   5.984
ATOM    123  C2  HC1     3      23.408  25.005   3.144
ATOM    124  C3  HC1     3      22.803  26.259   3.263
ATOM    125  H3  HC1     3      22.559  26.626   4.253
ATOM    126  C4  HC1     3      22.481  27.050   2.158
ATOM    127  C5  HC1     3      22.769  26.556   0.877
ATOM    128  O5  HC1     3      22.468  27.298  -0.253
ATOM    129  C6  HC1     3      23.417  25.316   0.707
ATOM    130  C6a HC1     3      23.712  24.550   1.851
ATOM    131  O6a HC1     3      24.320  23.309   1.652
ATOM    132  C6b HC1     3      23.461  22.161   1.765
ATOM    133 H6ba HC1     3      22.452  22.430   1.444
ATOM    134 H6bb HC1     3      23.895  21.398   1.121
ATOM    135  O7  HC1     3      23.690  24.782  -0.520
ATOM    136  C8  HC1     3      24.582  25.557  -1.391
ATOM    137  H8a HC1     3      24.161  26.556  -1.509
ATOM    138  H8b HC1     3      25.564  25.601  -0.925
ATOM    139  C9  HC1     3      24.645  24.873  -2.736
ATOM    140  C10 HC1     3      25.721  24.076  -3.188
ATOM    141 C10a HC1     3      26.888  23.595  -2.322
ATOM    142 O10a HC1     3      26.954  23.981  -1.118
ATOM    143 O10b HC1     3      27.681  22.771  -2.862
ATOM    144  C11 HC1     3      25.682  23.608  -4.506
ATOM    145  H11 HC1     3      26.514  23.017  -4.865
ATOM    146  C12 HC1     3      24.610  23.840  -5.372
ATOM    147 C12a HC1     3      24.725  23.284  -6.773
ATOM    148 O12a HC1     3      24.030  23.806  -7.708
ATOM    149 O12b HC1     3      25.539  22.326  -6.962
ATOM    150  C13 HC1     3      23.490  24.549  -4.889
ATOM    151 C13a HC1     3      23.555  25.068  -3.593
ATOM    152 H13a HC1     3      22.705  25.636  -3.221
ATOM    153  C14 HC1     3      22.201  24.734  -5.663
ATOM    154 H14a HC1     3      22.259  24.264  -6.640
ATOM    155 H14b HC1     3      21.988  25.801  -5.800
ATOM    156  O15 HC1     3      21.067  24.208  -4.909
ATOM    157  C16 HC1     3      20.397  23.155  -5.463
ATOM    158 C16a HC1     3      19.068  23.328  -5.885
ATOM    159 O16a HC1     3      18.526  24.598  -5.811
ATOM    160  C17 HC1     3      20.974  21.878  -5.562
ATOM    161  O17 HC1     3      22.290  21.733  -5.172
ATOM    162 C17a HC1     3      22.534  21.253  -3.862
ATOM    163 H17a HC1     3      23.506  21.653  -3.580
ATOM    164 H17b HC1     3      21.745  21.586  -3.180
ATOM    165  C18 HC1     3      20.259  20.788  -6.077
ATOM    166 C18a HC1     3      20.920  19.407  -6.069
ATOM    167 H18a HC1     3      21.998  19.584  -6.142
ATOM    168 C18b HC1     3      20.520  18.523  -7.259
ATOM    169 H18b HC1     3      19.450  18.293  -7.289
ATOM    170 H18c HC1     3      21.059  17.571  -7.221
ATOM    171 H18d HC1     3      20.769  19.025  -8.201
ATOM    172  C19 HC1     3      18.943  21.006  -6.498
ATOM    173  H19 HC1     3      18.373  20.170  -6.889
ATOM    174  C20 HC1     3      18.329  22.260  -6.414
ATOM    175  C1  HC1     4      16.876  22.502  -6.821
ATOM    176  H1  HC1     4      16.808  23.559  -7.098
ATOM    177  C1a HC1     4      16.430  21.685  -8.043
ATOM    178 H1aa HC1     4      16.465  20.603  -7.880
ATOM    179 H1ab HC1     4      15.401  21.943  -8.314
ATOM    180 H1ac HC1     4      17.077  21.908  -8.898
ATOM    181  C2  HC1     4      15.973  22.322  -5.600
ATOM    182  C3  HC1     4      15.409  21.088  -5.268
ATOM    183  H3  HC1     4      15.596  20.241  -5.918
ATOM    184  C4  HC1     4      14.632  20.896  -4.123
ATOM    185  C5  HC1     4      14.407  22.007  -3.297
ATOM    186  O5  HC1     4      13.636  21.894  -2.137
ATOM    187  C6  HC1     4      14.944  23.274  -3.594
ATOM    188  C6a HC1     4      15.755  23.408  -4.739
ATOM    189  O6a HC1     4      16.293  24.652  -5.019
ATOM    190  C6b HC1     4      17.669  24.874  -4.725
ATOM    191 H6ba HC1     4      17.752  25.947  -4.547
ATOM    192 H6bb HC1     4      17.964  24.298  -3.842
ATOM    193  O7  HC1     4      14.729  24.295  -2.713
ATOM    194  C8  HC1     4      14.072  25.496  -3.243
ATOM    195  H8a HC1     4      14.655  25.857  -4.092
ATOM    196  H8b HC1     4      13.063  25.228  -3.550
ATOM    197  C9  HC1     4      14.053  26.546  -2.159
ATOM    198  C10 HC1     4      12.923  26.884  -1.381
ATOM    199 C10a HC1     4      11.605  26.106  -1.352
ATOM    200 O10a HC1     4      11.467  25.112  -2.125
ATOM    201 O10b HC1     4      10.758  26.475  -0.488
ATOM    202  C11 HC1     4      13.035  27.963  -0.496
ATOM    203  H11 HC1     4      12.166  28.241   0.085
ATOM    204  C12 HC1     4      14.220  28.677  -0.303
ATOM    205 C12a HC1     4      14.176  29.829   0.676
ATOM    206 O12a HC1     4      15.045  30.760   0.580
ATOM    207 O12b HC1     4      13.248  29.830   1.545
ATOM    208  C13 HC1     4      15.376  28.274  -1.003
ATOM    209 C13a HC1     4      15.249  27.238  -1.931
ATOM    210 H13a HC1     4      16.131  26.936  -2.493
ATOM    211  C14 HC1     4      16.757  28.854  -0.772
ATOM    212 H14a HC1     4      16.735  29.628  -0.010
ATOM    213 H14b HC1     4      17.149  29.287  -1.700
ATOM    214  O15 HC1     4      17.702  27.804  -0.407
ATOM    215  C16 HC1     4      18.256  27.882   0.839
ATOM    216 C16a HC1     4      17.499  27.659   2.002
ATOM    217 O16a HC1     4      16.142  27.456   1.859
ATOM    218  C17 HC1     4      19.633  28.122   0.968
ATOM    219  O17 HC1     4      20.358  28.373  -0.185
ATOM    220 C17a HC1     4      21.120  27.310  -0.713
ATOM    221 H17a HC1     4      20.642  26.347  -0.504
ATOM    222 H17b HC1     4      21.188  27.498  -1.785
ATOM    223  C18 HC1     4      20.250  28.162   2.227
ATOM    224 C18a HC1     4      21.760  28.392   2.299
ATOM    225 H18a HC1     4      22.023  28.975   1.412
ATOM    226 C18b HC1     4      22.205  29.204   3.525
ATOM    227 H18b HC1     4      21.982  28.713   4.478
ATOM    228 H18c HC1     4      21.700  30.176   3.532
ATOM    229 H18d HC1     4      23.285  29.378   3.489
ATOM    230  C19 HC1     4      19.460  27.939   3.359
ATOM    231  H19 HC1     4      19.931  27.948   4.336
ATOM    232  C20 HC1     4      18.087  27.682   3.274
ATOM    233 Na+  Na+     5      11.774  23.106  -1.376
ATOM    234 Na+  Na+     6      10.449  25.255   1.269
ATOM    235 Na+  Na+     7      27.595  20.691  -2.282
ATOM    236 Na+  Na+     8      10.724  16.163  -0.214
ATOM    237 Na+  Na+     9      14.132  31.651   2.352
ATOM    238 Na+  Na+    10      24.869  22.288  -9.036
ATOM    239 Na+  Na+    11      26.063  19.232   6.688
ATOM    240 Na+  Na+    12      26.253  22.690   0.471
