# Supplementary material for: How neocarcerand Octacid4 self-assembles with guests into irreversible noncovalent complexes and what accelerates the assembly
Source: Commun Chem. 2022 Jan 20;5:9. doi: 10.1038/s42004-022-00624-4 (PMC9814096; doi:10.1038/s42004-022-00624-4)
Supplement: Supplementary file 24 — Data S3 [file 42004_2022_624_MOESM24_ESM.zip › data S3/1pairb3lyp631gd.pdb]

ATOM      1  C1  HC1     1       3.894   2.140   5.332
ATOM      2  H1  HC1     1       4.873   1.666   5.207
ATOM      3  C1a HC1     1       3.929   2.919   6.655
ATOM      4 H1aa HC1     1       4.718   3.678   6.623
ATOM      5 H1ab HC1     1       2.989   3.434   6.882
ATOM      6 H1ac HC1     1       4.138   2.238   7.486
ATOM      7  C2  HC1     1       3.685   3.019   4.098
ATOM      8  C3  HC1     1       2.877   4.159   4.112
ATOM      9  H3  HC1     1       2.405   4.452   5.044
ATOM     10  C4  HC1     1       2.643   4.930   2.969
ATOM     11  C5  HC1     1       3.239   4.526   1.768
ATOM     12  O5  HC1     1       3.104   5.278   0.615
ATOM     13  C6  HC1     1       4.052   3.381   1.712
ATOM     14  C6a HC1     1       4.274   2.638   2.882
ATOM     15  O6a HC1     1       5.153   1.573   2.814
ATOM     16  C6b HC1     1       4.615   0.266   2.722
ATOM     17 H6ba HC1     1       3.694   0.271   2.129
ATOM     18 H6bb HC1     1       5.389  -0.337   2.248
ATOM     19  O7  HC1     1       4.594   2.969   0.529
ATOM     20  C8  HC1     1       5.740   3.736   0.087
ATOM     21  H8a HC1     1       5.795   4.671   0.645
ATOM     22  H8b HC1     1       6.641   3.165   0.335
ATOM     23  C9  HC1     1       5.665   4.013  -1.399
ATOM     24  C10 HC1     1       6.508   4.958  -2.023
ATOM     25 C10a HC1     1       7.572   5.737  -1.295
ATOM     26 O10a HC1     1       7.880   5.388  -0.105
ATOM     27 O10b HC1     1       8.132   6.707  -1.900
ATOM     28  C11 HC1     1       6.359   5.188  -3.393
ATOM     29  H11 HC1     1       6.991   5.927  -3.868
ATOM     30  C12 HC1     1       5.429   4.502  -4.176
ATOM     31 C12a HC1     1       5.362   4.849  -5.641
ATOM     32 O12a HC1     1       4.461   4.298  -6.361
ATOM     33 O12b HC1     1       6.203   5.685  -6.104
ATOM     34  C13 HC1     1       4.607   3.530  -3.559
ATOM     35 C13a HC1     1       4.739   3.317  -2.183
ATOM     36 H13a HC1     1       4.104   2.581  -1.709
ATOM     37  C14 HC1     1       3.610   2.717  -4.354
ATOM     38 H14a HC1     1       4.112   2.239  -5.200
ATOM     39 H14b HC1     1       2.824   3.352  -4.772
ATOM     40  O15 HC1     1       3.000   1.694  -3.527
ATOM     41  C16 HC1     1       2.465   0.681  -4.275
ATOM     42 C16a HC1     1       1.255   0.848  -4.968
ATOM     43 O16a HC1     1       0.610   2.070  -4.859
ATOM     44  C17 HC1     1       3.131  -0.552  -4.354
ATOM     45  O17 HC1     1       4.321  -0.697  -3.665
ATOM     46 C17a HC1     1       4.265  -1.371  -2.418
ATOM     47 H17a HC1     1       3.314  -1.164  -1.915
ATOM     48 H17b HC1     1       5.110  -0.990  -1.845
ATOM     49  C18 HC1     1       2.633  -1.591  -5.154
ATOM     50 C18a HC1     1       3.372  -2.929  -5.169
ATOM     51 H18a HC1     1       4.418  -2.703  -4.939
ATOM     52 C18b HC1     1       3.347  -3.636  -6.532
ATOM     53 H18b HC1     1       2.339  -3.898  -6.868
ATOM     54 H18c HC1     1       3.929  -4.563  -6.485
ATOM     55 H18d HC1     1       3.790  -2.990  -7.297
ATOM     56  C19 HC1     1       1.446  -1.373  -5.858
ATOM     57  H19 HC1     1       1.048  -2.174  -6.472
ATOM     58  C20 HC1     1       0.738  -0.169  -5.780
ATOM     59  C1  HC1     2      -0.599   0.054  -6.486
ATOM     60  H1  HC1     2      -0.691   1.135  -6.631
ATOM     61  C1a HC1     2      -0.681  -0.598  -7.874
ATOM     62 H1aa HC1     2       0.121  -0.217  -8.515
ATOM     63 H1ab HC1     2      -0.587  -1.689  -7.848
ATOM     64 H1ac HC1     2      -1.641  -0.362  -8.346
ATOM     65  C2  HC1     2      -1.734  -0.349  -5.545
ATOM     66  C3  HC1     2      -2.292  -1.630  -5.546
ATOM     67  H3  HC1     2      -1.923  -2.356  -6.261
ATOM     68  C4  HC1     2      -3.299  -2.018  -4.657
ATOM     69  C5  HC1     2      -3.757  -1.072  -3.728
ATOM     70  O5  HC1     2      -4.796  -1.357  -2.860
ATOM     71  C6  HC1     2      -3.213   0.223  -3.689
ATOM     72  C6a HC1     2      -2.202   0.576  -4.599
ATOM     73  O6a HC1     2      -1.736   1.879  -4.577
ATOM     74  C6b HC1     2      -0.483   2.134  -3.960
ATOM     75 H6ba HC1     2      -0.529   3.171  -3.625
ATOM     76 H6bb HC1     2      -0.327   1.452  -3.118
ATOM     77  O7  HC1     2      -3.607   1.127  -2.739
ATOM     78  C8  HC1     2      -4.885   1.769  -2.978
ATOM     79  H8a HC1     2      -4.962   2.010  -4.047
ATOM     80  H8b HC1     2      -5.698   1.089  -2.725
ATOM     81  C9  HC1     2      -4.933   3.043  -2.164
ATOM     82  C10 HC1     2      -6.035   3.412  -1.367
ATOM     83 C10a HC1     2      -7.181   2.477  -1.056
ATOM     84 O10a HC1     2      -7.740   1.803  -1.957
ATOM     85 O10b HC1     2      -7.502   2.397   0.187
ATOM     86  C11 HC1     2      -6.007   4.645  -0.706
ATOM     87  H11 HC1     2      -6.855   4.942  -0.099
ATOM     88  C12 HC1     2      -4.901   5.496  -0.747
ATOM     89 C12a HC1     2      -5.006   6.805   0.001
ATOM     90 O12a HC1     2      -4.215   7.758  -0.308
ATOM     91 O12b HC1     2      -5.906   6.909   0.895
ATOM     92  C13 HC1     2      -3.739   5.058  -1.418
ATOM     93 C13a HC1     2      -3.804   3.871  -2.152
ATOM     94 H13a HC1     2      -2.923   3.533  -2.689
ATOM     95  C14 HC1     2      -2.371   5.693  -1.252
ATOM     96 H14a HC1     2      -2.426   6.637  -0.715
ATOM     97 H14b HC1     2      -1.901   5.862  -2.226
ATOM     98  O15 HC1     2      -1.463   4.773  -0.568
ATOM     99  C16 HC1     2      -1.232   4.965   0.767
ATOM    100 C16a HC1     2      -2.143   4.540   1.748
ATOM    101 O16a HC1     2      -3.362   4.046   1.324
ATOM    102  C17 HC1     2      -0.003   5.507   1.185
ATOM    103  O17 HC1     2       0.871   5.957   0.214
ATOM    104 C17a HC1     2       1.935   5.096  -0.165
ATOM    105 H17a HC1     2       1.611   4.051  -0.131
ATOM    106 H17b HC1     2       2.210   5.395  -1.175
ATOM    107  C18 HC1     2       0.307   5.632   2.549
ATOM    108 C18a HC1     2       1.695   6.129   2.954
ATOM    109 H18a HC1     2       2.037   6.783   2.146
ATOM    110 C18b HC1     2       1.711   6.955   4.249
ATOM    111 H18b HC1     2       2.725   7.319   4.448
ATOM    112 H18c HC1     2       1.388   6.391   5.130
ATOM    113 H18d HC1     2       1.047   7.821   4.152
ATOM    114  C19 HC1     2      -0.639   5.211   3.489
ATOM    115  H19 HC1     2      -0.401   5.296   4.543
ATOM    116  C20 HC1     2      -1.871   4.665   3.117
ATOM    117  C1  HC1     3      -2.907   4.157   4.123
ATOM    118  H1  HC1     3      -3.882   4.297   3.645
ATOM    119  C1a HC1     3      -2.934   4.958   5.435
ATOM    120 H1aa HC1     3      -3.733   4.589   6.085
ATOM    121 H1ab HC1     3      -1.998   4.898   5.999
ATOM    122 H1ac HC1     3      -3.121   6.016   5.224
ATOM    123  C2  HC1     3      -2.743   2.650   4.338
ATOM    124  C3  HC1     3      -1.907   2.127   5.330
ATOM    125  H3  HC1     3      -1.382   2.814   5.983
ATOM    126  C4  HC1     3      -1.696   0.755   5.490
ATOM    127  C5  HC1     3      -2.356  -0.127   4.623
ATOM    128  O5  HC1     3      -2.168  -1.495   4.726
ATOM    129  C6  HC1     3      -3.252   0.349   3.647
ATOM    130  C6a HC1     3      -3.405   1.740   3.502
ATOM    131  O6a HC1     3      -4.234   2.192   2.474
ATOM    132  C6b HC1     3      -3.553   2.660   1.295
ATOM    133 H6ba HC1     3      -2.607   2.123   1.187
ATOM    134 H6bb HC1     3      -4.224   2.457   0.462
ATOM    135  O7  HC1     3      -3.918  -0.483   2.793
ATOM    136  C8  HC1     3      -4.878  -1.387   3.439
ATOM    137  H8a HC1     3      -4.327  -2.022   4.135
ATOM    138  H8b HC1     3      -5.616  -0.784   3.963
ATOM    139  C9  HC1     3      -5.531  -2.246   2.383
ATOM    140  C10 HC1     3      -6.826  -2.035   1.857
ATOM    141 C10a HC1     3      -7.690  -0.796   2.101
ATOM    142 O10a HC1     3      -7.292   0.074   2.931
ATOM    143 O10b HC1     3      -8.731  -0.692   1.389
ATOM    144  C11 HC1     3      -7.336  -2.989   0.970
ATOM    145  H11 HC1     3      -8.335  -2.846   0.579
ATOM    146  C12 HC1     3      -6.610  -4.104   0.542
ATOM    147 C12a HC1     3      -7.298  -5.057  -0.406
ATOM    148 O12a HC1     3      -6.882  -6.261  -0.482
ATOM    149 O12b HC1     3      -8.282  -4.615  -1.080
ATOM    150  C13 HC1     3      -5.282  -4.259   0.988
ATOM    151 C13a HC1     3      -4.791  -3.338   1.916
ATOM    152 H13a HC1     3      -3.773  -3.462   2.279
ATOM    153  C14 HC1     3      -4.338  -5.330   0.481
ATOM    154 H14a HC1     3      -4.775  -5.880  -0.348
ATOM    155 H14b HC1     3      -4.103  -6.045   1.279
ATOM    156  O15 HC1     3      -3.063  -4.746   0.091
ATOM    157  C16 HC1     3      -2.725  -4.838  -1.229
ATOM    158 C16a HC1     3      -1.577  -5.564  -1.587
ATOM    159 O16a HC1     3      -0.898  -6.237  -0.588
ATOM    160  C17 HC1     3      -3.453  -4.179  -2.235
ATOM    161  O17 HC1     3      -4.598  -3.496  -1.868
ATOM    162 C17a HC1     3      -4.497  -2.093  -1.684
ATOM    163 H17a HC1     3      -5.278  -1.837  -0.970
ATOM    164 H17b HC1     3      -3.503  -1.829  -1.309
ATOM    165  C18 HC1     3      -3.066  -4.251  -3.580
ATOM    166 C18a HC1     3      -3.853  -3.443  -4.615
ATOM    167 H18a HC1     3      -4.874  -3.362  -4.228
ATOM    168 C18b HC1     3      -3.939  -4.118  -5.992
ATOM    169 H18b HC1     3      -4.552  -3.516  -6.670
ATOM    170 H18c HC1     3      -4.398  -5.108  -5.897
ATOM    171 H18d HC1     3      -2.963  -4.257  -6.469
ATOM    172  C19 HC1     3      -1.925  -4.993  -3.898
ATOM    173  H19 HC1     3      -1.604  -5.042  -4.933
ATOM    174  C20 HC1     3      -1.168  -5.654  -2.926
ATOM    175  C1  HC1     4       0.121  -6.408  -3.258
ATOM    176  H1  HC1     4       0.241  -7.167  -2.478
ATOM    177  C1a HC1     4       0.084  -7.140  -4.607
ATOM    178 H1aa HC1     4      -0.751  -7.850  -4.626
ATOM    179 H1ab HC1     4      -0.037  -6.469  -5.463
ATOM    180 H1ac HC1     4       1.014  -7.698  -4.757
ATOM    181  C2  HC1     4       1.299  -5.446  -3.104
ATOM    182  C3  HC1     4       1.813  -4.701  -4.169
ATOM    183  H3  HC1     4       1.385  -4.840  -5.156
ATOM    184  C4  HC1     4       2.852  -3.781  -4.013
ATOM    185  C5  HC1     4       3.386  -3.593  -2.728
ATOM    186  O5  HC1     4       4.478  -2.768  -2.518
ATOM    187  C6  HC1     4       2.883  -4.310  -1.631
ATOM    188  C6a HC1     4       1.850  -5.241  -1.832
ATOM    189  O6a HC1     4       1.452  -6.005  -0.749
ATOM    190  C6b HC1     4       0.271  -5.630  -0.064
ATOM    191 H6ba HC1     4       0.382  -6.029   0.944
ATOM    192 H6bb HC1     4       0.164  -4.540  -0.053
ATOM    193  O7  HC1     4       3.372  -4.097  -0.372
ATOM    194  C8  HC1     4       4.424  -5.021  -0.007
ATOM    195  H8a HC1     4       4.216  -5.998  -0.448
ATOM    196  H8b HC1     4       5.366  -4.669  -0.441
ATOM    197  C9  HC1     4       4.528  -5.146   1.497
ATOM    198  C10 HC1     4       5.330  -6.143   2.099
ATOM    199 C10a HC1     4       6.171  -7.123   1.323
ATOM    200 O10a HC1     4       6.318  -6.945   0.066
ATOM    201 O10b HC1     4       6.711  -8.087   1.954
ATOM    202  C11 HC1     4       5.355  -6.233   3.492
ATOM    203  H11 HC1     4       5.958  -7.005   3.951
ATOM    204  C12 HC1     4       4.632  -5.370   4.317
ATOM    205 C12a HC1     4       4.732  -5.586   5.805
ATOM    206 O12a HC1     4       3.968  -4.912   6.577
ATOM    207 O12b HC1     4       5.569  -6.443   6.236
ATOM    208  C13 HC1     4       3.851  -4.354   3.719
ATOM    209 C13a HC1     4       3.812  -4.271   2.323
ATOM    210 H13a HC1     4       3.206  -3.502   1.863
ATOM    211  C14 HC1     4       3.078  -3.363   4.560
ATOM    212 H14a HC1     4       3.736  -2.919   5.310
ATOM    213 H14b HC1     4       2.265  -3.855   5.104
ATOM    214  O15 HC1     4       2.517  -2.309   3.739
ATOM    215  C16 HC1     4       2.213  -1.192   4.467
ATOM    216 C16a HC1     4       3.150  -0.151   4.570
ATOM    217 O16a HC1     4       4.387  -0.337   3.984
ATOM    218  C17 HC1     4       0.974  -1.064   5.114
ATOM    219  O17 HC1     4       0.094  -2.132   5.050
ATOM    220 C17a HC1     4      -0.987  -2.043   4.146
ATOM    221 H17a HC1     4      -0.703  -1.470   3.258
ATOM    222 H17b HC1     4      -1.245  -3.071   3.893
ATOM    223  C18 HC1     4       0.667   0.081   5.865
ATOM    224 C18a HC1     4      -0.711   0.194   6.515
ATOM    225 H18a HC1     4      -1.037  -0.829   6.726
ATOM    226 C18b HC1     4      -0.712   0.954   7.850
ATOM    227 H18b HC1     4      -1.716   0.946   8.287
ATOM    228 H18c HC1     4      -0.403   2.000   7.756
ATOM    229 H18d HC1     4      -0.025   0.472   8.555
ATOM    230  C19 HC1     4       1.624   1.097   5.940
ATOM    231  H19 HC1     4       1.390   1.992   6.506
ATOM    232  C20 HC1     4       2.866   1.009   5.306
ATOM    233 Na+  Na+     5      -6.517   1.925   2.107
ATOM    234 Na+  Na+     6       7.560  -8.733   0.055
ATOM    235 Na+  Na+     7      -5.192   8.944   1.241
ATOM    236 Na+  Na+     8       4.878  -5.975   8.246
ATOM    237 Na+  Na+     9       5.228   5.456  -8.038
ATOM    238 Na+  Na+    10      -8.844   0.602  -0.332
ATOM    239 Na+  Na+    11      -8.355  -6.557  -2.066
ATOM    240 Na+  Na+    12       9.325   7.018  -0.107
