# Supplementary material for: How neocarcerand Octacid4 self-assembles with guests into irreversible noncovalent complexes and what accelerates the assembly
Source: Commun Chem. 2022 Jan 20;5:9. doi: 10.1038/s42004-022-00624-4 (PMC9814096; doi:10.1038/s42004-022-00624-4)
Supplement: Supplementary file 24 — Data S3 [file 42004_2022_624_MOESM24_ESM.zip › data S3/2pairsInitial.pdb]

ATOM      1  C1  HC1     1      17.335  27.509   4.306
ATOM      2  H1  HC1     1      16.445  27.861   4.100
ATOM      3  C1a HC1     1      17.706  28.388   5.517
ATOM      4 H1aa HC1     1      17.984  29.272   5.196
ATOM      5 H1ab HC1     1      16.949  28.484   6.133
ATOM      6 H1ac HC1     1      18.546  28.101   5.933
ATOM      7  C2  HC1     1      17.134  26.011   4.519
ATOM      8  C3  HC1     1      18.077  25.295   5.327
ATOM      9  H3  HC1     1      18.738  25.751   5.797
ATOM     10  C4  HC1     1      17.974  23.901   5.441
ATOM     11  C5  HC1     1      16.918  23.192   4.841
ATOM     12  O5  HC1     1      16.788  21.832   4.964
ATOM     13  C6  HC1     1      15.994  23.848   4.021
ATOM     14  C6a HC1     1      16.112  25.265   3.845
ATOM     15  O6a HC1     1      15.261  26.017   3.116
ATOM     16  C6b HC1     1      15.464  26.365   1.781
ATOM     17 H6ba HC1     1      16.109  25.805   1.301
ATOM     18 H6bb HC1     1      14.567  26.442   1.393
ATOM     19  O7  HC1     1      15.025  23.144   3.341
ATOM     20  C8  HC1     1      13.901  22.478   3.915
ATOM     21  H8a HC1     1      14.157  22.216   4.824
ATOM     22  H8b HC1     1      13.174  23.134   3.877
ATOM     23  C9  HC1     1      13.388  21.285   3.074
ATOM     24  C10 HC1     1      12.148  21.236   2.374
ATOM     25 C10a HC1     1      11.294  22.389   2.179
ATOM     26 O10a HC1     1      11.370  23.438   2.797
ATOM     27 O10b HC1     1      10.554  22.371   1.191
ATOM     28  C11 HC1     1      11.915  20.104   1.588
ATOM     29  H11 HC1     1      11.135  20.069   1.085
ATOM     30  C12 HC1     1      12.739  18.996   1.538
ATOM     31 C12a HC1     1      12.326  17.887   0.812
ATOM     32 O12a HC1     1      12.858  16.753   0.920
ATOM     33 O12b HC1     1      11.288  17.931   0.169
ATOM     34  C13 HC1     1      14.025  19.091   2.166
ATOM     35 C13a HC1     1      14.293  20.185   2.916
ATOM     36 H13a HC1     1      15.134  20.328   3.289
ATOM     37  C14 HC1     1      15.223  18.111   1.894
ATOM     38 H14a HC1     1      14.889  17.246   1.576
ATOM     39 H14b HC1     1      15.675  17.957   2.751
ATOM     40  O15 HC1     1      16.074  18.739   0.954
ATOM     41  C16 HC1     1      16.009  18.500  -0.360
ATOM     42 C16a HC1     1      17.009  17.662  -0.918
ATOM     43 O16a HC1     1      18.001  17.273  -0.067
ATOM     44  C17 HC1     1      15.084  19.079  -1.234
ATOM     45  O17 HC1     1      14.173  20.040  -0.749
ATOM     46 C17a HC1     1      14.422  21.435  -0.789
ATOM     47 H17a HC1     1      15.382  21.588  -0.664
ATOM     48 H17b HC1     1      13.983  21.762   0.025
ATOM     49  C18 HC1     1      15.154  18.856  -2.600
ATOM     50 C18a HC1     1      14.260  19.584  -3.597
ATOM     51 H18a HC1     1      13.453  19.825  -3.097
ATOM     52 C18b HC1     1      13.598  18.763  -4.733
ATOM     53 H18b HC1     1      14.213  18.344  -5.369
ATOM     54 H18c HC1     1      12.965  19.327  -5.224
ATOM     55 H18d HC1     1      12.946  18.107  -4.405
ATOM     56  C19 HC1     1      16.087  17.947  -3.083
ATOM     57  H19 HC1     1      16.226  17.906  -4.001
ATOM     58  C20 HC1     1      17.025  17.349  -2.239
ATOM     59  C1  HC1     2      18.213  16.567  -2.805
ATOM     60  H1  HC1     2      18.571  16.005  -2.087
ATOM     61  C1a HC1     2      17.938  15.505  -3.853
ATOM     62 H1aa HC1     2      18.744  15.185  -4.308
ATOM     63 H1ab HC1     2      17.427  14.746  -3.501
ATOM     64 H1ac HC1     2      17.361  15.806  -4.586
ATOM     65  C2  HC1     2      19.420  17.502  -3.129
ATOM     66  C3  HC1     2      19.555  18.040  -4.380
ATOM     67  H3  HC1     2      19.020  17.756  -5.086
ATOM     68  C4  HC1     2      20.637  18.934  -4.702
ATOM     69  C5  HC1     2      21.560  19.296  -3.676
ATOM     70  O5  HC1     2      22.736  19.996  -3.967
ATOM     71  C6  HC1     2      21.471  18.738  -2.411
ATOM     72  C6a HC1     2      20.362  17.934  -2.152
ATOM     73  O6a HC1     2      20.255  17.449  -0.895
ATOM     74  C6b HC1     2      19.206  18.012  -0.091
ATOM     75 H6ba HC1     2      19.600  18.120   0.799
ATOM     76 H6bb HC1     2      18.943  18.927  -0.327
ATOM     77  O7  HC1     2      22.321  19.075  -1.389
ATOM     78  C8  HC1     2      23.488  18.291  -1.241
ATOM     79  H8a HC1     2      23.187  17.374  -1.413
ATOM     80  H8b HC1     2      24.100  18.641  -1.922
ATOM     81  C9  HC1     2      23.812  18.474   0.191
ATOM     82  C10 HC1     2      25.102  18.920   0.586
ATOM     83 C10a HC1     2      26.141  19.311  -0.354
ATOM     84 O10a HC1     2      26.074  19.488  -1.590
ATOM     85 O10b HC1     2      27.230  19.680   0.192
ATOM     86  C11 HC1     2      25.377  18.928   1.940
ATOM     87  H11 HC1     2      26.265  19.064   2.180
ATOM     88  C12 HC1     2      24.454  18.729   2.954
ATOM     89 C12a HC1     2      24.914  18.762   4.336
ATOM     90 O12a HC1     2      24.069  18.606   5.278
ATOM     91 O12b HC1     2      26.127  18.974   4.647
ATOM     92  C13 HC1     2      23.088  18.592   2.587
ATOM     93 C13a HC1     2      22.771  18.411   1.203
ATOM     94 H13a HC1     2      21.890  18.351   0.913
ATOM     95  C14 HC1     2      21.827  18.667   3.485
ATOM     96 H14a HC1     2      22.108  18.902   4.393
ATOM     97 H14b HC1     2      21.232  17.890   3.551
ATOM     98  O15 HC1     2      20.977  19.763   3.184
ATOM     99  C16 HC1     2      21.087  20.955   3.853
ATOM    100 C16a HC1     2      22.223  21.828   3.645
ATOM    101 O16a HC1     2      23.216  21.458   2.778
ATOM    102  C17 HC1     2      19.988  21.454   4.593
ATOM    103  O17 HC1     2      18.840  20.650   4.760
ATOM    104 C17a HC1     2      17.570  20.933   4.125
ATOM    105 H17a HC1     2      17.716  21.250   3.209
ATOM    106 H17b HC1     2      17.084  20.087   4.051
ATOM    107  C18 HC1     2      20.072  22.660   5.325
ATOM    108 C18a HC1     2      18.954  23.117   6.324
ATOM    109 H18a HC1     2      18.513  22.283   6.586
ATOM    110 C18b HC1     2      19.436  23.770   7.680
ATOM    111 H18b HC1     2      19.018  23.352   8.461
ATOM    112 H18c HC1     2      19.245  24.725   7.577
ATOM    113 H18d HC1     2      20.407  23.630   7.688
ATOM    114  C19 HC1     2      21.202  23.472   5.177
ATOM    115  H19 HC1     2      21.203  24.278   5.639
ATOM    116  C20 HC1     2      22.215  23.067   4.251
ATOM    117  C1  HC1     3      23.455  23.960   4.055
ATOM    118  H1  HC1     3      24.219  23.413   3.776
ATOM    119  C1a HC1     3      23.973  24.721   5.314
ATOM    120 H1aa HC1     3      23.884  24.143   6.101
ATOM    121 H1ab HC1     3      24.915  24.964   5.191
ATOM    122 H1ac HC1     3      23.522  25.563   5.535
ATOM    123  C2  HC1     3      23.187  24.898   2.851
ATOM    124  C3  HC1     3      22.719  26.153   2.984
ATOM    125  H3  HC1     3      22.374  26.475   3.786
ATOM    126  C4  HC1     3      22.417  26.965   1.898
ATOM    127  C5  HC1     3      22.704  26.542   0.592
ATOM    128  O5  HC1     3      22.461  27.419  -0.413
ATOM    129  C6  HC1     3      23.257  25.272   0.425
ATOM    130  C6a HC1     3      23.449  24.393   1.518
ATOM    131  O6a HC1     3      24.025  23.152   1.347
ATOM    132  C6b HC1     3      23.220  22.006   1.424
ATOM    133 H6ba HC1     3      22.288  22.223   1.215
ATOM    134 H6bb HC1     3      23.639  21.231   0.995
ATOM    135  O7  HC1     3      23.559  24.808  -0.762
ATOM    136  C8  HC1     3      24.700  25.394  -1.441
ATOM    137  H8a HC1     3      24.588  26.361  -1.545
ATOM    138  H8b HC1     3      25.460  25.232  -0.843
ATOM    139  C9  HC1     3      24.826  24.727  -2.800
ATOM    140  C10 HC1     3      25.918  23.877  -3.198
ATOM    141 C10a HC1     3      26.829  23.172  -2.261
ATOM    142 O10a HC1     3      26.660  23.323  -1.046
ATOM    143 O10b HC1     3      27.546  22.212  -2.632
ATOM    144  C11 HC1     3      26.034  23.576  -4.549
ATOM    145  H11 HC1     3      26.657  22.911  -4.735
ATOM    146  C12 HC1     3      25.058  23.955  -5.518
ATOM    147 C12a HC1     3      25.295  23.467  -6.867
ATOM    148 O12a HC1     3      24.460  23.711  -7.743
ATOM    149 O12b HC1     3      26.281  22.785  -7.200
ATOM    150  C13 HC1     3      23.899  24.595  -5.045
ATOM    151 C13a HC1     3      23.834  25.078  -3.716
ATOM    152 H13a HC1     3      23.027  25.466  -3.465
ATOM    153  C14 HC1     3      22.576  24.756  -5.823
ATOM    154 H14a HC1     3      22.573  24.345  -6.712
ATOM    155 H14b HC1     3      22.406  25.699  -6.028
ATOM    156  O15 HC1     3      21.474  24.321  -5.141
ATOM    157  C16 HC1     3      20.590  23.302  -5.484
ATOM    158 C16a HC1     3      19.272  23.576  -5.817
ATOM    159 O16a HC1     3      18.823  24.829  -5.705
ATOM    160  C17 HC1     3      21.147  22.046  -5.620
ATOM    161  O17 HC1     3      22.456  21.872  -5.216
ATOM    162 C17a HC1     3      22.755  21.331  -3.938
ATOM    163 H17a HC1     3      23.621  21.698  -3.662
ATOM    164 H17b HC1     3      22.147  21.600  -3.217
ATOM    165  C18 HC1     3      20.350  21.014  -6.118
ATOM    166 C18a HC1     3      20.836  19.558  -6.088
ATOM    167 H18a HC1     3      21.809  19.574  -6.204
ATOM    168 C18b HC1     3      20.360  18.746  -7.297
ATOM    169 H18b HC1     3      19.536  18.276  -7.052
ATOM    170 H18c HC1     3      21.077  18.110  -7.504
ATOM    171 H18d HC1     3      20.242  19.340  -8.068
ATOM    172  C19 HC1     3      18.971  21.258  -6.345
ATOM    173  H19 HC1     3      18.481  20.538  -6.670
ATOM    174  C20 HC1     3      18.437  22.535  -6.277
ATOM    175  C1  HC1     4      16.952  22.750  -6.651
ATOM    176  H1  HC1     4      16.749  23.685  -6.865
ATOM    177  C1a HC1     4      16.551  22.010  -7.826
ATOM    178 H1aa HC1     4      16.699  21.049  -7.707
ATOM    179 H1ab HC1     4      15.622  22.201  -8.072
ATOM    180 H1ac HC1     4      17.160  22.328  -8.524
ATOM    181  C2  HC1     4      16.156  22.499  -5.374
ATOM    182  C3  HC1     4      15.586  21.229  -5.078
ATOM    183  H3  HC1     4      15.784  20.536  -5.665
ATOM    184  C4  HC1     4      14.782  21.002  -3.942
ATOM    185  C5  HC1     4      14.603  22.064  -3.040
ATOM    186  O5  HC1     4      13.807  21.988  -1.986
ATOM    187  C6  HC1     4      15.204  23.290  -3.339
ATOM    188  C6a HC1     4      16.032  23.483  -4.417
ATOM    189  O6a HC1     4      16.587  24.706  -4.573
ATOM    190  C6b HC1     4      17.978  25.093  -4.576
ATOM    191 H6ba HC1     4      17.900  26.069  -4.546
ATOM    192 H6bb HC1     4      18.498  24.705  -3.842
ATOM    193  O7  HC1     4      14.975  24.315  -2.467
ATOM    194  C8  HC1     4      14.015  25.254  -2.748
ATOM    195  H8a HC1     4      14.238  25.737  -3.571
ATOM    196  H8b HC1     4      13.187  24.769  -2.949
ATOM    197  C9  HC1     4      13.955  26.365  -1.679
ATOM    198  C10 HC1     4      12.916  26.703  -0.822
ATOM    199 C10a HC1     4      11.723  25.856  -0.626
ATOM    200 O10a HC1     4      11.621  24.775  -1.294
ATOM    201 O10b HC1     4      10.903  26.198   0.234
ATOM    202  C11 HC1     4      12.933  27.969  -0.299
ATOM    203  H11 HC1     4      12.194  28.345   0.120
ATOM    204  C12 HC1     4      13.973  28.951  -0.392
ATOM    205 C12a HC1     4      13.784  30.256   0.049
ATOM    206 O12a HC1     4      14.656  31.133  -0.133
ATOM    207 O12b HC1     4      12.672  30.593   0.597
ATOM    208  C13 HC1     4      15.176  28.421  -0.958
ATOM    209 C13a HC1     4      15.162  27.136  -1.624
ATOM    210 H13a HC1     4      15.951  26.710  -1.866
ATOM    211  C14 HC1     4      16.589  29.063  -0.830
ATOM    212 H14a HC1     4      16.543  29.682  -0.071
ATOM    213 H14b HC1     4      16.899  29.577  -1.605
ATOM    214  O15 HC1     4      17.641  28.194  -0.600
ATOM    215  C16 HC1     4      18.144  28.076   0.680
ATOM    216 C16a HC1     4      17.413  27.837   1.860
ATOM    217 O16a HC1     4      16.038  27.681   1.712
ATOM    218  C17 HC1     4      19.579  28.192   0.791
ATOM    219  O17 HC1     4      20.327  28.452  -0.400
ATOM    220 C17a HC1     4      21.138  27.420  -0.863
ATOM    221 H17a HC1     4      20.632  26.582  -0.808
ATOM    222 H17b HC1     4      21.068  27.617  -1.820
ATOM    223  C18 HC1     4      20.247  28.138   2.019
ATOM    224 C18a HC1     4      21.753  28.298   2.111
ATOM    225 H18a HC1     4      21.886  28.967   1.407
ATOM    226 C18b HC1     4      22.144  29.055   3.410
ATOM    227 H18b HC1     4      22.035  28.463   4.183
ATOM    228 H18c HC1     4      21.603  29.852   3.589
ATOM    229 H18d HC1     4      23.086  29.287   3.272
ATOM    230  C19 HC1     4      19.493  27.878   3.186
ATOM    231  H19 HC1     4      19.924  27.807   4.008
ATOM    232  C20 HC1     4      18.118  27.706   3.075
ATOM    233 Na+  Na+     5      11.395  22.544  -1.052
ATOM    234 Na+  Na+     6      10.336  25.309   2.156
ATOM    235 Na+  Na+     7      28.022  20.183  -2.103
ATOM    236 Na+  Na+     8      11.238  15.766  -0.250
ATOM    237 Na+  Na+     9      13.581  32.441   1.275
ATOM    238 Na+  Na+    10      25.717  22.535  -9.435
ATOM    239 Na+  Na+    11      25.390  18.429   6.913
ATOM    240 Na+  Na+    12      26.409  21.969   0.703
