# Supplementary material for: How neocarcerand Octacid4 self-assembles with guests into irreversible noncovalent complexes and what accelerates the assembly
Source: Commun Chem. 2022 Jan 20;5:9. doi: 10.1038/s42004-022-00624-4 (PMC9814096; doi:10.1038/s42004-022-00624-4)
Supplement: Supplementary file 24 — Data S3 [file 42004_2022_624_MOESM24_ESM.zip › data S3/2pairshf631gd.pdb]

ATOM      1  C1  HC1     1      17.221  27.324   4.516
ATOM      2  H1  HC1     1      16.207  27.612   4.278
ATOM      3  C1a HC1     1      17.609  28.094   5.783
ATOM      4 H1aa HC1     1      17.529  29.161   5.604
ATOM      5 H1ab HC1     1      16.937  27.834   6.594
ATOM      6 H1ac HC1     1      18.619  27.898   6.121
ATOM      7  C2  HC1     1      17.208  25.806   4.691
ATOM      8  C3  HC1     1      18.102  25.141   5.517
ATOM      9  H3  HC1     1      18.803  25.720   6.086
ATOM     10  C4  HC1     1      18.134  23.760   5.631
ATOM     11  C5  HC1     1      17.236  23.019   4.870
ATOM     12  O5  HC1     1      17.172  21.659   4.980
ATOM     13  C6  HC1     1      16.339  23.652   4.016
ATOM     14  C6a HC1     1      16.320  25.040   3.944
ATOM     15  O6a HC1     1      15.368  25.620   3.159
ATOM     16  C6b HC1     1      15.710  26.079   1.888
ATOM     17 H6ba HC1     1      16.462  25.442   1.443
ATOM     18 H6bb HC1     1      14.803  26.072   1.313
ATOM     19  O7  HC1     1      15.548  22.909   3.208
ATOM     20  C8  HC1     1      14.181  22.755   3.576
ATOM     21  H8a HC1     1      14.122  22.540   4.638
ATOM     22  H8b HC1     1      13.647  23.667   3.384
ATOM     23  C9  HC1     1      13.614  21.585   2.799
ATOM     24  C10 HC1     1      12.361  21.590   2.187
ATOM     25 C10a HC1     1      11.522  22.830   1.991
ATOM     26 O10a HC1     1      11.376  23.659   2.890
ATOM     27 O10b HC1     1      11.033  22.967   0.837
ATOM     28  C11 HC1     1      11.905  20.423   1.581
ATOM     29  H11 HC1     1      10.935  20.417   1.127
ATOM     30  C12 HC1     1      12.674  19.277   1.494
ATOM     31 C12a HC1     1      12.049  18.075   0.828
ATOM     32 O12a HC1     1      12.523  16.941   1.052
ATOM     33 O12b HC1     1      11.053  18.259   0.100
ATOM     34  C13 HC1     1      13.991  19.324   1.962
ATOM     35 C13a HC1     1      14.406  20.452   2.648
ATOM     36 H13a HC1     1      15.408  20.485   3.028
ATOM     37  C14 HC1     1      15.064  18.303   1.628
ATOM     38 H14a HC1     1      14.659  17.420   1.171
ATOM     39 H14b HC1     1      15.606  18.022   2.519
ATOM     40  O15 HC1     1      16.042  18.902   0.764
ATOM     41  C16 HC1     1      16.020  18.588  -0.550
ATOM     42 C16a HC1     1      16.949  17.688  -1.059
ATOM     43 O16a HC1     1      17.818  17.099  -0.191
ATOM     44  C17 HC1     1      15.145  19.211  -1.430
ATOM     45  O17 HC1     1      14.252  20.105  -0.920
ATOM     46 C17a HC1     1      14.535  21.455  -1.003
ATOM     47 H17a HC1     1      15.597  21.635  -1.081
ATOM     48 H17b HC1     1      14.136  21.913  -0.116
ATOM     49  C18 HC1     1      15.140  18.918  -2.787
ATOM     50 C18a HC1     1      14.149  19.659  -3.687
ATOM     51 H18a HC1     1      13.283  19.863  -3.073
ATOM     52 C18b HC1     1      13.648  18.821  -4.869
ATOM     53 H18b HC1     1      14.431  18.525  -5.556
ATOM     54 H18c HC1     1      12.910  19.380  -5.434
ATOM     55 H18d HC1     1      13.179  17.914  -4.502
ATOM     56  C19 HC1     1      16.072  18.003  -3.256
ATOM     57  H19 HC1     1      16.102  17.783  -4.305
ATOM     58  C20 HC1     1      16.991  17.388  -2.416
ATOM     59  C1  HC1     2      18.107  16.479  -2.930
ATOM     60  H1  HC1     2      18.370  15.820  -2.115
ATOM     61  C1a HC1     2      17.692  15.582  -4.100
ATOM     62 H1aa HC1     2      18.517  14.938  -4.383
ATOM     63 H1ab HC1     2      16.859  14.953  -3.803
ATOM     64 H1ac HC1     2      17.388  16.129  -4.984
ATOM     65  C2  HC1     2      19.334  17.345  -3.208
ATOM     66  C3  HC1     2      19.595  17.886  -4.458
ATOM     67  H3  HC1     2      18.935  17.648  -5.268
ATOM     68  C4  HC1     2      20.669  18.730  -4.701
ATOM     69  C5  HC1     2      21.503  19.045  -3.635
ATOM     70  O5  HC1     2      22.616  19.813  -3.807
ATOM     71  C6  HC1     2      21.258  18.539  -2.363
ATOM     72  C6a HC1     2      20.184  17.680  -2.159
ATOM     73  O6a HC1     2      20.020  17.136  -0.917
ATOM     74  C6b HC1     2      19.078  17.676  -0.044
ATOM     75 H6ba HC1     2      19.409  17.416   0.946
ATOM     76 H6bb HC1     2      19.021  18.749  -0.162
ATOM     77  O7  HC1     2      22.008  18.934  -1.309
ATOM     78  C8  HC1     2      23.285  18.327  -1.137
ATOM     79  H8a HC1     2      23.191  17.257  -1.287
ATOM     80  H8b HC1     2      23.974  18.713  -1.865
ATOM     81  C9  HC1     2      23.744  18.593   0.282
ATOM     82  C10 HC1     2      25.043  18.969   0.624
ATOM     83 C10a HC1     2      26.083  19.414  -0.376
ATOM     84 O10a HC1     2      26.256  18.815  -1.437
ATOM     85 O10b HC1     2      26.714  20.459  -0.060
ATOM     86  C11 HC1     2      25.374  19.093   1.970
ATOM     87  H11 HC1     2      26.375  19.363   2.237
ATOM     88  C12 HC1     2      24.448  18.931   2.985
ATOM     89 C12a HC1     2      24.946  19.073   4.403
ATOM     90 O12a HC1     2      24.278  18.577   5.334
ATOM     91 O12b HC1     2      26.034  19.656   4.587
ATOM     92  C13 HC1     2      23.111  18.715   2.637
ATOM     93 C13a HC1     2      22.805  18.498   1.304
ATOM     94 H13a HC1     2      21.785  18.311   1.033
ATOM     95  C14 HC1     2      21.935  18.872   3.583
ATOM     96 H14a HC1     2      22.244  18.954   4.608
ATOM     97 H14b HC1     2      21.259  18.034   3.486
ATOM     98  O15 HC1     2      21.166  20.023   3.205
ATOM     99  C16 HC1     2      21.284  21.149   3.943
ATOM    100 C16a HC1     2      22.340  22.032   3.755
ATOM    101 O16a HC1     2      23.299  21.700   2.847
ATOM    102  C17 HC1     2      20.289  21.485   4.853
ATOM    103  O17 HC1     2      19.247  20.622   5.015
ATOM    104 C17a HC1     2      18.084  20.866   4.286
ATOM    105 H17a HC1     2      18.322  21.309   3.328
ATOM    106 H17b HC1     2      17.609  19.910   4.159
ATOM    107  C18 HC1     2      20.352  22.665   5.586
ATOM    108 C18a HC1     2      19.172  23.032   6.484
ATOM    109 H18a HC1     2      18.719  22.102   6.797
ATOM    110 C18b HC1     2      19.569  23.776   7.763
ATOM    111 H18b HC1     2      18.689  23.965   8.369
ATOM    112 H18c HC1     2      20.051  24.728   7.583
ATOM    113 H18d HC1     2      20.254  23.167   8.344
ATOM    114  C19 HC1     2      21.444  23.501   5.395
ATOM    115  H19 HC1     2      21.497  24.417   5.951
ATOM    116  C20 HC1     2      22.450  23.207   4.486
ATOM    117  C1  HC1     3      23.639  24.128   4.207
ATOM    118  H1  HC1     3      24.453  23.484   3.905
ATOM    119  C1a HC1     3      24.130  24.888   5.444
ATOM    120 H1aa HC1     3      24.408  24.183   6.220
ATOM    121 H1ab HC1     3      25.005  25.479   5.193
ATOM    122 H1ac HC1     3      23.393  25.560   5.864
ATOM    123  C2  HC1     3      23.330  25.034   3.014
ATOM    124  C3  HC1     3      22.759  26.288   3.175
ATOM    125  H3  HC1     3      22.563  26.639   4.168
ATOM    126  C4  HC1     3      22.405  27.095   2.104
ATOM    127  C5  HC1     3      22.634  26.617   0.820
ATOM    128  O5  HC1     3      22.321  27.368  -0.276
ATOM    129  C6  HC1     3      23.227  25.374   0.614
ATOM    130  C6a HC1     3      23.563  24.594   1.715
ATOM    131  O6a HC1     3      24.112  23.354   1.475
ATOM    132  C6b HC1     3      23.243  22.251   1.580
ATOM    133 H6ba HC1     3      22.238  22.548   1.320
ATOM    134 H6bb HC1     3      23.607  21.504   0.898
ATOM    135  O7  HC1     3      23.421  24.887  -0.630
ATOM    136  C8  HC1     3      24.479  25.497  -1.382
ATOM    137  H8a HC1     3      24.219  26.532  -1.553
ATOM    138  H8b HC1     3      25.393  25.437  -0.826
ATOM    139  C9  HC1     3      24.591  24.797  -2.718
ATOM    140  C10 HC1     3      25.670  24.007  -3.132
ATOM    141 C10a HC1     3      26.783  23.487  -2.226
ATOM    142 O10a HC1     3      26.794  23.832  -1.033
ATOM    143 O10b HC1     3      27.570  22.674  -2.736
ATOM    144  C11 HC1     3      25.682  23.561  -4.449
ATOM    145  H11 HC1     3      26.515  22.982  -4.784
ATOM    146  C12 HC1     3      24.651  23.805  -5.343
ATOM    147 C12a HC1     3      24.829  23.291  -6.751
ATOM    148 O12a HC1     3      24.172  23.812  -7.678
ATOM    149 O12b HC1     3      25.660  22.382  -6.941
ATOM    150  C13 HC1     3      23.518  24.487  -4.891
ATOM    151 C13a HC1     3      23.536  24.994  -3.602
ATOM    152 H13a HC1     3      22.681  25.547  -3.255
ATOM    153  C14 HC1     3      22.239  24.657  -5.690
ATOM    154 H14a HC1     3      22.304  24.176  -6.645
ATOM    155 H14b HC1     3      22.033  25.709  -5.845
ATOM    156  O15 HC1     3      21.129  24.137  -4.948
ATOM    157  C16 HC1     3      20.441  23.110  -5.490
ATOM    158 C16a HC1     3      19.139  23.309  -5.931
ATOM    159 O16a HC1     3      18.621  24.569  -5.869
ATOM    160  C17 HC1     3      20.990  21.834  -5.562
ATOM    161  O17 HC1     3      22.274  21.669  -5.141
ATOM    162 C17a HC1     3      22.494  21.202  -3.847
ATOM    163 H17a HC1     3      23.447  21.595  -3.545
ATOM    164 H17b HC1     3      21.706  21.533  -3.185
ATOM    165  C18 HC1     3      20.273  20.765  -6.080
ATOM    166 C18a HC1     3      20.914  19.377  -6.064
ATOM    167 H18a HC1     3      21.981  19.533  -6.140
ATOM    168 C18b HC1     3      20.514  18.498  -7.253
ATOM    169 H18b HC1     3      19.454  18.279  -7.296
ATOM    170 H18c HC1     3      21.042  17.551  -7.209
ATOM    171 H18d HC1     3      20.780  18.992  -8.182
ATOM    172  C19 HC1     3      18.978  21.002  -6.519
ATOM    173  H19 HC1     3      18.403  20.183  -6.905
ATOM    174  C20 HC1     3      18.392  22.259  -6.453
ATOM    175  C1  HC1     4      16.941  22.518  -6.854
ATOM    176  H1  HC1     4      16.885  23.555  -7.153
ATOM    177  C1a HC1     4      16.467  21.693  -8.055
ATOM    178 H1aa HC1     4      16.483  20.624  -7.884
ATOM    179 H1ab HC1     4      15.451  21.968  -8.314
ATOM    180 H1ac HC1     4      17.102  21.895  -8.911
ATOM    181  C2  HC1     4      16.060  22.374  -5.615
ATOM    182  C3  HC1     4      15.467  21.172  -5.261
ATOM    183  H3  HC1     4      15.603  20.324  -5.902
ATOM    184  C4  HC1     4      14.727  21.014  -4.098
ATOM    185  C5  HC1     4      14.574  22.125  -3.275
ATOM    186  O5  HC1     4      13.867  22.041  -2.096
ATOM    187  C6  HC1     4      15.149  23.349  -3.597
ATOM    188  C6a HC1     4      15.903  23.459  -4.762
ATOM    189  O6a HC1     4      16.451  24.673  -5.060
ATOM    190  C6b HC1     4      17.804  24.895  -4.792
ATOM    191 H6ba HC1     4      17.904  25.957  -4.650
ATOM    192 H6bb HC1     4      18.106  24.355  -3.905
ATOM    193  O7  HC1     4      15.020  24.388  -2.744
ATOM    194  C8  HC1     4      14.163  25.452  -3.180
ATOM    195  H8a HC1     4      14.601  25.900  -4.061
ATOM    196  H8b HC1     4      13.195  25.057  -3.414
ATOM    197  C9  HC1     4      14.092  26.497  -2.088
ATOM    198  C10 HC1     4      12.955  26.801  -1.330
ATOM    199 C10a HC1     4      11.680  25.964  -1.274
ATOM    200 O10a HC1     4      11.591  24.961  -2.001
ATOM    201 O10b HC1     4      10.837  26.305  -0.429
ATOM    202  C11 HC1     4      13.020  27.893  -0.471
ATOM    203  H11 HC1     4      12.148  28.153   0.089
ATOM    204  C12 HC1     4      14.169  28.645  -0.283
ATOM    205 C12a HC1     4      14.070  29.825   0.652
ATOM    206 O12a HC1     4      14.900  30.755   0.550
ATOM    207 O12b HC1     4      13.133  29.844   1.473
ATOM    208  C13 HC1     4      15.338  28.261  -0.946
ATOM    209 C13a HC1     4      15.256  27.220  -1.857
ATOM    210 H13a HC1     4      16.144  26.937  -2.395
ATOM    211  C14 HC1     4      16.708  28.861  -0.694
ATOM    212 H14a HC1     4      16.675  29.612   0.070
ATOM    213 H14b HC1     4      17.093  29.308  -1.602
ATOM    214  O15 HC1     4      17.633  27.828  -0.334
ATOM    215  C16 HC1     4      18.208  27.900   0.886
ATOM    216 C16a HC1     4      17.477  27.648   2.041
ATOM    217 O16a HC1     4      16.144  27.403   1.912
ATOM    218  C17 HC1     4      19.566  28.171   0.993
ATOM    219  O17 HC1     4      20.266  28.433  -0.149
ATOM    220 C17a HC1     4      20.998  27.401  -0.725
ATOM    221 H17a HC1     4      20.518  26.447  -0.552
ATOM    222 H17b HC1     4      21.051  27.621  -1.777
ATOM    223  C18 HC1     4      20.192  28.207   2.234
ATOM    224 C18a HC1     4      21.701  28.438   2.288
ATOM    225 H18a HC1     4      21.953  29.038   1.425
ATOM    226 C18b HC1     4      22.170  29.224   3.517
ATOM    227 H18b HC1     4      21.968  28.726   4.457
ATOM    228 H18c HC1     4      21.675  30.188   3.545
ATOM    229 H18d HC1     4      23.240  29.394   3.460
ATOM    230  C19 HC1     4      19.428  27.962   3.366
ATOM    231  H19 HC1     4      19.905  27.973   4.325
ATOM    232  C20 HC1     4      18.070  27.679   3.295
ATOM    233 Na+  Na+     5      11.768  22.928  -1.262
ATOM    234 Na+  Na+     6      10.447  25.126   1.354
ATOM    235 Na+  Na+     7      27.570  20.571  -2.187
ATOM    236 Na+  Na+     8      10.957  16.099  -0.211
ATOM    237 Na+  Na+     9      13.875  31.757   2.197
ATOM    238 Na+  Na+    10      25.151  22.430  -9.056
ATOM    239 Na+  Na+    11      25.823  19.244   6.723
ATOM    240 Na+  Na+    12      26.218  22.526   0.601
